# Supplementary material for: The Fgf/Erf/NCoR1/2 repressive axis controls trophoblast cell fate
Source: Nat Commun. 2023 May 4;14:2559. doi: 10.1038/s41467-023-38101-8 (PMC10193302; doi:10.1038/s41467-023-38101-8)
Supplement: Supplementary file 3 — Supplementary Dataset 1 [file 41467_2023_38101_MOESM3_ESM.xlsx]

## Sheet: 28 clusters
Related to Figure 1 - Fold changes of phosphorylated peptides associated with genes
	FOLD CHANGE relative to 0'
peptide	r1 1.5'/0'	r1 5'/0'	r1 15'/0'	r1 30'/0'	r2 1.5'/0'	r2 5'/0'	r2 15'/0'	r2 30'/0'	cluster no.	nPsms	Master.Protein.Accessions	gene names	Protein.Descriptions	TF	r1 0'	r1 1.5'	r1 5'	r1 15'	r1 30'	r2 0'	r2 1.5'	r2 5'	r2 15'	r2 30'
TRTFsATVR_p1_ac0	1.42619	1.02038	0.584689	1.2332	0.794512	0.869174	1.56906	0.96875	1	1	Q9CR86.1	Carhsp1	RecName: Full=Calcium-regulated heat stable protein 1; AltName: Full=Calcium-regulated heat-stable protein of 24 kDa; Short=CRHSP-24	FALSE	29513.8	42092.3	30115.2	17256.4	36396.4	13249.3	10526.8	11516	20789	12835.3
RSPASPHPPPFTHR_p1_ac0	1.27964	1.06044	0.680753	1.39869	1.02406	0.869144	0.971589	0.763747	1	1	Q7TN98.1	Cpeb4	RecName: Full=Cytoplasmic polyadenylation element-binding protein 4; Short=CPE-BP4; Short=CPE-binding protein 4; Short=mCPEB-4	FALSE	67779.1	86732.5	71875.5	46140.8	94801.8	82243.9	84222.9	71481.8	79907.3	62813.5
SPSPDRsPAR_p2_ac0	0.815709	1.15157	0.290076	1.44764	0.960768	0.5721	0.839288	0.827065	1	1	Q8C5N3.1	Cwc22	RecName: Full=Pre-mRNA-splicing factor CWC22 homolog; AltName: Full=Nucampholin homolog	FALSE	1716.47	1400.14	1976.63	497.907	2484.84	3218.97	3092.68	1841.57	2701.64	2662.29
SSDSESASASSSGSER_p1_ac0	1.44234	1.6419	0.407915	1.98838	1.23317	0.923533	1.3969	1.09857	1	1	Q80UP3.2	Dgkz	RecName: Full=Diacylglycerol kinase zeta; Short=DAG kinase zeta; AltName: Full=Diglyceride kinase zeta; Short=DGK-zeta	FALSE	1017.27	1467.24	1670.25	414.958	2022.71	1436	1770.82	1326.19	2005.94	1577.55
FHFMPR_p0_ac0	0.889691	0.739125	0.681631	1.37586	0.96399	1.48787	1.01119	1.15307	1	1	Q5HZJ0.1	Drosha	RecName: Full=Ribonuclease 3; AltName: Full=Protein Drosha; AltName: Full=Ribonuclease III; Short=RNase III	FALSE	1573.15	1399.62	1162.75	1072.31	2164.42	1440.79	1388.91	2143.7	1456.92	1661.34
LFGHSSTSALsAILR_p1_ac0	1.15943	0.730643	0.648873	1.30779	0.994462	1.03659	0.875658	0.938284	1	1	Q7TMY8.5	Huwe1	RecName: Full=E3 ubiquitin-protein ligase HUWE1; AltName: Full=E3Histone; AltName: Full=HECT, UBA and WWE domain-containing protein 1; AltName: Full=HECT-type E3 ubiquitin transferase HUWE1; AltName: Full=Upstream regulatory element-binding protein 1; Short=URE-B1; Short=URE-binding protein 1	FALSE	4387.06	5086.5	3205.38	2846.65	5737.34	4515.01	4490.01	4680.2	3953.61	4236.37
SEASERsDHEDNEPSDEDQHsGSEAHNDDDDEGHR_p2_ac0	0.938951	1.35822	0.497024	1.11732	0.859028	1.10921	0.797284	0.812873	1	1	Q5XJE5.2	Leo1	RecName: Full=RNA polymerase-associated protein LEO1	FALSE	1425.81	1338.77	1936.57	708.663	1593.1	3344.06	2872.65	3709.28	2666.17	2718.3
EEQAGRDEEQR_p0_ac0	0.92215	0.762196	0.592263	1.20953	1.13461	1.04159	1.2017	1.41082	1	1	A2AQP0.1	Myh7b	RecName: Full=Myosin-7B; AltName: Full=Myosin cardiac muscle beta chain; AltName: Full=Myosin heavy chain 7B, cardiac muscle beta isoform	FALSE	3857.56	3557.24	2940.22	2284.69	4665.84	2640.04	2995.41	2749.85	3172.55	3724.64
AVsLDSPVSVGSGPPVK_p1_ac0	0.918662	0.887333	0.585107	1.23173	1.14757	0.821487	1.00414	0.608262	1	1	O09000.2	Ncoa3	RecName: Full=Nuclear receptor coactivator 3; Short=NCoA-3; AltName: Full=Amplified in breast cancer-1 protein homolog; Short=AIB-1; AltName: Full=CBP-interacting protein; Short=p/CIP; Short=pCIP; AltName: Full=Receptor-associated coactivator 3; Short=RAC-3; AltName: Full=Steroid receptor coactivator protein 3; Short=SRC-3; AltName: Full=Thyroid hormone receptor activator molecule 1; Short=ACTR; …	TRUE	38814.8	35657.7	34441.7	22710.8	47809.4	41067.8	47128	33736.7	41237.9	24980
ERIQQFDDGGsDEEDIWEEK_p1_ac0	1.00701	0.878601	0.506294	1.21145	0.693034	0.802093	1.12981	0.730467	1	2	Q922D4.1	Ppp6r3	RecName: Full=Serine/threonine-protein phosphatase 6 regulatory subunit 3; AltName: Full=SAPS domain family member 3	FALSE	220150	221693	193424	111461	266701	127247	88186.7	102064	143765	92949.9
ERDPAGPQsPPPDQDAQR_p1_ac0	0.794753	0.74434	0.549825	1.58831	1.00537	1.07702	1.0341	0.536156	1	5	Q64512.2	Ptpn13	RecName: Full=Tyrosine-protein phosphatase non-receptor type 13; AltName: Full=PTP36; AltName: Full=Protein tyrosine phosphatase DPZPTP; AltName: Full=Protein tyrosine phosphatase PTP-BL; AltName: Full=Protein-tyrosine phosphatase RIP	FALSE	544589	432814	405360	299429	864979	619448	622777	667160	640569	332121
GFGFVTFENSADADR_p0_ac0	0.88496	0.860731	0.746315	1.53157	0.982115	1.12012	1.15244	0.978951	1	1	Q8BP71.2	Rbfox2	RecName: Full=RNA binding protein fox-1 homolog 2; AltName: Full=Fox-1 homolog B; AltName: Full=Fox-1 homolog Fxh; AltName: Full=Hexaribonucleotide-binding protein 2; AltName: Full=RNA-binding motif protein 9; AltName: Full=RNA-binding protein 9; RNA binding protein fox-1 homolog 2 OS=Bos taurus GN=RBFOX2 PE=2 SV=2; RecName: Full=RNA binding protein fox-1 homolog 1; AltName: Full=Ataxin-2-binding…	FALSE	9200.36	8141.95	7919.04	6866.37	14091	8924	8764.39	9995.99	10284.4	8736.16
GRYRsPYSGPK_p1_ac0	1.0424	0.866751	0.481337	1.2982	0.699713	0.872537	1.13544	0.639627	1	1	Q8VH51.2	Rbm39	RecName: Full=RNA-binding protein 39; AltName: Full=Coactivator of activating protein 1 and estrogen receptors; Short=Coactivator of AP-1 and ERs; AltName: Full=RNA-binding motif protein 39; AltName: Full=RNA-binding region-containing protein 2; AltName: Full=Transcription coactivator CAPER	FALSE	59686.2	62217	51733.1	28729.2	77484.4	33393.8	23366.1	29137.4	37916.8	21359.6
RLsQAEER_p1_ac0	1.43955	0.869323	0.944357	1.37933	0.928182	1.38908	1.83059	0.846523	1	2	G5E861.1	Sclt1	RecName: Full=Sodium channel and clathrin linker 1; AltName: Full=Sodium channel-associated protein 1	FALSE	23079.6	33224.2	20063.6	21795.4	31834.4	25566.7	23730.6	35514.1	46802.1	21642.8
ERSGAGsPPGK_p1_ac0	0.898431	0.671521	0.491413	0.949537	0.704825	1.07573	1.15792	0.723535	1	5	Q8BTI8.3	Srrm2	RecName: Full=Serine/arginine repetitive matrix protein 2	FALSE	687942	618069	461967	338064	653227	323901	228294	348430	375053	234354
YGRPPDSHHSR_p0_ac0	0.88333	0.908051	0.748485	1.55507	0.994739	1.02131	1.01427	0.918649	1	5	Q62093.4	Srsf2	RecName: Full=Serine/arginine-rich splicing factor 2; AltName: Full=Protein PR264; AltName: Full=Putative myelin regulatory factor 1; Short=MRF-1; AltName: Full=Splicing component, 35 kDa; AltName: Full=Splicing factor SC35; Short=SC-35; AltName: Full=Splicing factor, arginine/serine-rich 2	FALSE	120457	106403	109381	90160.4	187319	124992	124334	127655	126775	114824
sRESVDSRDsSHSR_p2_ac0	1.16127	1.36545	0.405124	1.01628	0.747466	0.923163	1.11152	0.449997	1	1	Q569Z6.1	Thrap3	RecName: Full=Thyroid hormone receptor-associated protein 3; AltName: Full=Thyroid hormone receptor-associated protein complex 150 kDa component; Short=Trap150	FALSE	1271.39	1476.43	1736.02	515.07	1292.09	2602.84	1945.53	2402.84	2893.11	1171.27
SRsPsPESR_p2_ac0	0.941347	0.538606	0.736306	1.09121	0.795466	1.12704	1.19003	1.19163	1	4	Q9Z0U1.2	Tjp2	RecName: Full=Tight junction protein ZO-2; AltName: Full=Tight junction protein 2; AltName: Full=Zona occludens protein 2; AltName: Full=Zonula occludens protein 2	FALSE	223486	210378	120371	164554	243870	171329	136286	193094	203886	204160
SRSPsPESR_p2_ac0	0.976072	0.605601	0.849381	1.22041	0.800441	0.991612	1.0665	0.969017	1	1	Q9Z0U1.2	Tjp2	RecName: Full=Tight junction protein ZO-2; AltName: Full=Tight junction protein 2; AltName: Full=Zona occludens protein 2; AltName: Full=Zonula occludens protein 2	FALSE	6860.69	6696.53	4154.85	5827.34	8372.85	6710.03	5370.98	6653.74	7156.25	6502.13
RStTPSTIWGPLGGLAR_p1_ac0	0.875449	0.617664	0.869635	1.27857	1.14899	1.15851	1.14962	1.09401	1	1	P22893.1	Zfp36	RecName: Full=mRNA decay activator protein ZFP36; AltName: Full=Growth factor-inducible nuclear protein NUP475; AltName: Full=TPA-induced sequence 11; AltName: Full=Tristetraprolin; AltName: Full=Zinc finger protein 36; Short=Zfp-36	FALSE	6459.56	5655.01	3989.83	5617.46	8258.97	5385.89	6188.32	6239.62	6191.75	5892.24
VGSLTPPSSPK_p1_ac0	0.996737	1.04542	0.972358	3.01372	0.669032	0.632206	0.70997	0.392681	2	1	Q3UHJ0.2	Aak1	RecName: Full=AP2-associated protein kinase 1; AltName: Full=Adaptor-associated kinase 1	FALSE	29047.6	28952.8	30367.1	28244.7	87541.3	87339.4	58432.8	55216.4	62008.3	34296.5
QAPQTVHLPSGETLDVFDAAER_p0_ac0	0.977329	0.942791	0.939032	2.14128	0.65249	0.684519	0.685075	0.477824	2	1	P28271.3	Aco1	RecName: Full=Cytoplasmic aconitate hydratase; Short=Aconitase; AltName: Full=Citrate hydro-lyase; AltName: Full=Iron regulatory protein 1; Short=IRP1; AltName: Full=Iron-responsive element-binding protein 1; Short=IRE-BP 1	FALSE	18564	18143.2	17502	17432.2	39750.8	45399.5	29622.7	31076.8	31102.1	21693
DSVVEILFEQDNEEK_p0_ac0	1.06284	1.04242	0.947004	2.2671	0.728834	0.659314	0.741007	0.545028	2	1	Q3ZBD2	ACTR10	RecName: Full=Actin-related protein 10; AltName: Full=Actin-related protein 11; Actin-related protein 10 OS=Bos taurus GN=ACTR10 PE=2 SV=1	FALSE	4475.15	4756.35	4664.97	4237.99	10145.6	12676.2	9238.86	8357.61	9393.17	6908.89
GIsDPLTVFEHTEAAAR_p1_ac0	0.987805	0.884287	1.03723	2.29125	0.765402	0.703583	0.719318	0.512122	2	2	Q8C0I1.1	Agps	RecName: Full=Alkyldihydroxyacetonephosphate synthase, peroxisomal; Short=Alkyl-DHAP synthase; AltName: Full=Alkylglycerone-phosphate synthase; Flags: Precursor	FALSE	17546.1	17332.1	15515.8	18199.3	40202.4	40888.1	31295.9	28768.2	29411.6	20939.7
TFVQENVYDEFVER_p0_ac0	0.959897	1.02035	0.89359	2.06966	0.713881	0.531101	0.750635	0.464465	2	1	P47738.1	Aldh2	RecName: Full=Aldehyde dehydrogenase, mitochondrial; AltName: Full=AHD-M1; AltName: Full=ALDH class 2; AltName: Full=ALDH-E2; AltName: Full=ALDHI; Flags: Precursor	FALSE	8654.22	8307.16	8830.31	7733.33	17911.3	15872.8	11331.3	8430.04	11914.7	7372.35
AHPQGLVLVTDAVPALGLGNGR_p0_ac0	0.889171	0.953606	0.845305	1.72635	0.844335	0.782783	0.778609	0.619664	2	1	Q8JZV7.1	Amdhd2	RecName: Full=N-acetylglucosamine-6-phosphate deacetylase; Short=GlcNAc 6-P deacetylase; AltName: Full=Amidohydrolase domain-containing protein 2	FALSE	5569.91	4952.6	5311.5	4708.27	9615.63	7699.37	6500.85	6026.93	5994.8	4771.02
SSSASGASASINSSSVQQEATCCSPR_p1_ac0	0.944378	0.96025	1.0648	3.09414	0.484006	0.637172	0.732972	0.438475	2	1	Q8K298.2	Anln	RecName: Full=Anillin	FALSE	14801.9	13978.6	14213.5	15761.1	45799.2	41184.9	19933.7	26241.9	30187.4	18058.6
RSsNDSLNSVTSSDGYGK_p1_ac0	0.884697	0.990891	1.03079	1.85236	0.696844	0.825005	0.789343	0.618983	2	1	Q61315.1	Apc	RecName: Full=Adenomatous polyposis coli protein; Short=Protein APC; Short=mAPC	FALSE	87436.1	77354.4	86639.6	90127.9	161963	161411	112478	133165	127409	99910.8
TSSLDGPAAAVLSR_p1_ac0	0.874853	1.00572	0.948583	1.98534	0.721712	0.850676	0.786982	0.565897	2	1	Q8BL80.2	Arhgap22	RecName: Full=Rho GTPase-activating protein 22; AltName: Full=Rho-type GTPase-activating protein 22; AltName: Full=p68RacGAP	FALSE	23240.5	20332	23373.5	22045.6	46140.4	39860.9	28768.1	33908.7	31369.8	22557.2
ASsAASLPSGDLGALQGLPQR_p1_ac0	0.862304	1.03321	0.85058	1.81841	0.729554	0.6791	0.676375	0.510235	2	1	Q69ZH9.2	Arhgap23	RecName: Full=Rho GTPase-activating protein 23; AltName: Full=Rho-type GTPase-activating protein 23	FALSE	78498.5	67689.6	81105.5	66769.3	142743	122767	89565.1	83371	83036.4	62639.9
SVSTTNIAGHFNDESPLGLR_p1_ac0	0.944671	0.899862	0.919874	1.88328	0.762171	0.660872	0.644066	0.483029	2	1	Q60875.4	Arhgef2	RecName: Full=Rho guanine nucleotide exchange factor 2; AltName: Full=Guanine nucleotide exchange factor H1; Short=GEF-H1; AltName: Full=LBC'S first cousin; AltName: Full=Lymphoid blast crisis-like 1; AltName: Full=Oncogene LFC; AltName: Full=Rhobin	FALSE	27711.2	26178	24936.3	25490.9	52188.1	51148.9	38984.2	33802.8	32943.3	24706.4
GVGIISEGNETVEDIAAR_p0_ac0	0.928355	0.956694	1.00488	1.76104	0.750335	0.681519	0.690063	0.494442	2	3	Q8VDN2.1	Atp1a1	RecName: Full=Sodium/potassium-transporting ATPase subunit alpha-1; Short=Na(+)/K(+) ATPase alpha-1 subunit; AltName: Full=Sodium pump subunit alpha-1; Flags: Precursor; RecName: Full=Sodium/potassium-transporting ATPase subunit alpha-3; Short=Na(+)/K(+) ATPase alpha-3 subunit; AltName: Full=Na(+)/K(+) ATPase alpha(III) subunit; AltName: Full=Sodium pump subunit alpha-3; RecName: Full=Sodium/pota…	FALSE	162241	150617	155215	163033	285712	357043	267902	243332	246382	176537
sPSYPSDSTTMFTIEGMHCK_p1_ac0	0.874786	0.798491	0.979254	1.76543	0.788513	0.649375	0.71825	0.545652	2	1	Q64430.3	Atp7a	RecName: Full=Copper-transporting ATPase 1; AltName: Full=Copper pump 1; AltName: Full=Menkes disease-associated protein homolog	FALSE	67615.6	59149.1	53990.4	66212.8	119370	113856	89776.8	73935.1	81777	62125.6
HSsYPAGTEEDEGMEEELSPFR_p1_ac0	0.998836	0.903604	0.931431	2.12166	0.678874	0.669771	0.743032	0.499829	2	5	Q61337.1	Bad	RecName: Full=Bcl2-associated agonist of cell death; Short=BAD; AltName: Full=Bcl-2-binding component 6; AltName: Full=Bcl-xL/Bcl-2-associated death promoter; AltName: Full=Bcl2 antagonist of cell death	FALSE	550343	549703	497292	512607	1.16764e+06	1.12497e+06	763715	753474	835890	562293
sPQTPSQMVPLPSANPPGPLK_p1_ac0	0.913671	0.893056	0.969607	1.87325	0.69813	0.83177	0.795148	0.552616	2	1	Q67FY2.1	Bcl9l	RecName: Full=B-cell CLL/lymphoma 9-like protein; Short=B-cell lymphoma 9-like protein; Short=BCL9-like protein; AltName: Full=BCL9-related beta-catenin-binding protein; AltName: Full=Protein BCL9-2	FALSE	56021	51184.8	50029.9	54318.4	104942	112702	78680.6	93742.1	89614.7	62280.9
NPsPPTCAELQIDSCGSSEETK_p1_ac0	1.06991	0.996899	1.05892	2.16253	0.622243	0.738596	0.719267	0.498249	2	1	P48754.3	Brca1	RecName: Full=Breast cancer type 1 susceptibility protein homolog; AltName: Full=RING-type E3 ubiquitin transferase BRCA1	FALSE	108369	115945	108033	114753	234351	212869	132456	157224	153110	106062
MPDEPEEPVVTVSsPAVPPPTK_p1_ac0	0.939802	0.949611	0.896075	1.83305	0.667732	0.760721	0.781424	0.519662	2	1	Q9ESU6.2	Brd4	RecName: Full=Bromodomain-containing protein 4; AltName: Full=Mitotic chromosome-associated protein; Short=MCAP	FALSE	54573.3	51288.1	51823.5	48901.8	100036	97847.6	65335.9	74434.7	76460.4	50847.6
FYYIDDPDGLK_p0_ac0	0.98535	0.886405	0.906129	2.31797	0.670159	0.77053	0.665428	0.537048	2	3	Q2UVX4	C3	Complement C3 OS=Bos taurus GN=C3 PE=1 SV=2	FALSE	17364.9	17110.5	15392.4	15734.9	40251.4	36350.9	24360.9	28009.5	24188.9	19522.2
SHHWGYSK_p0_ac1	1.07824	1.04859	0.865171	2.06817	0.696297	0.71033	0.833778	0.507594	2	1	P00920.4	Ca2	RecName: Full=Carbonic anhydrase 2; AltName: Full=Carbonate dehydratase II; AltName: Full=Carbonic anhydrase II; Short=CA-II	FALSE	11849.8	12776.9	12425.6	10252.1	24507.4	22910.3	15952.3	16273.8	19102.1	11629.1
sPGTATLALSQQQSLQER_p1_ac0	0.871801	1.03132	0.997678	1.76064	0.664613	0.716312	0.787229	0.501919	2	2	Q9CS00.2	Cactin	RecName: Full=Cactin	FALSE	255956	223143	263972	255362	450647	507388	337217	363448	399431	254668
YQEVTNNLEFAK_p0_ac0	1.04826	1.00334	1.09803	2.13273	0.692825	0.659618	0.685982	0.528189	2	2	Q60865.2	Caprin1	Caprin-1 OS=Bos taurus GN=CAPRIN1 PE=2 SV=1; RecName: Full=Caprin-1; AltName: Full=Cytoplasmic activation- and proliferation-associated protein 1; AltName: Full=GPI-anchored membrane protein 1; AltName: Full=GPI-anchored protein p137; Short=GPI-p137; Short=p137GPI; AltName: Full=Membrane component chromosome 11 surface marker 1; AltName: Full=RNA granule protein 105	FALSE	97897.3	102622	98224.7	107494	208789	206105	142795	135951	141384	108862
SSEPPPPPLQPPTHQTSVGLLDtPR_p1_ac1	1.22262	0.966614	1.04292	4.53016	0.498491	0.500414	0.590079	0.251212	2	1	Q9CR86.1	Carhsp1	RecName: Full=Calcium-regulated heat stable protein 1; AltName: Full=Calcium-regulated heat-stable protein of 24 kDa; Short=CRHSP-24	FALSE	66673.6	81516.8	64447.7	69535.4	302042	320704	159868	160485	189241	80564.8
KPAQTLVsPSHLLTEPK_p1_ac0	1.04249	1.17197	1.1222	2.33373	0.717541	0.562624	0.681221	0.416931	2	1	Q8BRN9.1	Cc2d1b	RecName: Full=Coiled-coil and C2 domain-containing protein 1B; AltName: Full=Five prime repressor element under dual repression-binding protein 2; Short=FRE under dual repression-binding protein 2; Short=Freud-2	TRUE	41737	43510.3	48914.7	46837.1	97402.9	115409	82810.9	64932	78619.3	48117.8
GLsLTETELEELR_p1_ac0	0.765236	1.16731	0.800755	1.54549	0.818492	0.724247	0.775961	0.76571	2	1	Q3TVA9.2	Ccdc136	RecName: Full=Coiled-coil domain-containing protein 136	FALSE	5808.2	4444.65	6779.99	4650.95	8976.52	10397.3	8510.12	7530.22	8067.91	7961.33
EDVEGVGTSDGEGAAGLSSDPK_p1_ac0	0.994969	0.925026	1.0469	1.85502	0.646204	0.703524	0.628729	0.612886	2	2	Q99JP4.1	Cdc26	RecName: Full=Anaphase-promoting complex subunit CDC26; AltName: Full=Cell division cycle protein 26 homolog	FALSE	731352	727673	676519	765653	1.35667e+06	1.24175e+06	802423	873601	780723	761050
YVECSALTQK_p0_ac0	0.885274	0.950199	0.820761	2.19287	0.737979	0.753133	0.724109	0.533771	2	1	Q2KJ93	CDC42	Cell division control protein 42 homolog OS=Bos taurus GN=CDC42 PE=1 SV=1	FALSE	59145.4	52359.9	56199.9	48544.2	129698	111357	82179.1	83866.6	80634.5	59439.1
RELAGVLPQVHGsWESLNEDWSTPPASVR_p1_ac0	1.18104	0.909111	0.985067	1.86465	0.854599	0.619987	0.726689	0.666514	2	1	Q91W92.1	Cdc42ep1	RecName: Full=Cdc42 effector protein 1; AltName: Full=Binder of Rho GTPases 5	FALSE	4922.88	5814.09	4475.44	4849.36	9179.44	9173.24	7839.45	5687.29	6666.09	6114.1
ESECLAPQGSLQGsPVSTDSK_p1_ac0	0.875883	0.941427	1.01689	1.8421	0.729621	0.865917	0.83086	0.593119	2	2	Q14B71.2	Cdca2	RecName: Full=Cell division cycle-associated protein 2	FALSE	407960	357325	384065	414850	751502	731598	533789	633503	607855	433924
SLTGsGSQEDLLLQK_p1_ac0	0.903139	0.905177	0.952999	1.84234	0.678106	0.685625	0.71003	0.563782	2	1	Q8K389.3	Cdk5rap2	RecName: Full=CDK5 regulatory subunit-associated protein 2; AltName: Full=CDK5 activator-binding protein C48	FALSE	121657	109873	110121	115939	224133	210891	143006	144592	149739	118896
LPHISsHPLLQDLAAAR_p1_ac0	0.981625	1.09796	0.831925	1.80462	0.758769	0.721482	0.760613	0.563364	2	2	Q80U49.2	Cep170b	RecName: Full=Centrosomal protein of 170 kDa protein B; AltName: Full=Centrosomal protein 170B; Short=Cep170B	FALSE	14332.6	14069.2	15736.6	11923.6	25864.8	23899.2	18133.9	17242.8	18178	13463.9
ESSTAAPSGAGNVAsGSGNNSGGPSLLVPLPVNPPSSPTPSFSEAK_p1_ac0	1.18124	0.713906	1.034	2.10526	0.643909	0.616353	0.649934	0.567534	2	1	Q8K0V4.1	Cnot3	RecName: Full=CCR4-NOT transcription complex subunit 3; AltName: Full=CCR4-associated factor 3	FALSE	33263.3	39291.8	23746.9	34394.4	70028.1	73982.4	47638	45599.3	48083.7	41987.5
IDQVNQLLELDHQK_p0_ac0	0.828654	0.841831	0.993166	3.0416	0.606253	0.673441	0.694731	0.387452	2	1	P61202.1	Cops2	RecName: Full=COP9 signalosome complex subunit 2; Short=SGN2; Short=Signalosome subunit 2; AltName: Full=Alien homolog; AltName: Full=JAB1-containing signalosome subunit 2; AltName: Full=Thyroid receptor-interacting protein 15; Short=TR-interacting protein 15; Short=TRIP-15	FALSE	18297.7	15162.5	15403.6	18172.7	55654.4	47503.9	28799.4	31991	33002.4	18405.4
HGYIPGK_p0_ac0	0.88128	0.740142	0.834733	4.01309	0.558978	0.458511	0.653258	0.272931	2	1	Q9WUM4.2	Coro1c	RecName: Full=Coronin-1C; AltName: Full=Coronin-3	FALSE	21469.9	18921	15890.8	17921.7	86160.7	77812	43495.1	35677.6	50831.3	21237.3
RSPAsPHPPPFTHR_p1_ac0	0.983825	0.68197	0.8385	2.17333	0.751124	0.640519	0.704506	0.513958	2	1	Q7TN98.1	Cpeb4	RecName: Full=Cytoplasmic polyadenylation element-binding protein 4; Short=CPE-BP4; Short=CPE-binding protein 4; Short=mCPEB-4	FALSE	8920.45	8776.16	6083.47	7479.79	19387.1	16459.7	12363.3	10542.7	11596	8459.6
SFDPNLLHNNGHNGYPNGTSAALR_p0_ac1	1.15213	0.883287	1.03815	4.11588	0.587175	0.606938	0.664012	0.308467	2	10	Q91W50.1	Csde1	RecName: Full=Cold shock domain-containing protein E1	FALSE	428576	493773	378556	444927	1.76397e+06	1.62816e+06	956013	988189	1.08111e+06	502233
FPSISQD_p0_ac0	0.851852	0.805852	0.862985	1.99826	0.59463	0.59566	0.686028	0.416413	2	1	P70698.2	Ctps1	RecName: Full=CTP synthase 1; AltName: Full=CTP synthetase 1; AltName: Full=UTP--ammonia ligase 1	FALSE	26124.7	22254.4	21052.7	22545.3	52204	55647.6	33089.7	33147.1	38175.8	23172.4
VSSPLsPLSPGIK_p1_ac0	0.980642	0.950287	0.816777	1.66029	0.785639	0.672394	0.768157	0.562572	2	2	Q99LJ0.1	Cttnbp2nl	RecName: Full=CTTNBP2 N-terminal-like protein	FALSE	36943.5	36228.3	35106.9	30174.6	61337	56838.7	44654.7	38218	43661.1	31975.9
IYVISLAEPR_p0_ac0	0.953376	0.8137	0.917428	2.5013	0.660616	0.683086	0.674636	0.551891	2	2	Q922B2.2	Dars	RecName: Full=Aspartate--tRNA ligase, cytoplasmic; AltName: Full=Aspartyl-tRNA synthetase; Short=AspRS	FALSE	34128.2	32537	27770.1	31310.2	85364.8	60152.8	39737.9	41089.5	40581.2	33197.8
sPSDSSTASTPIAEQIER_p1_ac0	0.99473	1.0485	0.922372	1.87776	0.696522	0.714725	0.756914	0.555358	2	2	Q9QXS6.4	Dbn1	RecName: Full=Drebrin; AltName: Full=Developmentally-regulated brain protein	FALSE	145617	144849	152680	134313	273433	311381	216883	222551	235688	172928
DFVNYLVR_p0_ac0	0.942708	0.767824	0.912172	2.36221	0.742255	0.693889	0.706669	0.497863	2	1	O70133.2	Dhx9	ATP-dependent RNA helicase A OS=Bos taurus GN=DHX9 PE=2 SV=1; RecName: Full=ATP-dependent RNA helicase A; Short=RHA; AltName: Full=DEAH box protein 9; Short=mHEL-5; AltName: Full=Nuclear DNA helicase II; Short=NDH II	FALSE	7012.14	6610.4	5384.09	6396.28	16564.1	13258.7	9841.31	9200.04	9369.49	6601
EGDNDYFTCITK_p0_ac0	0.829986	0.994566	0.966276	2.17294	0.648185	0.680106	0.795783	0.494913	2	1	P54103.2	Dnajc2	DnaJ homolog subfamily C member 2 OS=Bos taurus GN=DNAJC2 PE=2 SV=1; RecName: Full=DnaJ homolog subfamily C member 2; AltName: Full=Mouse Id associate 1; Short=MIDA1; AltName: Full=Zuotin-related factor 1; Contains: RecName: Full=DnaJ homolog subfamily C member 2, N-terminally processed	FALSE	63616.5	52800.8	63270.9	61471.1	138235	118053	76520.4	80288.7	93944.8	58426.1
SSLLDDLLTESEDMAQR_p0_ac0	0.82744	0.760274	1.05398	2.79654	0.674067	0.620347	0.587588	0.494386	2	1	Q8K1M6.2	Dnm1l	Dynamin-1-like protein OS=Bos taurus GN=DNM1L PE=2 SV=1; RecName: Full=Dynamin-1-like protein; AltName: Full=Dynamin family member proline-rich carboxyl-terminal domain less; Short=Dymple; AltName: Full=Dynamin-related protein 1	FALSE	5561.2	4601.56	4228.04	5861.42	15552.2	12952.4	8730.8	8034.99	7610.68	6403.5
TLSSPSLQTDGLTASVPPPPPPK_p1_ac0	1.05445	0.953103	0.872664	2.65155	0.612111	0.564053	0.640483	0.532134	2	1	B2RY04.2	Dock5	RecName: Full=Dedicator of cytokinesis protein 5; AltName: Full=Lens rupture protein 2; AltName: Full=Rupture of lens cataract protein	FALSE	8558	9023.99	8156.66	7468.27	22691.9	19952.9	12213.4	11254.5	12779.5	10617.6
SISSSNPDLAVVPGSVDDEVSR_p1_ac0	0.940244	0.975098	1.21611	2.80934	0.572433	0.617142	0.689077	0.43752	2	1	Q8VDR9.4	Dock6	RecName: Full=Dedicator of cytokinesis protein 6	FALSE	10320.4	9703.69	10063.4	12550.7	28993.4	33350.7	19091.1	20582.1	22981.2	14591.6
ASGVQVADEVCR_p0_ac1	1.04511	0.969793	0.973671	2.23811	0.656967	0.610375	0.750434	0.44754	2	1	Q9R0P5.3	Dstn	RecName: Full=Destrin; AltName: Full=Actin-depolymerizing factor; Short=ADF; AltName: Full=Sid 23; Destrin OS=Bos taurus GN=DSTN PE=2 SV=3	FALSE	50337.8	52608.6	48817.3	49012.5	112662	100837	66246.7	61548.5	75671.6	45128.7
TADEGtNTSNSVSTSPAMEQSQSSGTTSSTSSSSGGSSGTSNSGR_p1_ac0	0.792001	1.03129	0.803567	1.82274	0.731772	0.735585	0.720043	0.436512	2	1	Q61214.1	Dyrk1a	RecName: Full=Dual specificity tyrosine-phosphorylation-regulated kinase 1A; AltName: Full=Dual specificity YAK1-related kinase; AltName: Full=MP86; AltName: Full=Protein kinase minibrain homolog; Short=MNBH	FALSE	3566.87	2824.96	3678.47	2866.22	6501.46	6620.03	4844.35	4869.59	4766.7	2889.72
STTTGHLIYK_p0_ac0	1.172	0.834513	0.881413	2.46571	0.591319	0.638173	0.882674	0.460753	2	1	P10126.3	Eef1a1	Elongation factor 1-alpha 2 OS=Bos taurus GN=EEF1A2 PE=2 SV=1; RecName: Full=Elongation factor 1-alpha 1; Short=EF-1-alpha-1; AltName: Full=Elongation factor Tu; Short=EF-Tu; AltName: Full=Eukaryotic elongation factor 1 A-1; Short=eEF1A-1; RecName: Full=Elongation factor 1-alpha 2; Short=EF-1-alpha-2; AltName: Full=Eukaryotic elongation factor 1 A-2; Short=eEF1A-2; AltName: Full=Statin-S1; Elonga…	FALSE	50148.7	58774.1	41849.7	44201.7	123652	101694	60133.3	64898.1	89762.3	46855.6
GVVQDLQQAISK_p0_ac0	0.847572	0.900227	1.01652	1.8211	0.706758	0.751357	0.812318	0.57539	2	1	P57776.3	Eef1d	RecName: Full=Elongation factor 1-delta; Short=EF-1-delta	FALSE	15168	12855.9	13654.6	15418.5	27622.4	27959.9	19760.9	21007.9	22712.3	16087.9
EGIPALDNFLDK_p0_ac0	0.932414	0.792713	1.00149	2.2027	0.69906	0.695991	0.747195	0.545843	2	1	P58252.2	Eef2	RecName: Full=Elongation factor 2; Short=EF-2; Elongation factor 2 OS=Bos taurus GN=EEF2 PE=2 SV=3	FALSE	5962.42	5559.45	4726.49	5971.33	13133.4	11966.5	8365.33	8328.61	8941.34	6531.86
SDPVVSYR_p0_ac0	0.922626	0.880797	0.933162	2.39521	0.607693	0.67878	0.730688	0.536931	2	2	P58252.2	Eef2	RecName: Full=Elongation factor 2; Short=EF-2; Elongation factor 2 OS=Bos taurus GN=EEF2 PE=2 SV=3	FALSE	102255	94343.1	90065.9	95420.4	244922	198661	120725	134847	145159	106667
QEYLDTLYR_p0_ac0	1.01501	0.963238	0.912882	1.891	0.849232	0.701331	0.766731	0.585704	2	1	P60229.1	Eif3e	RecName: Full=Eukaryotic translation initiation factor 3 subunit E; Short=eIF3e; AltName: Full=Eukaryotic translation initiation factor 3 subunit 6; AltName: Full=MMTV integration site 6; AltName: Full=Mammary tumor-associated protein INT-6; AltName: Full=Viral integration site protein INT-6; AltName: Full=eIF-3 p48; Eukaryotic translation initiation factor 3 subunit E OS=Bos taurus GN=EIF3E PE=2…	FALSE	27974.4	28394.2	26946	25537.3	52899.6	49940.5	42411.1	35024.8	38290.9	29250.4
YGDFFIR_p0_ac0	0.828016	0.829175	1.03455	3.51336	0.597315	0.553702	0.597479	0.403412	2	1	Q8QZY1.1	Eif3l	Eukaryotic translation initiation factor 3 subunit L OS=Bos taurus GN=EIF3L PE=2 SV=1; RecName: Full=Eukaryotic translation initiation factor 3 subunit L; Short=eIF3l; AltName: Full=66 kDa tyrosine-rich heat shock protein; AltName: Full=67 kDa polymerase-associated factor; AltName: Full=Eukaryotic translation initiation factor 3 subunit 6-interacting protein; AltName: Full=Eukaryotic translation …	FALSE	8859.69	7335.96	7346.23	9165.77	31127.3	24221.2	14467.7	13411.3	14471.6	9771.1
AANATMATSGSAR_p0_ac1	0.781912	0.829669	0.824905	2.94066	0.476134	0.658474	0.747648	0.307388	2	1	Q91VC3.3	Eif4a3	RecName: Full=Eukaryotic initiation factor 4A-III; Short=eIF-4A-III; Short=eIF4A-III; AltName: Full=ATP-dependent RNA helicase DDX48; AltName: Full=ATP-dependent RNA helicase eIF4A-3; AltName: Full=DEAD box protein 48; AltName: Full=Eukaryotic translation initiation factor 4A isoform 3; Contains: RecName: Full=Eukaryotic initiation factor 4A-III, N-terminally processed	FALSE	3278.14	2563.22	2719.78	2704.16	9639.9	7549.33	3594.49	4971.04	5644.24	2320.57
ETEITPEDGED_p0_ac0	0.97966	1.00652	0.950746	2.45511	0.61955	0.719922	0.658354	0.559607	2	1	Q9WV92.1	Epb41l3	RecName: Full=Band 4.1-like protein 3; AltName: Full=4.1B; AltName: Full=Differentially expressed in adenocarcinoma of the lung protein 1; Short=DAL-1; Short=DAL1P; Short=mDAL-1; Contains: RecName: Full=Band 4.1-like protein 3, N-terminally processed	FALSE	23186.7	22715.1	23337.9	22044.7	56925.8	50544	31314.5	36387.7	33275.9	28284.8
TAAEGSGGPStSQGVDAQATSDIPK_p1_ac0	1.08842	1.20681	1.05858	2.29351	0.615761	0.612649	0.756733	0.455524	2	1	P49135.1	Ercc3	RecName: Full=TFIIH basal transcription factor complex helicase XPB subunit; AltName: Full=Basic transcription factor 2 89 kDa subunit; Short=BTF2 p89; AltName: Full=DNA excision repair protein ERCC-3; AltName: Full=DNA repair protein complementing XP-B cells; AltName: Full=TFIIH 89 kDa subunit; AltName: Full=Xeroderma pigmentosum group B-complementing protein	FALSE	51105	55623.8	61674	54098.6	117210	117551	72383.1	72017.4	88954.5	53547.2
GsVSDCSDGTSELEEPLGEDPR_p1_ac0	0.944644	0.90312	0.732761	2.29684	0.734694	0.741326	0.790858	0.446522	2	3	P70459.1	Erf	RecName: Full=ETS domain-containing transcription factor ERF	TRUE	329862	311602	297905	241710	757638	695883	511261	515876	550345	310727
sQSSSLLDMGNMSASDLDVADR_p1_ac0	0.995571	0.984245	0.870178	1.77944	0.771916	0.690336	0.790173	0.568949	2	1	Q8R3S6.4	Exoc1	RecName: Full=Exocyst complex component 1; AltName: Full=Exocyst complex component Sec3	FALSE	24293.6	24186	23910.9	21139.8	43229.1	40769.1	31470.3	28144.3	32214.6	23195.5
NsPTGLAPLPALsPSALSPASTPHLPNLAAPSFPK_p2_ac0	1.22672	0.98602	1.06122	2.03144	0.720808	0.752221	0.657079	0.422896	2	1	Q8CGI1.2	Fam193a	RecName: Full=Protein FAM193A	FALSE	10667.4	13085.9	10518.3	11320.5	21670.1	25974.7	18722.8	19538.7	17067.5	10984.6
TLEAVQDLLEQGR_p0_ac0	0.912114	0.972183	0.974407	2.05565	0.756951	0.762173	0.825414	0.55512	2	4	P19096.2	Fasn	RecName: Full=Fatty acid synthase; Includes: RecName: Full=[Acyl-carrier-protein] S-acetyltransferase; Includes: RecName: Full=[Acyl-carrier-protein] S-malonyltransferase; Includes: RecName: Full=3-oxoacyl-[acyl-carrier-protein] synthase; Includes: RecName: Full=3-oxoacyl-[acyl-carrier-protein] reductase; Includes: RecName: Full=3-hydroxyacyl-[acyl-carrier-protein] dehydratase; Includes: RecName:…	FALSE	76284	69579.7	74162.1	74331.7	156813	134440	101764	102466	110969	74630.2
SQTTSLENGVFPR_p1_ac0	0.973131	0.961264	0.950684	2.0789	0.579162	0.596447	0.737306	0.458151	2	1	Q68FD7.1	Fnip1	RecName: Full=Folliculin-interacting protein 1	FALSE	23685.6	23049.2	22768.1	22517.5	49240.1	64013	37073.9	38180.4	47197.2	29327.6
VPTPNVSVVDLTCR_p0_ac0	1.06079	0.939971	1.16334	2.14895	0.727712	0.68149	0.746563	0.499728	2	2	P16858.2	Gapdh	RecName: Full=Glyceraldehyde-3-phosphate dehydrogenase, testis-specific; AltName: Full=Spermatogenic cell-specific glyceraldehyde 3-phosphate dehydrogenase 2; Short=GAPDH-2; AltName: Full=Spermatogenic glyceraldehyde-3-phosphate dehydrogenase; RecName: Full=Glyceraldehyde-3-phosphate dehydrogenase; Short=GAPDH; AltName: Full=Peptidyl-cysteine S-nitrosylase GAPDH; Glyceraldehyde-3-phosphate dehydr…	FALSE	41690.9	44225.3	39188.3	48500.6	89591.5	92441.5	67270.8	62997.9	69013.3	46195.6
LYSESLAR_p0_ac0	0.877707	0.875222	0.834719	2.37328	0.696929	0.664719	0.677236	0.499576	2	1	P21856; Q61598.1	Gdi2;GDI1	Rab GDP dissociation inhibitor alpha OS=Bos taurus GN=GDI1 PE=1 SV=1; Rab GDP dissociation inhibitor beta OS=Bos taurus GN=GDI2 PE=2 SV=3; RecName: Full=Rab GDP dissociation inhibitor alpha; Short=Rab GDI alpha; AltName: Full=Guanosine diphosphate dissociation inhibitor 1; Short=GDI-1; RecName: Full=Rab GDP dissociation inhibitor beta; Short=Rab GDI beta; AltName: Full=GDI-3; AltName: Full=Guanos…	FALSE	37973.4	33329.5	33235.1	31697.1	90121.5	67474	47024.5	44851.3	45695.8	33708.4
YYLTDVDR_p0_ac0	0.927111	0.918415	0.958277	1.84282	0.760608	0.759867	0.806107	0.642162	2	1	P21278.1	Gna11	RecName: Full=Guanine nucleotide-binding protein subunit alpha-11; Short=G alpha-11; Short=G-protein subunit alpha-11; Guanine nucleotide-binding protein subunit alpha-11 OS=Bos taurus GN=GNA11 PE=2 SV=2	FALSE	31456.3	29163.5	28890	30143.9	57968.5	49885.2	37943.1	37906.1	40212.9	32034.4
HIYLLPSGR_p0_ac0	0.85093	0.857987	0.887868	3.17069	0.632856	0.543094	0.700494	0.348278	2	1	P05201.3	Got1	Aspartate aminotransferase, cytoplasmic OS=Bos taurus GN=GOT1 PE=1 SV=3; RecName: Full=Aspartate aminotransferase, cytoplasmic; Short=cAspAT; AltName: Full=Cysteine aminotransferase, cytoplasmic; AltName: Full=Cysteine transaminase, cytoplasmic; Short=cCAT; AltName: Full=Glutamate oxaloacetate transaminase 1; AltName: Full=Transaminase A	FALSE	7391.77	6289.87	6342.04	6562.91	23437	20708	13105.2	11246.4	14505.8	7212.12
EYLPIGGLAEFCK_p0_ac0	0.877329	0.837219	0.886958	2.03213	0.711522	0.767947	0.83203	0.541451	2	1	P05202.1	Got2	RecName: Full=Aspartate aminotransferase, mitochondrial; Short=mAspAT; AltName: Full=Fatty acid-binding protein; Short=FABP-1; AltName: Full=Glutamate oxaloacetate transaminase 2; AltName: Full=Kynurenine aminotransferase 4; AltName: Full=Kynurenine aminotransferase IV; AltName: Full=Kynurenine--oxoglutarate transaminase 4; AltName: Full=Kynurenine--oxoglutarate transaminase IV; AltName: Full=Pla…	FALSE	12862.5	11284.6	10768.7	11408.5	26138.2	19488.1	13866.2	14965.8	16214.7	10551.9
DLEQGVVGAHGLLCR_p0_ac0	0.986053	0.912959	0.862832	2.11419	0.80253	0.592561	0.815802	0.539463	2	1	Q91Z53.1	Grhpr	RecName: Full=Glyoxylate reductase/hydroxypyruvate reductase	FALSE	26687.3	26315.1	24364.4	23026.7	56422.1	50652.7	40650.3	30014.8	41322.5	27325.2
YDIPAtAATATSPTPNPVPSVPANPPK_p1_ac0	0.7099	0.868744	1.235	2.17846	0.547394	0.739706	0.783411	0.539699	2	1	Q61191.2	Hcfc1	RecName: Full=Host cell factor 1; Short=HCF; Short=HCF-1; AltName: Full=C1 factor; Contains: RecName: Full=HCF N-terminal chain 1; Contains: RecName: Full=HCF N-terminal chain 2; Contains: RecName: Full=HCF N-terminal chain 3; Contains: RecName: Full=HCF N-terminal chain 4; Contains: RecName: Full=HCF N-terminal chain 5; Contains: RecName: Full=HCF N-terminal chain 6; Contains: RecName: Full=HCF …	TRUE	23394.1	16607.5	20323.5	28891.7	50963.2	44280.3	24238.8	32754.4	34689.7	23898
RIACDEEFsDSEDEGEGGR_p1_ac0	0.827314	0.840538	0.909792	2.82517	0.545272	0.67224	0.67844	0.386292	2	2	P70288.1	Hdac2	RecName: Full=Histone deacetylase 2; Short=HD2; AltName: Full=YY1 transcription factor-binding protein	TRUE	112550	93114.1	94602.4	102397	317972	329527	179682	221521	223564	127294
SELPDSIESALQGDER_p0_ac0	0.871545	0.959605	0.839592	1.81669	0.697446	0.645575	0.756583	0.551556	2	2	Q69ZR2.2	Hectd1	RecName: Full=E3 ubiquitin-protein ligase HECTD1; AltName: Full=HECT domain-containing protein 1; AltName: Full=HECT-type E3 ubiquitin transferase HECTD1; AltName: Full=Protein open mind	FALSE	42777.1	37282.2	41049.1	35915.3	77712.6	77536.1	54077.3	50055.4	58662.6	42765.5
IsSSSAQPCVEEASAPQDSLAQGK_p1_ac0	0.994359	0.886044	0.797273	1.92383	0.699588	0.758246	0.846791	0.605127	2	1	Q6DFV5.2	Helz	RecName: Full=Probable helicase with zinc finger domain	FALSE	35561.8	35361.2	31509.3	28352.4	68414.9	58854.2	41173.7	44626	49837.3	35614.3
AEPLLTEHQHQPQTSNCTGAAVVHEEHTSERPPSAEER_p1_ac1	0.988281	0.85155	0.968791	2.75621	0.760288	0.675798	0.656507	0.412972	2	3	Q8R409.1	Hexim1	RecName: Full=Protein HEXIM1; AltName: Full=Cardiac lineage protein 1	FALSE	84392.3	83403.3	71864.3	81758.5	232603	210399	159964	142187	138128	86888.7
FRFNsESESSSSPSSPDGSGPSTK_p1_ac0	0.841069	1.01671	1.09016	1.69183	0.713404	0.640446	0.717888	0.530827	2	1	Q8BLH7.1	Hirip3	RecName: Full=HIRA-interacting protein 3	FALSE	93598.1	78722.5	95161.7	102037	158352	154667	110340	99056	111034	82101.5
ESYSVYVYK_p0_ac0	1.03513	0.849174	0.956285	4.04088	0.661502	0.434879	0.630697	0.263586	2	4	P10854.2; P10853.2	Hist1h2bm;Hist1h2bf;Hist1h2bj;Hist1h2bl;Hist1h2bn	RecName: Full=Histone H2B type 1-B; AltName: Full=h2B-143; RecName: Full=Histone H2B type 1-P; Histone H2B type 1-N OS=Bos taurus GN=HIST1H2BN PE=1 SV=3; RecName: Full=Histone H2B type 2-B; AltName: Full=H2b 616; RecName: Full=Histone H2B type 1-K; RecName: Full=Histone H2B type 1-M; AltName: Full=H2B 291B; RecName: Full=Histone H2B type 1-H; AltName: Full=h2B-221; Histone H2B type 1-K OS=Bos tau…	FALSE	813243	841816	690585	777693	3.28622e+06	2.61587e+06	1.7304e+06	1.13759e+06	1.64982e+06	689508
STGEAFVQFASQEIAEK_p0_ac0	0.928168	0.897998	0.979392	1.86574	0.73914	0.665884	0.741675	0.503928	2	2	O35737.3	Hnrnph1	Heterogeneous nuclear ribonucleoprotein H2 OS=Bos taurus GN=HNRNPH2 PE=2 SV=1; RecName: Full=Heterogeneous nuclear ribonucleoprotein H2; Short=hnRNP H2; AltName: Full=Heterogeneous nuclear ribonucleoprotein H'; Short=hnRNP H'; Contains: RecName: Full=Heterogeneous nuclear ribonucleoprotein H2, N-terminally processed; RecName: Full=Heterogeneous nuclear ribonucleoprotein H; Short=hnRNP H; Contains…	FALSE	34974.7	32462.4	31407.2	34253.9	65253.5	67277.7	49727.7	44799.2	49898.2	33903.1
SSGPTSLFAVTVAPPGAR_p1_ac0	0.917243	1.02613	0.935876	1.8484	0.72373	0.813534	0.873139	0.604886	2	1	Q8VEK3.1	Hnrnpu	RecName: Full=Heterogeneous nuclear ribonucleoprotein U; Short=hnRNP U; AltName: Full=Scaffold attachment factor A; Short=SAF-A	FALSE	39654.5	36372.8	40690.6	37111.7	73297.2	68457.9	49545	55692.8	59773.2	41409.2
QLTNGsLPTFLEIK_p1_ac0	0.781827	0.999515	0.864905	1.72149	0.920464	0.80086	0.653527	0.627723	2	1	P70174.2	Hrh1	RecName: Full=Histamine H1 receptor; Short=H1R; Short=HH1R	FALSE	3847.34	3007.96	3845.48	3327.59	6623.18	5433.4	5001.25	4351.4	3550.88	3410.67
HIYFITGETK_p0_ac0	0.926228	0.798672	0.897875	2.71616	0.669385	0.559447	0.751984	0.431808	2	1	P07901.4	Hsp90aa1	RecName: Full=Heat shock protein HSP 90-alpha; AltName: Full=Heat shock 86 kDa; Short=HSP 86; Short=HSP86; AltName: Full=Tumor-specific transplantation 86 kDa antigen; Short=TSTA	FALSE	106455	98601.8	85022.7	95583.4	289149	261680	175165	146396	196779	112996
YESLTDPSK_p0_ac0	0.851275	0.866352	0.876343	1.86808	0.772034	0.760133	0.771441	0.619639	2	2	P07901.4; P11499.3; Q76LV2	Hsp90ab1;Hsp90aa1;HSP90AA1	RecName: Full=Heat shock protein HSP 90-alpha; AltName: Full=Heat shock 86 kDa; Short=HSP 86; Short=HSP86; AltName: Full=Tumor-specific transplantation 86 kDa antigen; Short=TSTA; RecName: Full=Heat shock protein HSP 90-beta; AltName: Full=Heat shock 84 kDa; Short=HSP 84; Short=HSP84; AltName: Full=Tumor-specific transplantation 84 kDa antigen; Short=TSTA; Heat shock protein HSP 90-alpha OS=Bos t…	FALSE	264046	224775	228756	231395	493260	443328	342265	336989	342002	274704
GGSGSGPTIEEVD_p0_ac0	0.97201	0.974924	0.997847	2.27114	0.674887	0.662882	0.738737	0.458112	2	1	Q27965	HSPA1B	Heat shock 70 kDa protein 1A OS=Bos taurus GN=HSPA1A PE=1 SV=2; Heat shock 70 kDa protein 1B OS=Bos taurus GN=HSPA1B PE=2 SV=1	FALSE	42645.5	41451.8	41576.1	42553.7	96854	90269.4	60921.6	59838	66685.3	41353.5
LYQGGPGGGGSSGGPTIEEVD_p0_ac0	0.929901	0.931024	1.0971	2.28462	0.640595	0.718738	0.775124	0.546978	2	1	P17156.2	Hspa2	RecName: Full=Heat shock-related 70 kDa protein 2; Short=Heat shock protein 70.2	FALSE	52557.7	48873.5	48932.5	57661.2	120074	111146	71199.3	79884.6	86151.6	60794.1
sQIHDIVLVGGSTR_p1_ac0	0.943646	0.956886	0.829284	1.99135	0.684376	0.714207	0.773007	0.570171	2	1	P63017.1	Hspa8	Heat shock cognate 71 kDa protein OS=Bos taurus GN=HSPA8 PE=1 SV=2; RecName: Full=Heat shock cognate 71 kDa protein; AltName: Full=Heat shock 70 kDa protein 8	FALSE	39170.1	36962.7	37481.3	32483.1	78001.5	61984.9	42421	44270.1	47914.8	35342
AALPSLTNPPSLSPIR_p1_ac0	0.971732	1.01208	0.88912	1.91887	0.57716	0.578047	0.743522	0.518433	2	1	P42859.2	Htt	RecName: Full=Huntingtin; AltName: Full=Huntington disease protein homolog; Short=HD protein homolog	FALSE	7960.85	7735.81	8057.02	7078.15	15275.8	16595.5	9578.29	9593	12339.2	8603.68
ISYIPDEEVSSPsPPHR_p2_ac0	0.882359	0.906401	0.914087	2.10477	0.698316	0.629841	0.806999	0.497194	2	1	Q5SF07.1	Igf2bp2	RecName: Full=Insulin-like growth factor 2 mRNA-binding protein 2; Short=IGF2 mRNA-binding protein 2; Short=IMP-2; AltName: Full=IGF-II mRNA-binding protein 2; AltName: Full=VICKZ family member 2	FALSE	70594.2	62289.4	63986.6	64529.2	148585	122878	85807.3	77393.4	99162	61094
NIRTLIQILK_p0_ac0	0.984587	0.820937	1.02999	2.42297	0.675629	0.75085	0.767338	0.441691	2	3	P26892	IL6	Interleukin-6 OS=Bos taurus GN=IL6 PE=2 SV=1	FALSE	51022.5	50236.1	41886.3	52552.7	123626	168312	113717	126377	129152	74341.9
FSAPVVPSSFNFGGPAPGMN_p0_ac0	0.855538	0.971323	1.08764	1.72374	0.696083	0.816705	0.707662	0.602166	2	1	Q9EPL8.2	Ipo7	RecName: Full=Importin-7; Short=Imp7; AltName: Full=Ran-binding protein 7; Short=RanBP7	FALSE	18655.4	15960.4	18120.4	20290.3	32157	31008.7	21584.6	25325	21943.7	18672.4
FALGISAINEAVDSGDVGR_p0_ac0	1.01791	1.17426	0.86991	1.75849	0.647912	0.646005	0.693902	0.418916	2	1	Q9JKF1.2	Iqgap1	RecName: Full=Ras GTPase-activating-like protein IQGAP1	FALSE	5018.73	5108.61	5893.31	4365.84	8825.39	8820.73	5715.06	5698.24	6120.72	3695.14
TNGISDVQIsPTLQR_p1_ac0	0.891662	0.972801	1.11048	2.59523	0.704619	0.63831	0.724856	0.401891	2	1	Q62120.2	Jak2	RecName: Full=Tyrosine-protein kinase JAK2; AltName: Full=Janus kinase 2; Short=JAK-2	FALSE	48356.6	43117.7	47041.3	53699.1	125496	113985	80316	72757.7	82622.7	45809.6
IEEEGSEQEGGQEEGAGGLSR_p0_ac0	1.1038	0.863543	1.00413	1.89786	0.461809	0.533875	0.625776	0.379104	2	1	Q6P9J5.1	Kank4	RecName: Full=KN motif and ankyrin repeat domain-containing protein 4; AltName: Full=Ankyrin repeat domain-containing protein 38	FALSE	105821	116806	91381.2	106258	200834	343085	158440	183164	214694	130065
MEASLSEVSEAGAsNPSLQEK_p1_ac0	0.829196	0.865892	0.95524	2.59114	0.642313	0.725291	0.735467	0.469482	2	1	Q69ZZ9.2	Kiaa0754	RecName: Full=Uncharacterized protein KIAA0754	FALSE	152186	126192	131777	145374	394335	353200	226865	256173	259767	165821
QQQQQQQQQQQQQQQHSAVLAVSPSQNPR_p0_ac0	0.83258	0.934213	0.969306	2.28481	0.700364	0.820574	0.973346	0.456153	2	1	Q6PDK2.2	Kmt2d	RecName: Full=Histone-lysine N-methyltransferase 2D; Short=Lysine N-methyltransferase 2D; AltName: Full=ALL1-related protein; AltName: Full=Myeloid/lymphoid or mixed-lineage leukemia protein 2	FALSE	14677.2	12219.9	13711.6	14226.7	33534.6	28952	20277	23757.3	28180.3	13206.6
LEAELGNMQGLVEDFK_p0_ac0	1.04172	0.941581	1.09309	1.97029	0.74902	0.768708	0.778652	0.588241	2	1	P11679.4	Krt8	RecName: Full=Keratin, type II cytoskeletal 8; AltName: Full=Cytokeratin endo A; AltName: Full=Cytokeratin-8; Short=CK-8; AltName: Full=Keratin-8; Short=K8; AltName: Full=Type-II keratin Kb8; Keratin, type II cytoskeletal 8 OS=Homo sapiens GN=KRT8 PE=1 SV=7	FALSE	47219.4	49189.2	44460.9	51614.9	93035.8	69441.4	52013.1	53380.2	54070.7	40848.3
EEEEEIHsPALLPEAQN_p1_ac0	1.06924	0.918964	0.846739	1.74167	0.758099	0.720876	0.71979	0.485141	2	3	Q8K3Y3.1	Lin28a	RecName: Full=Protein lin-28 homolog A; Short=Lin-28A; AltName: Full=Testis-expressed protein 17	FALSE	507841	543002	466688	430009	884493	943978	715629	680491	679466	457963
sVGGSGGGSFGDNLVTR_p1_ac0	0.855528	1.07085	0.862473	3.07989	0.564036	0.593592	0.750041	0.403667	2	1	P48678.2	Lmna	RecName: Full=Prelamin-A/C; Contains: RecName: Full=Lamin-A/C; Flags: Precursor	FALSE	30580.7	26162.7	32747.4	26375.1	94185.3	66001.4	37227.2	39177.9	49503.8	26642.6
ASTADGDMGETLEQMR_p0_ac1	0.966734	1.13025	0.912242	1.66336	0.688144	0.7005	0.70865	0.466435	2	1	Q91V01.1	Lpcat3	RecName: Full=Lysophospholipid acyltransferase 5; Short=LPLAT 5; AltName: Full=1-acylglycerophosphocholine O-acyltransferase; AltName: Full=1-acylglycerophosphoethanolamine O-acyltransferase; AltName: Full=1-acylglycerophosphoserine O-acyltransferase; AltName: Full=Lysophosphatidylcholine acyltransferase; Short=LPCAT; Short=Lyso-PC acyltransferase; AltName: Full=Lysophosphatidylcholine acyltransf…	FALSE	10310.3	9967.28	11653.2	9405.45	17149.7	17872.8	12299.1	12519.9	12665.6	8336.51
AVTDEEPFLIFANR_p0_ac0	0.719271	1.08491	0.887873	1.67665	0.731217	0.842357	0.609583	0.471733	2	1	Q91ZX7.1	Lrp1	RecName: Full=Prolow-density lipoprotein receptor-related protein 1; Short=LRP-1; AltName: Full=Alpha-2-macroglobulin receptor; Short=A2MR; AltName: CD_antigen=CD91; Contains: RecName: Full=Low-density lipoprotein receptor-related protein 1 85 kDa subunit; Short=LRP-85; Contains: RecName: Full=Low-density lipoprotein receptor-related protein 1 515 kDa subunit; Short=LRP-515; Contains: RecName: Fu…	FALSE	2541.94	1828.34	2757.78	2256.92	4261.94	4578.85	3348.13	3857.02	2791.19	2159.99
sTQESLAIGGTDSK_p1_ac0	0.813631	0.958024	1.02409	1.64449	0.676567	0.901385	0.940157	0.541358	2	1	Q8K1C9.3	Lrrc41	RecName: Full=Leucine-rich repeat-containing protein 41; AltName: Full=Protein Muf1	FALSE	104658	85153.4	100265	107180	172110	168874	114255	152220	158768	91421.2
ELsPDIAHLASLK_p1_ac0	1.0357	0.889784	0.936344	1.82241	0.649356	0.670276	0.745757	0.484602	2	1	Q505F5.1	Lrrc47	RecName: Full=Leucine-rich repeat-containing protein 47	FALSE	23803.1	24652.8	21179.6	22287.9	43379.1	50963.8	33093.6	34159.8	38006.6	24697.2
FEDEGAGFEESSETGDYEEK_p0_ac0	0.852378	0.906324	0.944108	1.74717	0.815248	0.559406	0.740779	0.392864	2	1	P14873.2	Map1b	RecName: Full=Microtubule-associated protein 1B; Short=MAP-1B; AltName: Full=MAP1(X); AltName: Full=MAP1.2; Contains: RecName: Full=MAP1B heavy chain; Contains: RecName: Full=MAP1 light chain LC1	FALSE	81694.5	69634.6	74041.7	77128.4	142734	219911	179282	123019	162905	86395
AAAAAAGPEMVR_p0_ac1	0.869176	0.857089	0.830118	1.75697	0.748015	0.753053	0.797992	0.595101	2	1	P63085.3	Mapk1	RecName: Full=Mitogen-activated protein kinase 1; Short=MAP kinase 1; Short=MAPK 1; AltName: Full=ERT1; AltName: Full=Extracellular signal-regulated kinase 2; Short=ERK-2; AltName: Full=MAP kinase isoform p42; Short=p42-MAPK; AltName: Full=Mitogen-activated protein kinase 2; Short=MAP kinase 2; Short=MAPK 2	FALSE	9917.67	8620.2	8500.32	8232.83	17425	17769.7	13292	13381.5	14180.1	10574.8
GQPSPLAQVQQ_p0_ac0	0.96671	1.06552	1.06146	1.97094	0.704671	0.792322	0.797013	0.556339	2	1	Q91Y86.1	Mapk8	RecName: Full=Mitogen-activated protein kinase 8; Short=MAP kinase 8; Short=MAPK 8; AltName: Full=Stress-activated protein kinase JNK1; AltName: Full=c-Jun N-terminal kinase 1	FALSE	50847	49154.3	54178.4	53972.2	100216	101701	71665.7	80579.9	81056.9	56580.1
RSSQELSSPGSDSEDAGGAR_p1_ac0	1.03789	0.789138	0.950262	2.93877	0.618178	0.588175	0.668166	0.442374	2	2	Q9ERE9.1	Mapk8ip2	RecName: Full=C-Jun-amino-terminal kinase-interacting protein 2; Short=JIP-2; Short=JNK-interacting protein 2; AltName: Full=Islet-brain-2; Short=IB-2; AltName: Full=JNK MAP kinase scaffold protein 2; AltName: Full=Mitogen-activated protein kinase 8-interacting protein 2	FALSE	94815.5	98407.8	74822.5	90099.6	278641	253621	156783	149174	169461	112195
TGsSPTQGIVNK_p1_ac0	0.789217	0.965571	0.810853	1.8542	0.798981	0.600643	0.70968	0.515752	2	1	Q9ESN9.1	Mapk8ip3	RecName: Full=C-Jun-amino-terminal kinase-interacting protein 3; Short=JIP-3; Short=JNK-interacting protein 3; AltName: Full=JNK MAP kinase scaffold protein 3; AltName: Full=JNK/SAPK-associated protein 1; Short=JSAP1; AltName: Full=Mitogen-activated protein kinase 8-interacting protein 3; AltName: Full=Sunday driver 2	FALSE	429718	339140	414923	348438	796783	683767	546317	410699	485255	352654
LNDNVSAYCLHIAEDDGEVDTDFPPLDSNEPIHK_p0_ac0	0.670702	1.2509	1.0589	1.35561	0.955907	1.04292	0.568453	0.670863	2	1	A2VDU2	MAPKAP1	Target of rapamycin complex 2 subunit MAPKAP1 OS=Bos taurus GN=MAPKAP1 PE=2 SV=1; RecName: Full=Target of rapamycin complex 2 subunit MAPKAP1; Short=TORC2 subunit MAPKAP1; AltName: Full=Mitogen-activated protein kinase 2-associated protein 1; AltName: Full=Stress-activated map kinase-interacting protein 1; Short=SAPK-interacting protein 1	FALSE	3421.65	2294.91	4280.16	3623.19	4638.43	4048.53	3870.02	4222.29	2301.4	2716.01
GPSLNPVLDYDHGsR_p1_ac0	0.99907	0.983078	0.982604	1.93431	0.656654	0.593429	0.669504	0.430434	2	1	Q8K310.1	Matr3	RecName: Full=Matrin-3	FALSE	60880.3	60823.7	59850.1	59821.2	117762	147191	96653.8	87347.7	98545.3	63356.2
RPLTTSPsLEGTQETYTVAHEENVR_p1_ac0	1.04498	0.934052	0.95996	1.53069	0.59125	0.594375	0.688144	0.461756	2	5	Q9CQB2.1	Mcrip2	RecName: Full=MAPK regulated corepressor interacting protein 2; AltName: Full=Protein FAM195A	FALSE	301273	314825	281405	289210	461155	669368	395764	397856	460622	309085
AAAVAMETDDAGNR_p0_ac1	0.877736	0.984639	0.941036	1.88259	0.758233	0.717877	0.822504	0.625515	2	3	A0JNN3	MED31	RecName: Full=Mediator of RNA polymerase II transcription subunit 31; AltName: Full=Mediator complex subunit 31; AltName: Full=Mediator complex subunit SOH1; Mediator of RNA polymerase II transcription subunit 31 OS=Bos taurus GN=MED31 PE=2 SV=1	FALSE	37486.2	32903	36910.4	35275.9	70571.2	66910.2	50733.5	48033.3	55033.9	41853.4
SLStSSSPSSGTPGPSGLAR_p1_ac0	1.00895	0.918909	1.00453	2.07117	0.623113	0.722271	0.749512	0.488776	2	1	Q8K4J6.2	Mkl1	RecName: Full=MKL/myocardin-like protein 1; AltName: Full=Basic SAP coiled-coil transcription activator; AltName: Full=Megakaryoblastic leukemia 1 protein homolog; AltName: Full=Myocardin-related transcription factor A; Short=MRTF-A	TRUE	89347.4	90147.2	82102.1	89751.9	185054	201956	125842	145867	151369	98711.6
DNSQTPAVPAPDLEPIPSTSR_p1_ac0	1.05046	0.836548	0.941174	1.82791	0.978774	0.70943	0.862631	0.578121	2	1	Q8VBX6.2	Mpdz	RecName: Full=Multiple PDZ domain protein; AltName: Full=Multi-PDZ domain protein 1	FALSE	47803.2	50215.4	39989.7	44991.2	87379.9	76063.3	74448.8	53961.6	65614.5	43973.8
sPESEGVGAGDEEK_p1_ac0	0.910895	1.01182	0.920121	2.23325	0.63266	0.769401	0.772523	0.546626	2	1	Q3TYA6.1	Mphosph8	RecName: Full=M-phase phosphoprotein 8	FALSE	73867.9	67285.9	74740.7	67967.4	164965	162759	102971	125227	125735	88968.4
sMDDLLSACDTSSPLTR_p1_ac0	0.909398	1.06464	1.00943	2.71487	0.695974	0.703716	0.75	0.44633	2	1	Q91XS1.1	Mtmr4	RecName: Full=Myotubularin-related protein 4	FALSE	45058.4	40976.1	47971.2	45483.4	122328	104438	72686.2	73494.8	78328.6	46613.9
NSESDMDsEDGEESEEEDRDK_p1_ac0	0.960508	0.833848	1.31951	1.90163	0.531571	0.903138	0.755878	0.507205	2	1	Q7TPV4.2	Mybbp1a	RecName: Full=Myb-binding protein 1A; AltName: Full=Myb-binding protein of 160 kDa	FALSE	83081.1	79800.1	69277	109626	157989	313204	166490	282867	236744	158859
GSIILDSGHLSTASSSDDLKGEEGSFR_p1_ac0	0.9583	0.950829	0.938828	2.00954	0.769303	0.709295	0.869351	0.573694	2	1	Q9JMH9.2	Myo18a	RecName: Full=Unconventional myosin-XVIIIa; AltName: Full=Molecule associated with JAK3 N-terminus; Short=MAJN; AltName: Full=Myosin containing a PDZ domain; AltName: Full=Surfactant protein receptor SP-R210; Short=SP-R210	FALSE	40115.4	38442.5	38142.9	37661.4	80613.5	69480.2	53451.4	49282	60402.7	39860.4
LLLLTNGDR_p0_ac0	1.01125	0.921165	0.996352	2.23627	0.704816	0.692066	0.734683	0.535952	2	2	Q9CPT3.1	Nanp	RecName: Full=N-acylneuraminate-9-phosphatase; AltName: Full=Haloacid dehalogenase-like hydrolase domain-containing protein 4; AltName: Full=Neu5Ac-9-Pase	FALSE	58789	59450.3	54154.4	58574.6	131468	109789	77381.2	75981.4	80660.3	58841.7
DASPTPSTDAEYPANGSGADR_p1_ac0	1.03962	0.977832	1.04429	1.98112	0.702013	0.760446	0.72546	0.626165	2	1	O55033.1	Nck2	RecName: Full=Cytoplasmic protein NCK2; AltName: Full=Growth factor receptor-bound protein 4; AltName: Full=NCK adaptor protein 2; Short=Nck-2; AltName: Full=SH2/SH3 adaptor protein NCK-beta	FALSE	17734.6	18437.2	17341.4	18520	35134.3	32225.9	22623	24506	23378.6	20178.7
ALVPtPGKK_p1_ac0	1.02014	1.04812	1.09471	1.77441	0.561505	0.64966	0.704866	0.436741	2	1	P09405.2	Ncl	RecName: Full=Nucleolin; AltName: Full=Protein C23	FALSE	88480.8	90263.2	92738.2	96860.5	157001	173061	97174.9	112431	121985	75583.1
SSADSLPGPISR_p1_ac0	0.912003	0.980008	0.808526	1.63413	0.69453	0.780194	0.893739	0.620062	2	1	Q91W39.1	Ncoa5	RecName: Full=Nuclear receptor coactivator 5; Short=NCoA-5; AltName: Full=Coactivator independent of AF-2; Short=CIA	FALSE	25527.3	23281	25016.9	20639.5	41714.8	39705.4	27576.6	30977.9	35486.2	24619.8
RPsLLSEFQPGSER_p1_ac0	0.893749	0.813597	0.992066	1.6389	0.765408	0.826988	0.809606	0.644947	2	1	Q9WU42.3	Ncor2	RecName: Full=Nuclear receptor corepressor 2; Short=N-CoR2; AltName: Full=Silencing mediator of retinoic acid and thyroid hormone receptor; Short=SMRT; Short=SMRTe; AltName: Full=T3 receptor-associating factor; Short=TRAC; AltName: Full=Thyroid-, retinoic-acid-receptor-associated corepressor	FALSE	25517.9	22806.6	20761.3	25315.4	41821.3	39253.4	30044.9	32462.1	31779.8	25316.4
AVSTVVVTTAPsPK_p1_ac0	0.912553	0.92749	0.915828	1.97904	0.816763	0.722972	0.775213	0.565144	2	2	Q6PIJ4.1	Nfrkb	RecName: Full=Nuclear factor related to kappa-B-binding protein; AltName: Full=DNA-binding protein R kappa-B	FALSE	214115	195391	198590	196093	423743	393512	321406	284498	305055	222391
ISQQVRLELLK_p0_ac0	0.830396	0.734632	0.948244	2.60292	0.499514	0.547194	0.561503	0.302997	2	3	Q8R4B8.1	Nlrp3	RecName: Full=NACHT, LRR and PYD domains-containing protein 3; AltName: Full=Cold autoinflammatory syndrome 1 protein homolog; AltName: Full=Cryopyrin; AltName: Full=Mast cell maturation-associated-inducible protein 1; AltName: Full=PYRIN-containing APAF1-like protein 1	FALSE	26833.1	22282.1	19712.4	25444.3	69844.4	99353.6	49628.5	54365.6	55787.3	30103.8
ADESETAVK_p0_ac1	0.837031	0.880557	0.834488	2.30464	0.596461	0.708965	0.901336	0.516185	2	1	O70310.1	Nmt1	RecName: Full=Glycylpeptide N-tetradecanoyltransferase 1; AltName: Full=Myristoyl-CoA:protein N-myristoyltransferase 1; Short=NMT 1; Short=Type I N-myristoyltransferase; AltName: Full=Peptide N-myristoyltransferase 1	FALSE	27457.6	22982.8	24178	22913	63279.8	56260.5	33557.2	39886.7	50709.6	29040.8
ENPGFDFSGAEISGNYTK_p0_ac0	0.936426	0.99836	1.06216	2.05713	0.736306	0.723743	0.763413	0.576835	2	1	Q9CQ48.1	Nudcd2	RecName: Full=NudC domain-containing protein 2	FALSE	80729.4	75597.1	80597	85747.8	166071	146333	107746	105907	111712	84409.8
MLsFQGLAELAHR_p1_ac0	0.943586	0.909428	0.915181	2.29893	0.716756	0.753387	0.810165	0.513588	2	2	Q8CGY8.2	Ogt	RecName: Full=UDP-N-acetylglucosamine--peptide N-acetylglucosaminyltransferase 110 kDa subunit; AltName: Full=O-GlcNAc transferase subunit p110; AltName: Full=O-linked N-acetylglucosamine transferase 110 kDa subunit; Short=OGT	FALSE	11763.2	11099.6	10697.8	10765.5	27042.9	26456.2	18962.6	19931.8	21433.9	13587.6
VHRKssLLTLK_p2_ac0	1.17234	1.08922	1.16455	1.55742	0.795476	0.607788	0.720057	0.448612	2	1	Q9Z1N2.2	Orc1	RecName: Full=Origin recognition complex subunit 1	FALSE	39188	45941.8	42684.4	45636.4	61032.1	56861.6	45232	34559.8	40943.6	25508.8
STGCDFAVSPNLMPMQQIST_p0_ac0	0.90189	0.803999	0.99009	2.8454	0.596213	0.632247	0.651373	0.369708	2	1	Q9D0K2.1	Oxct1	RecName: Full=Succinyl-CoA:3-ketoacid coenzyme A transferase 1, mitochondrial; AltName: Full=3-oxoacid CoA-transferase 1; AltName: Full=Somatic-type succinyl-CoA:3-oxoacid CoA-transferase; Short=SCOT-s; Flags: Precursor	FALSE	25012.6	22558.6	20110.1	24764.8	71171.1	57873.7	34505	36590.4	37697.4	21396.3
ISIMNGSSVASTsPSVK_p1_ac0	1.15359	0.9685	0.994267	2.14109	0.713178	0.747438	0.794986	0.522981	2	1	Q91W45.2	Paip2b	RecName: Full=Polyadenylate-binding protein-interacting protein 2B; Short=PABP-interacting protein 2B; Short=PAIP-2B; Short=Poly(A)-binding protein-interacting protein 2B	FALSE	203308	234535	196904	202143	435302	397636	283585	297208	316115	207956
SsDPALTGLSTSVSDNNFSSEEPSR_p1_ac0	0.870331	0.901222	0.901426	1.92326	0.69437	0.760036	0.821065	0.484325	2	1	Q99NH2.2	Pard3	RecName: Full=Partitioning defective 3 homolog; Short=PAR-3; Short=PARD-3; AltName: Full=Atypical PKC isotype-specific-interacting protein; Short=ASIP; AltName: Full=Ephrin-interacting protein; Short=PHIP	FALSE	31309.1	27249.2	28216.4	28222.8	60215.3	54545.8	37875	41456.8	44785.6	26417.9
FYPLEIDYGQDEEAVK_p0_ac0	0.994844	0.939944	0.7846	1.59759	0.732257	0.799431	0.861742	0.775204	2	1	P11103.3	Parp1	Poly [ADP-ribose] polymerase 1 OS=Bos taurus GN=PARP1 PE=2 SV=2; RecName: Full=Poly [ADP-ribose] polymerase 1; Short=PARP-1; AltName: Full=ADP-ribosyltransferase diphtheria toxin-like 1; Short=ARTD1; AltName: Full=NAD(+) ADP-ribosyltransferase 1; Short=ADPRT 1; AltName: Full=Poly[ADP-ribose] synthase 1; Short=msPARP	FALSE	7243.9	7206.55	6808.86	5683.56	11572.8	10916	7993.31	8726.57	9406.76	8462.12
AVTCDISEDEED_p0_ac0	0.920833	0.912852	1.1472	1.82704	0.726563	0.803073	0.82471	0.591556	2	1	P49586.1	Pcyt1a	RecName: Full=Choline-phosphate cytidylyltransferase A; AltName: Full=CCT-alpha; AltName: Full=CTP:phosphocholine cytidylyltransferase A; Short=CCT A; Short=CT A; AltName: Full=Phosphorylcholine transferase A	FALSE	35415.2	32611.5	32328.9	40628.4	64705.1	63989.3	46492.2	51388.1	52772.6	37853.3
VTHEVAGELsPRDPR_p1_ac0	0.944307	0.845837	0.983077	2.22862	0.72782	0.672069	0.748136	0.561628	2	1	Q69Z38.4	Peak1	RecName: Full=Pseudopodium-enriched atypical kinase 1; AltName: Full=Sugen kinase 269; AltName: Full=Tyrosine-protein kinase SgK269	FALSE	40931.7	38652	34621.5	40239	91221.1	70801.9	51531.1	47583.8	52969.5	39764.3
IQQALTsPLPVTPPLEGTHR_p1_ac0	1.02362	0.852451	0.942129	2.50234	0.674916	0.645497	0.679842	0.513926	2	1	Q501J7.2	Phactr4	RecName: Full=Phosphatase and actin regulator 4; AltName: Full=Protein Humpty dumpty; Short=Humdy	FALSE	13082.8	13391.8	11152.4	12325.7	32737.6	27271.8	18406.2	17603.9	18540.5	14015.7
SsITEPEGPGGPNIQK_p1_ac0	1.00504	0.951793	1.00576	1.91572	0.698208	0.659392	0.760496	0.50162	2	1	Q62415.2	Ppp1r13b	RecName: Full=Apoptosis-stimulating of p53 protein 1; AltName: Full=Protein phosphatase 1 regulatory subunit 13B	FALSE	122851	123471	116929	123559	235349	210871	147231	139046	160366	105777
VFLDPNTLSDDGTVALR_p0_ac0	0.990493	0.844529	0.760945	2.31704	0.692324	0.709677	0.716321	0.53255	2	1	Q9QUR6.1	Prep	RecName: Full=Prolyl endopeptidase; Short=PE; AltName: Full=Post-proline cleaving enzyme	FALSE	8961.38	8876.19	7568.15	6819.12	20763.9	16803.5	11633.5	11925	12036.7	8948.69
RLsGSNLCSSSWVSADGFLR_p1_ac0	1.16729	1.07309	1.35686	1.60133	0.750611	0.517886	0.607512	0.412102	2	2	Q9R1C7.1	Prpf40a	RecName: Full=Pre-mRNA-processing factor 40 homolog A; AltName: Full=Formin-binding protein 11; Short=FBP-11; AltName: Full=Formin-binding protein 3	FALSE	23820.4	27805.4	25561.5	32321	38144.4	68952.6	51756.6	35709.6	41889.5	28415.5
YGYEIPVDMLCK_p0_ac0	0.955214	0.956022	0.962683	2.13726	0.748369	0.696745	0.771592	0.525343	2	3	Q2YDE4	PSMA6	RecName: Full=Proteasome subunit alpha type-6; AltName: Full=Macropain iota chain; AltName: Full=Multicatalytic endopeptidase complex iota chain; AltName: Full=Proteasome iota chain; Proteasome subunit alpha type-6 OS=Bos taurus GN=PSMA6 PE=1 SV=1	FALSE	38083	36377.4	36408.2	36661.9	81393.4	67933.1	50839	47332	52416.6	35688.2
VTPLEIEVLEETVQTMDTS_p0_ac0	0.978478	0.981369	1.07577	2.5049	0.621755	0.687237	0.709246	0.495197	2	2	P70195.1	Psmb7	RecName: Full=Proteasome subunit beta type-7; AltName: Full=Macropain chain Z; AltName: Full=Multicatalytic endopeptidase complex chain Z; AltName: Full=Proteasome subunit Z; Flags: Precursor	FALSE	13788.9	13492.2	13532	14833.7	34539.9	30397.4	18899.7	20890.2	21559.2	15052.7
YIINVK_p0_ac0	0.978995	0.838755	0.97142	3.15742	0.675458	0.562841	0.686562	0.391233	2	1	P46471.5	Psmc2	26S protease regulatory subunit 7 OS=Bos taurus GN=PSMC2 PE=2 SV=3; RecName: Full=26S protease regulatory subunit 7; AltName: Full=26S proteasome AAA-ATPase subunit RPT1; AltName: Full=Proteasome 26S subunit ATPase 2; AltName: Full=Protein MSS1	FALSE	25272.4	24741.5	21197.3	24550.1	79795.4	68308.7	46139.7	38447	46898.2	26724.6
GTLTLCPYHSDR_p0_ac0	0.816665	0.991302	1.00683	1.65991	0.720339	0.743689	0.846171	0.707255	2	1	Q8VDM4.1	Psmd2	26S proteasome non-ATPase regulatory subunit 2 OS=Bos taurus GN=PSMD2 PE=1 SV=2; RecName: Full=26S proteasome non-ATPase regulatory subunit 2; AltName: Full=26S proteasome regulatory subunit RPN1; AltName: Full=26S proteasome regulatory subunit S2; AltName: Full=26S proteasome subunit p97	FALSE	33213.2	27124.1	32924.3	33440	55131	50231.6	36183.7	37356.7	42504.5	35526.5
LQLDSPEDAEFIVAK_p0_ac0	0.875781	0.846203	0.970352	1.80113	0.781599	0.774751	0.765739	0.642425	2	1	P14685.3	Psmd3	RecName: Full=26S proteasome non-ATPase regulatory subunit 3; AltName: Full=26S proteasome regulatory subunit RPN3; AltName: Full=26S proteasome regulatory subunit S3; AltName: Full=Proteasome subunit p58; AltName: Full=Transplantation antigen P91A; AltName: Full=Tum-P91A antigen; 26S proteasome non-ATPase regulatory subunit 3 OS=Bos taurus GN=PSMD3 PE=2 SV=1	FALSE	25074.9	21960.1	21218.4	24331.4	45163.2	41358.9	32326.1	32042.9	31670.2	26570
QVIEYAR_p0_ac0	0.997384	0.946187	0.966088	2.45361	0.696322	0.639637	0.742455	0.525102	2	1	Q9CX56.2	Psmd8	RecName: Full=26S proteasome non-ATPase regulatory subunit 8; AltName: Full=26S proteasome regulatory subunit RPN12; AltName: Full=26S proteasome regulatory subunit S14; 26S proteasome non-ATPase regulatory subunit 8 OS=Bos taurus GN=PSMD8 PE=2 SV=3	FALSE	28061	27987.6	26551	27109.4	68850.8	53278.3	37098.9	34078.8	39556.7	27976.5
LDECEEAFQGTK_p0_ac0	0.826151	1.10116	0.972977	1.69706	0.869759	0.763628	0.844438	0.675992	2	1	P61290.1	Psme3	RecName: Full=Proteasome activator complex subunit 3; AltName: Full=11S regulator complex subunit gamma; Short=REG-gamma; AltName: Full=Activator of multicatalytic protease subunit 3; AltName: Full=Ki nuclear autoantigen; AltName: Full=Proteasome activator 28 subunit gamma; Short=PA28g; Short=PA28gamma	FALSE	54386.2	44931.2	59887.9	52916.5	92296.3	83571.7	72687.3	63817.7	70571.1	56493.8
TLVITSTPAsPNR_p1_ac0	1.02472	0.904491	0.78633	1.81283	0.770955	0.723325	0.806421	0.53149	2	2	Q8VDV3.1	Rab3il1	RecName: Full=Guanine nucleotide exchange factor for Rab-3A; AltName: Full=Rab-3A-interacting-like protein 1; Short=Rab3A-interacting-like protein 1; AltName: Full=Rabin3-like 1; Guanine nucleotide exchange factor for Rab-3A OS=Bos taurus GN=RAB3IL1 PE=2 SV=1	FALSE	76403.3	78291.7	69106.1	60078.2	138506	140521	108335	101642	113319	74685.4
AASSPsNPAALPVASDSSPMGSK_p1_ac0	0.860509	0.73336	0.912499	2.63424	0.643093	0.673001	0.731254	0.442825	2	1	Q61818.3	Rai1	RecName: Full=Retinoic acid-induced protein 1	TRUE	27127.5	23343.5	19894.2	24753.8	71460.4	62893.6	40446.4	42327.5	45991.2	27850.9
HWLQLsPTDASNLTDSR_p1_ac0	0.926966	0.913621	0.880541	2.01441	0.763082	0.743024	0.815702	0.6011	2	2	A3KGS3.2	Ralgapa2	RecName: Full=Ral GTPase-activating protein subunit alpha-2; AltName: Full=250 kDa substrate of Akt; Short=AS250; AltName: Full=P220	FALSE	20018.3	18556.2	18289.1	17626.9	40325	34196.1	26094.4	25408.5	27893.8	20555.3
RAYQCVVLLQSK_p0_ac0	0.865003	0.861054	0.938321	1.78652	0.719118	0.743425	0.780447	0.648312	2	1	Q9D0I9.2	Rars	RecName: Full=Arginine--tRNA ligase, cytoplasmic; AltName: Full=Arginyl-tRNA synthetase; Short=ArgRS; Arginine--tRNA ligase, cytoplasmic OS=Bos taurus GN=RARS PE=2 SV=1	FALSE	55575.1	48072.6	47853.2	52147.3	99285.9	88323.9	63515.3	65662.2	68932.1	57261.4
TPSSDVLVFDYTK_p0_ac0	0.979092	0.865431	0.861012	1.98706	0.612646	0.674918	0.78544	0.543128	2	1	Q60973.1; Q60972.5	Rbbp7;Rbbp4	Histone-binding protein RBBP7 OS=Bos taurus GN=RBBP7 PE=2 SV=1; RecName: Full=Histone-binding protein RBBP7; AltName: Full=Histone acetyltransferase type B subunit 2; AltName: Full=Nucleosome-remodeling factor subunit RBAP46; AltName: Full=Retinoblastoma-binding protein 7; Short=RBBP-7; AltName: Full=Retinoblastoma-binding protein p46; RecName: Full=Histone-binding protein RBBP4; AltName: Full=Ch…	FALSE	15814.1	15483.4	13686	13616.1	31423.5	30338.8	18586.9	20476.2	23829.3	16477.8
GPGAPGSGGAAsPASGLGYDPYNPELPQPPVQR_p1_ac0	0.849632	0.94833	0.917877	1.87644	0.737514	0.709976	0.801192	0.582597	2	1	Q7TT28.1	Rexo1	RecName: Full=RNA exonuclease 1 homolog; AltName: Full=Transcription elongation factor B polypeptide 3-binding protein 1	FALSE	56435.3	47949.3	53519.3	51800.7	105897	103288	76176	73331.7	82753.2	60175
VLDGIPPPYDK_p0_ac0	0.915847	0.864821	1.02284	1.96663	0.698919	0.747683	0.839433	0.598425	2	1	P19253.4	Rpl13a	RecName: Full=60S ribosomal protein L13a; AltName: Full=Transplantation antigen P198; AltName: Full=Tum-P198 antigen	FALSE	14576.6	13349.9	12606.1	14909.5	28666.8	25684.4	17951.3	19203.8	21560.3	15370.2
MNDTVTIR_p0_ac1	0.956326	0.935908	0.877571	2.01962	0.737057	0.710054	0.743705	0.535519	2	3	P62849.1	Rps24	40S ribosomal protein S24 OS=Bos taurus GN=RPS24 PE=2 SV=2; RecName: Full=40S ribosomal protein S24	FALSE	112561	107645	105346	98779.9	227329	200961	148120	142693	149456	107619
TLSDYNIQK_p0_ac0	0.973522	0.879036	1.01417	1.84473	0.716618	0.766747	0.748606	0.609515	2	3	P62983.2	Rps27a	Polyubiquitin-C OS=Bos taurus GN=UBC PE=1 SV=1; RecName: Full=Ubiquitin-60S ribosomal protein L40; AltName: Full=Ubiquitin A-52 residue ribosomal protein fusion product 1; Contains: RecName: Full=Ubiquitin; Contains: RecName: Full=60S ribosomal protein L40; AltName: Full=CEP52; Flags: Precursor; Ubiquitin-40S ribosomal protein S27a OS=Homo sapiens GN=RPS27A PE=1 SV=2; RecName: Full=Ubiquitin-40S …	FALSE	500835	487574	440252	507933	923905	553720	396806	424563	414518	337500
TSYAQHQQVR_p0_ac0	1.02504	0.925528	0.910543	1.99954	0.607021	0.720237	0.819992	0.588344	2	4	P97351.3	Rps3a	RecName: Full=40S ribosomal protein S3a; AltName: Full=Protein TU-11; 40S ribosomal protein S3a OS=Bos taurus GN=RPS3A PE=2 SV=3	FALSE	127131	130315	117663	115758	254204	178972	108640	128902	146755	105297
TLQPSNPTEGSNPDTLFQFSD_p0_ac0	1.18317	0.957939	1.04684	2.08551	0.672314	0.74117	0.795807	0.495013	2	1	Q8C050.2	Rps6ka5	RecName: Full=Ribosomal protein S6 kinase alpha-5; Short=S6K-alpha-5; AltName: Full=90 kDa ribosomal protein S6 kinase 5; AltName: Full=Nuclear mitogen- and stress-activated protein kinase 1; AltName: Full=RSK-like protein kinase; Short=RLSK	FALSE	17376.3	20559.2	16645.4	18190.2	36238.6	32698.1	21983.4	24234.8	26021.4	16186
QIQDQLNELEER_p0_ac0	0.907668	0.949284	0.819797	1.78512	0.77528	0.780325	0.813226	0.561477	2	1	A2AQ19.1	Rtf1	RecName: Full=RNA polymerase-associated protein RTF1 homolog	FALSE	23697.4	21509.4	22495.5	19427	42302.6	36609.2	28382.4	28567.1	29771.6	20555.2
LSEGPAALAGPAsPPR_p1_ac0	0.992511	0.913808	0.967746	1.99578	0.730242	0.726683	0.769509	0.566106	2	2	Q80U22.2	Rusc2	RecName: Full=Iporin; AltName: Full=Interacting protein of Rab1; AltName: Full=RUN and SH3 domain-containing protein 2	FALSE	105961	105167	96828	102543	211475	248918	181771	180885	191545	140914
GSGIVECLGPQ_p0_ac0	0.970164	0.910571	1.0611	1.95698	0.55473	0.578381	0.692786	0.435411	2	1	Q9R1T2.1	Sae1	RecName: Full=SUMO-activating enzyme subunit 1; AltName: Full=Ubiquitin-like 1-activating enzyme E1A; Contains: RecName: Full=SUMO-activating enzyme subunit 1, N-terminally processed	FALSE	191764	186043	174615	203482	375279	400739	222302	231780	277627	174486
YHSDFSR_p0_ac0	1.02506	0.853023	0.921429	2.04575	0.800233	0.697265	0.829368	0.579207	2	1	D3YXK2.2	Safb	RecName: Full=Scaffold attachment factor B1; Short=SAF-B1	FALSE	12278.3	12586.1	10473.7	11313.6	25118.4	21618	17299.4	15073.4	17929.2	12521.3
EVPLENQLQSMEVTEA_p0_ac0	0.970982	0.846527	1.01361	1.73283	0.781023	0.645085	0.758915	0.58309	2	1	P26638.3	Sars	RecName: Full=Serine--tRNA ligase, cytoplasmic; AltName: Full=Seryl-tRNA synthetase; Short=SerRS; AltName: Full=Seryl-tRNA(Ser/Sec) synthetase	FALSE	15488.7	15039.2	13111.6	15699.5	26839.2	25838.3	20180.3	16667.9	19609.1	15066.1
YASSANLHLPK_p0_ac0	0.886447	0.772637	1.01494	4.165	0.521528	0.612871	0.556196	0.329398	2	4	P34955	SERPINA1	Alpha-1-antiproteinase OS=Bos taurus GN=SERPINA1 PE=1 SV=1	FALSE	189869	168309	146700	192706	790806	793993	414090	486616	441615	261540
TAAPESEVSsPVSNVAIPSTPQSTGVNTR_p1_ac0	0.933338	1.20189	0.968303	1.8539	0.633362	0.754468	0.736475	0.449456	2	1	Q5XJV7.2	Setd5	RecName: Full=SET domain-containing protein 5	FALSE	29091.3	27152	34964.4	28169.2	53932.4	58493.2	37047.3	44131.2	43078.7	26290.1
SSPPAPSLPPGSVSPGTPQALPR_p1_ac0	0.885866	1.07294	1.08487	2.10303	0.682907	0.690661	0.811896	0.5749	2	2	P55194.2	Sh3bp1	RecName: Full=SH3 domain-binding protein 1; Short=3BP-1	FALSE	79150.4	70116.7	84923.8	85867.9	166455	158674	108360	109590	128827	91221.7
RSRsDEPAELPPPAR_p1_ac0	1.03595	0.964358	0.953636	1.99339	0.731219	0.779207	0.750246	0.608328	2	2	Q9Z131.3	Sh3bp5	RecName: Full=SH3 domain-binding protein 5; Short=SH3BP-5; AltName: Full=SH3 domain-binding protein that preferentially associates with BTK	FALSE	48641.7	50390.4	46908	46386.5	96961.9	86385.7	63166.8	67312.3	64810.5	52550.9
MVPVENtEGPNLLNQK_p1_ac0	1.00789	0.822095	0.952284	3.92923	0.474614	0.473256	0.633272	0.288209	2	1	Q8BFW9.1	Slc2a12	RecName: Full=Solute carrier family 2, facilitated glucose transporter member 12; AltName: Full=Glucose transporter type 12; Short=GLUT-12	FALSE	31370.1	31617.7	25789.2	29873.2	123260	108655	51569.1	51421.5	68808.1	31315.4
EPSSPGTDDVFTPGSSDsPSSQR_p1_ac0	0.867541	0.74371	0.894326	2.62827	0.594957	0.687422	0.75378	0.475019	2	2	Q61165.1	Slc9a1	RecName: Full=Sodium/hydrogen exchanger 1; AltName: Full=Na(+)/H(+) exchanger 1; Short=NHE-1; AltName: Full=Solute carrier family 9 member 1	FALSE	257874	223716	191783	230623	677761	644054	383184	442736	485475	305938
DTNGENIAESLVAEGLATR_p0_ac0	0.978681	0.952083	1.09593	2.67207	0.666262	0.793077	0.685497	0.449849	2	1	Q78PY7.1	Snd1	RecName: Full=Staphylococcal nuclease domain-containing protein 1; AltName: Full=100 kDa coactivator; AltName: Full=p100 co-activator; Staphylococcal nuclease domain-containing protein 1 OS=Bos taurus GN=SND1 PE=1 SV=1	FALSE	7545.6	7384.73	7184.04	8269.43	20162.3	17706	11796.9	14042.3	12137.4	7965.05
VAGHPLAQNER_p0_ac0	0.944722	0.852164	0.97966	2.42671	0.645851	0.766201	0.796544	0.504086	2	1	Q1RMH8	SNX3	Sorting nexin-3 OS=Bos taurus GN=SNX3 PE=2 SV=3; RecName: Full=Sorting nexin-3; AltName: Full=SDP3 protein	FALSE	22987.9	21717.2	19589.5	22520.3	55785.1	42816.6	27653.2	32806.1	34105.4	21583.3
GNLQLLQNCLAVLNGDT_p0_ac0	0.986092	0.893688	0.832912	1.84558	0.725929	0.715717	0.873861	0.591371	2	1	Q6P8X1.2	Snx6	RecName: Full=Sorting nexin-6; Contains: RecName: Full=Sorting nexin-6, N-terminally processed	FALSE	15836.5	15616.2	14152.9	13190.4	29227.4	23715.6	17215.8	16973.6	20724.1	14024.7
LACGVIGIAQ_p0_ac0	0.853594	0.868314	0.826503	2.32637	0.664326	0.673888	0.702118	0.46322	2	2	P08228.2	Sod1	RecName: Full=Superoxide dismutase [Cu-Zn]; Superoxide dismutase [Cu-Zn] OS=Homo sapiens GN=SOD1 PE=1 SV=2	FALSE	115095	98244.6	99938.8	95126.5	267754	225131	149561	151713	158069	104285
AVTIATPAtAAPAAVSAATTTSAQEEPAAAPEPR_p1_ac0	0.882627	1.00339	0.929157	2.1534	0.634909	0.773694	0.834636	0.57733	2	1	Q52KI8.2	Srrm1	RecName: Full=Serine/arginine repetitive matrix protein 1; AltName: Full=Plenty-of-prolines 101	FALSE	10415.8	9193.26	10451.1	9677.9	22429.3	18841	11962.3	14577.2	15725.4	10877.5
FFSGYGR_p0_ac0	1.06264	0.8131	0.932442	3.42516	0.635234	0.581332	0.574214	0.434381	2	1	Q3TWW8.1	Srsf6	RecName: Full=Serine/arginine-rich splicing factor 6; AltName: Full=Pre-mRNA-splicing factor SRP55; AltName: Full=Splicing factor, arginine/serine-rich 6; Serine/arginine-rich splicing factor 6 OS=Bos taurus GN=SRSF6 PE=2 SV=1	FALSE	21259.8	22591.5	17286.4	19823.6	72818.4	55021.2	34951.3	31985.6	31593.9	23900.1
EDYFAK_p0_ac0	0.926817	0.870333	0.864623	1.90461	0.740442	0.762158	0.80803	0.627978	2	2	P32067.1	Ssb	RecName: Full=Lupus La protein homolog; AltName: Full=La autoantigen homolog; AltName: Full=La ribonucleoprotein	FALSE	88774.8	82278	77263.6	76756.7	169081	133544	98881.3	101781	107907	83862.5
RSQsLPTTLLSPVR_p1_ac0	0.811434	0.81375	0.893238	2.0426	0.682198	0.707592	0.799032	0.4946	2	1	Q922B9.3	Ssfa2	RecName: Full=Sperm-specific antigen 2 homolog; AltName: Full=Ki-ras-induced actin-interacting protein	FALSE	29579	24001.4	24069.9	26421.1	60418	54198.2	36973.9	38350.2	43306.1	26806.4
sPTPSAASSSASNSELEAGSDEER_p1_ac0	0.908371	1.03841	1.12482	2.13939	0.691642	0.626613	0.816959	0.582065	2	1	Q76I79.1	Ssh1	RecName: Full=Protein phosphatase Slingshot homolog 1; AltName: Full=SSH-like protein 1; Short=SSH-1L; Short=mSSH-1L	FALSE	17425.7	15829	18095	19600.8	37280.4	36628.6	25333.9	22952	29924.1	21320.2
SPTPSAASSSASNSELEAGsDEER_p1_ac0	0.775499	0.891239	1.03734	1.79018	0.827092	0.800528	0.79037	0.557312	2	1	Q76I79.1	Ssh1	RecName: Full=Protein phosphatase Slingshot homolog 1; AltName: Full=SSH-like protein 1; Short=SSH-1L; Short=mSSH-1L	FALSE	42438.7	32911.2	37823	44023.5	75973	78545.6	64964.4	62877.9	62080.1	43774.4
TPALSTPPLDVQNLEtVCSPPAIEDDTK_p1_ac0	0.839648	0.979405	0.923801	1.71507	0.7933	0.813621	0.738882	0.664731	2	1	Q3TAA7.1	Stk11ip	RecName: Full=Serine/threonine-protein kinase 11-interacting protein; AltName: Full=LKB1-interacting protein 1	FALSE	30667.6	25750	30036	28330.8	52597.2	46948.8	37244.5	38198.5	34689.7	31208.3
DPADETEAD_p0_ac0	0.960673	0.855616	1.00144	1.77814	0.704389	0.801434	0.711329	0.597824	2	2	P54227.2	Stmn1	Stathmin OS=Bos taurus GN=STMN1 PE=2 SV=3; RecName: Full=Stathmin; AltName: Full=Leukemia-associated gene protein; AltName: Full=Leukemia-associated phosphoprotein p18; AltName: Full=Metablastin; AltName: Full=Oncoprotein 18; Short=Op18; AltName: Full=Phosphoprotein p19; Short=pp19; AltName: Full=Prosolin; AltName: Full=Protein Pr22; AltName: Full=pp17	FALSE	17858.2	17155.9	15279.8	17883.9	31754.5	32578.7	22948	26109.6	23174.1	19476.3
LNGTVPCLLDTSTIPAEELTMSPSR_p1_ac0	0.997799	0.940502	1.08903	2.07521	0.673585	0.718852	0.810222	0.602032	2	2	Q3UUJ4.1	Strada	RecName: Full=STE20-related kinase adapter protein alpha; Short=STRAD alpha; AltName: Full=STE20-related adapter protein	FALSE	19582.6	19539.4	18417.4	21326.1	40638	34869.6	23487.6	25066.1	28252.1	20992.6
AEPSAPESK_p0_ac1	1.02176	1.01951	1.03568	2.25883	0.666662	0.612427	0.606624	0.507027	2	1	Q3TDQ1.2	Stt3b	RecName: Full=Dolichyl-diphosphooligosaccharide--protein glycosyltransferase subunit STT3B; Short=Oligosaccharyl transferase subunit STT3B; Short=STT3-B; AltName: Full=B6dom1 antigen; AltName: Full=Source of immunodominant MHC-associated peptides	FALSE	12844.1	13123.5	13094.7	13302.3	29012.5	32939.9	21959.8	20173.3	19982.1	16701.4
ELGSLPLPLsASEQR_p1_ac0	0.988614	0.9043	0.880163	2.01969	0.822827	0.798942	0.83941	0.510115	2	1	Q9ER00.1	Stx12	RecName: Full=Syntaxin-12	FALSE	9499.48	9391.31	8590.38	8361.09	19186	16061.3	13215.7	12832.1	13482	8193.12
HIYIDK_p0_ac0	1.00063	0.741331	0.771097	2.01271	0.600496	0.651007	0.821218	0.56399	2	1	Q9WUM5.4	Suclg1	RecName: Full=Succinate--CoA ligase [ADP/GDP-forming] subunit alpha, mitochondrial; AltName: Full=Succinyl-CoA synthetase subunit alpha; Short=SCS-alpha; Flags: Precursor	FALSE	18158.5	18170	13461.5	14002	36547.9	33320.9	20009.1	21692.1	27363.8	18792.7
LINSLYPEGQAPVK_p0_ac0	0.923821	0.930751	0.973097	2.43959	0.716047	0.625511	0.688127	0.506383	2	1	Q9WVA4.4	Tagln2	RecName: Full=Transgelin-2; AltName: Full=SM22-beta	FALSE	39180.6	36195.9	36467.4	38126.5	95584.5	92083	65935.7	57598.9	63364.8	46629.2
VPSSGSSTLENTLSTVTETETLDR_p1_ac0	0.955567	0.741231	1.09096	2.78373	0.571927	0.725964	0.800695	0.416324	2	1	E9PV87.1	Talpid3	RecName: Full=Protein TALPID3	FALSE	19560.4	18691.2	14498.7	21339.6	54450.8	46187.4	26415.9	33530.4	36982	19228.9
LELAEVEDNYK_p0_ac0	0.97345	0.786191	0.944014	2.10438	0.813461	0.635395	0.793824	0.585517	2	1	Q3UKC1.2	Tax1bp1	RecName: Full=Tax1-binding protein 1 homolog	FALSE	13089.2	12741.7	10290.7	12356.4	27544.7	24155.6	19649.6	15348.4	19175.3	14143.5
MEDAPERTPsSSESTQPPGLAR_p1_ac1	0.998787	1.15253	0.745692	1.64403	0.718605	0.648264	0.750666	0.602108	2	1	B1AVH7.1	Tbc1d2	RecName: Full=TBC1 domain family member 2A	FALSE	18577	18554.5	21410.6	13852.7	30541.1	34818.7	25020.9	22571.7	26137.2	20964.6
QFSTSsDHEPPGVLG_p1_ac0	1.12497	0.894174	0.935989	2.1117	0.751238	0.764473	0.687005	0.510986	2	1	Q5SVR0.1	Tbc1d9b	RecName: Full=TBC1 domain family member 9B	FALSE	40070.4	45078	35829.9	37505.4	84616.6	90386.6	67901.8	69098.1	62096	46186.2
VLsNEPAASAAEEEVEDDALVR_p1_ac0	0.838943	0.957035	0.966426	2.32935	0.664732	0.694026	0.715339	0.51623	2	1	Q8BYA0.1	Tbcd	RecName: Full=Tubulin-specific chaperone D; AltName: Full=Beta-tubulin cofactor D; AltName: Full=Tubulin-folding cofactor D	FALSE	51177.8	42935.3	48979	49459.6	119211	99630.7	66227.7	69146.3	71269.7	51432.4
ENPLPPEFVDYNNQR_p0_ac0	1.03512	0.983192	0.831583	1.70023	0.721262	0.689317	0.801957	0.590604	2	1	Q91W18.4	Tdrd3	RecName: Full=Tudor domain-containing protein 3	FALSE	22509	23299.5	22130.7	18718.1	38270.5	37088.9	26750.8	25566	29743.7	21904.8
RQQPIGDASTLQtPTPAPQSIPSDSLSLEPENR_p1_ac0	0.722365	0.703438	0.921219	3.24296	0.572277	0.628663	0.566399	0.351409	2	1	Q9D7K2.1	Ten1	RecName: Full=CST complex subunit TEN1; AltName: Full=Protein telomeric pathways with STN1 homolog; AltName: Full=Telomere length regulation protein TEN1 homolog	FALSE	64048.5	46266.4	45054.2	59002.7	207707	167043	95595.1	105014	94613.3	58700.7
DSIsPTTVTPPSQSLLAPR_p1_ac0	0.942427	0.985316	1.16859	1.88954	0.754403	0.666797	0.753066	0.490179	2	1	Q4JK59.3	Tet2	RecName: Full=Methylcytosine dioxygenase TET2; AltName: Full=Protein Ayu17-449	FALSE	92735.9	87396.8	91374.2	108371	175228	190772	143919	127206	143664	93512.4
sPTPALFSLPEAR_p1_ac0	1.04911	0.958431	1.1272	2.52172	0.518833	0.593309	0.607099	0.509507	2	1	Q8R3N6.1	Thoc1	RecName: Full=THO complex subunit 1; Short=Tho1; AltName: Full=Nuclear matrix protein p84	FALSE	3135.18	3289.16	3004.86	3533.98	7906.06	12573.6	6523.6	7460.04	7633.43	6406.35
QTLINIPALNDSDSEVEDISEIESNR_p1_ac0	0.973516	0.864764	0.942243	1.89875	0.667198	0.850741	0.798606	0.550321	2	1	Q9Z0U1.2	Tjp2	RecName: Full=Tight junction protein ZO-2; AltName: Full=Tight junction protein 2; AltName: Full=Zona occludens protein 2; AltName: Full=Zonula occludens protein 2	FALSE	11198.3	10901.7	9683.85	10551.5	21262.7	18003.6	12012	15316.4	14377.8	9907.76
DLDQASLAAVSQQLAPR_p0_ac0	0.975063	0.90247	1.02536	1.87624	0.82586	0.731906	0.829778	0.603225	2	1	P26039.2	Tln1	RecName: Full=Talin-1	FALSE	11897.7	11601	10737.3	12199.4	22322.9	20650.4	17054.3	15114.1	17135.2	12456.8
GEEQDFPVDLEDTIAPR_p0_ac0	0.878773	0.932725	0.989971	2.42787	0.65576	0.652871	0.740766	0.440675	2	1	Q01320.2	Top2a	RecName: Full=DNA topoisomerase 2-alpha; AltName: Full=DNA topoisomerase II, alpha isozyme	FALSE	14973.3	13158.2	13966	14823.2	36353.2	33948.2	22261.9	22163.8	25147.7	14960.1
YEEVAR_p0_ac0	0.905525	0.786418	0.863086	3.52039	0.566968	0.596572	0.668931	0.410346	2	2	P58774.1; P21107.3; Q6IRU2.3; P58771.1	Tpm2;Tpm1;Tpm4;Tpm3	Tropomyosin alpha-1 chain OS=Bos taurus GN=TPM1 PE=2 SV=1; RecName: Full=Tropomyosin beta chain; AltName: Full=Beta-tropomyosin; AltName: Full=Tropomyosin-2; Tropomyosin alpha-3 chain OS=Bos taurus GN=TPM3 PE=2 SV=1; RecName: Full=Tropomyosin alpha-3 chain; AltName: Full=Gamma-tropomyosin; AltName: Full=Tropomyosin-3; RecName: Full=Tropomyosin alpha-4 chain; AltName: Full=Tropomyosin-4; RecName: …	FALSE	50530.9	45757	39738.4	43612.5	177888	131092	74325.1	78206.1	87691.8	53793.2
ITsAPDMEEILTESESK_p1_ac0	0.990851	0.953088	0.959154	2.28392	0.630397	0.639314	0.697116	0.469693	2	1	Q9QZE7.1	Tsnax	RecName: Full=Translin-associated protein X; AltName: Full=Translin-associated factor X	FALSE	91083	90249.6	86810.1	87362.6	208026	175724	110776	112343	122500	82536.4
GPAEAEATTD_p0_ac0	0.850296	0.937729	0.990695	1.95688	0.606119	0.78804	0.784963	0.510941	2	1	Q91YR1.2	Twf1	RecName: Full=Twinfilin-1; AltName: Full=Protein A6	FALSE	18721.2	15918.6	17555.4	18547	36635.2	31093.2	18846.2	24502.7	24407	15886.8
SHDVNVEDLNK_p0_ac0	1.03672	0.873034	1.03515	1.78825	0.810677	0.77781	0.789738	0.625852	2	1	Q8CGB3.2	Uaca	RecName: Full=Uveal autoantigen with coiled-coil domains and ankyrin repeats; AltName: Full=Nuclear membrane-binding protein; Short=Nucling	FALSE	64053.9	66405.8	55921.3	66305.2	114545	93167.5	75528.7	72466.5	73577.9	58309
NMTVEQLLTGSPtSPTVEPEKPTR_p1_ac0	1.06754	1.09167	0.915423	1.52155	0.681872	0.746046	0.740029	0.483997	2	2	Q6ZPJ3.3	Ube2o	RecName: Full=(E3-independent) E2 ubiquitin-conjugating enzyme UBE2O; AltName: Full=E2/E3 hybrid ubiquitin-protein ligase UBE2O; AltName: Full=Ubiquitin carrier protein O; AltName: Full=Ubiquitin-conjugating enzyme E2 O; AltName: Full=Ubiquitin-conjugating enzyme E2 of 230 kDa; Short=Ubiquitin-conjugating enzyme E2-230K; AltName: Full=Ubiquitin-protein ligase O	FALSE	58434	62380.5	63790.6	53491.8	88910.2	118065	80505.6	88082.2	87371.8	57143.3
LYELDGLR_p0_ac0	1.12127	0.932428	0.977071	3.04317	0.596961	0.557922	0.710352	0.459016	2	1	Q9WUP7.2	Uchl5	Ubiquitin carboxyl-terminal hydrolase isozyme L5 OS=Bos taurus GN=UCHL5 PE=2 SV=1; RecName: Full=Ubiquitin carboxyl-terminal hydrolase isozyme L5; Short=UCH-L5; AltName: Full=Ubiquitin C-terminal hydrolase UCH37; AltName: Full=Ubiquitin thioesterase L5	FALSE	9511.41	10664.9	8868.71	9293.32	28944.9	20446.2	12205.6	11407.4	14524	9385.15
LPPQSCLLLPAtPVR_p1_ac0	0.990072	1.06086	1.02732	2.03644	0.766042	0.666195	0.705702	0.601214	2	3	Q5XG71.2	Utp20	RecName: Full=Small subunit processome component 20 homolog; AltName: Full=Down-regulated in metastasis protein	FALSE	21530.8	21317	22841.1	22119.1	43846.1	41831.3	32044.6	27867.8	29520.4	25149.6
GQPASLLAYLEQAGAsPHR_p1_ac0	1.02629	0.826148	1.18076	1.88913	0.785377	0.735816	0.739251	0.591455	2	1	Q8R307.2	Vps18	RecName: Full=Vacuolar protein sorting-associated protein 18 homolog	FALSE	5179	5315.14	4278.62	6115.13	9783.8	9116.53	7159.91	6708.09	6739.41	5392.02
VGsAGAAALAAGGAGGAER_p1_ac0	1.028	0.882608	0.916317	1.98	0.759338	0.676897	0.758219	0.599948	2	1	Q5U4F6.2	Wdr34	RecName: Full=WD repeat-containing protein 34	FALSE	43179	44388.2	38110.1	39565.6	85494.3	84221	63952.2	57008.9	63858	50528.2
QPPGVPNGPSSPTNESAPELPQR_p1_ac0	0.778089	0.849101	0.822058	3.57778	0.558596	0.636419	0.668774	0.395986	2	1	Q6PEV3.1	Wipf2	RecName: Full=WAS/WASL-interacting protein family member 2; AltName: Full=WASP-interacting protein-related protein; AltName: Full=WIP-related protein	FALSE	21071.1	16395.2	17891.5	17321.7	75388	66470.4	37130.1	42303	44453.6	26321.3
SVVEsDQEEPPGLEAAETPSAQPPQPLQR_p1_ac0	1.04311	0.987696	0.940425	2.16169	0.701092	0.700485	0.771262	0.591354	2	3	Q3UH66.2	Wnk2	RecName: Full=Serine/threonine-protein kinase WNK2; AltName: Full=Protein kinase lysine-deficient 2; AltName: Full=Protein kinase with no lysine 2	FALSE	95766.6	99894.9	94588.3	90061.3	207017	180459	126519	126409	139182	106715
YNFNNR_p0_ac0	0.893675	0.901045	0.984213	1.89978	0.737991	0.769849	0.767803	0.6396	2	1	Q6P1B1.1	Xpnpep1	RecName: Full=Xaa-Pro aminopeptidase 1; AltName: Full=Aminoacylproline aminopeptidase; AltName: Full=Cytosolic aminopeptidase P; AltName: Full=Soluble aminopeptidase P; Short=sAmp; AltName: Full=X-Pro aminopeptidase 1; AltName: Full=X-prolyl aminopeptidase 1, soluble; Xaa-Pro aminopeptidase 1 OS=Bos taurus GN=XPNPEP1 PE=2 SV=1	FALSE	45600.3	40751.8	41087.9	44880.4	86630.4	68208.9	50337.6	52510.6	52371	43626.4
SQLPTLEQDGGTPNAVSSPGMSQELR_p1_ac0	1.01511	1.07924	1.05806	2.18846	0.676991	0.725377	0.752828	0.506813	2	1	P46938.2	Yap1	RecName: Full=Transcriptional coactivator YAP1; Short=Yes-associated protein 1; AltName: Full=Protein yorkie homolog; AltName: Full=Yes-associated protein YAP65 homolog	FALSE	71162.2	72237.6	76801.4	75294.2	155736	152529	103261	110641	114829	77303.9
DVsSPDESNGQSK_p1_ac0	0.880326	1.0932	0.866848	2.1856	0.728426	0.798969	0.780204	0.50616	2	1	Q08376.1	Zbtb14	RecName: Full=Zinc finger and BTB domain-containing protein 14; AltName: Full=Zinc finger protein 161; Short=Zfp-161; AltName: Full=Zinc finger protein 5; Short=ZF5	TRUE	94950.5	83587.4	103800	82307.7	207524	178700	130170	142776	139423	90451
TEsLEGDDESK_p1_ac0	0.95611	1.09788	0.87474	1.82841	0.859158	0.815858	0.703733	0.648387	2	1	E9Q784.1	Zc3h13	RecName: Full=Zinc finger CCCH domain-containing protein 13	FALSE	219930	210277	241456	192381	402123	413926	355628	337705	291293	268385
ALEAPPEEDDDVsANEELAER_p1_ac0	0.96637	1.00645	1.08272	2.22059	0.740704	0.711432	0.743907	0.529441	2	2	Q64707.1	Zrsr1	RecName: Full=U2 small nuclear ribonucleoprotein auxiliary factor 35 kDa subunit-related protein 1; AltName: Full=CCCH type zinc finger, RNA-binding motif and serine/arginine rich protein 1; AltName: Full=SP2; AltName: Full=U2(RNU2) small nuclear RNA auxiliary factor 1-like 1	FALSE	246620	238326	248210	267021	547643	498821	369479	354877	371077	264097
EYYFAEVR_p0_ac0	0.943879	0.877598	0.924672	2.24071	0.739249	0.736319	0.718045	0.545524	2	1	cont_A6QPP2		SERPIND1 protein OS=Bos_taurus GN=SERPIND1 PE=2 SV=1	FALSE	56224.3	53069	49342.3	51989	125983	120218	88871	88518.7	86321.9	65581.7
HPEYAVSVLLR_p0_ac0	0.896107	0.877406	1.01928	1.79569	0.764428	0.699493	0.624469	0.503945	2	4	cont_P02769		Serum albumin OS=Bos_taurus GN=ALB PE=1 SV=4	FALSE	74336.3	66613.3	65223.1	75769.3	133485	202314	154655	141517	126339	101955
ISHELDSASSEVN_p0_ac0	0.878752	0.874603	0.93305	1.77632	0.769125	0.790162	0.728823	0.653787	2	2	cont_P31096		Osteopontin-K OS=Bos taurus PE=2 SV=1; Osteopontin OS=Bos_taurus GN=SPP1 PE=1 SV=2	FALSE	111935	98363	97898.5	104441	198832	200367	154107	158323	146032	130997
TYDSYLGDDYVR_p0_ac0	0.858398	0.892957	0.980246	2.30053	0.719735	0.73561	0.662427	0.541788	2	8	cont_Q29443		Serotransferrin OS=Bos_taurus GN=TF PE=2 SV=1	FALSE	402763	345731	359650	394807	926568	861209	619842	633514	570488	466593
YIQESQALAK_p0_ac0	0.999158	0.872005	0.763894	1.7074	0.808796	0.774712	0.570819	0.498528	2	2	cont_Q3SZ57		Alpha-fetoprotein OS=Bos_taurus GN=AFP PE=2 SV=1	FALSE	185636	185480	161876	141806	316955	321089	259696	248752	183284	160072
VLSPAGPEAQFELR_p0_ac0	0.748457	0.799734	0.873359	1.93232	0.796033	0.812069	0.865953	0.580117	3	1	Q2KJF1	A1BG	Alpha-1B-glycoprotein OS=Bos taurus GN=A1BG PE=1 SV=1	FALSE	18184.6	13610.4	14542.9	15881.7	35138.5	29236.5	23273.2	23742	25317.4	16960.6
NLsPAAVINLTSEK_p1_ac0	0.644575	0.782587	0.870651	1.47836	0.638744	0.76515	0.796104	0.708062	3	1	Q9DBR4.2	Apbb2	RecName: Full=Amyloid beta A4 precursor protein-binding family B member 2	FALSE	61012.6	39327.2	47747.6	53120.6	90198.4	88480	56516.1	67700.5	70439.3	62649.3
SPRPQSFCHSSSIsPQDK_p1_ac0	0.819194	0.858598	1.01826	1.71134	0.785487	0.89749	0.832141	0.736034	3	1	Q9QWY8.2	Asap1	Arf-GAP with SH3 domain, ANK repeat and PH domain-containing protein 1 OS=Bos taurus GN=ASAP1 PE=1 SV=1; RecName: Full=Arf-GAP with SH3 domain, ANK repeat and PH domain-containing protein 1; AltName: Full=130 kDa phosphatidylinositol 4,5-bisphosphate-dependent ARF1 GTPase-activating protein; AltName: Full=ADP-ribosylation factor-directed GTPase-activating protein 1; Short=ARF GTPase-activating pr…	FALSE	46630.8	38199.7	40037.1	47482.1	79801.3	69074.4	54257.1	61993.6	57479.7	50841.1
FYFHLGDAMQR_p0_ac0	0.72487	0.72167	0.892234	1.47808	0.487656	0.66733	0.801552	0.592308	3	1	Q28056; Q8BSY0.1	Asph;ASPH	Aspartyl/asparaginyl beta-hydroxylase OS=Bos taurus GN=ASPH PE=1 SV=1; RecName: Full=Aspartyl/asparaginyl beta-hydroxylase; AltName: Full=Aspartate beta-hydroxylase; Short=ASP beta-hydroxylase; AltName: Full=Peptide-aspartate beta-dioxygenase	FALSE	1871.2	1356.37	1350.39	1669.54	2765.77	3060.83	1492.63	2042.58	2453.41	1812.95
APSQLALFSVSDK_p0_ac0	0.726571	0.945845	0.870675	1.81752	0.683137	0.905689	0.924069	0.665198	3	1	Q9CWJ9.2	Atic	RecName: Full=Bifunctional purine biosynthesis protein PURH; Includes: RecName: Full=Phosphoribosylaminoimidazolecarboxamide formyltransferase; AltName: Full=5-aminoimidazole-4-carboxamide ribonucleotide formyltransferase; AltName: Full=AICAR transformylase; Includes: RecName: Full=IMP cyclohydrolase; AltName: Full=ATIC; AltName: Full=IMP synthase; AltName: Full=Inosinicase; Contains: RecName: Fu…	FALSE	12863.9	9346.57	12167.3	11200.3	23380.5	16237.9	11092.7	14706.5	15005	10801.4
YQLSIHK_p0_ac0	0.766094	0.622589	0.762518	2.58253	0.671705	0.642575	0.827516	0.423584	3	1	Q8VDN2.1	Atp1a1	RecName: Full=Sodium/potassium-transporting ATPase subunit alpha-1; Short=Na(+)/K(+) ATPase alpha-1 subunit; AltName: Full=Sodium pump subunit alpha-1; Flags: Precursor; Sodium/potassium-transporting ATPase subunit alpha-1 OS=Bos taurus GN=ATP1A1 PE=1 SV=1	FALSE	17149.1	13137.8	10676.9	13076.5	44288.1	34542.3	23202.2	22196	28584.3	14631.5
EGDAVQLLCQGDGSPSPEYSFFR_p0_ac0	0.916518	0.674364	0.935715	1.56068	1.03555	0.950549	0.811321	0.915109	3	1	Q9R069.1	Bcam	RecName: Full=Basal cell adhesion molecule; AltName: Full=B-CAM cell surface glycoprotein; AltName: Full=Lutheran antigen; AltName: CD_antigen=CD239; Flags: Precursor	FALSE	5468.19	5011.69	3687.55	5116.67	8534.12	7347.57	7608.8	6984.22	5961.24	6723.82
TSTLPPLPLPPLLPGDDDMDsPK_p1_ac0	0.616576	0.685987	0.798432	1.29273	0.603122	0.733157	0.869858	0.557391	3	1	Q14AX6.2	Cdk12	RecName: Full=Cyclin-dependent kinase 12; AltName: Full=Cdc2-related kinase, arginine/serine-rich; Short=CrkRS; AltName: Full=Cell division cycle 2-related protein kinase 7; Short=CDC2-related protein kinase 7; AltName: Full=Cell division protein kinase 12	FALSE	4150.59	2559.15	2847.25	3313.97	5365.61	5659.31	3413.25	4149.16	4922.79	3154.44
QDAFANFANFSK_p0_ac0	0.867878	0.892397	0.863984	1.7979	0.817611	0.792141	0.882136	0.651169	3	1	Q99KN9.2	Clint1	Clathrin interactor 1 OS=Bos taurus GN=CLINT1 PE=2 SV=1; RecName: Full=Clathrin interactor 1; AltName: Full=Enthoprotin; AltName: Full=Epsin-4; AltName: Full=Epsin-related protein; Short=EpsinR	FALSE	13989.5	12141.2	12484.2	12086.7	25151.8	21248	17372.6	16831.4	18743.6	13836.1
ELGEETEIIPTLEPLPPHEVPGHQSVFMNEPR_p0_ac0	0.831296	0.665362	1.16939	1.38041	0.881553	0.769216	0.731216	0.834437	3	1	O35218.1	Cpsf2	RecName: Full=Cleavage and polyadenylation specificity factor subunit 2; AltName: Full=Cleavage and polyadenylation specificity factor 100 kDa subunit; Short=CPSF 100 kDa subunit	FALSE	3904.18	3245.53	2597.69	4565.51	5389.37	5677.66	5005.16	4367.34	4151.6	4737.65
ADLIAYLK_p0_ac0	0.755925	0.713382	0.980517	2.52159	0.663653	0.917893	0.839591	0.597887	3	1	P62897.2	Cycs	RecName: Full=Cytochrome c, somatic; Cytochrome c OS=Homo sapiens GN=CYCS PE=1 SV=2	FALSE	8206.95	6203.84	5854.69	8047.06	20694.5	11488.2	7624.15	10544.9	9645.36	6868.62
YDTDFYVLDK_p0_ac0	0.885139	0.698525	1.05007	1.42061	0.982843	1.0651	1.11488	0.728026	3	1	Q922B2.2	Dars	RecName: Full=Aspartate--tRNA ligase, cytoplasmic; AltName: Full=Aspartyl-tRNA synthetase; Short=AspRS	FALSE	4160.95	3683.02	2906.53	4369.28	5911.08	4351.41	4276.76	4634.68	4851.31	3167.94
HLTVEELFGTsLPK_p1_ac0	0.662159	0.724965	1.03373	2.03989	0.683425	0.660321	0.799606	0.717741	3	1	Q91YD3.1	Dcp1a	RecName: Full=mRNA-decapping enzyme 1A; AltName: Full=MAD homolog 4-interacting transcription coactivator 1; AltName: Full=Smad4-interacting transcriptional co-activator; AltName: Full=Transcription factor SMIF	FALSE	10013.9	6630.78	7259.71	10351.7	20427.2	14521.8	9924.54	9589.02	11611.7	10422.9
MLEAQGSNHGCER_p0_ac1	0.645037	1.00796	0.822167	1.32463	0.725413	0.859795	0.853535	0.664009	3	1	Q9D0T2.1	Dusp12	RecName: Full=Dual specificity protein phosphatase 12; AltName: Full=Dual specificity phosphatase T-DSP4; AltName: Full=Dual specificity phosphatase VH1	FALSE	4318.26	2785.44	4352.63	3550.33	5720.08	6682.08	4847.27	5745.22	5703.38	4436.96
RHQQGQGDDsSHK_p1_ac0	0.340767	0.652689	0.527961	2.67405	0.55906	0.633638	0.699619	0.470711	3	1	Q61214.1	Dyrk1a	RecName: Full=Dual specificity tyrosine-phosphorylation-regulated kinase 1A; AltName: Full=Dual specificity YAK1-related kinase; AltName: Full=MP86; AltName: Full=Protein kinase minibrain homolog; Short=MNBH	FALSE	1649.51	562.099	1076.62	870.876	4410.88	3569.56	1995.6	2261.81	2497.33	1680.23
SRTGSESSQtGASATSGR_p1_ac0	0.522641	1.22542	0.913625	1.75798	0.865734	0.997338	1.27935	0.282842	3	1	Q8BGD9.1	Eif4b	RecName: Full=Eukaryotic translation initiation factor 4B; Short=eIF-4B	FALSE	1174.95	614.077	1439.8	1073.46	2065.54	1244.97	1077.81	1241.65	1592.75	352.13
ADFDTYDDR_p0_ac1	0.984254	0.700217	0.88277	1.71983	0.776373	0.739388	0.961042	0.620601	3	1	Q9WUK2.3	Eif4h	Eukaryotic translation initiation factor 4H OS=Bos taurus GN=EIF4H PE=2 SV=1; RecName: Full=Eukaryotic translation initiation factor 4H; Short=eIF-4H; AltName: Full=Williams-Beuren syndrome chromosomal region 1 protein homolog	FALSE	21226.2	20892	14863	18737.9	36505.6	33642	26118.8	24874.5	32331.4	20878.3
NDIFEDAAILCQR_p0_ac0	0.738503	0.728951	0.721715	1.87924	0.912131	0.99818	1.20475	0.647656	3	1	Q3TPX4.2	Exoc5	RecName: Full=Exocyst complex component 5; AltName: Full=Exocyst complex component Sec10	FALSE	4728.68	3492.15	3446.98	3412.76	8886.31	6062.9	5530.16	6051.87	7304.31	3926.67
ATTPQLTDVSEDLDQQSLPSEPEEALNR_p1_ac0	0.961892	0.712937	0.808934	1.58898	0.83127	0.785555	0.885555	0.685013	3	1	Q6NS82.2	Fam134a	RecName: Full=Protein FAM134A	FALSE	43317.8	41667	30882.8	35041.2	68831.2	59620.3	49560.6	46835	52797.1	40840.7
HEWQDEFSR_p0_ac0	0.795403	0.812989	1.09147	1.7026	0.848553	0.896687	0.941133	0.59667	3	1	Q8CHQ0.2	Fbxo4	RecName: Full=F-box only protein 4; F-box only protein 4 OS=Bos taurus GN=FBXO4 PE=2 SV=1	FALSE	5161.24	4105.27	4196.03	5633.33	8787.55	7722.68	6553.1	6924.82	7268.07	4607.89
IGsLGLGTGEDEDYADDFNSASHR_p1_ac0	0.889887	0.804653	0.912965	1.64628	0.846561	0.903546	0.810685	0.755868	3	1	Q66JX5.1	Fgfr1op	RecName: Full=FGFR1 oncogene partner	FALSE	26926.2	23961.3	21666.3	24582.7	44328.1	36273.2	30707.5	32774.5	29406.2	27417.8
DPDSNPYSLLDNTEsDQTADTDASESHHSTNR_p1_ac0	0.742461	0.708682	0.885337	2.3073	0.818665	0.77564	0.934727	0.581131	3	2	Q61584.2	Fxr1	RecName: Full=Fragile X mental retardation syndrome-related protein 1; Short=mFxr1p; Fragile X mental retardation syndrome-related protein 1 OS=Bos taurus GN=FXR1 PE=2 SV=1	FALSE	144143	107021	102152	127615	332581	244218	199933	189426	228278	141923
IHDLEDDLEMSSDAsDASGEEGSR_p1_ac0	0.711368	0.916194	0.959048	2.13221	0.774874	0.796648	0.783474	0.604096	3	1	Q3THK3.2	Gtf2f1	RecName: Full=General transcription factor IIF subunit 1; AltName: Full=Transcription initiation factor IIF subunit alpha; Short=TFIIF-alpha	FALSE	21665.1	15411.9	19849.4	20777.9	46194.5	41907.8	32473.3	33385.8	32833.7	25316.3
StPSSGDVQVTEDAVR_p1_ac0	0.790077	0.918194	0.889593	1.60465	0.774014	0.85803	0.92348	0.701513	3	1	Q3THK3.2	Gtf2f1	RecName: Full=General transcription factor IIF subunit 1; AltName: Full=Transcription initiation factor IIF subunit alpha; Short=TFIIF-alpha; General transcription factor IIF subunit 1 OS=Bos taurus GN=GTF2F1 PE=2 SV=1	FALSE	88662.1	70049.9	81409	78873.2	142272	131738	101967	113035	121658	92416.1
sTEPPPPPPVPEPANAGK_p1_ac0	0.652993	0.981734	0.836251	1.67364	0.83306	1.00941	0.963998	0.648164	3	1	Q9ESZ8.3	Gtf2i	RecName: Full=General transcription factor II-I; Short=GTFII-I; Short=TFII-I; AltName: Full=Bruton tyrosine kinase-associated protein 135; Short=BAP-135; Short=BTK-associated protein 135	TRUE	16475.7	10758.5	16174.7	13777.8	27574.4	20474	17056	20666.6	19736.9	13270.5
GGSsGEELEDEEPVK_p1_ac0	0.835038	0.868475	0.890313	1.9435	0.718041	0.914174	0.899681	0.622759	3	1	Q3UMU9.1	Hdgfrp2	RecName: Full=Hepatoma-derived growth factor-related protein 2; Short=HRP-2	FALSE	195762	163469	170014	174289	380464	374638	269005	342484	337054	233309
DWYPAHSR_p0_ac0	1.01106	0.686881	0.786042	2.16603	0.756062	0.740671	0.82639	0.504927	3	1	Q3T149; P14602.3	Hspb1;HSPB1	Heat shock protein beta-1 OS=Bos taurus GN=HSPB1 PE=2 SV=1; RecName: Full=Heat shock protein beta-1; Short=HspB1; AltName: Full=Growth-related 25 kDa protein; AltName: Full=Heat shock 25 kDa protein; Short=HSP 25; AltName: Full=Heat shock 27 kDa protein; Short=HSP 27; AltName: Full=p25	FALSE	6221.55	6290.34	4273.46	4890.4	13476	12997.1	9826.59	9626.56	10740.7	6562.57
IFYPETTDIYDRK_p0_ac0	0.846914	0.870981	0.916379	1.70203	0.764718	0.743018	0.894126	0.754599	3	1	Q9JKF1.2	Iqgap1	RecName: Full=Ras GTPase-activating-like protein IQGAP1	FALSE	24837	21034.8	21632.5	22760.1	42273.2	31798.2	24316.6	23626.6	28431.6	23994.9
VsDSESEDPPRPQASDsESEELPKPR_p2_ac0	0.711558	0.641885	0.938904	1.43404	0.56349	1.10687	0.974897	0.561066	3	1	Q8C1D8.1	Iws1	RecName: Full=Protein IWS1 homolog; AltName: Full=IWS1-like protein	FALSE	23118.8	16450.3	14839.6	21706.3	33153.3	57164.2	32211.4	63273.5	55729.2	32072.9
YGLECLFR_p0_ac0	0.848754	0.847981	0.763435	1.6736	0.846284	0.858398	0.873637	0.762524	3	1	Q6ZQ58.3	Larp1	RecName: Full=La-related protein 1; AltName: Full=La ribonucleoprotein domain family member 1	FALSE	8144.43	6912.62	6906.33	6217.75	13630.5	10630	8995.99	9124.77	9286.76	8105.63
NLsPAPASSSQGPPPQGPVSPGPAK_p1_ac0	0.787103	0.937168	0.626114	1.51039	0.717922	0.79319	0.775637	0.535915	3	1	Q7TQ95.1	Lnp	RecName: Full=Protein lunapark; AltName: Full=Protein ulnaless	FALSE	55643.8	43797.4	52147.6	34839.4	84044.1	89912.3	64550	71317.6	69739.3	48185.3
NLSPAPASSSQGPPPQGPVsPGPAK_p1_ac0	0.78025	0.74518	0.605542	1.62764	0.7419	0.747651	0.723017	0.418981	3	1	Q7TQ95.1	Lnp	RecName: Full=Protein lunapark; AltName: Full=Protein ulnaless	FALSE	171999	134202	128170	104153	279952	307239	227941	229708	222139	128727
AESSESLSASSPAR_p0_ac1	0.814122	0.762741	0.814877	2.43118	0.744524	0.648359	0.770809	0.504452	3	1	P97310.3	Mcm2	RecName: Full=DNA replication licensing factor MCM2; AltName: Full=Minichromosome maintenance protein 2 homolog; AltName: Full=Nuclear protein BM28	FALSE	17053.8	13883.9	13007.6	13896.7	41460.7	36874.3	27453.8	23907.8	28423	18601.3
GYLGPEQLPDCLK_p0_ac0	0.797201	0.838961	0.900352	1.8962	0.702179	0.766224	0.789252	0.659098	3	1	P08249.3	Mdh2	Malate dehydrogenase, mitochondrial OS=Bos taurus GN=MDH2 PE=1 SV=1; RecName: Full=Malate dehydrogenase, mitochondrial; Flags: Precursor	FALSE	74274.7	59211.9	62313.6	66873.4	140840	109766	77075.5	84105.5	86633.2	72346.7
NSSDQEGNSVSSSPAHR_p0_ac0	0.789766	0.918418	0.851255	1.89088	0.796692	0.71597	0.949969	0.718047	3	2	A2AWL7.1	Mga	RecName: Full=MAX gene-associated protein	TRUE	3735.99	2950.56	3431.2	3180.28	7064.29	5440.37	4334.3	3895.14	5168.18	3906.44
EEsSEEEIAIAATSAK_p1_ac0	0.741091	0.68805	0.888183	1.51313	0.646849	0.73057	0.757575	0.521968	3	1	P48972.1	Mybl2	RecName: Full=Myb-related protein B; Short=B-Myb; AltName: Full=Myb-like protein 2	TRUE	183204	135771	126054	162719	277212	289700	187392	211646	219470	151214
VASGSDLHLTDIDsDSNR_p1_ac0	0.86098	0.737573	0.850738	1.58276	0.905497	0.855308	1.16753	0.818851	3	1	Q9JMH9.2	Myo18a	RecName: Full=Unconventional myosin-XVIIIa; AltName: Full=Molecule associated with JAK3 N-terminus; Short=MAJN; AltName: Full=Myosin containing a PDZ domain; AltName: Full=Surfactant protein receptor SP-R210; Short=SP-R210	FALSE	169927	146304	125333	144563	268954	191777	173654	164029	223906	157037
FCYHER_p0_ac0	0.847685	0.783967	0.676245	2.08757	0.74796	0.731631	0.815588	0.595208	3	1	Q91VD9.2	Ndufs1	NADH-ubiquinone oxidoreductase 75 kDa subunit, mitochondrial OS=Bos taurus GN=NDUFS1 PE=1 SV=1; RecName: Full=NADH-ubiquinone oxidoreductase 75 kDa subunit, mitochondrial; AltName: Full=Complex I-75kD; Short=CI-75kD; Flags: Precursor	FALSE	6129.7	5196.05	4805.48	4145.18	12796.2	9302.79	6958.12	6806.21	7587.24	5537.1
EHYTDLK_p0_ac0	0.860656	0.715713	0.809326	1.54222	0.855845	0.834019	0.961472	0.721567	3	2	P15532.1	Nme1	RecName: Full=Nucleoside diphosphate kinase A; Short=NDK A; Short=NDP kinase A; AltName: Full=Metastasis inhibition factor NM23; AltName: Full=NDPK-A; AltName: Full=Tumor metastatic process-associated protein; AltName: Full=nm23-M1	FALSE	137860	118650	98667.9	111573	212609	161759	138441	134910	155527	116720
RGLSLGSAVNSPVLFsPAGR_p1_ac0	0.775969	0.841974	0.726394	1.58433	0.859173	0.766045	0.700109	0.596705	3	1	Q8R0G9.2	Nup133	RecName: Full=Nuclear pore complex protein Nup133; AltName: Full=133 kDa nucleoporin; AltName: Full=Nucleoporin Nup133	FALSE	28847.3	22384.6	24288.7	20954.5	45703.6	47884	41140.7	36681.3	33524.1	28572.6
SAQETPESSLAGsPDTESPVLVNDYEAESGNISQK_p1_ac0	0.754316	0.862691	0.918048	1.51031	0.768196	0.86255	0.811557	0.838313	3	1	Q9R0L6.2	Pcm1	RecName: Full=Pericentriolar material 1 protein; Short=PCM-1; Short=mPCM-1	FALSE	51831.9	39097.6	44714.9	47584.1	78282.3	65565.5	50367.1	56553.5	53210.1	54964.4
RGsMNNEMLsPEVGPVRDPLADGVEVLGR_p2_ac0	0.733553	0.821837	0.804708	1.48018	0.783954	0.850987	0.838225	0.682845	3	2	O35954.1	Pitpnm1	RecName: Full=Membrane-associated phosphatidylinositol transfer protein 1; AltName: Full=Drosophila retinal degeneration B homolog 1; Short=RdgB1; AltName: Full=Mpt-1; AltName: Full=Phosphatidylinositol transfer protein, membrane-associated 1; Short=PITPnm 1; AltName: Full=Pyk2 N-terminal domain-interacting receptor 2; Short=NIR-2	FALSE	57828.9	42420.6	47526	46535.4	85597.2	75584.9	59255.1	64321.8	63357.1	51612.8
RSGPTSSPFSSPAsSR_p1_ac0	0.861402	0.840022	0.868081	1.80071	0.867469	0.731597	0.950322	0.644301	3	1	Q8K3Z9.2	Pom121	RecName: Full=Nuclear envelope pore membrane protein POM 121; AltName: Full=Nucleoporin Nup121; AltName: Full=Pore membrane protein of 121 kDa	FALSE	42900.1	36954.2	36037	37240.7	77250.5	56985.5	49433.2	41690.4	54154.6	36715.8
VIDIFDTDGNGEVDFK_p0_ac0	0.794252	0.80558	0.801304	1.61037	0.733417	0.797507	0.768683	0.536435	3	1	P63099	PPP3R1	Calcineurin subunit B type 1 OS=Bos taurus GN=PPP3R1 PE=1 SV=2	FALSE	8947.42	7106.5	7207.86	7169.6	14408.7	13278	9738.28	10589.3	10206.5	7122.76
SSSGSTDSEESTDSEEEDGAK_p1_ac0	0.885795	0.705943	0.927716	1.53011	0.669631	0.957758	0.80081	0.632759	3	1	Q922D4.1	Ppp6r3	RecName: Full=Serine/threonine-protein phosphatase 6 regulatory subunit 3; AltName: Full=SAPS domain family member 3	FALSE	15407	13647.4	10876.4	14293.3	23574.4	28139.6	18843.1	26950.9	22534.5	17805.6
QRGsETDTDSEVHESAsDK_p2_ac0	0.654529	0.819747	0.892376	1.3028	0.605265	1.0724	0.882811	0.517114	3	1	Q3TLH4.3	Prrc2c	RecName: Full=Protein PRRC2C; AltName: Full=BAT2 domain-containing protein 1; AltName: Full=HLA-B-associated transcript 2-like 2; AltName: Full=Proline-rich and coiled-coil-containing protein 2C	FALSE	31878.1	20865.1	26132	28447.2	41530.7	69050	41793.5	74049.1	60958.1	35706.7
GISDLIEHLDCADSDKDDSTYTSSQDHQTSK_p1_ac0	0.857917	0.831208	0.775493	1.70805	1.02695	0.828717	0.992942	0.687221	3	1	Q64512.2	Ptpn13	RecName: Full=Tyrosine-protein phosphatase non-receptor type 13; AltName: Full=PTP36; AltName: Full=Protein tyrosine phosphatase DPZPTP; AltName: Full=Protein tyrosine phosphatase PTP-BL; AltName: Full=Protein-tyrosine phosphatase RIP	FALSE	8339.17	7154.31	6931.59	6466.97	14243.8	10166.1	10440.1	8424.79	10094.3	6986.34
DSLGDFIEHYAQLGPSSPEQLAAGAEEGGGPR_p0_ac0	0.695746	0.999544	1.01981	1.73444	0.802418	0.946014	0.805656	0.399963	3	1	O35295.3	Purb	RecName: Full=Transcriptional activator protein Pur-beta; AltName: Full=Purine-rich element-binding protein B; AltName: Full=Vascular actin single-stranded DNA-binding factor 2 p44 component	TRUE	2324.61	1617.34	2323.55	2370.65	4031.88	4033.38	3236.46	3815.63	3249.51	1613.2
LGtSAEGAHLR_p1_ac0	0.828321	0.77179	1.19759	1.54822	0.821215	0.696888	0.843264	0.788004	3	1	Q80UJ7.4	Rab3gap1	RecName: Full=Rab3 GTPase-activating protein catalytic subunit; AltName: Full=RAB3 GTPase-activating protein 130 kDa subunit; AltName: Full=Rab3-GAP p130; Short=Rab3-GAP	FALSE	19516.7	16166.1	15062.8	23372.9	30216.2	31223.7	25641.4	21759.5	26329.9	24604.4
sIVFHR_p1_ac0	0.682933	0.585986	1.26131	1.54859	0.855768	0.643504	0.9148	0.409204	3	1	P62827.3	Ran	RecName: Full=GTP-binding nuclear protein Ran; AltName: Full=GTPase Ran; AltName: Full=Ras-like protein TC4; AltName: Full=Ras-related nuclear protein	FALSE	1388.7	948.389	813.758	1751.59	2150.52	1223.19	1046.77	787.128	1118.97	500.534
DDASKPVHLTAFLGYK_p0_ac0	0.860844	0.747456	0.816816	1.5588	0.924015	0.928415	1.01936	0.692162	3	1	P27659.3	Rpl3	RecName: Full=60S ribosomal protein L3; AltName: Full=J1 protein	FALSE	37698.2	32452.3	28177.7	30792.5	58764.1	48108.7	44453.1	44664.8	49040	33299
AVELTSLsDEDSGK_p1_ac0	0.625735	0.89502	0.950232	1.26096	0.785518	0.983676	0.872601	0.754408	3	1	Q02085.1	Snai1	RecName: Full=Zinc finger protein SNAI1; AltName: Full=Protein snail homolog 1; Short=Protein sna	TRUE	351757	220106	314829	334250	443552	428228	336380	421237	373672	323058
FRIsHELEssSSEVN_p3_ac0	0.756999	0.872494	1.01723	1.67245	0.870819	0.909665	0.812144	0.834389	3	5	P10923.1	Spp1	RecName: Full=Osteopontin; AltName: Full=2AR; AltName: Full=Bone sialoprotein 1; AltName: Full=Calcium oxalate crystal growth inhibitor protein; AltName: Full=Early T-lymphocyte activation 1 protein; AltName: Full=Minopontin; AltName: Full=Secreted phosphoprotein 1; Short=SPP-1; Flags: Precursor	FALSE	312804	236792	272919	318194	523150	573907	499769	522063	466095	478862
ENPPVEDsSDEDDKR_p1_ac0	0.727714	1.03075	0.792787	2.23128	0.679701	0.884232	0.996164	0.56929	3	1	Q3TDQ1.2	Stt3b	RecName: Full=Dolichyl-diphosphooligosaccharide--protein glycosyltransferase subunit STT3B; Short=Oligosaccharyl transferase subunit STT3B; Short=STT3-B; AltName: Full=B6dom1 antigen; AltName: Full=Source of immunodominant MHC-associated peptides	FALSE	506049	368259	521611	401189	1.12914e+06	799445	543384	706895	796379	455116
VQIPVSHPDPEPVSDNEDDSYDEEVHDPR_p2_ac0	0.497965	0.905558	0.842935	1.45835	1.0549	0.657361	0.804275	0.570977	3	1	P39447.2	Tjp1	RecName: Full=Tight junction protein ZO-1; AltName: Full=Tight junction protein 1; AltName: Full=Zona occludens protein 1; AltName: Full=Zonula occludens protein 1	FALSE	3075.22	1531.35	2784.79	2592.21	4484.75	4367.3	4607.05	2870.89	3512.51	2493.62
IVSAQSLAEDDVE_p0_ac0	0.756313	0.773983	0.770367	2.01107	0.780263	0.897379	0.931017	0.583667	3	1	A6H7B1	TOMM20	RecName: Full=Mitochondrial import receptor subunit TOM20 homolog; AltName: Full=Mitochondrial 20 kDa outer membrane protein; AltName: Full=Outer mitochondrial membrane receptor Tom20; Mitochondrial import receptor subunit TOM20 homolog OS=Bos taurus GN=TOMM20 PE=2 SV=1	FALSE	153621	116185	118900	118344	308942	231381	180538	207636	215419	135049
YGVFPLR_p0_ac0	0.696811	0.875928	0.84372	2.44746	0.587749	0.698921	0.848247	0.525558	3	1	Q01320.2; Q64511.2	Top2a;Top2b	RecName: Full=DNA topoisomerase 2-alpha; AltName: Full=DNA topoisomerase II, alpha isozyme; RecName: Full=DNA topoisomerase 2-beta; AltName: Full=DNA topoisomerase II, beta isozyme	FALSE	17647.5	12297	15458	14889.6	43191.6	30244.5	17776.2	21138.6	25654.8	15895.2
AsGEMASAQYITAALR_p1_ac0	0.920425	0.782652	0.788589	1.751	0.846108	0.80606	0.887081	0.513285	3	2	Q9JMA1.3	Usp14	Ubiquitin carboxyl-terminal hydrolase 14 OS=Bos taurus GN=USP14 PE=2 SV=3; RecName: Full=Ubiquitin carboxyl-terminal hydrolase 14; AltName: Full=Deubiquitinating enzyme 14; AltName: Full=Ubiquitin thioesterase 14; AltName: Full=Ubiquitin-specific-processing protease 14	FALSE	104273	95975.5	81609.4	82228.4	182582	167398	141636	134932	148495	85922.7
AEGGAADLDTQR_p0_ac1	0.802813	0.746892	0.756027	2.14498	0.703903	0.766373	0.813117	0.559177	3	1	Q8R5H1.1	Usp15	RecName: Full=Ubiquitin carboxyl-terminal hydrolase 15; AltName: Full=Deubiquitinating enzyme 15; AltName: Full=Ubiquitin thioesterase 15; AltName: Full=Ubiquitin-specific-processing protease 15	FALSE	15255.6	12247.4	11394.3	11533.7	32723	29439.4	20722.5	22561.6	23937.7	16461.8
DtPPPLVPPAAR_p1_ac0	0.873509	0.7558	0.810976	1.90512	0.740284	0.76379	0.706144	0.523683	3	1	Q99J09.1	Wdr77	RecName: Full=Methylosome protein 50; Short=MEP-50; AltName: Full=WD repeat-containing protein 77	FALSE	12931.4	11295.7	9773.55	10487.1	24635.8	22937.6	16980.3	17519.5	16197.2	12012
sPSDLHISPLTK_p1_ac0	0.777108	0.769651	0.810518	2.21334	0.748809	0.773218	0.818342	0.530813	3	1	O88286.2	Wiz	RecName: Full=Protein Wiz; AltName: Full=Widely-interspaced zinc finger-containing protein	FALSE	45312.2	35212.5	34874.6	36726.3	100291	89434.1	66969	69152	73187.6	47472.8
AEEGKsPFRDAAGDGIK_p1_ac0	0.911091	0.788317	0.899689	1.59943	0.865692	0.92273	0.881909	0.64969	3	1	Q8BZ47.2	Znf609	RecName: Full=Zinc finger protein 609	FALSE	1.24828e+06	1.1373e+06	984040	1.12306e+06	1.99654e+06	1.44183e+06	1.24818e+06	1.33042e+06	1.27157e+06	936744
GLYCYELDEK_p0_ac0	0.79978	0.791938	0.898369	1.65179	0.821914	0.83254	0.822817	0.754016	3	1	cont_Q3ZBS7		Uncharacterized protein OS=Bos_taurus GN=VTN PE=2 SV=1	FALSE	36328.5	29054.8	28769.9	32636.4	60007	54340.8	44663.4	45240.8	44712.5	40973.8
HSNLIESQENSKLsQEFHSLEDK_p2_ac0	0.717013	0.779214	0.906427	1.6527	0.732657	0.866179	0.723527	0.667862	3	1	cont_P31096		Osteopontin-K OS=Bos taurus PE=2 SV=1; Osteopontin OS=Bos_taurus GN=SPP1 PE=1 SV=2	FALSE	13733.9	9847.4	10701.7	12448.8	22698	22758.4	16674.1	19712.8	16466.3	15199.5
ILESGPFVsCVK_p1_ac0	0.812942	0.826629	0.834531	1.70808	0.909256	0.81047	0.748479	0.592147	3	1	cont_Q29443		Serotransferrin OS=Bos_taurus GN=TF PE=2 SV=1	FALSE	10672.6	8676.2	8822.27	8906.61	18229.6	15521.6	14113.1	12579.8	11617.6	9191.05
KLFsSSGLK_p1_ac0	1.2746	1.32001	1.19542	1.36821	1.49933	0.790112	1.11161	1.59563	4	1	Q9WTQ5.1	Akap12	RecName: Full=A-kinase anchor protein 12; Short=AKAP-12; AltName: Full=Germ cell lineage protein gercelin; AltName: Full=Src-suppressed C kinase substrate; Short=SSeCKS	FALSE	146310	186487	193130	174902	200182	89103.3	133596	70401.5	99047.9	142176
tGSRDCSTQTERGPESTK_p1_ac0	2.97574	1.88781	1.2907	1.13736	1.7148	1.18964	1.16607	1.01953	4	1	Q8VHG2.3	Amot	RecName: Full=Angiomotin	FALSE	14011.3	41694	26450.7	18084.4	15935.9	9905.1	16985.3	11783.5	11550.1	10098.6
TGsRDCSTQTERGPESTK_p1_ac0	2.93299	1.76733	1.2135	1.02507	2.13647	1.44556	1.53116	1.10778	4	1	Q8VHG2.3	Amot	RecName: Full=Angiomotin	FALSE	22158	64989.4	39160.6	26888.7	22713.4	11926.9	25481.4	17241	18262	13212.4
TGsRDCSTQTER_p1_ac0	2.47871	1.67852	0.972796	0.972442	1.95895	1.38392	1.34281	1.11646	4	3	Q8VHG2.3	Amot	RecName: Full=Angiomotin	FALSE	22798.9	56511.9	38268.4	22178.7	22170.6	22490.8	44058.4	31125.5	30201	25110.1
TGSRDCSTQTER_p1_ac0	2.53527	1.77243	1.04792	1.77854	1.4963	1.36588	1.19794	1.08562	4	1	Q8VHG2.3	Amot	RecName: Full=Angiomotin	FALSE	6786.44	17205.4	12028.5	7111.62	12069.9	8115.18	12142.7	11084.4	9721.48	8810
HKSPSYQIK_p1_ac0	1.95797	0.949751	1.18506	1.0338	1.01784	0.85302	0.958838	1.00233	4	1	P53995.2	Anapc1	RecName: Full=Anaphase-promoting complex subunit 1; Short=APC1; AltName: Full=Cyclosome subunit 1; AltName: Full=Mitotic checkpoint regulator; AltName: Full=Testis-specific gene 24 protein	FALSE	32901.5	64420.2	31248.3	38990.2	34013.7	37754.1	38427.5	32205	36200.1	37842
STSSSGRPGTsPTR_p1_ac0	1.41491	0.972972	1.20318	1.16397	0.968973	0.639856	1.17353	1.33037	4	1	Q8C8R3.2	Ank2	RecName: Full=Ankyrin-2; Short=ANK-2; AltName: Full=Ankyrin-B; AltName: Full=Brain ankyrin	FALSE	2673.7	3783.05	2601.44	3216.94	3112.12	3766.92	3650.04	2410.28	4420.59	5011.38
MRAEsTANAGQSDNR_p1_ac0	2.8801	1.58863	1.1328	1.76405	1.38845	0.78434	0.941327	1.52911	4	1	Q99NH0.2	Ankrd17	RecName: Full=Ankyrin repeat domain-containing protein 17; AltName: Full=Ankyrin repeat domain-containing protein FOE; AltName: Full=Gene trap ankyrin repeat protein	FALSE	2054.47	5917.07	3263.8	2327.31	3624.18	2664.29	3699.24	2089.71	2507.97	4074.01
SEsLSNCsIGKK_p2_ac0	2.10101	1.42615	1.36118	1.2955	1.64638	0.837743	0.987195	1.29752	4	1	P59672.3	Anks1a	RecName: Full=Ankyrin repeat and SAM domain-containing protein 1A; AltName: Full=Odin	FALSE	41975.8	88191.6	59863.7	57136.4	54379.7	60783.9	100073	50921.3	60005.5	78868.1
MsGFIYQGK_p1_ac0	2.06801	1.2844	1.23084	1.28296	1.47736	0.837309	0.9362	1.26967	4	35	Q9ES28.2	Arhgef7	RecName: Full=Rho guanine nucleotide exchange factor 7; AltName: Full=Beta-Pix; AltName: Full=PAK-interacting exchange factor beta; AltName: Full=p85SPR	FALSE	2.21536e+06	4.58139e+06	2.84541e+06	2.72675e+06	2.84221e+06	3.56154e+06	5.26169e+06	2.98211e+06	3.33431e+06	4.52196e+06
LTPVsLSNsPIK_p2_ac0	2.13897	1.71491	1.13624	0.940857	1.48444	0.982107	1.09028	1.01079	4	2	Q61687.3	Atrx	RecName: Full=Transcriptional regulator ATRX; AltName: Full=ATP-dependent helicase ATRX; AltName: Full=HP1 alpha-interacting protein; AltName: Full=HP1-BP38 protein; AltName: Full=Heterochromatin protein 2; AltName: Full=X-linked nuclear protein	FALSE	84868.3	181531	145542	96430.9	79849	88247.8	130999	86668.8	96215	89199.9
GINGGPsRMSPK_p1_ac0	2.11268	1.46186	1.47634	1.40337	1.47523	1.31975	1.17326	1.18012	4	3	Q7TQH0.1	Atxn2l	RecName: Full=Ataxin-2-like protein	FALSE	40099.3	84716.9	58619.5	59200.3	56274	41018.7	60512.1	54134.3	48125.6	48407.1
SGVAEAPGGsK_p1_ac0	2.51132	1.56221	1.17301	1.22445	1.6713	1.06112	1.12983	1.06224	4	2	Q8R3B7.2	Brd8	RecName: Full=Bromodomain-containing protein 8	FALSE	92608.9	232570	144675	108632	113395	91237.7	152485	96814.1	103083	96916
APLATGEDDDDEVPDLVENFDEAsKNEAN_p1_ac0	2.30747	1.55892	1.39682	1.5604	1.44757	0.768349	0.827646	1.28862	4	1	Q64152.3	Btf3	RecName: Full=Transcription factor BTF3; AltName: Full=Nascent polypeptide-associated complex subunit beta; Short=NAC-beta; AltName: Full=RNA polymerase B transcription factor 3	FALSE	57432.6	132524	89533	80223	89618	69354.7	100396	53288.6	57401.1	89372.2
EEVPAADLSDQVPDTESETK_p0_ac0	1.96485	0.977779	1.25654	1.02793	0.952895	0.919942	0.85679	1.02588	4	1	Q2UVX4	C3	Complement C3 OS=Bos taurus GN=C3 PE=1 SV=2	FALSE	155255	305054	151805	195084	159592	185407	176673	170564	158855	190205
IGEGtyGVVYK_p2_ac0	2.24785	1.71319	1.09475	1.48204	1.44075	0.642066	0.903082	1.38278	4	4	P97377.2; P11440.3	Cdk1;Cdk2	RecName: Full=Cyclin-dependent kinase 2; AltName: Full=Cell division protein kinase 2; RecName: Full=Cyclin-dependent kinase 1; Short=CDK1; AltName: Full=Cell division control protein 2 homolog; AltName: Full=Cell division protein kinase 1; AltName: Full=p34 protein kinase; Cyclin-dependent kinase 1 OS=Bos taurus GN=CDK1 PE=2 SV=2; Cyclin-dependent kinase 2 OS=Bos taurus GN=CDK2 PE=2 SV=1; RecNam…	FALSE	379174	852327	649597	415102	561952	749937	1.08047e+06	481509	677255	1.037e+06
sIKsDVPVYLK_p2_ac0	2.33718	1.4766	1.44679	1.17151	1.68264	1.26217	1.32255	1.21146	4	4	Q6A065.2	Cep170	RecName: Full=Centrosomal protein of 170 kDa; Short=Cep170	FALSE	400860	936880	591912	579960	469611	539853	908376	681384	713985	654010
AsGVAVSDGVIK_p1_ac1	2.41584	0.979781	1.37039	1.61755	1.95125	0.681038	0.854154	1.75723	4	50	P18760.3	Cfl1	Cofilin-1 OS=Bos taurus GN=CFL1 PE=2 SV=3; RecName: Full=Cofilin-1; AltName: Full=Cofilin, non-muscle isoform	FALSE	7.42943e+06	1.79483e+07	7.27921e+06	1.01812e+07	1.20175e+07	7.65804e+06	1.49428e+07	5.21542e+06	6.54114e+06	1.34569e+07
AsGVTVNDEVIK_p1_ac1	2.09428	1.31835	1.27307	1.47693	1.79194	0.765246	0.876795	1.48479	4	4	P45591.1	Cfl2	RecName: Full=Cofilin-2; AltName: Full=Cofilin, muscle isoform; Cofilin-2 OS=Bos taurus GN=CFL2 PE=2 SV=1	FALSE	539442	1.12974e+06	711174	686746	796718	629417	1.12787e+06	481659	551870	934552
LLAAVEAFYsPPSHDRPR_p1_ac0	1.76637	0.91492	1.02445	2.05773	1.23533	1.04291	1.04866	1.11908	4	1	Q8CGZ0.1	Cherp	RecName: Full=Calcium homeostasis endoplasmic reticulum protein; AltName: Full=SR-related CTD-associated factor 6	FALSE	1199.07	2117.99	1097.05	1228.38	2467.35	2162.43	2671.31	2255.22	2267.65	2419.92
LMEDEEtDQGYK_p1_ac0	1.9429	1.44706	1.19947	1.32413	1.68847	0.816078	1.10389	1.18829	4	4	Q5SU73.1	Coil	RecName: Full=Coilin; AltName: Full=p80-coilin	FALSE	377105	732676	545692	452325	499336	386464	652532	315385	426613	459233
LAAsQTSVPFDHLGK_p2_ac0	1.93373	1.20206	1.27099	1.45743	2.0674	0.785531	1.0526	1.72339	4	2	Q9JMK2.2	Csnk1e	RecName: Full=Casein kinase I isoform epsilon; Short=CKI-epsilon; Short=CKIe	FALSE	168150	325155	202126	213716	245067	191586	396086	150497	201664	330177
GDHNRtLDR_p1_ac0	1.97402	0.961446	1.04017	1.31378	2.24073	1.2273	1.41048	2.16286	4	6	P30999.2	Ctnnd1	RecName: Full=Catenin delta-1; AltName: Full=Cadherin-associated Src substrate; Short=CAS; AltName: Full=p120 catenin; Short=p120(ctn); AltName: Full=p120(cas)	FALSE	252027	497505	242310	262150	331108	86324.8	193431	105946	121759	186708
GDHNRtLDRsGDLGDMEPLK_p2_ac0	2.14304	1.24793	1.13563	1.19191	1.55291	0.883991	0.96777	1.02135	4	8	P30999.2	Ctnnd1	RecName: Full=Catenin delta-1; AltName: Full=Cadherin-associated Src substrate; Short=CAS; AltName: Full=p120 catenin; Short=p120(ctn); AltName: Full=p120(cas)	FALSE	448005	960094	559080	508769	533980	479724	744967	424071	464262	489964
GsLAsLDSLRK_p2_ac0	2.04314	1.08389	1.03438	1.05228	2.13668	0.874605	0.988112	1.29344	4	2	P30999.2	Ctnnd1	RecName: Full=Catenin delta-1; AltName: Full=Cadherin-associated Src substrate; Short=CAS; AltName: Full=p120 catenin; Short=p120(ctn); AltName: Full=p120(cas)	FALSE	1.59557e+06	3.25997e+06	1.72943e+06	1.65042e+06	1.67899e+06	1.17893e+06	2.519e+06	1.0311e+06	1.16491e+06	1.52488e+06
VGGsSVDLHR_p1_ac0	2.7701	1.36062	1.17684	1.51277	1.84341	0.938694	1.08343	1.72912	4	7	P30999.2	Ctnnd1	RecName: Full=Catenin delta-1; AltName: Full=Cadherin-associated Src substrate; Short=CAS; AltName: Full=p120 catenin; Short=p120(ctn); AltName: Full=p120(cas)	FALSE	1.75835e+06	4.87079e+06	2.39244e+06	2.0693e+06	2.65998e+06	1.04165e+06	1.92018e+06	977787	1.12856e+06	1.80113e+06
LISLCQRLsR_p1_ac0	2.07674	1.57357	1.2785	1.31417	1.36027	1.13017	0.963802	0.792021	4	1	Q80YE7.3	Dapk1	RecName: Full=Death-associated protein kinase 1; Short=DAP kinase 1	FALSE	46225.6	95998.7	72739.5	59099.3	60748.3	32448.4	44138.4	36672.3	31273.8	25699.8
sRDQsEDEGEGGECR_p2_ac0	2.15407	1.3686	1.3286	1.15724	1.38279	1.04229	1.29046	1.0428	4	1	Q6P9P8.1	Dennd2c	RecName: Full=DENN domain-containing protein 2C	FALSE	3818.51	8225.35	5226	5073.28	4418.94	4215.48	5829.14	4393.74	5439.91	4395.88
YGPSSVEDTTGSGAADAKDDDDIDLFGsDDEEESEEAKK_p1_ac0	2.3759	1.17477	1.65258	1.29317	1.10422	0.99838	1.20927	1.43807	4	3	O70251.5	Eef1b	RecName: Full=Elongation factor 1-beta; Short=EF-1-beta	FALSE	169433	402557	199046	280001	219106	144517	159579	144283	174761	207826
AGETRFtDTRKDEQER_p1_ac0	4.55269	1.12014	1.00304	0.904974	3.03459	0.947999	1.00201	1.06654	4	1	P58252.2	Eef2	RecName: Full=Elongation factor 2; Short=EF-2; Elongation factor 2 OS=Bos taurus GN=EEF2 PE=2 SV=3	FALSE	73166.2	333103	81956.4	73388.3	66213.5	92778.2	281543	87953.6	92965.1	98951.3
AGETRFtDTR_p1_ac0	3.68471	1.09703	0.889512	0.988557	2.29503	0.796086	0.79552	0.839177	4	5	P58252.2	Eef2	RecName: Full=Elongation factor 2; Short=EF-2; Elongation factor 2 OS=Bos taurus GN=EEF2 PE=2 SV=3	FALSE	161315	594397	176966	143491	159469	287550	659936	228914	228752	241305
DRPQEADGIDSVIVVDNVPQVGPDR_p0_ac0	2.56497	0.95309	1.40667	1.09275	0.901845	0.915823	0.928144	1.12775	4	3	Q8JZQ9.1	Eif3b	RecName: Full=Eukaryotic translation initiation factor 3 subunit B; Short=eIF3b; AltName: Full=Eukaryotic translation initiation factor 3 subunit 9; AltName: Full=eIF-3-eta; AltName: Full=eIF3 p116; Eukaryotic translation initiation factor 3 subunit B OS=Bos taurus GN=EIF3B PE=2 SV=1	FALSE	109068	279757	103952	153423	119184	123901	111740	113472	114998	139730
AAsLTEDRGRDPVK_p1_ac0	2.03871	1.45364	1.32563	0.835417	1.36147	1.48728	1.41902	0.866882	4	2	Q6NZJ6.1	Eif4g1	RecName: Full=Eukaryotic translation initiation factor 4 gamma 1; Short=eIF-4-gamma 1; Short=eIF-4G 1; Short=eIF-4G1	FALSE	92953.6	189505	135121	123222	77655	52610.5	71627.7	78246.6	74655.3	45607.1
AASLtEDRGRDPVK_p1_ac0	1.96854	1.41961	1.37614	0.752365	1.26219	1.21611	1.12417	0.699785	4	3	Q6NZJ6.1	Eif4g1	RecName: Full=Eukaryotic translation initiation factor 4 gamma 1; Short=eIF-4-gamma 1; Short=eIF-4G 1; Short=eIF-4G1	FALSE	333074	655669	472834	458358	250593	226207	285517	275093	254296	158296
AASLTEDRGRDPVKR_p1_ac0	2.11137	1.8502	1.45387	0.853364	1.54419	1.16064	1.691	1.15514	4	1	Q6NZJ6.1	Eif4g1	RecName: Full=Eukaryotic translation initiation factor 4 gamma 1; Short=eIF-4-gamma 1; Short=eIF-4G 1; Short=eIF-4G1	FALSE	25788.7	54449.5	47714.3	37493.5	22007.2	12694.5	19602.7	14733.7	21466.4	14663.8
ITKPGSIDSNNQLFAPGGRLsWGK_p1_ac0	2.19548	1.59373	1.1764	0.947597	1.63647	1.221	1.15841	0.955576	4	4	Q6NZJ6.1	Eif4g1	RecName: Full=Eukaryotic translation initiation factor 4 gamma 1; Short=eIF-4-gamma 1; Short=eIF-4G 1; Short=eIF-4G1	FALSE	181349	398149	289021	213339	171846	193527	316702	236297	224183	184930
SVGKVEPSSQsPGRsPR_p2_ac0	2.17218	1.62397	1.19389	1.05221	2.01976	1.13149	1.65497	1.45058	4	1	Q99MI1.1	Erc1	RecName: Full=ELKS/Rab6-interacting/CAST family member 1; Short=ERC-1; AltName: Full=CAZ-associated structural protein 2; Short=CAST2; AltName: Full=Rab6-interacting protein 2	FALSE	101223	219876	164383	120850	106509	60568.1	122333	68532.4	100238	87858.9
VEPSSQSPGRsPR_p2_ac0	2.11217	1.26196	0.997532	1.19008	1.47941	1.19877	1.21992	1.23308	4	1	Q99MI1.1	Erc1	RecName: Full=ELKS/Rab6-interacting/CAST family member 1; Short=ERC-1; AltName: Full=CAZ-associated structural protein 2; Short=CAST2; AltName: Full=Rab6-interacting protein 2	FALSE	6208.97	13114.4	7835.47	6193.65	7389.2	6517.37	9641.88	7812.86	7950.66	8036.42
DETSSSSEANsR_p1_ac0	2.38191	1.76082	0.967874	0.952893	1.43716	1.29699	1.16319	1.02768	4	1	Q61188.2	Ezh2	RecName: Full=Histone-lysine N-methyltransferase EZH2; AltName: Full=ENX-1; AltName: Full=Enhancer of zeste homolog 2	FALSE	2444.71	5823.1	4304.7	2366.17	2329.55	3067.02	4407.79	3977.9	3567.52	3151.92
GRLPNNsSRPSTPTISVLESK_p2_ac0	2.05731	1.48423	1.09882	1.0529	1.18761	0.93695	0.910922	0.851272	4	4	Q61188.2	Ezh2	RecName: Full=Histone-lysine N-methyltransferase EZH2; AltName: Full=ENX-1; AltName: Full=Enhancer of zeste homolog 2	FALSE	747893	1.53865e+06	1.11005e+06	821802	787458	789544	937666	739763	719212	672116
KDETSSSSEANsRCQtPIK_p2_ac0	2.83409	1.80057	1.30987	1.20141	1.45817	0.947618	0.926032	0.918954	4	1	Q61188.2	Ezh2	RecName: Full=Histone-lysine N-methyltransferase EZH2; AltName: Full=ENX-1; AltName: Full=Enhancer of zeste homolog 2	FALSE	63247	179248	113881	82845.4	75985.6	82963.3	120974	78617.6	76826.7	76239.5
HNLFEDNMALPSESVssLTDLK_p2_ac0	2.41582	1.16248	1.16886	1.08678	1.62668	0.699304	0.693312	0.89593	4	1	Q3UW53.2	Fam129a	RecName: Full=Protein Niban; AltName: Full=Protein FAM129A	FALSE	14791.6	35733.8	17194.8	17289.3	16075.1	24638.4	40079	17229.8	17082.1	22074.3
HNLFEDNMALPSESVSsLTDLK_p2_ac0	2.65916	1.27689	1.07272	1.22364	1.55821	0.804643	0.773112	1.03497	4	1	Q3UW53.2	Fam129a	RecName: Full=Protein Niban; AltName: Full=Protein FAM129A	FALSE	18360.5	48823.6	23444.4	19695.8	22466.7	36555.3	56961	29414	28261.3	37833.8
KHNLFEDNMALPSESVssLTDLK_p2_ac0	2.26738	1.07323	0.951661	1.29462	1.71372	0.757297	0.847848	0.965769	4	4	Q3UW53.2	Fam129a	RecName: Full=Protein Niban; AltName: Full=Protein FAM129A	FALSE	35748.4	81055.2	38366.2	34020.3	46280.5	41963.5	71913.6	31778.8	35578.6	40527
KHNLFEDNMALPSESVSsLTDLK_p2_ac0	1.74297	0.898358	0.818899	1.29183	1.52856	1.05442	0.948667	0.937934	4	3	Q3UW53.2	Fam129a	RecName: Full=Protein Niban; AltName: Full=Protein FAM129A	FALSE	11949.3	20827.2	10734.8	9785.27	15436.5	12748.6	19486.9	13442.3	12094.1	11957.3
RPSSCPCR_p1_ac0	2.05644	1.9161	1.18561	0.918415	1.28292	1.35936	1.57552	1.07097	4	1	Q7TSG3.1	Fbxo5	RecName: Full=F-box only protein 5; AltName: Full=Early mitotic inhibitor 1	FALSE	5808.19	11944.2	11129.1	6886.23	5334.32	5368.27	6887.04	7297.4	8457.8	5749.28
VREsITR_p1_ac0	1.90052	1.25248	1.14488	1.39127	1.76894	0.826421	1.10425	1.55174	4	3	Q80X90.3	Flnb	RecName: Full=Filamin-B; Short=FLN-B; AltName: Full=ABP-280-like protein; AltName: Full=Actin-binding-like protein; AltName: Full=Beta-filamin	FALSE	65768	124994	82372.9	75296.6	91501	76727.3	135726	63409.1	84726.5	119061
SSGLQtPECLsREGsPIPHDPDLGSK_p3_ac0	2.19863	1.75923	1.11979	0.926911	1.74811	1.18101	1.12758	0.863764	4	2	P42128.2	Foxk1	RecName: Full=Forkhead box protein K1; AltName: Full=Myocyte nuclear factor; Short=MNF	TRUE	87488.9	192356	153913	97968.8	81094.4	70737	123656	83540.9	79761.5	61100.1
SHRSsVSsVGAR_p2_ac0	1.76702	1.12486	0.863299	1.16277	1.53362	0.719411	1.20125	1.30236	4	3	Q3UFK8.2	Frmd8	RecName: Full=FERM domain-containing protein 8	FALSE	76464.6	135115	86011.7	66011.9	88910.7	58117.7	89130.4	41810.5	69813.8	75690.4
SHRSSVSsVGAR_p2_ac0	1.84523	1.13265	1.00879	1.19589	1.51949	0.701628	1.03753	1.2959	4	2	Q3UFK8.2	Frmd8	RecName: Full=FERM domain-containing protein 8	FALSE	45550.2	84050.7	51592.4	45950.4	54473.1	40244.3	61151	28236.5	41754.6	52152.5
TGGPAYGPSSDPSTASETESEKREESNR_p1_ac0	1.30091	1.35069	1.361	1.32173	1.49434	0.866267	1.16077	1.74239	4	1	Q9WVR4.1	Fxr2	RecName: Full=Fragile X mental retardation syndrome-related protein 2	FALSE	13853	18021.5	18711.1	18853.9	18309.8	9295.23	13890.2	8052.15	10789.6	16195.9
SSPKTPPRRPVPVADCEPPPVDR_p2_ac0	1.94694	1.10607	1.03137	0.900081	1.55732	1.14125	1.15295	1.19904	4	1	Q9QYY0.2	Gab1	RecName: Full=GRB2-associated-binding protein 1; AltName: Full=GRB2-associated binder 1; AltName: Full=Growth factor receptor bound protein 2-associated protein 1; GRB2-associated-binding protein 1 OS=Bos taurus GN=GAB1 PE=2 SV=1	FALSE	348953	679391	385967	359899	314086	327293	509698	373524	377351	392436
ELsPEQsTAGKPSDGSSALDR_p2_ac0	2.33725	1.5011	1.32381	1.61132	1.52781	0.669266	0.940662	1.41748	4	1	Q8CI11.2	Gnl3	RecName: Full=Guanine nucleotide-binding protein-like 3; AltName: Full=Nucleolar GTP-binding protein 3; AltName: Full=Nucleostemin	FALSE	31808.4	74344.3	47747.7	42108.2	51253.4	45988.7	70262	30778.7	43259.8	65188.3
RQFsALVPAFDPRPGR_p1_ac0	1.98453	1.23405	1.36421	1.42644	1.46549	0.725995	0.782657	1.00287	4	20	Q69ZR2.2	Hectd1	RecName: Full=E3 ubiquitin-protein ligase HECTD1; AltName: Full=HECT domain-containing protein 1; AltName: Full=HECT-type E3 ubiquitin transferase HECTD1; AltName: Full=Protein open mind	FALSE	484279	961063	597625	660660	690796	644179	944038	467670	504171	646029
NAWNPSGEGTsPGETYRR_p1_ac0	2.30152	1.10097	1.39825	1.08927	0.947484	0.975632	0.977202	1.13991	4	3	Q8BLH7.1	Hirip3	RecName: Full=HIRA-interacting protein 3	FALSE	826350	1.90186e+06	909790	1.15544e+06	900118	901527	854183	879559	880974	1.02766e+06
SSGGREDsESPGTQR_p1_ac0	1.42731	1.12782	1.00911	1.24768	1.76516	0.788059	1.07452	1.49476	4	1	P97825.3	Hn1	RecName: Full=Hematological and neurological expressed 1 protein; Contains: RecName: Full=Hematological and neurological expressed 1 protein, N-terminally processed	FALSE	10381.7	14818	11708.7	10476.3	12953.1	14885.4	26275.1	11730.6	15994.7	22250.1
SSGGREDSESPGTQR_p1_ac0	1.99708	0.946155	1.10127	0.935266	0.981694	0.9306	1.00386	1.00302	4	5	P97825.3	Hn1	RecName: Full=Hematological and neurological expressed 1 protein; Contains: RecName: Full=Hematological and neurological expressed 1 protein, N-terminally processed	FALSE	58250	116330	55113.5	64149	54479.3	62123.8	60986.6	57812.4	62363.8	62311.3
NQGGYGGSSSsSSYGSGR_p1_ac0	1.95644	1.35951	1.18401	1.13262	1.77224	0.689862	0.954966	1.46316	4	1	P49312.2	Hnrnpa1	RecName: Full=Heterogeneous nuclear ribonucleoprotein A1; Short=hnRNP A1; AltName: Full=HDP-1; AltName: Full=Helix-destabilizing protein; AltName: Full=Single-strand-binding protein; AltName: Full=Topoisomerase-inhibitor suppressed; AltName: Full=hnRNP core protein A1; Contains: RecName: Full=Heterogeneous nuclear ribonucleoprotein A1, N-terminally processed	FALSE	83327.8	163026	113285	98661	94378.8	64100.1	113601	44220.2	61213.4	93788.7
ERDKEVsDDEAEEKEEK_p1_ac0	2.0099	1.135	1.23326	0.9903	1.35225	1.01882	1.2629	1.46508	4	5	P07901.4	Hsp90aa1	RecName: Full=Heat shock protein HSP 90-alpha; AltName: Full=Heat shock 86 kDa; Short=HSP 86; Short=HSP86; AltName: Full=Tumor-specific transplantation 86 kDa antigen; Short=TSTA	FALSE	1.29925e+06	2.61137e+06	1.47466e+06	1.60232e+06	1.28665e+06	933628	1.2625e+06	951197	1.17908e+06	1.36784e+06
RQAsVCsTR_p2_ac0	1.93251	1.36408	1.04016	1.38774	1.99622	1.26062	0.953325	1.50217	4	1	A2AAE1.4	Kiaa1109	RecName: Full=Uncharacterized protein KIAA1109; AltName: Full=Fragile site-associated protein homolog	FALSE	4372.07	8449.08	5963.85	4547.66	6067.31	3801.98	7589.59	4792.84	3624.52	5711.23
SSSMDQKtPEANsR_p2_ac0	2.17011	1.68	1.33191	1.53023	1.40122	0.876505	1.09286	1.63603	4	1	Q60575.2	Kif1b	RecName: Full=Kinesin-like protein KIF1B	FALSE	3054.89	6629.44	5132.22	4068.84	4674.7	4640.07	6501.75	4067.04	5070.94	7591.28
sLYGLGSSRPR_p1_ac0	2.7728	1.45481	1.34975	1.69322	1.15552	0.872695	0.817105	0.917801	4	4	Q9DCV7.1	Krt7	RecName: Full=Keratin, type II cytoskeletal 7; AltName: Full=Cytokeratin-7; Short=CK-7; AltName: Full=Keratin-7; Short=K7; AltName: Full=Type-II keratin Kb7	FALSE	232886	645747	338806	314337	394327	148878	172031	129925	121649	136640
AFSSRsFTSGPGAR_p2_ac0	2.39275	1.40826	1.3462	1.65576	1.19551	0.715659	0.906579	0.958184	4	1	P11679.4	Krt8	RecName: Full=Keratin, type II cytoskeletal 8; AltName: Full=Cytokeratin endo A; AltName: Full=Cytokeratin-8; Short=CK-8; AltName: Full=Keratin-8; Short=K8; AltName: Full=Type-II keratin Kb8	FALSE	69612.3	166565	98032.3	93712.2	115261	87198.9	104247	62404.7	79052.7	83552.5
sFTSGPGAR_p1_ac0	2.71143	1.47883	1.37405	1.46369	2.38398	0.92396	0.878694	1.66011	4	33	P11679.4	Krt8	RecName: Full=Keratin, type II cytoskeletal 8; AltName: Full=Cytokeratin endo A; AltName: Full=Cytokeratin-8; Short=CK-8; AltName: Full=Keratin-8; Short=K8; AltName: Full=Type-II keratin Kb8	FALSE	2.16952e+07	5.88251e+07	3.20836e+07	2.98104e+07	3.1755e+07	1.08371e+07	2.58355e+07	1.00131e+07	9.52252e+06	1.79908e+07
LQLELsK_p1_ac0	2.46178	1.33825	1.30082	1.31813	1.54648	0.848621	0.810455	1.11231	4	2	P48678.2	Lmna	RecName: Full=Prelamin-A/C; Contains: RecName: Full=Lamin-A/C; Flags: Precursor	FALSE	66521.4	163761	89022.3	86532.5	87684	128245	198328	108831	103937	142648
RPTPAFHSSRTSLAGDTSNSSSPASTGAK_p2_ac0	1.90174	1.0106	1.22777	1.42994	2.16359	0.814863	0.968329	1.50333	4	3	Q9QXZ0.2	Macf1	RecName: Full=Microtubule-actin cross-linking factor 1; AltName: Full=Actin cross-linking family 7	FALSE	133732	254324	135150	164193	191229	106064	229480	86428	102705	159450
MCDFGISGYLVDsVAK_p1_ac0	1.99902	1.21593	1.06539	1.31307	1.83508	0.723088	1.02646	1.27338	4	1	O09110.2	Map2k3	RecName: Full=Dual specificity mitogen-activated protein kinase kinase 3; Short=MAP kinase kinase 3; Short=MAPKK 3; AltName: Full=MAPK/ERK kinase 3; Short=MEK 3; Dual specificity mitogen-activated protein kinase kinase 6 OS=Bos taurus GN=MAP2K6 PE=2 SV=1; RecName: Full=Dual specificity mitogen-activated protein kinase kinase 6; Short=MAP kinase kinase 6; Short=MAPKK 6; AltName: Full=MAPK/ERK kina…	FALSE	6941.59	13876.4	8440.46	7395.52	9114.81	10740	19708.7	7765.96	11024.2	13676.1
SHSFSDPSPK_p1_ac0	2.01834	0.987658	1.06205	0.937117	1.16928	0.968245	0.905124	0.814493	4	1	P97820.1	Map4k4	RecName: Full=Mitogen-activated protein kinase kinase kinase kinase 4; AltName: Full=HPK/GCK-like kinase HGK; AltName: Full=MAPK/ERK kinase kinase kinase 4; Short=MEK kinase kinase 4; Short=MEKKK 4; AltName: Full=Nck-interacting kinase	FALSE	23494.8	47420.3	23204.8	24952.7	22017.4	27548.6	32211.9	26673.8	24934.9	22438.1
GHLsEGLVTK_p1_ac0	2.2706	1.6591	1.40358	0.942086	1.61975	1.09334	0.965775	1.0007	4	2	Q61532.3	Mapk6	RecName: Full=Mitogen-activated protein kinase 6; Short=MAP kinase 6; Short=MAPK 6; AltName: Full=Extracellular signal-regulated kinase 3; Short=ERK-3	FALSE	686266	1.55823e+06	1.13858e+06	963232	646521	672476	1.08925e+06	735248	649461	672946
RADALTSsPGR_p1_ac0	2.31194	1.07797	1.36725	1.32344	0.891592	0.97945	0.995898	0.943214	4	2	P97310.3	Mcm2	RecName: Full=DNA replication licensing factor MCM2; AltName: Full=Minichromosome maintenance protein 2 homolog; AltName: Full=Nuclear protein BM28	FALSE	27147.7	62763.8	29264.4	37117.7	35928.2	38881.1	34666	38082	38721.6	36673.2
VRVEsGYFSLEK_p1_ac0	1.68869	1.08628	0.989113	1.11731	1.65895	0.800616	0.912875	1.12982	4	1	P97434.2	Mprip	RecName: Full=Myosin phosphatase Rho-interacting protein; AltName: Full=Rho-interacting protein 3; Short=RIP3; AltName: Full=p116Rip	FALSE	96632.1	163182	104970	95580.1	107968	88427.6	146697	70796.6	80723.4	99907.4
GGHRSsTSSIDSNVSSK_p1_ac0	2.08543	0.882986	1.11155	0.851732	0.975347	1.00381	1.02272	1.18168	4	1	Q80TN7.2	Nav3	RecName: Full=Neuron navigator 3; AltName: Full=Pore membrane and/or filament-interacting-like protein 1	FALSE	30069.9	62708.7	26551.3	33424.2	25611.5	26165.6	25520.6	26265.2	26760.2	30919.5
RSsVSTCGAGR_p1_ac0	1.33536	1.02938	1.14779	1.44027	1.36665	0.783187	1.05983	1.58663	4	4	Q9D0F1.1	Ndc80	RecName: Full=Kinetochore protein NDC80 homolog; AltName: Full=Kinetochore protein Hec1; AltName: Full=Kinetochore-associated protein 2	FALSE	67991.2	90792.6	69988.8	78039.6	97925.6	34834.3	47606.4	27281.8	36918.4	55269.1
GCVsVDNLR_p1_ac0	1.71772	1.2993	1.18515	1.21919	1.7052	0.790526	0.917901	1.20695	4	1	Q8BZN4.2	Nuak2	RecName: Full=NUAK family SNF1-like kinase 2; AltName: Full=Omphalocele kinase 2	FALSE	61497	105635	79903.3	72883.1	74976.7	63005.2	107436	49807.3	57832.6	76043.9
sTAATDVNGFKPSGSENPK_p1_ac0	2.18349	0.989672	1.53936	1.71259	1.5372	0.913893	0.959829	1.39053	4	1	B2RRE7.1	Otud4	RecName: Full=OTU domain-containing protein 4	FALSE	53247.1	116264	52697.2	81966.3	91190.6	58629.2	90125	53580.8	56274	81525.8
sVIDPIPAPVGDSNVDSGAK_p1_ac0	2.78554	1.89899	1.65295	1.56835	1.4634	0.902174	0.968562	1.32732	4	2	Q8CIN4.1	Pak2	RecName: Full=Serine/threonine-protein kinase PAK 2; AltName: Full=Gamma-PAK; AltName: Full=p21-activated kinase 2; Short=PAK-2; Contains: RecName: Full=PAK-2p27; Contains: RecName: Full=PAK-2p34	FALSE	169719	472758	322294	280537	266178	205175	300254	185104	198725	272334
YLsFTPPEK_p1_ac0	1.6822	1.27509	1.22973	1.26336	1.88202	0.792505	0.930945	1.46588	4	21	Q8CIN4.1	Pak2	RecName: Full=Serine/threonine-protein kinase PAK 2; AltName: Full=Gamma-PAK; AltName: Full=p21-activated kinase 2; Short=PAK-2; Contains: RecName: Full=PAK-2p27; Contains: RecName: Full=PAK-2p34	FALSE	1.10068e+07	1.85157e+07	1.40346e+07	1.35354e+07	1.39056e+07	7.37468e+06	1.38793e+07	5.84447e+06	6.86542e+06	1.08104e+07
YLSFTPPEK_p1_ac0	1.78346	1.24181	1.20273	1.09185	1.72137	0.791559	0.911691	1.20986	4	2	Q8CIN4.1	Pak2	RecName: Full=Serine/threonine-protein kinase PAK 2; AltName: Full=Gamma-PAK; AltName: Full=p21-activated kinase 2; Short=PAK-2; Contains: RecName: Full=PAK-2p27; Contains: RecName: Full=PAK-2p34	FALSE	98409.9	175510	122207	118361	107449	78933.7	135874	62480.7	71963.2	95498.5
GYYSPYSVsGSGSTAGSR_p1_ac0	2.11535	1.1522	1.23677	1.47824	1.60645	0.982473	1.03743	1.20913	4	1	Q9QXS1.3	Plec	RecName: Full=Plectin; Short=PCN; Short=PLTN; AltName: Full=Plectin-1; AltName: Full=Plectin-6	FALSE	31094.6	65775.9	35827.1	38457	45965.2	29761.2	47809.9	29239.6	30875.3	35985.1
GYYSPYSVSGSGsTAGSR_p1_ac0	2.14583	1.33283	1.41171	1.46881	1.80048	0.783033	0.945404	1.49902	4	1	Q9QXS1.3	Plec	RecName: Full=Plectin; Short=PCN; Short=PLTN; AltName: Full=Plectin-1; AltName: Full=Plectin-6	FALSE	30299.7	65017.9	40384.3	42774.5	44504.5	29141.7	52468.9	22818.9	27550.7	43684.1
GYYSPYSVSGSGSTAGSR_p1_ac0	2.04924	1.34467	1.26861	1.29014	1.15518	0.741811	1.01063	0.984479	4	2	Q9QXS1.3	Plec	RecName: Full=Plectin; Short=PCN; Short=PLTN; AltName: Full=Plectin-1; AltName: Full=Plectin-6	FALSE	96392.9	197532	129617	122285	124361	99295.4	114704	73658.3	100350	97754.2
FASSFsR_p1_ac0	2.58063	1.55443	1.62751	1.8091	1.57084	0.783778	0.937288	1.47795	4	3	Q4VAC9.2	Plekhg3	RecName: Full=Pleckstrin homology domain-containing family G member 3; Short=PH domain-containing family G member 3	FALSE	250679	646910	389664	407982	453504	244054	383371	191284	228749	360700
SGsISVK_p1_ac0	2.3094	1.20023	1.16214	1.4914	1.79042	0.797019	0.989285	1.60302	4	2	A2AJT4.1	Pnisr	RecName: Full=Arginine/serine-rich protein PNISR; AltName: Full=Serine/arginine-rich-splicing regulatory protein 130; Short=SRrp130; AltName: Full=Splicing factor, arginine/serine-rich 130; AltName: Full=Splicing factor, arginine/serine-rich 18	FALSE	401219	926578	481555	466272	598378	315936	565659	251807	312551	506453
SAsYSYLEDR_p1_ac0	2.12495	1.28234	1.36739	1.567	1.42672	0.715035	1.00424	1.18319	4	4	Q9DBR7.2	Ppp1r12a	RecName: Full=Protein phosphatase 1 regulatory subunit 12A; AltName: Full=Myosin phosphatase-targeting subunit 1; Short=Myosin phosphatase target subunit 1	FALSE	756090	1.60665e+06	969567	1.03387e+06	1.1848e+06	869823	1.24099e+06	621954	873507	1.02916e+06
TSSSYTRR_p1_ac0	2.01378	0.897377	1.03748	1.17279	1.44336	0.919449	1.56256	1.48852	4	1	Q9DBR7.2	Ppp1r12a	RecName: Full=Protein phosphatase 1 regulatory subunit 12A; AltName: Full=Myosin phosphatase-targeting subunit 1; Short=Myosin phosphatase target subunit 1	FALSE	56404.2	113585	50615.8	58518.1	66150.5	26975.9	38936	24802.9	42151.4	40154.1
NLIDSMDQEAFHGFsFVNPK_p1_ac0	2.02647	1.39434	1.30071	1.78269	1.50852	0.715666	0.939074	0.86443	4	1	P28867.3	Prkcd	RecName: Full=Protein kinase C delta type; AltName: Full=Tyrosine-protein kinase PRKCD; AltName: Full=nPKC-delta; Contains: RecName: Full=Protein kinase C delta type regulatory subunit; Contains: RecName: Full=Protein kinase C delta type catalytic subunit; AltName: Full=Sphingosine-dependent protein kinase-1; Short=SDK1	FALSE	8569.4	17365.7	11948.7	11146.3	15276.6	15596.5	23527.6	11161.9	14646.3	13482.1
SSGTAsSVAFTPLQGLEIVNPQAAEK_p1_ac0	2.01488	1.42119	1.44308	1.71593	1.28503	0.831223	1.02581	1.47293	4	1	Q8CCF0.3	Prpf31	RecName: Full=U4/U6 small nuclear ribonucleoprotein Prp31; AltName: Full=Pre-mRNA-processing factor 31; AltName: Full=U4/U6 snRNP 61 kDa protein; Short=Protein 61K	FALSE	64938	130843	92289	93710.5	111429	52798.4	67847.7	43887.2	54161.3	77768.6
FQsLGVAFYR_p1_ac0	2.09968	1.29916	1.2408	1.99022	1.64239	0.864153	1.01241	1.55623	4	3	P51150.2	Rab7a	RecName: Full=Ras-related protein Rab-7a; Ras-related protein Rab-7a OS=Bos taurus GN=RAB7A PE=2 SV=1	FALSE	96647	202928	125560	119919	192349	107884	177187	93228.3	109223	167892
RLESsEAEK_p1_ac0	2.10426	1.44708	1.09327	1.15863	1.24035	0.797606	0.994865	1.17369	4	1	Q9EP71.1	Rai14	RecName: Full=Ankycorbin; AltName: Full=Ankyrin repeat and coiled-coil structure-containing protein; AltName: Full=Novel retinal pigment epithelial cell protein; AltName: Full=Retinoic acid-induced protein 14; AltName: Full=p125	FALSE	106283	223648	153800	116197	123143	120161	149042	95841.5	119544	141033
LEALsVR_p1_ac0	1.64519	1.20396	1.17207	1.22372	1.627	0.800426	1.01924	1.61054	4	3	P34022.2	Ranbp1	RecName: Full=Ran-specific GTPase-activating protein; AltName: Full=HpaII tiny fragments locus 9a protein; AltName: Full=Ran-binding protein 1; Short=RANBP1	FALSE	239493	394012	288339	280703	293073	262766	427521	210325	267821	423195
TQEIsRPNsPSEGEGESSDSR_p2_ac0	1.91751	1.60055	1.16446	0.92685	1.42	1.05791	0.982036	0.976869	4	2	Q80TZ9.3	Rere	RecName: Full=Arginine-glutamic acid dipeptide repeats protein; AltName: Full=Atrophin-2	TRUE	108349	207761	173418	126168	100423	101587	144253	107470	99761.6	99236.8
LLDFGsLSNLQVTQPTVGMNFK_p1_ac0	2.22594	1.36874	1.44266	1.43322	1.53893	0.95332	1.02277	1.47303	4	2	P63276.2	Rps17	RecName: Full=40S ribosomal protein S17; 40S ribosomal protein S17 OS=Bos taurus GN=RPS17 PE=2 SV=1	FALSE	93736.1	208651	128301	135229	134345	114632	176410	109281	117242	168856
LSsLRASTSK_p2_ac0	2.95665	0.914082	2.11111	1.28865	0.810209	0.739796	0.788888	1.45688	4	1	P62754.1	Rps6	RecName: Full=40S ribosomal protein S6; AltName: Full=Phosphoprotein NP33; 40S ribosomal protein S6 OS=Bos taurus GN=RPS6 PE=2 SV=1	FALSE	119771	354122	109481	252851	154343	133477	108144	98745.7	105298	194460
EKRsVVsFDK_p2_ac0	2.42224	2.03599	1.27982	1.26595	1.423	1.16984	1.60853	1.08126	4	1	D3YXK2.2	Safb	RecName: Full=Scaffold attachment factor B1; Short=SAF-B1	FALSE	26324.2	63763.6	53596	33690.3	33325.2	23859.2	33951.5	27911.4	38378.2	25797.9
GRYPNHsVDRR_p1_ac0	1.82945	1.27417	0.839983	1.30253	1.31757	0.880014	0.862474	0.932607	4	1	D3YXK2.2	Safb	RecName: Full=Scaffold attachment factor B1; Short=SAF-B1	FALSE	15380.9	28138.5	19597.9	12919.6	20034	15679.3	20658.5	13798	13523	14622.6
RsVVSFDK_p1_ac0	1.81077	1.00541	0.943093	1.45256	1.6401	0.800406	0.947008	1.32726	4	1	D3YXK2.2	Safb	RecName: Full=Scaffold attachment factor B1; Short=SAF-B1	FALSE	49980.6	90503.3	50250.8	47136.3	72599.6	29797	48870.1	23849.7	28218	39548.3
RsVVsFDK_p2_ac0	1.94074	2.01147	1.32885	1.14345	1.39738	1.22203	1.39871	1.02005	4	1	D3YXK2.2	Safb	RecName: Full=Scaffold attachment factor B1; Short=SAF-B1	FALSE	50521.7	98049.8	101623	67136.1	57769.3	58041.1	81105.6	70927.8	81182.8	59205
sVVSFDK_p1_ac0	2.09094	1.149	0.851557	1.11243	2.31399	1.03607	1.05456	1.65352	4	2	D3YXK2.2	Safb	RecName: Full=Scaffold attachment factor B1; Short=SAF-B1	FALSE	1.79061e+06	3.74406e+06	2.05741e+06	1.5248e+06	1.99193e+06	855711	1.98011e+06	886574	902397	1.41494e+06
TCGSGHLEHTSSVDILPNESHSDQSPK_p1_ac0	2.00353	0.995297	1.35016	0.901318	0.857051	0.913339	1.09839	1.04316	4	1	Q7TSY8.1	Sgo2	RecName: Full=Shugoshin 2; AltName: Full=Shugoshin-2; AltName: Full=Shugoshin-like 2	FALSE	76347.7	152965	75988.6	103082	68813.5	90533.9	77592.2	82688.2	99441.9	94441.6
SQVVRsR_p1_ac0	1.84727	1.06119	0.990338	0.873572	1.25649	1.24378	1.22209	1.21875	4	2	Q8BJU0.2	Sgta	RecName: Full=Small glutamine-rich tetratricopeptide repeat-containing protein alpha; AltName: Full=Alpha-SGT	FALSE	48533.3	89654	51503.2	48064.4	42397.4	14065.8	17673.6	17494.7	17189.7	17142.6
sRTPsASHEEQQE_p2_ac0	1.74141	1.26285	0.947302	0.864598	1.76063	0.94163	0.923867	1.16174	4	5	Q8BJU0.2	Sgta	RecName: Full=Small glutamine-rich tetratricopeptide repeat-containing protein alpha; AltName: Full=Alpha-SGT	FALSE	116134	202237	146659	110014	100409	64626	113783	60853.8	59705.8	75078.6
sRTPSASHEEQQE_p2_ac0	1.79284	1.35493	0.936108	0.837638	1.88461	0.874268	0.926311	1.04844	4	8	Q8BJU0.2	Sgta	RecName: Full=Small glutamine-rich tetratricopeptide repeat-containing protein alpha; AltName: Full=Alpha-SGT	FALSE	150853	270455	204396	141215	126360	86893.5	163761	75968.2	80490.5	91102.8
GSFPSPsPR_p1_ac0	2.7911	1.24382	1.68108	0.931782	1.0407	1.01542	1.08274	1.12987	4	2	Q6P7W2.1	Shkbp1	RecName: Full=SH3KBP1-binding protein 1; AltName: Full=SETA-binding protein 1	FALSE	151670	423326	188651	254969	141323	167675	174499	170260	181548	189451
RHtVGVADPR_p1_ac0	2.11016	1.55937	1.30477	1.57686	1.65693	0.731654	0.818273	1.19862	4	5	Q6P4S6.3	Sik3	RecName: Full=Serine/threonine-protein kinase SIK3; AltName: Full=Salt-inducible kinase 3; Short=SIK-3; AltName: Full=Serine/threonine-protein kinase QSK	FALSE	170717	360239	266210	222746	269196	102287	169483	74838.7	83698.6	122604
GNGSGGsRENsTVDFSK_p2_ac0	1.55588	2.21759	1.16588	0.931884	1.35189	1.09485	1.40168	1.08029	4	4	Q8BTY2.2	Slc4a7	RecName: Full=Sodium bicarbonate cotransporter 3; AltName: Full=Solute carrier family 4 member 7	FALSE	346703	539427	768845	404214	323087	342850	463497	375370	480565	370377
ESSREALVEPASESPRPALAR_p1_ac0	2.08479	1.67285	0.926379	1.1003	1.43322	1.04754	0.893029	0.823604	4	4	P70441.3	Slc9a3r1	RecName: Full=Na(+)/H(+) exchange regulatory cofactor NHE-RF1; Short=NHERF-1; AltName: Full=Ezrin-radixin-moesin-binding phosphoprotein 50; Short=EBP50; AltName: Full=Regulatory cofactor of Na(+)/H(+) exchanger; AltName: Full=Sodium-hydrogen exchanger regulatory factor 1; AltName: Full=Solute carrier family 9 isoform A3 regulatory factor 1	FALSE	252193	525769	421880	233626	277488	352008	504504	368744	314353	289915
SGREVsGHTVR_p1_ac0	1.91871	1.36755	0.994116	0.926061	1.0021	1.09365	1.46191	1.09929	4	1	Q8CH25.1	Sltm	RecName: Full=SAFB-like transcription modulator; AltName: Full=Modulator of estrogen-induced transcription; AltName: Full=SAF-like transcription modulator	FALSE	6914.35	13266.6	9455.7	6873.67	6403.11	4233.49	4242.36	4629.97	6188.97	4653.83
GGGGGGGGGSGGGGGGDMAEPsEAGDGAPDDGPPGELGPEGPDGPEEK_p1_ac0	2.26278	1.47667	1.30671	1.99573	1.58067	0.777835	1.0796	1.15078	4	1	Q62376.2	Snrnp70	RecName: Full=U1 small nuclear ribonucleoprotein 70 kDa; Short=U1 snRNP 70 kDa; Short=U1-70K; Short=snRNP70	FALSE	33228.2	75188	49067.1	43419.6	66314.4	46742.1	73883.9	36357.7	50462.6	53789.8
HsISGPISTSKPLTALSDK_p1_ac0	1.3771	1.03718	1.19379	1.51697	1.67451	0.787026	1.33364	1.70485	4	1	Q2KN98.1	Specc1l	RecName: Full=Cytospin-A; AltName: Full=SPECC1-like protein; AltName: Full=Sperm antigen with calponin homology and coiled-coil domains 1-like	FALSE	74738.3	102922	77517.3	89221.5	113375	53062.8	88854.2	41761.9	70766.7	90464
HDTSASTQSTPASSR_p1_ac0	1.76724	1.05942	0.926074	0.876141	1.27737	0.882574	1.01549	1.12401	4	2	Q62261.2	Sptbn1	RecName: Full=Spectrin beta chain, non-erythrocytic 1; AltName: Full=Beta-II spectrin; AltName: Full=Embryonic liver fodrin; AltName: Full=Fodrin beta chain	FALSE	21662.7	38283.2	22949.8	20061.3	18979.6	17870.3	22827	15771.8	18147	20086.3
TRHsPtPQQSNR_p2_ac0	2.41184	0.867549	0.849838	1.3846	2.45635	1.16359	1.10298	1.91602	4	38	Q52KI8.2	Srrm1	RecName: Full=Serine/arginine repetitive matrix protein 1; AltName: Full=Plenty-of-prolines 101	FALSE	631510	1.5231e+06	547866	536681	874388	308304	757302	358741	340054	590718
TRHsPTPQQSNR_p2_ac0	1.77901	0.844207	0.765304	1.2678	5.65538	1.6856	1.69002	0	4	1	Q52KI8.2	Srrm1	RecName: Full=Serine/arginine repetitive matrix protein 1; AltName: Full=Plenty-of-prolines 101	FALSE	1307.46	2325.99	1103.77	1000.6	1657.6	265.151	1499.53	446.939	448.112	0
TRHSPTPQQSNR_p2_ac0	2.30893	0.787474	0.813405	1.27393	2.32203	0.969728	1.15014	1.6946	4	1	Q52KI8.2	Srrm1	RecName: Full=Serine/arginine repetitive matrix protein 1; AltName: Full=Plenty-of-prolines 101	FALSE	7662.22	17691.5	6033.8	6232.48	9761.13	4065.75	9440.8	3942.67	4676.19	6889.81
GGsGYHsRSPTRQEssR_p4_ac0	2.21939	1.46509	1.04672	0.786617	1.53893	1.21378	1.19265	0.918482	4	1	Q8BTI8.3	Srrm2	RecName: Full=Serine/arginine repetitive matrix protein 2	FALSE	11367.7	25229.3	16654.7	11898.8	8942.01	10556.6	16245.9	12813.4	12590.4	9696.05
GRsRtPLtSR_p3_ac0	2.00296	1.24107	1.26293	1.41302	1.52063	0.780572	1.00088	1.1717	4	2	Q8BTI8.3	Srrm2	RecName: Full=Serine/arginine repetitive matrix protein 2	FALSE	11035.8	22104.3	13696.2	13937.5	15593.8	11065	16825.7	8637.02	11074.8	12964.9
SRHsPRLsR_p2_ac0	3.00506	1.47496	1.14954	1.05853	1.08198	0.795469	1.0245	1.45464	4	1	Q8BTI8.3	Srrm2	RecName: Full=Serine/arginine repetitive matrix protein 2	FALSE	77438.5	232707	114219	89018.8	81970.7	76141.2	82383.3	60567.9	78006.7	110758
sRTSPVSR_p2_ac0	1.86636	0.917826	1.16323	0.951771	1.02355	0.914012	1.04729	1.17431	4	1	Q8BTI8.3	Srrm2	RecName: Full=Serine/arginine repetitive matrix protein 2	FALSE	8975.51	16751.5	8237.95	10440.6	8542.63	8482.21	8681.99	7752.84	8883.34	9960.77
sRTSPVTR_p2_ac0	5.79276	1.25162	2.21264	1.21783	0.877585	0.918691	0.820311	1.27453	4	1	Q8BTI8.3	Srrm2	RecName: Full=Serine/arginine repetitive matrix protein 2	FALSE	38081.3	220596	47663.3	84260.2	46376.5	58335.2	51194.1	53592	47853	74350
SSSPVTELTARsPVK_p2_ac0	2.16912	1.09507	1.38506	1.19674	1.03296	1.03054	0.953984	1.04728	4	2	Q8BTI8.3	Srrm2	RecName: Full=Serine/arginine repetitive matrix protein 2	FALSE	225627	489411	247077	312506	270016	237028	244841	244268	226121	248234
YEEEEEQsR_p1_ac0	2.0236	1.58622	1.35266	1.36011	1.43025	0.775407	1.06979	1.27856	4	1	Q920B9.2	Supt16h	RecName: Full=FACT complex subunit SPT16; AltName: Full=Chromatin-specific transcription elongation factor 140 kDa subunit; AltName: Full=FACT 140 kDa subunit; AltName: Full=FACTp140; AltName: Full=Facilitates chromatin transcription complex subunit SPT16	FALSE	29278.1	59247	46441.4	39603.3	39821.4	40195	57488.8	31167.5	43000.1	51391.6
RKMDETDASsAVK_p1_ac0	2.15259	1.48346	1.22554	1.26514	1.54921	0.963024	1.39005	1.66715	4	1	Q921F2.1	Tardbp	RecName: Full=TAR DNA-binding protein 43; Short=TDP-43	TRUE	74765	160939	110911	91627.1	94588.4	59155.4	91644	56968	82229	98620.9
KKEPAIsSQNsPEAR_p2_ac0	2.4983	2.0771	1.2469	1.11388	1.77054	1.1377	1.2277	1.24095	4	4	P10711.2	Tcea1	RecName: Full=Transcription elongation factor A protein 1; AltName: Full=Transcription elongation factor S-II protein 1; AltName: Full=Transcription elongation factor TFIIS.o	FALSE	995647	2.48743e+06	2.06806e+06	1.24147e+06	1.10903e+06	948044	1.67855e+06	1.07859e+06	1.16392e+06	1.17648e+06
AEEYPEEAEEREESTSGFDK_p1_ac0	1.89379	1.06182	0.95709	1.51146	1.62453	0.813563	0.781628	1.02667	4	1	Q569Z6.1	Thrap3	RecName: Full=Thyroid hormone receptor-associated protein 3; AltName: Full=Thyroid hormone receptor-associated protein complex 150 kDa component; Short=Trap150	FALSE	86407.2	163637	91749.2	82699.4	130601	121714	197728	99021.7	95134.8	124960
ERPSSREETSGRLsR_p2_ac0	2.1493	1.56351	1.43003	1.17622	1.79279	0.900779	1.28714	1.41804	4	1	Q9Z0U1.2	Tjp2	RecName: Full=Tight junction protein ZO-2; AltName: Full=Tight junction protein 2; AltName: Full=Zona occludens protein 2; AltName: Full=Zonula occludens protein 2	FALSE	7785.45	16733.2	12172.6	11133.5	9157.41	5611.02	10059.4	5054.29	7222.17	7956.68
GLDRDFVsR_p1_ac0	2.24969	1.50327	1.11256	1.12293	2.00716	0.889977	0.908645	1.14917	4	2	Q9Z0U1.2	Tjp2	RecName: Full=Tight junction protein ZO-2; AltName: Full=Tight junction protein 2; AltName: Full=Zona occludens protein 2; AltName: Full=Zonula occludens protein 2	FALSE	44867.5	100938	67447.9	49917.6	50383.1	41071.6	82437.3	36552.7	37319.5	47198
SGYSERsR_p1_ac0	2.16404	1.20076	0.942101	1.10095	1.04012	0.869907	0.822529	0.73087	4	1	Q9Z0U1.2	Tjp2	RecName: Full=Tight junction protein ZO-2; AltName: Full=Tight junction protein 2; AltName: Full=Zona occludens protein 2; AltName: Full=Zonula occludens protein 2	FALSE	24281.2	52545.4	29155.9	22875.3	26732.2	27956.5	29078.3	24319.6	22995.1	20432.6
sTGDITAAGVTEASREPR_p1_ac0	1.78447	1.17804	1.12535	1.0511	1.52687	0.757675	0.927536	1.2174	4	2	Q9Z0U1.2	Tjp2	RecName: Full=Tight junction protein ZO-2; AltName: Full=Tight junction protein 2; AltName: Full=Zona occludens protein 2; AltName: Full=Zonula occludens protein 2	FALSE	658708	1.17545e+06	775984	741275	692368	330104	504025	250112	306183	401867
ESSTNNSVsPSEsLRASEK_p2_ac0	1.8295	1.3227	1.3598	1.21281	2.00397	1.00285	1.0819	1.57901	4	1	Q08122.3	Tle3	RecName: Full=Transducin-like enhancer protein 3; AltName: Full=ESG; AltName: Full=Grg-3	FALSE	17863.1	32680.6	23627.5	24290.4	21664.5	20042.6	40164.8	20099.8	21684	31647.4
RIECDGDsKAETTEK_p1_ac0	1.59949	1.22298	1.01828	1.05121	1.80793	0.812726	1.17171	1.66305	4	2	P70399.2	Tp53bp1	RecName: Full=Tumor suppressor p53-binding protein 1; Short=53BP1; Short=p53-binding protein 1; Short=p53BP1	FALSE	176340	282055	215661	179564	185371	128913	233065	104771	151049	214389
LHNENAEMDSDSSSSGTETDLHGSLR_p0_ac0	3.19853	1.80011	3.66171	1.36825	2.73754	1.4078	1.06397	0.809834	4	2	Q3UE37.2	Ube2z	RecName: Full=Ubiquitin-conjugating enzyme E2 Z; AltName: Full=E2 ubiquitin-conjugating enzyme Z; AltName: Full=Uba6-specific E2 conjugating enzyme 1; Short=Use1; AltName: Full=Ubiquitin carrier protein Z; AltName: Full=Ubiquitin-protein ligase Z	FALSE	158133	505792	284657	579037	216365	228962	626793	322333	243609	185421
SVSSsSYRR_p1_ac0	2.02379	1.21795	1.12882	1.27798	1.55172	0.876539	0.894746	1.21263	4	1	P20152.3	Vim	Vimentin OS=Bos taurus GN=VIM PE=1 SV=3; RecName: Full=Vimentin	FALSE	21508.3	43528.2	26196	24278.9	27487.1	13112.2	20346.5	11493.4	11732.1	15900.3
SVSSSSYRR_p1_ac0	2.47048	1.40663	1.0511	1.12921	1.58168	0.995457	0.806459	1.29653	4	1	P20152.3	Vim	Vimentin OS=Bos taurus GN=VIM PE=1 SV=3; RecName: Full=Vimentin	FALSE	49308.8	121816	69359.2	51828.3	55680.2	28766.7	45499.9	28636	23199.2	37297
sYVTTSTR_p1_ac0	2.29172	1.39247	1.16319	1.48154	1.27288	0.925072	0.958304	1.09466	4	2	P20152.3	Vim	Vimentin OS=Bos taurus GN=VIM PE=1 SV=3; RecName: Full=Vimentin	FALSE	93824.5	215019	130648	109136	139004	82015.1	104396	75869.9	78595.4	89778.4
TYSLGsALRPSTSR_p1_ac0	3.14125	1.35572	1.57427	1.26311	0.978762	0.777377	0.888458	1.12002	4	1	P20152.3	Vim	RecName: Full=Vimentin	FALSE	118638	372671	160840	186768	149852	99824	97703.9	77600.9	88689.4	111805
sLNPALDGLTCGLTSHDK_p1_ac0	2.00695	1.16286	1.04534	1.22705	1.42275	0.758915	0.932637	0.914546	4	2	Q8CGF6.2	Wdr47	RecName: Full=WD repeat-containing protein 47; AltName: Full=Neuronal enriched MAP interacting protein; Short=Nemitin	FALSE	76585.7	153703	89058.7	80058.2	93974.7	80316.9	114271	60953.7	74906.6	73453.5
SHsRQAsTDAGTAGALTPQHVR_p2_ac0	2.14669	1.37125	1.41709	1.24705	1.27689	1.03825	1.03891	1.03148	4	2	P46938.2	Yap1	RecName: Full=Transcriptional coactivator YAP1; Short=Yes-associated protein 1; AltName: Full=Protein yorkie homolog; AltName: Full=Yes-associated protein YAP65 homolog	FALSE	31442.4	67497.1	43115.6	44556.7	39210.2	35547.3	45390.1	36907	36930.6	36666.3
VLHsGsRDR_p2_ac0	1.81585	1.71206	1.13873	0.882319	1.48964	1.34855	1.56581	1.06611	4	2	E9Q784.1	Zc3h13	RecName: Full=Zinc finger CCCH domain-containing protein 13	FALSE	50567.2	91822.2	86573.8	57582.1	44616.4	42965.2	64002.6	57940.9	67275.4	45805.8
YKLDEDEDEDDADLsK_p1_ac0	2.10538	1.44809	1.51288	1.26216	1.62312	0.861462	1.09625	1.29666	4	4	Q9R020.2	Zranb2	RecName: Full=Zinc finger Ran-binding domain-containing protein 2; AltName: Full=Zinc finger protein 265; AltName: Full=Zinc finger, splicing	FALSE	3.0636e+06	6.45004e+06	4.43636e+06	4.63487e+06	3.86676e+06	2.79926e+06	4.54353e+06	2.41146e+06	3.06871e+06	3.6297e+06
YKLDEDEDEDDADLsKYNLDAsEEEDSNK_p2_ac0	1.98382	1.52002	1.2506	1.1548	1.95252	0.930267	1.46426	1.85728	4	1	Q9R020.2	Zranb2	RecName: Full=Zinc finger Ran-binding domain-containing protein 2; AltName: Full=Zinc finger protein 265; AltName: Full=Zinc finger, splicing	FALSE	88831.1	176225	135025	111093	102582	47620.9	92981	44300.1	69729.3	88445.2
ENAsFSK_p1_ac0	2.246	1.55029	1.16046	1.16266	1.26261	0.961114	0.979266	1.07516	4	2	A2AG58.1		RecName: Full=Uncharacterized protein CXorf23 homolog	FALSE	309634	695440	480024	359318	360001	574926	725909	552570	563006	618136
RDsSEsQLASTESDKPTTGR_p2_ac0	2.27163	1.22235	1.35677	1.48067	1.52632	0.917968	1.07483	1.37513	4	1	Q8BH50.1		RecName: Full=Uncharacterized protein C18orf25 homolog	FALSE	367491	834805	449204	498602	544132	467366	713349	429027	502341	642691
SLGsVR_p1_ac0	3.76995	1.77835	1.37727	1.73979	2.31441	0.693621	0.760549	1.68198	4	3	cont_P05784		Keratin, type I cytoskeletal 18 OS=Mus musculus GN=Krt18 PE=1 SV=5	FALSE	164264	619267	292120	226236	285786	97549.5	225770	67662.4	74191.2	164076
SLGsVRtPSQR_p2_ac0	2.33404	1.72002	1.33377	1.36658	1.44132	0.783678	0.82334	1.20504	4	1	cont_P05784		Keratin, type I cytoskeletal 18 OS=Mus musculus GN=Krt18 PE=1 SV=5	FALSE	192117	448409	330445	256240	262542	151543	218422	118761	124771	182616
sTTFSTNYR_p1_ac0	3.56503	1.69843	1.36626	1.64349	2.3681	0.784794	0.786722	1.61784	4	8	cont_P05784		Keratin, type I cytoskeletal 18 OS=Mus musculus GN=Krt18 PE=1 SV=5	FALSE	1.88272e+06	6.71198e+06	3.19768e+06	2.5723e+06	3.09424e+06	1.32146e+06	3.12936e+06	1.03708e+06	1.03962e+06	2.13791e+06
STTFSTNYR_p1_ac0	2.01809	1.36129	1.04435	1.18351	1.24217	0.585724	0.921947	1.07556	4	1	cont_P05784		Keratin, type I cytoskeletal 18 OS=Mus musculus GN=Krt18 PE=1 SV=5	FALSE	12135.8	24491.2	16520.4	12674.1	14362.8	11790.8	14646.2	6906.18	10870.5	12681.7
VRPASSAASVYAGAGGSGSR_p1_ac0	2.7982	1.54319	1.16382	1.57949	1.9887	1.1912	1.48297	1.70426	4	5	cont_P05784		Keratin, type I cytoskeletal 18 OS=Mus musculus GN=Krt18 PE=1 SV=5	FALSE	1.35617e+06	3.79485e+06	2.09284e+06	1.57834e+06	2.14207e+06	857002	1.70432e+06	1.02086e+06	1.27091e+06	1.46055e+06
LTsQSEAMALQSIR_p1_ac0	0.785962	0.706372	0.480657	0.668981	0.961439	0.705916	0.673825	0.608634	5	2	Q8BXK8.1	Agap1	RecName: Full=Arf-GAP with GTPase, ANK repeat and PH domain-containing protein 1; Short=AGAP-1; AltName: Full=Centaurin-gamma-2; Short=Cnt-g2	FALSE	151329	118939	106894	72737.3	101236	137460	132160	97035.5	92624.3	83663.1
HPsHSTSPSGPGDEVAR_p1_ac0	1.14746	0.633228	0.490826	0.575648	1.24663	0.689313	0.636244	0.649295	5	4	Q8K221.2	Arfip2	RecName: Full=Arfaptin-2; AltName: Full=ADP-ribosylation factor-interacting protein 2	FALSE	37453.1	42976	23716.4	18383	21559.8	36492.8	45493.1	25155	23218.3	23694.6
HPsHSTsPSGPGDEVAR_p2_ac0	1.03589	0.888662	0.584513	0.498951	1.07744	0.583134	0.425489	0.425872	5	2	Q8K221.2	Arfip2	RecName: Full=Arfaptin-2; AltName: Full=ADP-ribosylation factor-interacting protein 2	FALSE	77349.5	80125.3	68737.6	45211.8	38593.6	95762.1	103178	55842.2	40745.8	40782.4
MSPFPLsPAASIVDK_p1_ac0	0.866317	0.653875	0.527229	0.724112	0.72907	0.679118	0.549127	0.427426	5	2	Q6Y5D8.2	Arhgap10	RecName: Full=Rho GTPase-activating protein 10; AltName: Full=PH and SH3 domain-containing rhoGAP protein; Short=PS-GAP; Short=PSGAP; AltName: Full=Rho-type GTPase-activating protein 10	FALSE	64170.7	55592.2	41959.6	33832.7	46466.7	80235.7	58497.5	54489.5	44059.6	34294.8
SFYETETARtPSSR_p1_ac0	0.826034	0.574844	0.433368	0.574242	0.918475	0.677811	0.55895	0.453023	5	1	Q80XK6.3	Atg2b	RecName: Full=Autophagy-related protein 2 homolog B	FALSE	148059	122301	85110.6	64163.8	85021.4	129877	119288	88031.8	72594.5	58837.1
TTQEGSSADDTGDTEGR_p1_ac0	1.40867	0.625732	0.721047	0.782038	0.816118	0.859771	0.826424	0.749573	5	1	Q61687.3	Atrx	RecName: Full=Transcriptional regulator ATRX; AltName: Full=ATP-dependent helicase ATRX; AltName: Full=HP1 alpha-interacting protein; AltName: Full=HP1-BP38 protein; AltName: Full=Heterochromatin protein 2; AltName: Full=X-linked nuclear protein	FALSE	6943.01	9780.39	4344.46	5006.23	5429.69	5121.71	4179.92	4403.5	4232.71	3839.1
REsEALDSASSK_p1_ac0	0.955632	0.624555	0.415653	0.415448	1.17479	0.737198	0.489069	0.453798	5	2	P0C7T6.1	Atxn1l	RecName: Full=Ataxin-1-like; AltName: Full=Brother of ataxin-1	FALSE	810292	774341	506072	336800	336634	553174	649860	407798	270540	251029
RLSSVSGSTEPPSLDGTSGPK_p1_ac0	0.955382	0.568882	0.470478	0.522932	1.05145	0.704627	0.615827	0.606758	5	4	Q8VHK1.3	Caskin2	RecName: Full=Caskin-2	FALSE	575661	549976	327483	270836	301031	573134	602620	403846	352951	347754
TEGSQIFLLPISTSDSTKEPLsPVASK_p1_ac1	1.00622	0.666918	0.535486	0.57505	1.05441	0.661645	0.681672	0.507876	5	2	Q6IQY5.1	Cep70	RecName: Full=Centrosomal protein of 70 kDa; Short=Cep70	FALSE	79339.9	79833.6	52913.2	42485.4	45624.4	70636.9	74480.1	46736.6	48151.2	35874.8
LRsPFLQK_p1_ac0	1.22771	0.598104	0.392183	0.380262	0.960574	0.527822	0.424277	0.399289	5	12	Q62418.2	Dbnl	RecName: Full=Drebrin-like protein; AltName: Full=Actin-binding protein 1; AltName: Full=SH3 domain-containing protein 7	FALSE	2.17542e+06	2.67078e+06	1.30113e+06	853163	827231	2.31875e+06	2.22733e+06	1.22388e+06	983790	925850
LFsADPFDLEAQAK_p1_ac0	1.11485	0.512917	0.240465	0.255074	1.44588	0.493241	0.40271	0.410284	5	2	A2ADY9.1	Ddi2	RecName: Full=Protein DDI1 homolog 2; Protein DDI1 homolog 1 OS=Bos taurus GN=DDI1 PE=2 SV=1	FALSE	23395.3	26082.3	11999.8	5625.75	5967.54	13954.8	20177	6883.08	5619.74	5725.43
LTPFHSPSPLQsTALSPPPLtPK_p2_ac0	0.698275	0.461743	0.449763	0.814546	0.741043	0.541208	0.512648	0.404183	5	2	B2RY04.2	Dock5	RecName: Full=Dedicator of cytokinesis protein 5; AltName: Full=Lens rupture protein 2; AltName: Full=Rupture of lens cataract protein	FALSE	119030	83115.7	54961.3	53535.3	96955.4	133031	98581.7	71997.5	68198	53768.9
LTPFHSPSPLQSTALSPPPLtPK_p2_ac0	0.690523	0.495456	0.443818	0.873552	0.636933	0.499873	0.52998	0.365775	5	1	B2RY04.2	Dock5	RecName: Full=Dedicator of cytokinesis protein 5; AltName: Full=Lens rupture protein 2; AltName: Full=Rupture of lens cataract protein	FALSE	23803.2	16436.6	11793.4	10564.3	20793.3	31258.6	19909.6	15625.3	16566.4	11433.6
RLPsSPAsPSPK_p2_ac0	1.19476	0.731234	0.478169	0.530735	1.07744	0.663852	0.598896	0.583821	5	1	Q9Z2H5.2	Epb41l1	RecName: Full=Band 4.1-like protein 1; AltName: Full=Neuronal protein 4.1; Short=4.1N	FALSE	168247	201014	123028	80450.4	89294.5	137134	147753	91036.7	82129	80061.7
QRsYNLVVAK_p1_ac0	0.995478	0.405044	0.475757	0.446047	1.20147	0.531129	0.55025	0.643621	5	2	O70318.2	Epb41l2	RecName: Full=Band 4.1-like protein 2; AltName: Full=Generally expressed protein 4.1; Short=4.1G	FALSE	709410	706203	287342	337507	316430	625007	750928	331959	343910	402268
TLsTSDDVEDRENEK_p1_ac0	1.11701	0.735445	0.545301	0.580642	1.18744	0.740178	0.736889	0.706996	5	4	O35382.2	Exoc4	RecName: Full=Exocyst complex component 4; AltName: Full=Exocyst complex component Sec8	FALSE	926153	1.03452e+06	681134	505032	537764	813834	966380	602382	599705	575378
SRGsQSVEGAGVMAGEPPSHSSGGR_p1_ac0	0.926872	0.785267	0.470294	0.738551	0.95042	0.579137	0.59342	0.503624	5	1	Q6PGL7.1	Fam21	RecName: Full=WASH complex subunit FAM21	FALSE	11232.8	10411.4	8820.74	5282.71	8295.99	12758.9	12126.3	7389.14	7571.38	6425.68
GAsYSSIPK_p1_ac0	1.21923	0.729412	0.438953	0.464595	1.18078	0.685289	0.563688	0.535343	5	1	Q8VHX6.3	Flnc	RecName: Full=Filamin-C; Short=FLN-C; AltName: Full=ABP-280-like protein; AltName: Full=ABP-L; AltName: Full=Actin-binding-like protein; AltName: Full=Filamin-2; AltName: Full=Gamma-filamin	FALSE	149481	182252	109033	65615	69448	129418	152814	88689	72951.5	69283.2
VKPAPLDIKPLSEWEELQAPVRsPITR_p1_ac0	0.966121	0.727091	0.491896	0.506083	1.08175	0.764445	0.616432	0.471236	5	3	Q9QYY0.2	Gab1	RecName: Full=GRB2-associated-binding protein 1; AltName: Full=GRB2-associated binder 1; AltName: Full=Growth factor receptor bound protein 2-associated protein 1	FALSE	68469	66149.3	49783.2	33679.6	34651	63542.5	68737.4	48574.7	39169.6	29943.5
QDsSVGNEDESVK_p1_ac0	0.77277	0.513953	0.459452	0.565426	0.867428	0.644428	0.580132	0.628571	5	1	Q8BX17.2	Gemin5	RecName: Full=Gem-associated protein 5; Short=Gemin5	FALSE	620496	479501	318906	285088	350844	1.19107e+06	1.03317e+06	767558	690978	748672
ALSSGGSITSPPLsPALPK_p1_ac0	0.639617	0.433522	0.431251	0.681772	0.656059	0.359506	0.343586	0.310292	5	2	Q6Y7W8.2	Gigyf2	RecName: Full=PERQ amino acid-rich with GYF domain-containing protein 2; AltName: Full=GRB10-interacting GYF protein 2; AltName: Full=Trinucleotide repeat-containing gene 15 protein	FALSE	226857	145102	98347.6	97832.4	154665	347566	228024	124952	119419	107847
ALSSGGSITsPPLsPALPK_p2_ac0	0.981301	0.547669	0.479989	0.435277	0.989514	0.483446	0.440915	0.403253	5	2	Q6Y7W8.2	Gigyf2	RecName: Full=PERQ amino acid-rich with GYF domain-containing protein 2; AltName: Full=GRB10-interacting GYF protein 2; AltName: Full=Trinucleotide repeat-containing gene 15 protein	FALSE	70762.6	69439.5	38754.5	33965.3	30801.3	70513	69773.6	34089.3	31090.3	28434.6
KLPFPLsPS_p1_ac0	0.879404	0.742166	0.46697	0.4755	0.885152	0.680469	0.529042	0.436663	5	8	Q9CXX0.2	Hyls1	RecName: Full=Hydrolethalus syndrome protein 1 homolog	FALSE	521462	458576	387012	243507	247955	458756	406069	312169	242702	200322
LVsFHDDsDEDLLHI_p2_ac0	0.846932	0.575982	0.311122	0.372641	1.03837	0.625159	0.473302	0.479335	5	3	Q07113.1	Igf2r	RecName: Full=Cation-independent mannose-6-phosphate receptor; Short=CI Man-6-P receptor; Short=CI-MPR; Short=M6PR; AltName: Full=300 kDa mannose 6-phosphate receptor; Short=MPR 300; AltName: Full=Insulin-like growth factor 2 receptor; AltName: Full=Insulin-like growth factor II receptor; Short=IGF-II receptor; AltName: Full=M6P/IGF2 receptor; Short=M6P/IGF2R; AltName: CD_antigen=CD222; Flags: Pr…	FALSE	167025	141458	96203.1	51965	62240.3	136514	141753	85343	64612.4	65436
TAAsPTCR_p1_ac0	0.924156	0.6235	0.524802	0.490086	0.948135	0.664504	0.709582	0.585816	5	1	Q059U7.1	Intu	RecName: Full=Protein inturned; AltName: Full=Inturned planar cell polarity effector homolog; AltName: Full=PDZ domain-containing protein 6	FALSE	20874.3	19291.1	13015.1	10954.8	10230.2	17059.9	16175.1	11336.4	12105.4	9993.97
ASSLAASESPASALPTGIPEAEPRsPQsPASK_p2_ac0	0.94877	0.582672	0.33927	0.308434	0.978931	0.627144	0.456723	0.333019	5	2	A2A7S8.1	Kiaa1522	RecName: Full=Uncharacterized protein KIAA1522	FALSE	778092	738230	453373	263984	239990	698893	684168	438307	319201	232745
ASSLAASESPASALPTGIPEAEPRSPQSPASK_p2_ac0	0.951727	0.554724	0.300842	0.376975	0.857942	0.550244	0.401867	0.272433	5	3	A2A7S8.1	Kiaa1522	RecName: Full=Uncharacterized protein KIAA1522	FALSE	1.01107e+06	962263	560865	304172	381148	1.02396e+06	878496	563426	411495	278960
sPKsPFHPGVLGSR_p2_ac0	0.978689	0.595129	0.517455	0.682096	0.862059	0.681431	0.570859	0.497646	5	1	Q8BRV5.1	Kiaa1671	RecName: Full=Uncharacterized protein KIAA1671	FALSE	51170	50079.5	30452.7	26478.1	34902.9	51143.8	44088.9	34851	29195.9	25451.5
QLEHVMGSATEYPQsPK_p1_ac0	0.955385	0.736718	0.510829	0.6228	0.946026	0.753545	0.606493	0.493438	5	4	Q6P9L6.1	Kif15	RecName: Full=Kinesin-like protein KIF15; AltName: Full=Kinesin-like protein 2; AltName: Full=Kinesin-like protein 7	FALSE	710607	678904	523517	362999	442566	764628	723359	576182	463742	377297
QRETQSVDRLPSTPTTTACK_p1_ac0	1.1773	0.717174	0.575739	0.745297	0.968596	0.733802	0.74679	0.709923	5	1	Q6A0A2.2	Larp4b	RecName: Full=La-related protein 4B; AltName: Full=La ribonucleoprotein domain family member 4B; AltName: Full=La ribonucleoprotein domain family member 5; AltName: Full=La-related protein 5	FALSE	98381.3	115824	70556.5	56641.9	73323.3	81047.1	78501.9	59472.5	60525.2	57537.2
TFsDSTHVSVPNDIVGK_p1_ac0	0.957859	0.58637	0.499109	0.633104	1.08666	0.653764	0.710247	0.689688	5	1	Q8R4U7.2	Luzp1	RecName: Full=Leucine zipper protein 1; AltName: Full=Leucine zipper motif-containing protein	FALSE	215710	206620	126486	107663	136567	193979	210788	126816	137773	133785
SSSSASQSNHSCtSMPSSPATPASGTK_p1_ac0	0.95269	0.422957	0.546294	0.445297	1.05804	0.733007	0.653737	0.595497	5	1	Q9QXZ0.2	Macf1	RecName: Full=Microtubule-actin cross-linking factor 1; AltName: Full=Actin cross-linking family 7	FALSE	21963.1	20924.1	9289.47	11998.3	9780.12	22234.5	23525	16298.1	14535.5	13240.6
SSSSASQSNHSCTsMPSSPATPASGTK_p1_ac0	1.08833	0.383591	0.571105	0.52188	1.03906	0.723159	0.58069	0.510315	5	1	Q9QXZ0.2	Macf1	RecName: Full=Microtubule-actin cross-linking factor 1; AltName: Full=Actin cross-linking family 7	FALSE	24865.4	27061.8	9538.13	14200.7	12976.7	26781	27827.2	19366.9	15551.5	13666.7
SSSSASQSNHSCTSMPSSPATPASGTK_p1_ac0	1.04826	0.492996	0.531382	0.519443	0.924817	0.668793	0.645115	0.583011	5	1	Q9QXZ0.2	Macf1	RecName: Full=Microtubule-actin cross-linking factor 1; AltName: Full=Actin cross-linking family 7	FALSE	31125	32627.1	15344.5	16539.3	16167.7	37002	34220	24746.7	23870.5	21572.5
VADPDHDHTGFLtEYVATR_p1_ac0	0.69313	0.210563	0.162469	0.164223	0.693435	0.315588	0.272155	0.25043	5	21	P63085.3	Mapk1	RecName: Full=Mitogen-activated protein kinase 1; Short=MAP kinase 1; Short=MAPK 1; AltName: Full=ERT1; AltName: Full=Extracellular signal-regulated kinase 2; Short=ERK-2; AltName: Full=MAP kinase isoform p42; Short=p42-MAPK; AltName: Full=Mitogen-activated protein kinase 2; Short=MAP kinase 2; Short=MAPK 2; Mitogen-activated protein kinase 1 OS=Bos taurus GN=MAPK1 PE=2 SV=3	FALSE	7.11787e+06	4.93361e+06	1.49876e+06	1.15644e+06	1.16892e+06	4.13746e+06	2.86906e+06	1.30573e+06	1.12603e+06	1.03615e+06
VADPDHDHTGFLTEyVATR_p1_ac0	0.684993	0.227928	0.185382	0.240285	0.709879	0.389485	0.328361	0.29741	5	44	P63085.3	Mapk1	RecName: Full=Mitogen-activated protein kinase 1; Short=MAP kinase 1; Short=MAPK 1; AltName: Full=ERT1; AltName: Full=Extracellular signal-regulated kinase 2; Short=ERK-2; AltName: Full=MAP kinase isoform p42; Short=p42-MAPK; AltName: Full=Mitogen-activated protein kinase 2; Short=MAP kinase 2; Short=MAPK 2; Mitogen-activated protein kinase 1 OS=Bos taurus GN=MAPK1 PE=2 SV=3	FALSE	1.4313e+06	980429	326233	265337	343920	873819	620305	340339	286928	259882
VADPDHDHTGFLTEYVAtR_p1_ac0	0.737051	0.323072	0.285132	0.325139	0.66407	0.470433	0.467069	0.418956	5	2	P63085.3	Mapk1	RecName: Full=Mitogen-activated protein kinase 1; Short=MAP kinase 1; Short=MAPK 1; AltName: Full=ERT1; AltName: Full=Extracellular signal-regulated kinase 2; Short=ERK-2; AltName: Full=MAP kinase isoform p42; Short=p42-MAPK; AltName: Full=Mitogen-activated protein kinase 2; Short=MAP kinase 2; Short=MAPK 2; Mitogen-activated protein kinase 1 OS=Bos taurus GN=MAPK1 PE=2 SV=3	FALSE	370123	272800	119576	105534	120342	269730	179120	126890	125983	113005
VADPDHDHTGFLTEYVATR_p1_ac0	0.710022	0.270074	0.233678	0.29004	0.76399	0.405103	0.366017	0.343787	5	29	P63085.3	Mapk1	RecName: Full=Mitogen-activated protein kinase 1; Short=MAP kinase 1; Short=MAPK 1; AltName: Full=ERT1; AltName: Full=Extracellular signal-regulated kinase 2; Short=ERK-2; AltName: Full=MAP kinase isoform p42; Short=p42-MAPK; AltName: Full=Mitogen-activated protein kinase 2; Short=MAP kinase 2; Short=MAPK 2; Mitogen-activated protein kinase 1 OS=Bos taurus GN=MAPK1 PE=2 SV=3	FALSE	1.9609e+06	1.39228e+06	529590	458220	568740	1.31982e+06	1.00833e+06	534661	483074	453736
VADPDHDHtGFLTEYVATR_p2_ac0	1.14972	0.115871	0.0405512	0.122327	0.661824	0.0772853	0.0302743	0.00399921	5	2	P63085.3	Mapk1	RecName: Full=Mitogen-activated protein kinase 1; Short=MAP kinase 1; Short=MAPK 1; AltName: Full=ERT1; AltName: Full=Extracellular signal-regulated kinase 2; Short=ERK-2; AltName: Full=MAP kinase isoform p42; Short=p42-MAPK; AltName: Full=Mitogen-activated protein kinase 2; Short=MAP kinase 2; Short=MAPK 2; Mitogen-activated protein kinase 1 OS=Bos taurus GN=MAPK1 PE=2 SV=3	FALSE	8.98868e+06	1.03345e+07	1.04153e+06	364502	1.09956e+06	2.47183e+07	1.63592e+07	1.91036e+06	748330	98853.7
VADPDHDHTGFLtEYVAtR_p2_ac0	0.957989	0.550254	0.507788	0.787155	0.752729	0.379423	0.348579	0.337088	5	2	P63085.3	Mapk1	RecName: Full=Mitogen-activated protein kinase 1; Short=MAP kinase 1; Short=MAPK 1; AltName: Full=ERT1; AltName: Full=Extracellular signal-regulated kinase 2; Short=ERK-2; AltName: Full=MAP kinase isoform p42; Short=p42-MAPK; AltName: Full=Mitogen-activated protein kinase 2; Short=MAP kinase 2; Short=MAPK 2; Mitogen-activated protein kinase 1 OS=Bos taurus GN=MAPK1 PE=2 SV=3	FALSE	35184.5	33706.4	19360.4	17866.3	27695.7	73732.8	55500.8	27976	25701.7	24854.5
VADPDHDHTGFLTEYVATR_p2_ac0	1.00382	0.351216	0.374735	0.967095	0.718665	0.302835	0.288678	0.293488	5	1	P63085.3	Mapk1	RecName: Full=Mitogen-activated protein kinase 1; Short=MAP kinase 1; Short=MAPK 1; AltName: Full=ERT1; AltName: Full=Extracellular signal-regulated kinase 2; Short=ERK-2; AltName: Full=MAP kinase isoform p42; Short=p42-MAPK; AltName: Full=Mitogen-activated protein kinase 2; Short=MAP kinase 2; Short=MAPK 2; Mitogen-activated protein kinase 1 OS=Bos taurus GN=MAPK1 PE=2 SV=3	FALSE	4777.91	4796.15	1678.08	1790.45	4620.69	9542.33	6857.74	2889.75	2754.66	2800.56
IADPEHDHTGFLtEYVATR_p1_ac0	0.748504	0.193442	0.164554	0.219772	0.656004	0.202321	0.217826	0.168487	5	5	Q63844.5	Mapk3	RecName: Full=Mitogen-activated protein kinase 3; Short=MAP kinase 3; Short=MAPK 3; AltName: Full=ERT2; AltName: Full=Extracellular signal-regulated kinase 1; Short=ERK-1; AltName: Full=Insulin-stimulated MAP2 kinase; AltName: Full=MAP kinase isoform p44; Short=p44-MAPK; AltName: Full=MNK1; AltName: Full=Microtubule-associated protein 2 kinase; AltName: Full=p44-ERK1	FALSE	819432	613348	158513	134841	180089	769274	504647	155640	167568	129613
IADPEHDHTGFLTEyVATR_p1_ac0	0.696511	0.303885	0.263605	0.309005	0.717177	0.368033	0.364847	0.338218	5	1	Q63844.5	Mapk3	RecName: Full=Mitogen-activated protein kinase 3; Short=MAP kinase 3; Short=MAPK 3; AltName: Full=ERT2; AltName: Full=Extracellular signal-regulated kinase 1; Short=ERK-1; AltName: Full=Insulin-stimulated MAP2 kinase; AltName: Full=MAP kinase isoform p44; Short=p44-MAPK; AltName: Full=MNK1; AltName: Full=Microtubule-associated protein 2 kinase; AltName: Full=p44-ERK1	FALSE	358507	249704	108945	94504.4	110781	270888	194275	99695.7	98832.7	91619.2
IADPEHDHtGFLtEYVATR_p2_ac0	1.27894	0.566726	0.483838	0.604655	0.966787	0.329271	0.315975	0.289114	5	1	Q63844.5	Mapk3	RecName: Full=Mitogen-activated protein kinase 3; Short=MAP kinase 3; Short=MAPK 3; AltName: Full=ERT2; AltName: Full=Extracellular signal-regulated kinase 1; Short=ERK-1; AltName: Full=Insulin-stimulated MAP2 kinase; AltName: Full=MAP kinase isoform p44; Short=p44-MAPK; AltName: Full=MNK1; AltName: Full=Microtubule-associated protein 2 kinase; AltName: Full=p44-ERK1	FALSE	52892.5	67646.3	29975.6	25591.4	31981.7	92425.6	89355.9	30433.1	29204.2	26721.5
IADPEHDHTGFLtEYVATR_p2_ac0	1.29428	0.459798	0.474951	0.564857	0.89948	0.296865	0.292901	0.264522	5	1	Q63844.5	Mapk3	RecName: Full=Mitogen-activated protein kinase 3; Short=MAP kinase 3; Short=MAPK 3; AltName: Full=ERT2; AltName: Full=Extracellular signal-regulated kinase 1; Short=ERK-1; AltName: Full=Insulin-stimulated MAP2 kinase; AltName: Full=MAP kinase isoform p44; Short=p44-MAPK; AltName: Full=MNK1; AltName: Full=Microtubule-associated protein 2 kinase; AltName: Full=p44-ERK1	FALSE	60593.9	78425.7	27860.9	28779.1	34226.9	112789	101452	33483.2	33036.1	29835.3
DIPsPLHVGSK_p1_ac0	1.0518	0.597329	0.483161	0.585949	0.945005	0.601225	0.506487	0.468437	5	1	Q8BJ34.3	Marf1	RecName: Full=Meiosis arrest female protein 1; AltName: Full=Limkain-b1	FALSE	105110	110555	62785.5	50785.3	61589.3	108248	102295	65081.5	54826.3	50707.5
AGLAAPEsPVRK_p1_ac0	1.02497	0.553033	0.522681	0.531307	0.92425	0.550779	0.500071	0.421786	5	1	Q811L6.3	Mast4	RecName: Full=Microtubule-associated serine/threonine-protein kinase 4	FALSE	216832	222247	119915	113334	115204	259951	240260	143176	129994	109644
REIPAsPTRFPTPAK_p1_ac0	0.952133	0.64114	0.583915	0.502503	0.753053	0.740271	0.539595	0.42662	5	11	Q61846.2	Melk	RecName: Full=Maternal embryonic leucine zipper kinase; AltName: Full=Protein kinase PK38; Short=mPK38; AltName: Full=Tyrosine-protein kinase MELK	FALSE	1.90131e+06	1.8103e+06	1.219e+06	1.1102e+06	955413	2.45531e+06	1.84898e+06	1.8176e+06	1.32487e+06	1.04749e+06
sPAAFHEQR_p1_ac0	0.911444	0.517275	0.40434	0.555045	0.623843	0.44114	0.412691	0.437259	5	2	Q8K4J6.2	Mkl1	RecName: Full=MKL/myocardin-like protein 1; AltName: Full=Basic SAP coiled-coil transcription activator; AltName: Full=Megakaryoblastic leukemia 1 protein homolog; AltName: Full=Myocardin-related transcription factor A; Short=MRTF-A	TRUE	61678	56216	31904.5	24938.9	34234.1	75330.1	46994.2	33231.2	31088.1	32938.8
sPAAFHEQIK_p1_ac0	0.726179	0.472914	0.421339	0.53533	0.741628	0.459121	0.413113	0.415488	5	2	P59759.1	Mkl2	RecName: Full=MKL/myocardin-like protein 2; AltName: Full=Myocardin-related transcription factor B; Short=MRTF-B	TRUE	543764	394870	257154	229109	291093	682214	505949	313219	281832	283452
HEDEQVLLDQNSQPPPPsPFSVQAFNK_p1_ac0	1.00082	0.541908	0.405176	0.433417	0.998394	0.527473	0.454723	0.435286	5	1	Q7TPH6.2	Mycbp2	RecName: Full=E3 ubiquitin-protein ligase MYCBP2; AltName: Full=Myc-binding protein 2; AltName: Full=Pam/highwire/rpm-1 protein; AltName: Full=Protein associated with Myc	FALSE	48588.1	48627.9	26330.3	19686.7	21058.9	39600.7	39537.1	20888.3	18007.4	17237.6
SSSPSSPAAVNHHSSSDISPVSNESTSSsPGK_p2_ac0	0.866695	0.642058	0.569882	0.598842	0.850219	0.747418	0.597419	0.461593	5	2	Q9R0A0.1	Pex14	RecName: Full=Peroxisomal membrane protein PEX14; AltName: Full=PTS1 receptor-docking protein; AltName: Full=Peroxin-14; AltName: Full=Peroxisomal membrane anchor protein PEX14	FALSE	72389.9	62739.9	46478.5	41253.7	43350.1	92198	78388.5	68910.5	55080.9	42558
GsRSDELLGDLTR_p1_ac0	1.07879	0.541802	0.476086	0.673588	1.1315	0.615106	0.594273	0.591223	5	4	Q8K1N2.2	Phldb2	RecName: Full=Pleckstrin homology-like domain family B member 2; AltName: Full=Protein LL5-beta	FALSE	669185	721910	362566	318589	450755	502884	569014	309327	298850	297317
MLLAsTSSDDFDR_p1_ac0	1.12761	0.484414	0.272519	0.253849	1.34961	0.554066	0.502178	0.397173	5	1	Q8K1N2.2	Phldb2	RecName: Full=Pleckstrin homology-like domain family B member 2; AltName: Full=Protein LL5-beta	FALSE	95692.9	107904	46355	26078.1	24291.5	50491.4	68143.5	27975.6	25355.7	20053.8
RNFsCGsMELDDSDLESLR_p2_ac0	1.26098	0.680352	0.537896	0.59536	1.31788	0.661037	0.636354	0.621722	5	2	Q8K1N2.2	Phldb2	RecName: Full=Pleckstrin homology-like domain family B member 2; AltName: Full=Protein LL5-beta	FALSE	168901	212980	114912	90850.9	100557	138664	182742	91661.7	88239.2	86210.2
RPsNRsPTSAEK_p2_ac0	0.876748	0.510684	0.415461	0.427466	1.12181	0.643719	0.549996	0.572283	5	4	Q4VAC9.2	Plekhg3	RecName: Full=Pleckstrin homology domain-containing family G member 3; Short=PH domain-containing family G member 3	FALSE	359425	315125	183552	149327	153642	228886	256768	147338	125886	130988
LAsTSDIEEK_p1_ac0	1.11574	0.718099	0.505517	0.557814	1.09755	0.555173	0.553438	0.643951	5	4	Q9DBR7.2	Ppp1r12a	RecName: Full=Protein phosphatase 1 regulatory subunit 12A; AltName: Full=Myosin phosphatase-targeting subunit 1; Short=Myosin phosphatase target subunit 1	FALSE	1.26065e+06	1.40656e+06	905271	637279	703207	1.05829e+06	1.16152e+06	587531	585695	681483
RLAsTSDIEEK_p1_ac0	1.25991	0.74377	0.502134	0.567638	1.24434	0.610704	0.651184	0.702908	5	12	Q9DBR7.2	Ppp1r12a	RecName: Full=Protein phosphatase 1 regulatory subunit 12A; AltName: Full=Myosin phosphatase-targeting subunit 1; Short=Myosin phosphatase target subunit 1	FALSE	5.7558e+06	7.25179e+06	4.28099e+06	2.89019e+06	3.26721e+06	4.02573e+06	5.00937e+06	2.45853e+06	2.62149e+06	2.82972e+06
RLASTSDIEEK_p1_ac0	1.21216	0.669172	0.476372	0.532351	1.25174	0.563226	0.564252	0.668319	5	4	Q9DBR7.2	Ppp1r12a	RecName: Full=Protein phosphatase 1 regulatory subunit 12A; AltName: Full=Myosin phosphatase-targeting subunit 1; Short=Myosin phosphatase target subunit 1	FALSE	3.70653e+06	4.49289e+06	2.4803e+06	1.76568e+06	1.97317e+06	2.48573e+06	3.1115e+06	1.40003e+06	1.40258e+06	1.66126e+06
GsPLAEGPQAFFPER_p1_ac0	0.866927	0.540564	0.507827	0.707421	0.911085	0.559749	0.484196	0.501284	5	5	Q5I1X5.1	Ppp1r13l	RecName: Full=RelA-associated inhibitor; AltName: Full=Inhibitor of ASPP protein; Short=Protein iASPP; AltName: Full=NFkB-interacting protein 1; AltName: Full=PPP1R13B-like protein	FALSE	164255	142397	88790.1	83413	116197	199181	181471	111491	96442.8	99846.3
ILNPEEIEK_p0_ac0	0.958724	0.462383	0.525705	0.647211	0.72885	0.337999	0.317163	0.328042	5	1	Q3ZBG0	PSMA7	Proteasome subunit alpha type-7 OS=Bos taurus GN=PSMA7 PE=1 SV=1; RecName: Full=Proteasome subunit alpha type-7; AltName: Full=Proteasome subunit RC6-1	FALSE	44016.3	42199.5	20352.4	23139.5	28487.8	76236.8	55565.2	25768	24179.5	25008.9
DPLsPFAVGGDDLDPFGCQR_p1_ac0	0.854253	0.627355	0.510695	0.463795	1.15583	0.719336	0.679759	0.557169	5	1	Q8BHL8.1	Psmf1	RecName: Full=Proteasome inhibitor PI31 subunit	FALSE	11698.5	9993.48	7339.11	5974.37	5425.7	12320.8	14240.8	8862.83	8375.21	6864.79
DSDSEVSQNHSPHREsLSENNPAQSCLTQK_p1_ac0	1.12058	0.734714	0.574441	0.610992	1.33259	0.594714	0.589734	0.711405	5	3	A2ALK8.1	Ptpn3	RecName: Full=Tyrosine-protein phosphatase non-receptor type 3	FALSE	402005	450478	295358	230928	245621	302958	403720	180173	178665	215526
LKsEDELRPDVDEHTQK_p1_ac0	1.00289	0.721302	0.477073	0.517625	1.13101	0.784126	0.585284	0.553918	5	4	O54916.2	Reps1	RecName: Full=RalBP1-associated Eps domain-containing protein 1; AltName: Full=RalBP1-interacting protein 1	FALSE	3.2598e+06	3.26923e+06	2.3513e+06	1.55516e+06	1.68736e+06	2.9542e+06	3.34124e+06	2.31646e+06	1.72904e+06	1.63638e+06
AIGSGESETPPstPTSQEPSSSGGFEFFR_p2_ac0	0.997371	0.701459	0.562621	0.594108	0.853899	0.627371	0.526914	0.481293	5	1	Q69ZJ7.2	Ric1	RecName: Full=RAB6A-GEF complex partner protein 1; AltName: Full=Protein RIC1 homolog	FALSE	142701	142326	100099	80286.5	84779.7	156395	133546	98117.8	82406.7	75271.9
KLPsTTL_p1_ac0	1.07551	0.544878	0.292624	0.297072	0.845678	0.450627	0.423926	0.427537	5	1	P18653.1	Rps6ka1	RecName: Full=Ribosomal protein S6 kinase alpha-1; Short=S6K-alpha-1; AltName: Full=90 kDa ribosomal protein S6 kinase 1; Short=p90-RSK 1; Short=p90RSK1; Short=p90S6K; AltName: Full=MAP kinase-activated protein kinase 1a; Short=MAPK-activated protein kinase 1a; Short=MAPKAP kinase 1a; Short=MAPKAPK-1a; AltName: Full=Ribosomal S6 kinase 1; Short=RSK-1	FALSE	24512.4	26363.3	13356.3	7172.92	7281.95	17367.5	14687.3	7826.27	7362.54	7425.25
FIGSPRtPVsPVK_p2_ac0	1.21708	0.464241	0.345987	0.400276	1.04892	0.476026	0.33587	0.366026	5	2	Q6TJY3	RPS6KB1	Ribosomal protein S6 kinase beta-1 OS=Bos taurus GN=RPS6KB1 PE=2 SV=1; RecName: Full=Ribosomal protein S6 kinase beta-1; Short=S6K-beta-1; Short=S6K1; AltName: Full=70 kDa ribosomal protein S6 kinase 1; Short=P70S6K1; Short=p70-S6K 1; AltName: Full=Ribosomal protein S6 kinase I; Short=S6K; AltName: Full=p70 ribosomal S6 kinase alpha; Short=p70 S6 kinase alpha; Short=p70 S6K-alpha; Short=p70 S6KA	FALSE	1.21742e+06	1.4817e+06	565177	421211	487305	1.1059e+06	1.15999e+06	526435	371437	404786
FIGsPRtPVsPVK_p3_ac0	1.10119	0.53587	0.487905	0.535722	1.06307	0.599988	0.492781	0.541875	5	4	Q6TJY3	RPS6KB1	Ribosomal protein S6 kinase beta-1 OS=Bos taurus GN=RPS6KB1 PE=2 SV=1; RecName: Full=Ribosomal protein S6 kinase beta-1; Short=S6K-beta-1; Short=S6K1; AltName: Full=70 kDa ribosomal protein S6 kinase 1; Short=P70S6K1; Short=p70-S6K 1; AltName: Full=Ribosomal protein S6 kinase I; Short=S6K; AltName: Full=p70 ribosomal S6 kinase alpha; Short=p70 S6 kinase alpha; Short=p70 S6K-alpha; Short=p70 S6KA	FALSE	1.07392e+06	1.18258e+06	575480	523969	575321	958777	1.01924e+06	575254	472467	519537
RFIGSPRtPVsPVK_p2_ac0	1.21631	0.467814	0.297669	0.36798	1.24515	0.524033	0.358214	0.346918	5	3	Q6TJY3	RPS6KB1	Ribosomal protein S6 kinase beta-1 OS=Bos taurus GN=RPS6KB1 PE=2 SV=1; RecName: Full=Ribosomal protein S6 kinase beta-1; Short=S6K-beta-1; Short=S6K1; AltName: Full=70 kDa ribosomal protein S6 kinase 1; Short=P70S6K1; Short=p70-S6K 1; AltName: Full=Ribosomal protein S6 kinase I; Short=S6K; AltName: Full=p70 ribosomal S6 kinase alpha; Short=p70 S6 kinase alpha; Short=p70 S6K-alpha; Short=p70 S6KA	FALSE	464725	565250	217405	138334	171009	321890	400802	168681	115306	111670
RLNSSPRtPIsPLK_p3_ac0	0.965504	0.572417	0.370341	0.355588	0.905611	0.594312	0.432081	0.39902	5	1	Q9Z1M4.1	Rps6kb2	RecName: Full=Ribosomal protein S6 kinase beta-2; Short=S6K-beta-2; Short=S6K2; AltName: Full=70 kDa ribosomal protein S6 kinase 2; AltName: Full=p70 ribosomal S6 kinase beta; Short=p70 S6 kinase beta; Short=p70 S6K-beta; Short=p70 S6KB	FALSE	65658.6	63393.7	37584.1	24316.1	23347.4	61259.3	55477.1	36407.1	26469	24443.7
MFsQSELEK_p1_ac0	0.825628	0.487818	0.460352	0.514754	1.0739	0.561337	0.572482	0.677942	5	2	Q9D5K4.1	S100pbp	RecName: Full=S100P-binding protein	FALSE	259369	214142	126525	119401	133511	168063	180483	94340	96213	113937
HALTSPSLGGQGR_p1_ac0	1.33439	0.820777	0.63594	0.672138	0.848795	0.504544	0.636069	0.429223	5	1	Q80XS6.1	Samd4b	RecName: Full=Protein Smaug homolog 2; Short=Smaug 2; Short=mSmaug2; AltName: Full=Sterile alpha motif domain-containing protein 4B	FALSE	79332.5	105860	65114.3	50450.7	53322.3	97890.8	83089.2	49390.2	62265.3	42016.9
MGLLsPSGIGGVSPR_p1_ac0	0.930236	0.741464	0.56117	0.573267	0.927917	0.727472	0.610788	0.472472	5	11	Q80XS6.1	Samd4b	RecName: Full=Protein Smaug homolog 2; Short=Smaug 2; Short=mSmaug2; AltName: Full=Sterile alpha motif domain-containing protein 4B	FALSE	629620	585695	466840	353324	360940	602853	559397	438558	368215	284831
QNsFQLQK_p1_ac0	0.945491	0.413996	0.420708	0.480557	1.06329	0.524085	0.549841	0.536108	5	1	A2AKX3.1	Setx	RecName: Full=Probable helicase senataxin; AltName: Full=Amyotrophic lateral sclerosis 4 protein homolog; AltName: Full=SEN1 homolog	FALSE	351774	332599	145633	147994	169048	494288	525572	259049	271780	264992
EASWSEDRPGtPEsPLLDAPFSR_p2_ac0	1.01558	0.69464	0.539617	0.562347	1.01097	0.706851	0.551747	0.483244	5	4	Q9QXN0.2	Shroom3	RecName: Full=Protein Shroom3	FALSE	263370	267474	182948	142119	148106	297494	300758	210284	164142	143762
AHsHEDASRPAAtPTR_p2_ac0	0.802376	0.615066	0.498966	0.53845	0.705144	0.509092	0.571933	0.657407	5	2	P46062.2	Sipa1	RecName: Full=Signal-induced proliferation-associated protein 1; Short=Sipa-1; AltName: Full=GTPase-activating protein Spa-1	FALSE	11731.1	9412.73	7215.38	5853.41	6316.6	11082.9	7815.04	5642.22	6338.68	7285.98
DRLSsLPVSR_p1_ac0	1.18206	0.549269	0.493222	0.847335	0.935378	0.595404	0.714995	0.645069	5	1	A2AQ25.1	Skt	RecName: Full=Sickle tail protein; AltName: Full=Enhancer trap locus 4	FALSE	26348.5	31145.4	14472.4	12995.7	22326	23012.5	21525.4	13701.7	16453.8	14844.7
KLsSADsPDSGNK_p2_ac0	0.866639	0.545049	0.349051	0.36599	1.25385	0.648004	0.543291	0.501373	5	1	A2AQ25.1	Skt	RecName: Full=Sickle tail protein; AltName: Full=Enhancer trap locus 4	FALSE	731492	633940	398699	255328	267719	418915	525257	271459	227593	210033
TPPAsPHR_p1_ac0	0.513653	0.396846	0.425711	0.550296	1.05023	0.642087	0.638158	0.590514	5	1	A2AQ25.1	Skt	RecName: Full=Sickle tail protein; AltName: Full=Enhancer trap locus 4	FALSE	35993.2	18488	14283.8	15322.7	19806.9	20285.7	21304.6	13025.2	12945.5	11979
ASGQAFELILsPR_p1_ac0	0.790677	0.652662	0.363956	0.505322	0.862322	0.649297	0.491207	0.34107	5	17	P54227.2	Stmn1	Stathmin OS=Bos taurus GN=STMN1 PE=2 SV=3; RecName: Full=Stathmin; AltName: Full=Leukemia-associated gene protein; AltName: Full=Leukemia-associated phosphoprotein p18; AltName: Full=Metablastin; AltName: Full=Oncoprotein 18; Short=Op18; AltName: Full=Phosphoprotein p19; Short=pp19; AltName: Full=Prosolin; AltName: Full=Protein Pr22; AltName: Full=pp17	FALSE	545901	431632	356289	198684	275856	589078	507975	382486	289359	200917
RASGQAFELILsPR_p1_ac0	0.812771	0.660422	0.408793	0.398485	0.926719	0.685927	0.536736	0.465101	5	11	P54227.2	Stmn1	Stathmin OS=Bos taurus GN=STMN1 PE=2 SV=3; RecName: Full=Stathmin; AltName: Full=Leukemia-associated gene protein; AltName: Full=Leukemia-associated phosphoprotein p18; AltName: Full=Metablastin; AltName: Full=Oncoprotein 18; Short=Op18; AltName: Full=Phosphoprotein p19; Short=pp19; AltName: Full=Prosolin; AltName: Full=Protein Pr22; AltName: Full=pp17	FALSE	553486	449858	365535	226261	220556	492135	456071	337568	264146	228892
EFTGsPPPsATKK_p2_ac0	1.05996	0.580433	0.573327	0.487835	1.17232	0.586604	0.612476	0.543655	5	1	Q80XQ2.2	Tbc1d5	RecName: Full=TBC1 domain family member 5	FALSE	514248	545080	298486	294832	250868	441772	517899	259145	270574	240171
sPVPTTLPGLR_p1_ac0	0.803921	0.720812	0.555434	0.645375	0.877114	0.732717	0.601428	0.480601	5	2	Q8CGB6.1	Tns2	RecName: Full=Tensin-2; AltName: Full=C1 domain-containing phosphatase and tensin homolog; Short=C1-TEN; AltName: Full=Tensin-like C1 domain-containing phosphatase	FALSE	201292	161823	145094	111805	129909	257358	225732	188571	154782	123687
GLQLtPGIGGMQQHFFDDEDR_p1_ac0	0.863208	0.380739	0.310314	0.386278	0.818553	0.425126	0.439399	0.39808	5	9	F6ZDS4.1	Tpr	RecName: Full=Nucleoprotein TPR; AltName: Full=NPC-associated intranuclear protein; AltName: Full=Translocated promoter region and nuclear basket protein	FALSE	799058	689753	304233	247959	308659	680261	556830	289197	298907	270798
GLQLtPGIGGMQQHFFDDEDRTVPSTPTLVVPHR_p1_ac0	0.854487	0.338539	0.320358	0.375099	0.933796	0.56067	0.531685	0.478792	5	6	F6ZDS4.1	Tpr	RecName: Full=Nucleoprotein TPR; AltName: Full=NPC-associated intranuclear protein; AltName: Full=Translocated promoter region and nuclear basket protein	FALSE	86197.8	73654.9	29181.3	27614.1	32332.7	58810.5	54917	32973.2	31268.6	28158
TDGFAEAIHsPQVAGVPR_p1_ac0	1.06413	0.37651	0.247748	0.255558	0.92624	0.332826	0.307803	0.235888	5	56	F6ZDS4.1	Tpr	RecName: Full=Nucleoprotein TPR; AltName: Full=NPC-associated intranuclear protein; AltName: Full=Translocated promoter region and nuclear basket protein	FALSE	1.72293e+07	1.83343e+07	6.48701e+06	4.26853e+06	4.4031e+06	1.5231e+07	1.41076e+07	5.06929e+06	4.68816e+06	3.59283e+06
TVPSTPTLVVPHR_p1_ac0	1.2338	0.768776	0.744211	0.724394	1.05204	0.689301	0.681877	0.507888	5	2	F6ZDS4.1	Tpr	RecName: Full=Nucleoprotein TPR; AltName: Full=NPC-associated intranuclear protein; AltName: Full=Translocated promoter region and nuclear basket protein	FALSE	211226	260610	162385	157197	153011	229988	241956	158531	156823	116808
EAFPPSsPLQK_p1_ac0	0.967319	0.642646	0.498778	0.555238	0.876929	0.62632	0.494957	0.425125	5	3	Q0KL02.3	Trio	RecName: Full=Triple functional domain protein	FALSE	184068	178052	118291	91809	102201	203912	178816	127714	100928	86687.8
TRPGAVsPLNsPLSTTFPSPFGK_p2_ac0	0.965201	0.431075	0.375839	0.434788	0.907969	0.461916	0.358253	0.362142	5	8	Q0KL02.3	Trio	RecName: Full=Triple functional domain protein	FALSE	484003	467160	208642	181907	210439	507399	460702	234376	181777	183750
sPLPPILGsPTK_p2_ac0	0.823852	0.698489	0.395673	0.508078	0.886417	0.58314	0.61844	0.409267	5	1	O70405.1	Ulk1	RecName: Full=Serine/threonine-protein kinase ULK1; AltName: Full=Serine/threonine-protein kinase Unc51.1; AltName: Full=Unc-51-like kinase 1	FALSE	11365.4	9363.45	7938.65	4497	5774.54	10512.1	9318.14	6130.04	6501.12	4302.27
ASSHSsSPVPQGSSSDVFFK_p1_ac1	0.980988	0.673895	0.568454	0.601847	0.848991	0.627867	0.549183	0.408056	5	1	Q5SPW0.1	Vps54	RecName: Full=Vacuolar protein sorting-associated protein 54; AltName: Full=Tumor antigen SLP-8p homolog	FALSE	401773	394135	270753	228389	241806	471373	400192	295960	258870	192347
SEPSLEPEsFRSPTFGK_p1_ac0	0.769463	0.642325	0.391187	0.410784	0.972115	0.646145	0.577604	0.408669	5	1	Q8VDZ4.1	Zdhhc5	RecName: Full=Palmitoyltransferase ZDHHC5; AltName: Full=Zinc finger DHHC domain-containing protein 5; Short=DHHC-5	FALSE	340589	262071	218769	133234	139909	274404	266752	177305	158497	112141
SEPSLEPESFRsPTFGK_p1_ac0	0.71962	0.641353	0.358775	0.44235	0.899949	0.667451	0.540869	0.37933	5	1	Q8VDZ4.1	Zdhhc5	RecName: Full=Palmitoyltransferase ZDHHC5; AltName: Full=Zinc finger DHHC domain-containing protein 5; Short=DHHC-5	FALSE	121826	87668.5	78133.6	43708.2	53889.8	111109	99992.1	74159.5	60095.2	42146.8
SEPSLEPESFRSPTFGK_p1_ac0	0.804388	0.677738	0.352326	0.352882	0.903627	0.622184	0.491531	0.372662	5	3	Q8VDZ4.1	Zdhhc5	RecName: Full=Palmitoyltransferase ZDHHC5; AltName: Full=Zinc finger DHHC domain-containing protein 5; Short=DHHC-5	FALSE	1.2997e+06	1.04546e+06	880858	457919	458642	1.10296e+06	996660	686241	542136	411029
SFsENGER_p1_ac0	1.23097	0.807721	0.567071	0.577248	1.1187	0.594797	0.660433	0.615014	5	10	P23949.2	Zfp36l2	RecName: Full=mRNA decay activator protein ZFP36L2; AltName: Full=Butyrate response factor 2; AltName: Full=TPA-induced sequence 11d; AltName: Full=Zinc finger protein 36, C3H1 type-like 2; Short=ZFP36-like 2	FALSE	1.54995e+06	1.90794e+06	1.25193e+06	878932	894706	1.52967e+06	1.71124e+06	909845	1.01025e+06	940770
RLLDSLPEDTR_p0_ac0	0.769987	0.183705	0.13539	0.261685	0.715256	0.319566	0.341569	0.306123	5	1	P50448		Factor XIIa inhibitor OS=Bos taurus PE=1 SV=1	FALSE	97610.3	75158.7	17931.5	13215.5	25543.2	63055.5	45100.8	20150.4	21537.8	19302.8
IYHLPDAEsDEDEDFKEQTR_p1_ac0	1.04287	1.28693	0.886889	0.82881	2.01816	1.19644	2.01702	2.14892	6	154	P42208.2	2017-09-02	Septin-2 OS=Bos taurus GN=SEPT2 PE=2 SV=1; RecName: Full=Septin-2; AltName: Full=Neural precursor cell expressed developmentally down-regulated protein 5; Short=NEDD-5	FALSE	2.72709e+07	2.84401e+07	3.50958e+07	2.41862e+07	2.26024e+07	1.09611e+07	2.21212e+07	1.31142e+07	2.21088e+07	2.35545e+07
EAEQGsGEEKEEK_p1_ac0	0.796626	1.14407	0.670919	0.618857	1.90652	1.33232	2.10752	2.06837	6	3	Q6P542.1	Abcf1	RecName: Full=ATP-binding cassette sub-family F member 1	FALSE	1.54671e+06	1.23215e+06	1.76955e+06	1.03772e+06	957192	506783	966194	675197	1.06806e+06	1.04822e+06
QAQsSTEIPLQAESGQGTEEEAAKDGEENREK_p1_ac0	1.5692	1.22952	1.04879	1.13031	2.04432	1.11633	1.42739	2.21659	6	1	Q9WTQ5.1	Akap12	RecName: Full=A-kinase anchor protein 12; Short=AKAP-12; AltName: Full=Germ cell lineage protein gercelin; AltName: Full=Src-suppressed C kinase substrate; Short=SSeCKS	FALSE	116955	183527	143799	122661	132196	46986.3	96055.3	52452.2	67067.8	104149
TSEDTSSGsPPKKsPGGPKR_p2_ac0	1.09233	1.4363	0.949951	0.851922	1.78883	1.37059	2.02883	1.89392	6	2	O35841.2	Api5	RecName: Full=Apoptosis inhibitor 5; Short=API-5; AltName: Full=AAC-11	FALSE	183096	200001	262981	173933	155984	111402	199278	152687	226015	210986
EENVNsPEDKR_p1_ac0	0.84789	1.56739	0.847622	0.734838	1.60453	0.973355	1.41202	1.46802	6	1	Q61687.3	Atrx	RecName: Full=Transcriptional regulator ATRX; AltName: Full=ATP-dependent helicase ATRX; AltName: Full=HP1 alpha-interacting protein; AltName: Full=HP1-BP38 protein; AltName: Full=Heterochromatin protein 2; AltName: Full=X-linked nuclear protein	FALSE	112919	95742.9	176988	95712.6	82977.1	60153.2	96517.9	58550.4	84937.2	88306.2
KRFsLPAK_p1_ac0	1.20273	1.44846	0.840564	1.00585	2.53493	1.39964	2.0367	2.154	6	2	Q61687.3	Atrx	RecName: Full=Transcriptional regulator ATRX; AltName: Full=ATP-dependent helicase ATRX; AltName: Full=HP1 alpha-interacting protein; AltName: Full=HP1-BP38 protein; AltName: Full=Heterochromatin protein 2; AltName: Full=X-linked nuclear protein	FALSE	217333	261392	314797	182682	218604	69340.6	175774	97051.5	141226	149360
RGPEVTSQGVQTSsPACKQEK_p1_ac0	1.10089	1.17424	0.865881	0.856019	1.75295	1.08809	1.53444	2.00201	6	1	O70305.1	Atxn2	RecName: Full=Ataxin-2; AltName: Full=Spinocerebellar ataxia type 2 protein homolog	FALSE	159494	175586	187285	138103	136530	63171.5	110736	68736.2	96932.9	126470
MTTsQKHR_p2_ac1	1.31174	1.69508	1.08572	0.978195	1.78999	0.984657	1.95579	2.09082	6	1	O54962.1	Banf1	Barrier-to-autointegration factor OS=Bos taurus GN=BANF1 PE=3 SV=1; RecName: Full=Barrier-to-autointegration factor; AltName: Full=Breakpoint cluster region protein 1; AltName: Full=LAP2-binding protein 1; Contains: RecName: Full=Barrier-to-autointegration factor, N-terminally processed	FALSE	31663.7	41534.5	53672.5	34377.8	30973.3	17474.3	31278.8	17206.2	34176.1	36535.5
DHSRsSSSSASPSsPSSR_p3_ac0	1.2827	0.932806	0.249871	0.875763	2.63868	1.12416	2.00631	2.46541	6	1	Q8K019.2	Bclaf1	RecName: Full=Bcl-2-associated transcription factor 1; Short=Btf	FALSE	1624.53	2083.79	1515.37	405.923	1422.7	549.358	1449.58	617.569	1102.19	1354.39
QKFHDsEGDDTEETEDYR_p1_ac0	1.04665	1.46203	0.891525	0.772842	2.51584	1.22362	2.46686	2.65776	6	8	Q8K019.2	Bclaf1	RecName: Full=Bcl-2-associated transcription factor 1; Short=Btf	FALSE	1.50846e+06	1.57884e+06	2.20541e+06	1.34483e+06	1.16581e+06	553750	1.39315e+06	677577	1.36603e+06	1.47173e+06
QKFHDsEGDDtEETEDYR_p2_ac0	1.37181	1.62197	1.06271	0.935761	2.06619	1.16057	1.68643	2.06924	6	1	Q8K019.2	Bclaf1	RecName: Full=Bcl-2-associated transcription factor 1; Short=Btf	FALSE	82226.8	112800	133369	87383	76944.6	44274.8	91479.9	51383.8	74666.3	91615
RKsLSDSESDDSK_p1_ac0	1.14388	1.34447	0.772126	0.691064	2.0834	1.39918	2.01265	1.80618	6	14	P23198.2	Cbx3	RecName: Full=Chromobox protein homolog 3; AltName: Full=Heterochromatin protein 1 homolog gamma; Short=HP1 gamma; AltName: Full=M32; AltName: Full=Modifier 2 protein	FALSE	2.58658e+06	2.95874e+06	3.47759e+06	1.99716e+06	1.78749e+06	991925	2.06657e+06	1.38788e+06	1.99639e+06	1.7916e+06
GKHSLDsDEEDDDEEGSSK_p1_ac0	1.06142	1.34439	0.988016	0.938704	1.88389	1.21597	1.88087	2.09619	6	4	Q9CWK3.1	Cd2bp2	RecName: Full=CD2 antigen cytoplasmic tail-binding protein 2; Short=CD2 cytoplasmic domain-binding protein 2; Short=CD2 tail-binding protein 2	FALSE	1.25088e+06	1.32772e+06	1.68168e+06	1.23589e+06	1.17421e+06	748339	1.40979e+06	909960	1.40753e+06	1.56866e+06
KGTDASsDTQEAVNR_p1_ac0	1.0148	1.88214	0.99207	1.09765	2.14425	1.39192	2.1458	1.94806	6	1	Q76KJ5.2	Cd3eap	RecName: Full=DNA-directed RNA polymerase I subunit RPA34; AltName: Full=A34.5; AltName: Full=Anti-sense to ERCC-1 protein; Short=ASE-1; AltName: Full=CD3-epsilon-associated protein; Short=CD3E-associated protein; AltName: Full=RNA polymerase I-associated factor PAF49	FALSE	196811	199723	370426	195250	216030	106884	229186	148775	229352	208217
SQLDDHPEsDEENFVDVGDDsDDEKFTDADKGTATDAVK_p2_ac0	1.01728	1.40909	0.865917	0.702171	2.23532	1.22918	2.35927	2.33436	6	1	P53569.2	Cebpz	RecName: Full=CCAAT/enhancer-binding protein zeta; AltName: Full=CCAAT-box-binding transcription factor; Short=CBF; Short=CCAAT-binding factor	TRUE	67797.6	68969.4	95532.8	58707.1	47605.5	31379.5	70143.1	38571	74032.6	73251
GATPAEDDEDKDIDLFGsDEEEEDKEAAR_p1_ac0	1.16786	1.33731	0.96864	0.907024	1.99678	1.1586	1.99478	2.17156	6	22	P57776.3	Eef1d	RecName: Full=Elongation factor 1-delta; Short=EF-1-delta	FALSE	2.4504e+06	2.86173e+06	3.27695e+06	2.37356e+06	2.22257e+06	1.11678e+06	2.22995e+06	1.2939e+06	2.22772e+06	2.42515e+06
KGAtPAEDDEDKDIDLFGsDEEEEDKEAAR_p2_ac0	1.17157	1.4342	1.01295	0.94302	2.01056	1.12343	1.94126	2.18439	6	1	P57776.3	Eef1d	RecName: Full=Elongation factor 1-delta; Short=EF-1-delta	FALSE	176045	206248	252484	178324	166014	80626.8	162105	90578.9	156517	176120
SAPKEDDASASTSQSSR_p0_ac0	1.19635	1.40823	0.982472	0.935011	2.01808	1.26628	2.1587	2.24785	6	3	Q8BGD9.1	Eif4b	RecName: Full=Eukaryotic translation initiation factor 4B; Short=eIF-4B	FALSE	361128	432035	508551	354798	337659	156724	316281	198457	338319	352291
RLsPsTPSNGNSPPIKCEDINTEEYSK_p2_ac0	0.998495	1.31702	0.946367	0.815831	1.87177	1.13671	2.02156	2.05092	6	2	O54839.3	Eomes	RecName: Full=Eomesodermin homolog; AltName: Full=T-box brain protein 2; Short=T-brain-2; Short=TBR-2	TRUE	295022	294578	388550	279199	240688	121846	228066	138503	246318	249896
KsPQGQNEVPKETEAILGTEAVTDPGGEER_p1_ac0	0.980268	1.38084	1.01595	0.846747	1.81	1.17941	1.87064	2.1219	6	1	Q9DBE9.1	Ftsj3	RecName: Full=pre-rRNA processing protein FTSJ3; AltName: Full=2'-O-ribose RNA methyltransferase SPB1 homolog; AltName: Full=Protein ftsJ homolog 3; AltName: Full=Putative rRNA methyltransferase 3	FALSE	63074.7	61830.2	87096.1	64081	53408.3	38267.7	69264.5	45133.4	71585.1	81200.3
TGGPAYGPSSDPSTASEtESEKREESNR_p1_ac0	1.2139	1.2841	1.04654	0.946602	1.89262	0.904081	1.52418	1.87132	6	1	Q9WVR4.1	Fxr2	RecName: Full=Fragile X mental retardation syndrome-related protein 2	FALSE	56633.9	68747.6	72723.5	59269.5	53609.7	27309	51685.5	24689.5	41623.9	51103.9
AKVEGSTGANCQEEsEEsGEESPAK_p2_ac0	1.21976	1.56069	0.962278	0.974985	2.31673	1.04327	1.78667	1.99432	6	1	Q8BLH7.1	Hirip3	RecName: Full=HIRA-interacting protein 3	FALSE	102665	125226	160228	98792.2	100097	43596.6	101002	45483.2	77892.6	86945.3
KLEKEEEEGISQESSEEEQ_p0_ac0	1.01883	1.32911	0.855914	0.688468	2.12549	1.2757	2.06772	2.01817	6	1	P17095.4	Hmga1	RecName: Full=High mobility group protein HMG-I/HMG-Y; Short=HMG-I(Y); AltName: Full=High mobility group AT-hook protein 1; Short=High mobility group protein A1	TRUE	56990.9	58064.1	75747.3	48779.3	39236.4	25968.7	55196.2	33128.2	53696	52409.3
KLEKEEEEGIsQESSEEEQ_p1_ac0	0.778326	1.20318	0.936261	0.838069	1.33377	1.06276	2.17655	1.73617	6	1	P17095.4	Hmga1	RecName: Full=High mobility group protein HMG-I/HMG-Y; Short=HMG-I(Y); AltName: Full=High mobility group AT-hook protein 1; Short=High mobility group protein A1	TRUE	79391.7	61792.6	95522.4	74331.4	66535.7	78838.6	105153	83786.8	171596	136877
KLEKEEEEGISQESSEEEQ_p1_ac0	1.0369	1.24074	0.741231	0.603745	2.53941	1.15362	2.30082	2.31156	6	2	P17095.4	Hmga1	RecName: Full=High mobility group protein HMG-I/HMG-Y; Short=HMG-I(Y); AltName: Full=High mobility group AT-hook protein 1; Short=High mobility group protein A1	TRUE	945753	980655	1.17343e+06	701022	570994	300089	762050	346191	690451	693674
KLEKEEEEGISQEssEEEQ_p2_ac0	0.832694	1.30855	0.827798	0.68062	1.94177	1.15534	2.09186	2.12268	6	14	P17095.4	Hmga1	RecName: Full=High mobility group protein HMG-I/HMG-Y; Short=HMG-I(Y); AltName: Full=High mobility group AT-hook protein 1; Short=High mobility group protein A1	TRUE	9.54074e+06	7.94452e+06	1.24845e+07	7.89781e+06	6.49361e+06	3.53369e+06	6.86163e+06	4.08263e+06	7.39197e+06	7.5009e+06
EDGKEGHHEEGGKEDLHEEDGK_p0_ac0	0.971089	1.5064	0.753147	0.587796	3.74339	1.42033	3.17627	3.65502	6	1	Q9JL35.2	Hmgn5	RecName: Full=High mobility group nucleosome-binding domain-containing protein 5; AltName: Full=Nucleosome-binding protein 1; AltName: Full=Nucleosome-binding protein 45; Short=NBP-45; AltName: Full=Protein GARP45	FALSE	292923	284454	441258	220614	172179	54820	205213	77862.8	174123	200368
EREKEIsDDEAEEEK_p1_ac0	1.10353	2.13241	0.885392	0.986905	1.64037	0.994171	1.40612	1.35302	6	1	P11499.3	Hsp90ab1	RecName: Full=Heat shock protein HSP 90-beta; AltName: Full=Heat shock 84 kDa; Short=HSP 84; Short=HSP84; AltName: Full=Tumor-specific transplantation 84 kDa antigen; Short=TSTA; Heat shock protein HSP 90-beta OS=Bos taurus GN=HSP90AB1 PE=2 SV=3	FALSE	42558.8	46964.8	90752.9	37681.2	42001.5	31725.6	52041.7	31540.7	44610	42925.6
IEDVGsDEEDDSGKDKK_p1_ac0	1.09942	2.03527	0.804625	0.623901	1.79435	1.00298	1.63905	2.00757	6	1	P11499.3	Hsp90ab1	RecName: Full=Heat shock protein HSP 90-beta; AltName: Full=Heat shock 84 kDa; Short=HSP 84; Short=HSP84; AltName: Full=Tumor-specific transplantation 84 kDa antigen; Short=TSTA; Heat shock protein HSP 90-beta OS=Bos taurus GN=HSP90AB1 PE=2 SV=3	FALSE	306879	337389	624581	246923	191462	147564	264782	148004	241866	296246
EGSGSSGTGEQKEDQKEEKQ_p0_ac0	0.986634	1.3543	0.74649	0.645869	3.05222	1.50289	3.05953	3.13521	6	2	P38647.3	Hspa9	RecName: Full=Stress-70 protein, mitochondrial; AltName: Full=75 kDa glucose-regulated protein; Short=GRP-75; AltName: Full=Heat shock 70 kDa protein 9; AltName: Full=Mortalin; AltName: Full=Peptide-binding protein 74; Short=PBP74; AltName: Full=p66 MOT; Flags: Precursor	FALSE	619910	611625	839546	462757	400381	123144	375862	185071	376761	386081
DAKEGGsDGDHPER_p1_ac0	1.08729	1.2781	0.738808	0.748709	2.0481	1.28628	1.91878	2.15152	6	1	Q8BGC0.1	Htatsf1	RecName: Full=HIV Tat-specific factor 1 homolog	FALSE	21779.5	23680.6	27836.5	16090.9	16306.5	7093.57	14528.3	9124.32	13611	15262
sCSKDPSGAHPSVR_p1_ac0	1.25665	1.4704	0.906231	0.795601	2.08654	1.26867	1.40291	1.44442	6	1	Q60749.2	Khdrbs1	RecName: Full=KH domain-containing, RNA-binding, signal transduction-associated protein 1; AltName: Full=GAP-associated tyrosine phosphoprotein p62; AltName: Full=Src-associated in mitosis 68 kDa protein; Short=Sam68; AltName: Full=p21 Ras GTPase-activating protein-associated p62; AltName: Full=p68	FALSE	54182.8	68088.7	79670.3	49102.2	43107.9	30899.6	64473.1	39201.3	43349.3	44632.1
SCsKDPSGAHPSVR_p1_ac0	1.01559	1.56199	0.83293	0.678373	1.99076	1.30976	1.76535	1.70868	6	1	Q60749.2	Khdrbs1	RecName: Full=KH domain-containing, RNA-binding, signal transduction-associated protein 1; AltName: Full=GAP-associated tyrosine phosphoprotein p62; AltName: Full=Src-associated in mitosis 68 kDa protein; Short=Sam68; AltName: Full=p21 Ras GTPase-activating protein-associated p62; AltName: Full=p68	FALSE	284120	288549	443792	236652	192739	130821	260432	171344	230943	223530
KLSYAEVCQKPPKEPsPVLVQPLR_p1_ac0	1.17304	1.59013	1.17846	1.18039	2.00205	1.36077	1.76185	1.91093	6	1	Q8BWW4.2	Larp4	RecName: Full=La-related protein 4; AltName: Full=La ribonucleoprotein domain family member 4	FALSE	72623.8	85190.5	115481	85583.9	85724.1	44609.8	89310.9	60703.8	78595.8	85246.2
KLNsDEEGESSGKR_p1_ac0	1.1714	2.02919	0.950912	0.920188	1.99803	0.922997	1.66909	1.99139	6	2	Q5XJE5.2	Leo1	RecName: Full=RNA polymerase-associated protein LEO1	FALSE	218932	256455	444254	208185	201458	83428.3	166692	77004.1	139249	166138
SKVGsTENIK_p1_ac0	1.18252	1.65748	0.962139	1.05368	2.1824	1.15734	1.59353	1.95919	6	1	P27546.3	Map4	RecName: Full=Microtubule-associated protein 4; Short=MAP-4; Microtubule-associated protein 4 OS=Bos taurus GN=MAP4 PE=1 SV=1	FALSE	180856	213866	299765	174008	190563	82161.3	179309	95088.3	130926	160970
GAEASAASKEGDTEEEAGPQAAEPSTPSGPESGPTPASAEQNE_p0_ac0	1.3375	1.58764	1.00978	0.858576	2.22006	1.36947	1.98644	1.80214	6	2	P28667.2	Marcksl1	RecName: Full=MARCKS-related protein; AltName: Full=Brain protein F52; AltName: Full=MARCKS-like protein 1; AltName: Full=Macrophage myristoylated alanine-rich C kinase substrate; Short=Mac-MARCKS; Short=MacMARCKS	FALSE	38987.4	52145.6	61897.8	39368.7	33473.6	12426.6	27587.8	17017.9	24684.7	22394.5
LSGLsFKR_p1_ac0	1.47903	1.53445	1.18182	1.2589	2.25619	1.10041	1.28918	1.8794	6	3	Q0VBZ9; P28667.2	Marcksl1;MARCKSL1	MARCKS-related protein OS=Bos taurus GN=MARCKSL1 PE=2 SV=1; RecName: Full=MARCKS-related protein; AltName: Full=Brain protein F52; AltName: Full=MARCKS-like protein 1; AltName: Full=Macrophage myristoylated alanine-rich C kinase substrate; Short=Mac-MARCKS; Short=MacMARCKS	FALSE	90683.3	134123	139149	107171	114161	55491.6	125200	61063.8	71538.7	104291
ASEDEsDLEDEEEKSQEDTEQK_p1_ac0	1.15772	1.82542	1.0447	0.913081	1.95536	1.06296	1.68551	2.06503	6	1	P25206.2	Mcm3	RecName: Full=DNA replication licensing factor MCM3; AltName: Full=DNA polymerase alpha holoenzyme-associated protein P1; AltName: Full=P1-MCM3	FALSE	177749	205783	324468	185695	162299	92412.9	180701	98231.3	155763	190836
KASEDEsDLEDEEEKSQEDTEQK_p1_ac0	1.26268	2.15495	0.887605	0.693552	3.36231	1.2966	3.01875	3.74413	6	1	P25206.2	Mcm3	RecName: Full=DNA replication licensing factor MCM3; AltName: Full=DNA polymerase alpha holoenzyme-associated protein P1; AltName: Full=P1-MCM3	FALSE	167547	211558	361055	148715	116202	44337.5	149077	57488.1	133844	166005
KAsEDEsDLEDEEEKSQEDTEQK_p2_ac0	1.27543	2.07993	0.861165	0.584223	3.2494	1.23231	2.67683	3.44011	6	1	P25206.2	Mcm3	RecName: Full=DNA replication licensing factor MCM3; AltName: Full=DNA polymerase alpha holoenzyme-associated protein P1; AltName: Full=P1-MCM3	FALSE	115090	146789	239379	99111.7	67238.4	31461.5	102231	38770.5	84217	108231
RKKAsEDEsDLEDEEEK_p2_ac0	1.14862	1.54261	0.932683	0.828526	2.17076	0.972917	1.82826	1.88286	6	1	P25206.2	Mcm3	RecName: Full=DNA replication licensing factor MCM3; AltName: Full=DNA polymerase alpha holoenzyme-associated protein P1; AltName: Full=P1-MCM3	FALSE	70362.3	80819.2	108542	65625.7	58296.9	32162.3	69816.8	31291.3	58801	60557.1
VKAEPMDTDDNSNCPGQNEQQR_p0_ac0	1.19253	1.39756	1.09275	0.872462	2.02012	1.18288	1.53443	2.04123	6	1	Q9CZB6.2	Med7	RecName: Full=Mediator of RNA polymerase II transcription subunit 7; AltName: Full=Cofactor required for Sp1 transcriptional activation subunit 9; Short=CRSP complex subunit 9; AltName: Full=Mediator complex subunit 7	FALSE	13088.2	15608	18291.5	14302.1	11419	6359.58	12847.1	7522.63	9758.34	12981.4
GSSNGAQDGEASEKGDR_p0_ac0	0.94962	1.38062	0.740029	0.746277	2.03172	1.27286	2.22371	2.47455	6	1	Q9CQG2.1	Mettl16	RecName: Full=Methyltransferase-like protein 16; AltName: Full=Methyltransferase 10 domain-containing protein	FALSE	44864.6	42604.3	61941	33201.1	33481.4	20064.8	40766	25539.6	44618.2	49651.3
LKSEGTtPEK_p1_ac0	0.979415	1.26818	0.859506	0.843877	2.1472	1.5309	2.29744	2.39032	6	2	Q7TPV4.2	Mybbp1a	RecName: Full=Myb-binding protein 1A; AltName: Full=Myb-binding protein of 160 kDa	FALSE	1.01105e+06	990234	1.28219e+06	869001	853199	608881	1.30739e+06	932137	1.39887e+06	1.45542e+06
LKSEGTTPEK_p1_ac0	1.09986	1.31105	0.874466	1.02941	2.11722	1.61031	2.41641	2.36371	6	1	Q7TPV4.2	Mybbp1a	RecName: Full=Myb-binding protein 1A; AltName: Full=Myb-binding protein of 160 kDa	FALSE	91023	100112	119335	79596.5	93699.7	58820.4	124536	94718.9	142134	139034
KGTGDCsDEEVDGKADGADAK_p1_ac0	1.2422	2.97639	0.959422	0.942459	2.8789	0.864826	2.03552	2.40342	6	5	Q8VDD5.4	Myh9	RecName: Full=Myosin-9; AltName: Full=Cellular myosin heavy chain, type A; AltName: Full=Myosin heavy chain 9; AltName: Full=Myosin heavy chain, non-muscle IIa; AltName: Full=Non-muscle myosin heavy chain A; Short=NMMHC-A; AltName: Full=Non-muscle myosin heavy chain IIa; Short=NMMHC II-a; Short=NMMHC-IIA	FALSE	2.07078e+06	2.57232e+06	6.16344e+06	1.98675e+06	1.95162e+06	517256	1.48913e+06	447336	1.05288e+06	1.24318e+06
KGTGDCsDEEVDGK_p1_ac0	1.25587	3.01375	0.964828	1.10611	2.59223	1.06036	1.95752	2.438	6	4	Q8VDD5.4	Myh9	RecName: Full=Myosin-9; AltName: Full=Cellular myosin heavy chain, type A; AltName: Full=Myosin heavy chain 9; AltName: Full=Myosin heavy chain, non-muscle IIa; AltName: Full=Non-muscle myosin heavy chain A; Short=NMMHC-A; AltName: Full=Non-muscle myosin heavy chain IIa; Short=NMMHC II-a; Short=NMMHC-IIA	FALSE	6.45827e+06	8.11072e+06	1.94636e+07	6.23112e+06	7.14353e+06	2.06979e+06	5.36539e+06	2.19474e+06	4.05167e+06	5.04615e+06
KPEEEsPRKDDAK_p1_ac0	0.899874	1.07699	0.69055	0.667506	2.19974	1.65666	2.05638	2.39538	6	1	Q99MD9.2	Nasp	RecName: Full=Nuclear autoantigenic sperm protein; Short=NASP; Nuclear autoantigenic sperm protein OS=Bos taurus GN=NASP PE=2 SV=2	FALSE	369591	332585	398046	255221	246704	108547	238775	179825	223213	260010
LDEDDEDDDEDDEDDEDDDDDDFDEEETEEKVPVKK_p0_ac0	1.14397	1.86032	0.941975	0.816882	3.22131	1.20246	3.02661	3.34168	6	1	Q61937.1	Npm1	RecName: Full=Nucleophosmin; Short=NPM; AltName: Full=Nucleolar phosphoprotein B23; AltName: Full=Nucleolar protein NO38; AltName: Full=Numatrin	FALSE	130779	149607	243291	123190	106831	42716.1	137602	51364.5	129285	142743
GGsLPKVEAK_p1_ac0	1.47739	1.47937	0.873568	0.917994	1.75581	0.90416	1.48295	1.8166	6	1	Q61937.1; Q3T160	Npm1;NPM1	RecName: Full=Nucleophosmin; Short=NPM; AltName: Full=Nucleolar phosphoprotein B23; AltName: Full=Nucleolar protein NO38; AltName: Full=Numatrin; Nucleophosmin OS=Bos taurus GN=NPM1 PE=2 SV=1	FALSE	64447	95213.2	95340.9	56298.8	59161.9	38722.1	67988.4	35010.9	57422.9	70342.4
DAEDQEAQLKNGSLDSPGKQDAEDEEDEEDEK_p0_ac0	1.11465	1.33804	1.03189	0.962583	1.91404	1.29202	1.87918	2.08235	6	1	O35685.1	Nudc	RecName: Full=Nuclear migration protein nudC; AltName: Full=Nuclear distribution protein C homolog; AltName: Full=Silica-induced gene 92 protein; Short=SIG-92	FALSE	116959	130369	156496	120690	112583	68421.9	130962	88402.3	128577	142479
SPLVPKsPTPKSPPSR_p2_ac0	0.940518	1.21957	0.818203	0.601057	1.69646	0.974745	1.4864	1.41365	6	1	Q9EPC1.1	Parva	RecName: Full=Alpha-parvin; AltName: Full=Actopaxin	FALSE	335493	315537	409155	274501	201650	129889	220351	126608	193067	183617
YKDIIRQPsEEEIIK_p1_ac0	0.759538	1.43687	0.554259	0.536009	2.42597	1.17004	2.26649	2.30883	6	2	Q62048.1	Pea15	RecName: Full=Astrocytic phosphoprotein PEA-15; AltName: Full=15 kDa phosphoprotein enriched in astrocytes	FALSE	167188	126986	240228	92665.6	89614.4	60175.8	145985	70408.2	136388	138936
MEVQGEEEKREDKEDEDDEDDDVsHVDEEDVLGVQR_p1_ac0	1.21003	1.2541	1.30892	1.27081	2.09372	1.03326	1.24214	1.83366	6	1	Q9R0A0.1	Pex14	RecName: Full=Peroxisomal membrane protein PEX14; AltName: Full=PTS1 receptor-docking protein; AltName: Full=Peroxin-14; AltName: Full=Peroxisomal membrane anchor protein PEX14	FALSE	53379	64590.3	66942.6	69869	67834.5	35367.1	74049	36543.6	43931	64851.3
SDEENLKEECSSTESTQQEHEDAPGAK_p0_ac0	1.10524	1.50843	0.960706	0.904463	2.06248	1.13257	1.8871	2.0268	6	1	Q6PDH0.1	Phldb1	RecName: Full=Pleckstrin homology-like domain family B member 1; AltName: Full=Protein LL5-alpha	FALSE	31799.4	35146	47967.2	30549.9	28761.4	15714.4	32410.7	17797.7	29654.7	31850.1
ESRQEsDPEDDDVKKPALQSSVVATSK_p1_ac0	1.35565	1.45552	1.11087	0.915821	2.05552	1.22837	1.93261	1.95945	6	5	O35691.4	Pnn	Pinin OS=Bos taurus GN=PNN PE=2 SV=3; RecName: Full=Pinin	FALSE	470195	637419	684377	522323	430614	232779	478482	285938	449871	456119
QEsDPEDDDVKKPALQSSVVATSK_p1_ac0	1.17497	1.48641	0.937703	0.809995	2.1029	1.15879	1.92771	2.03482	6	4	O35691.4	Pnn	Pinin OS=Bos taurus GN=PNN PE=2 SV=3; RecName: Full=Pinin	FALSE	1.10257e+06	1.29548e+06	1.63886e+06	1.03388e+06	893075	557087	1.1715e+06	645546	1.0739e+06	1.13357e+06
SLsPGKENINSQEVEK_p1_ac0	1.12029	1.68476	0.88804	0.710507	2.17817	1.16303	1.93889	2.44375	6	3	O35691.4	Pnn	RecName: Full=Pinin	FALSE	741003	830137	1.24841e+06	658040	526487	279482	608759	325046	541885	682984
HKSDSPEsDTEREK_p1_ac0	1.18783	1.51927	0.910862	0.921029	2.83996	1.69524	3.21361	3.75157	6	1	Q9R1C7.1	Prpf40a	RecName: Full=Pre-mRNA-processing factor 40 homolog A; AltName: Full=Formin-binding protein 11; Short=FBP-11; AltName: Full=Formin-binding protein 3	FALSE	161571	191918	245470	147169	148812	28492	80916.1	48300.8	91562.1	106890
HKSDsPEsDTEREK_p2_ac0	1.06004	1.2051	0.925734	0.915438	1.91563	1.41017	2.0098	2.21607	6	5	Q9R1C7.1	Prpf40a	RecName: Full=Pre-mRNA-processing factor 40 homolog A; AltName: Full=Formin-binding protein 11; Short=FBP-11; AltName: Full=Formin-binding protein 3	FALSE	947017	1.00387e+06	1.14125e+06	876686	866935	359656	688969	507175	722837	797023
HKSDSPEsDTER_p1_ac0	1.14303	1.46281	0.944071	0.969159	2.49071	1.68369	2.92587	3.10917	6	2	Q9R1C7.1	Prpf40a	RecName: Full=Pre-mRNA-processing factor 40 homolog A; AltName: Full=Formin-binding protein 11; Short=FBP-11; AltName: Full=Formin-binding protein 3	FALSE	96267.9	110037	140822	90883.7	93298.9	27156.1	67638.1	45722.7	79455.3	84433
EGLsPAKR_p1_ac0	1.11921	1.98297	0.856484	0.931256	1.8272	1.00625	1.63055	1.74537	6	1	Q61136.3	Prpf4b	RecName: Full=Serine/threonine-protein kinase PRP4 homolog; AltName: Full=PRP4 pre-mRNA-processing factor 4 homolog; AltName: Full=Pre-mRNA protein kinase	FALSE	141687	158577	280960	121353	131947	60687.4	110888	61066.4	98953.6	105922
LKFsDDEDEEDVVKDGR_p1_ac0	1.03271	1.35391	0.962794	0.885114	1.96018	1.21523	2.02924	1.92766	6	3	Q7TPM1.1	Prrc2b	RecName: Full=Protein PRRC2B; AltName: Full=HLA-B-associated transcript 2-like 1; AltName: Full=Proline-rich coiled-coil protein 2B	FALSE	1.01235e+06	1.04546e+06	1.37063e+06	974685	896045	515878	1.01122e+06	626910	1.04684e+06	994436
NLAKPGVTSTSDsEDEDDQEGEKK_p1_ac0	0.854568	1.14371	0.83406	0.708278	1.77652	1.39517	2.04526	1.58308	6	1	Q99JF8.1	Psip1	RecName: Full=PC4 and SFRS1-interacting protein; AltName: Full=Lens epithelium-derived growth factor; Short=mLEDGF	FALSE	244350	208814	279465	203803	173068	165477	293973	230870	338444	261963
RKGHEyTNIK_p1_ac0	0.65788	1.06461	1.05064	0.952067	1.42102	1.11792	1.7314	2.12774	6	1	P35235.2	Ptpn11	RecName: Full=Tyrosine-protein phosphatase non-receptor type 11; AltName: Full=Protein-tyrosine phosphatase SYP; AltName: Full=SH-PTP2; Short=SHP-2; Short=Shp2	FALSE	303675	199782	323296	319052	289119	109815	156049	122764	190134	233657
RAsDDGKLTDSSK_p1_ac0	0.85792	1.1436	0.81522	0.747506	1.94877	1.15062	2.04971	2.28126	6	3	Q99N57.2	Raf1	RecName: Full=RAF proto-oncogene serine/threonine-protein kinase; AltName: Full=Proto-oncogene c-RAF; Short=cRaf; AltName: Full=Raf-1	FALSE	889822	763395	1.0176e+06	725400	665147	330017	643125	379723	676440	752854
YLSQLAEEGLKETEGTDSPsPERGGIGPHLER_p1_ac0	0.922362	1.26799	0.732698	0.641539	2.00855	1.15182	1.82841	2.23877	6	1	Q3UQS8.3	Rbm20	RecName: Full=RNA-binding protein 20; AltName: Full=RNA-binding motif protein 20	FALSE	18117.6	16711	22972.9	13274.7	11623.2	7183.69	14428.8	8274.28	13134.7	16082.6
RAQsLKAPSIATIK_p1_ac0	1.19106	1.6534	1.15799	1.2013	1.62791	0.960297	1.68638	1.92961	6	1	Q6QI06.2	Rictor	RecName: Full=Rapamycin-insensitive companion of mTOR; AltName: Full=AVO3 homolog; Short=mAVO3; AltName: Full=Protein pianissimo	FALSE	66727.8	79476.8	110328	77269.8	80159.9	32514.1	52930.1	31223.1	54831	62739.3
KQQIENGSGAEDNGDSSHCSNASTHSNQEAGPSNKR_p0_ac0	1.15934	1.57632	1.03342	1.0611	2.33626	1.52417	2.28662	2.29376	6	4	Q9CQJ4.1	Rnf2	RecName: Full=E3 ubiquitin-protein ligase RING2; AltName: Full=RING finger protein 1B; Short=RING1b; AltName: Full=RING finger protein 2	FALSE	156833	181823	247219	162075	166415	74892.7	174969	114150	171251	171786
QQIENGsGAEDNGDSSHCSNASTHSNQEAGPSNKR_p1_ac0	0.972005	1.30636	0.951936	0.832805	2.12143	1.26951	2.11919	2.03043	6	1	Q9CQJ4.1	Rnf2	RecName: Full=E3 ubiquitin-protein ligase RING2; AltName: Full=RING finger protein 1B; Short=RING1b; AltName: Full=RING finger protein 2	FALSE	9597.33	9328.65	12537.6	9136.04	7992.7	4270.42	9059.39	5421.34	9049.85	8670.77
KDEKKEEsEEsDDDMGFGLFD_p2_ac0	1.11938	1.36941	1.08318	0.955671	3.17341	1.10006	2.52337	2.78266	6	6	P99027.3	Rplp2	RecName: Full=60S acidic ribosomal protein P2	FALSE	381837	427420	522889	413599	364910	141172	447995	155297	356228	392832
SSSTSSSTVTSSAGSEQQNQSSSGSESTDKGSsR_p1_ac0	1.60033	1.60017	1.1833	0.827769	2.1208	1.23027	1.73015	1.62087	6	1	Q8CCI5.1	Rybp	RecName: Full=RING1 and YY1-binding protein; AltName: Full=Death effector domain-associated factor; Short=DED-associated factor	FALSE	73468.9	117574	117563	86935.6	60815.3	39423.1	83608.6	48501.1	68208	63899.6
SRsPEGHKAEGVESCR_p1_ac0	0.864943	1.6368	0.763574	0.698536	2.46266	1.66287	2.71268	2.25104	6	1	Q8BX22.2	Sall4	RecName: Full=Sal-like protein 4; AltName: Full=Zinc finger protein SALL4	TRUE	27499.8	23785.7	45011.6	20998.1	19209.6	11390.2	28050.3	18940.5	30898.1	25639.8
RKsPPKEYIDEEGVR_p1_ac0	0.905726	1.24078	0.899232	0.738163	2.09844	1.15534	1.96918	2.02041	6	1	Q8BIH0.2	Sap130	RecName: Full=Histone deacetylase complex subunit SAP130; AltName: Full=130 kDa Sin3-associated polypeptide; AltName: Full=Sin3-associated polypeptide p130	FALSE	194093	175795	240828	174535	143273	80622.4	169181	93146.4	158760	162891
SAsSDTSEELNSQDSPKR_p1_ac0	1.21181	1.8794	1.06078	1.09164	2.39704	1.26809	1.9651	2.2769	6	4	P70441.3	Slc9a3r1	RecName: Full=Na(+)/H(+) exchange regulatory cofactor NHE-RF1; Short=NHERF-1; AltName: Full=Ezrin-radixin-moesin-binding phosphoprotein 50; Short=EBP50; AltName: Full=Regulatory cofactor of Na(+)/H(+) exchanger; AltName: Full=Sodium-hydrogen exchanger regulatory factor 1; AltName: Full=Solute carrier family 9 isoform A3 regulatory factor 1	FALSE	1.33291e+06	1.61524e+06	2.50507e+06	1.41393e+06	1.45506e+06	528792	1.26753e+06	670558	1.03913e+06	1.20401e+06
SASsDTsEELNSQDSPKR_p2_ac0	1.15531	1.62157	1.04436	1.13564	1.84743	0.956705	1.94719	1.97479	6	2	P70441.3	Slc9a3r1	RecName: Full=Na(+)/H(+) exchange regulatory cofactor NHE-RF1; Short=NHERF-1; AltName: Full=Ezrin-radixin-moesin-binding phosphoprotein 50; Short=EBP50; AltName: Full=Regulatory cofactor of Na(+)/H(+) exchanger; AltName: Full=Sodium-hydrogen exchanger regulatory factor 1; AltName: Full=Solute carrier family 9 isoform A3 regulatory factor 1	FALSE	71345.8	82426.4	115692	74511.1	81023.4	28448	52555.6	27216.4	55393.7	56178.9
SASSDtsEELNSQDSPKR_p2_ac0	1.13889	1.7499	1.16445	1.26712	2.15411	1.06319	2.03445	2.53762	6	1	P70441.3	Slc9a3r1	RecName: Full=Na(+)/H(+) exchange regulatory cofactor NHE-RF1; Short=NHERF-1; AltName: Full=Ezrin-radixin-moesin-binding phosphoprotein 50; Short=EBP50; AltName: Full=Regulatory cofactor of Na(+)/H(+) exchanger; AltName: Full=Sodium-hydrogen exchanger regulatory factor 1; AltName: Full=Solute carrier family 9 isoform A3 regulatory factor 1	FALSE	44152.4	50284.9	77262.4	51413	55946.2	16726.3	36030.3	17783.2	34028.9	42445
NTEKEQDsDVsEDVKPEEK_p2_ac0	1.30546	1.9901	0.900259	0.779725	3.2609	1.07663	2.97154	3.68047	6	1	P97496.2	Smarcc1	RecName: Full=SWI/SNF complex subunit SMARCC1; AltName: Full=BRG1-associated factor 155; AltName: Full=SWI/SNF complex 155 kDa subunit; AltName: Full=SWI/SNF-related matrix-associated actin-dependent regulator of chromatin subfamily C member 1; AltName: Full=SWI3-related protein; Short=BAF155	FALSE	171856	224352	342011	154715	134001	43233.2	140979	46546.2	128469	159118
KSPsLESLSRPPSLGFGNTR_p1_ac0	1.28789	1.54353	1.16284	1.07003	2.10463	1.36399	2.00984	1.88913	6	5	Q5SXY1.2	Specc1	RecName: Full=Cytospin-B; AltName: Full=Sperm antigen with calponin homology and coiled-coil domains 1	FALSE	1.82302e+06	2.34786e+06	2.8139e+06	2.11989e+06	1.95069e+06	763328	1.60653e+06	1.04117e+06	1.53416e+06	1.44202e+06
KVELsESEEDKGSK_p1_ac0	1.18388	1.7616	0.913607	0.716777	3.06078	1.27268	2.63332	3.17414	6	1	Q52KI8.2	Srrm1	RecName: Full=Serine/arginine repetitive matrix protein 1; AltName: Full=Plenty-of-prolines 101	FALSE	271176	321040	477705	247748	194373	80335.4	245889	102241	211549	254996
KVELsEsEEDKGSK_p2_ac0	1.00889	1.34665	0.875967	0.84925	1.94974	1.01508	1.83019	2.20801	6	2	Q52KI8.2	Srrm1	RecName: Full=Serine/arginine repetitive matrix protein 1; AltName: Full=Plenty-of-prolines 101	FALSE	914898	923034	1.23204e+06	801421	776978	403583	786883	409667	738634	891114
VKVDGPRsPSYGR_p1_ac0	0.926507	1.80221	0.847319	0.700006	2.45393	0.851765	2.24049	2.44432	6	1	Q0VCY7	SRSF1	Serine/arginine-rich splicing factor 1 OS=Bos taurus GN=SRSF1 PE=2 SV=1	FALSE	300526	278439	541609	254641	210370	68623	168396	58450.7	153749	167737
IGDTCDNNQDIDEDGHQNNLDNCPYVPNANQADHDKDGKGDACDHDDDNDGIPDDRDNCR_p0_ac0	1.00414	1.04037	1.25386	1.0643	2.05633	1.31336	1.70928	1.82237	6	3	Q28178	THBS1	Thrombospondin-1 OS=Bos taurus GN=THBS1 PE=2 SV=2	FALSE	223720	224647	232751	280514	238107	173309	356380	227618	296233	315833
FIDKDQQPsGSEGEDDDAEAALKK_p1_ac0	1.07133	1.3649	0.901907	0.818094	2.043	1.22201	2.15239	1.93442	6	1	Q99J36.1	Thumpd1	RecName: Full=THUMP domain-containing protein 1	FALSE	85329.9	91416.2	116467	76959.6	69807.9	43335.4	88534.1	52956.4	93274.5	83828.9
FIDKDQQPsGsEGEDDDAEAALKK_p2_ac0	1.10889	1.32753	0.992596	0.90151	1.83961	1.14478	1.85048	2.04885	6	10	Q99J36.1	Thumpd1	RecName: Full=THUMP domain-containing protein 1	FALSE	1.755e+06	1.9461e+06	2.32981e+06	1.74201e+06	1.58215e+06	889092	1.63558e+06	1.01781e+06	1.64524e+06	1.82162e+06
KVQVAPLQGsPPLSHDDR_p1_ac0	1.35464	1.90392	1.28924	1.24003	2.38036	1.48255	2.53605	2.67698	6	19	Q9Z0U1.2	Tjp2	RecName: Full=Tight junction protein ZO-2; AltName: Full=Tight junction protein 2; AltName: Full=Zona occludens protein 2; AltName: Full=Zonula occludens protein 2	FALSE	4.66369e+06	6.31765e+06	8.8793e+06	6.01261e+06	5.78311e+06	2.52125e+06	6.00148e+06	3.73788e+06	6.39401e+06	6.74934e+06
LDLDLTSDsQPPVFK_p1_ac0	1.16466	1.75563	1.09829	1.05962	2.05146	1.44774	2.23373	1.4991	6	1	Q62318.3	Trim28	RecName: Full=Transcription intermediary factor 1-beta; Short=TIF1-beta; AltName: Full=E3 SUMO-protein ligase TRIM28; AltName: Full=KRAB-A-interacting protein; AltName: Full=KRIP-1; AltName: Full=Tripartite motif-containing protein 28	FALSE	39616.9	46140.1	69552.6	43511	41978.7	25379.8	52065.6	36743.2	56691.4	38046.8
GAKEEHGGLIRsPR_p1_ac0	1.15232	1.78019	0.708455	0.686548	3.61286	1.47662	3.47447	3.88632	6	2	P26369.3	U2af2	RecName: Full=Splicing factor U2AF 65 kDa subunit; AltName: Full=U2 auxiliary factor 65 kDa subunit; AltName: Full=U2 snRNP auxiliary factor large subunit	FALSE	391327	450934	696638	277238	268665	86745.5	313400	128090	301394	337121
NYQQNYQNsESGEKNEGSESAPEGQAQQR_p1_ac0	1.48309	2.03083	0.9174	0.720597	5.53989	1.4431	4.97112	6.60869	6	1	P62960.3	Ybx1	Nuclease-sensitive element-binding protein 1 OS=Bos taurus GN=YBX1 PE=2 SV=3; RecName: Full=Nuclease-sensitive element-binding protein 1; AltName: Full=CCAAT-binding transcription factor I subunit A; Short=CBF-A; AltName: Full=DNA-binding protein B; Short=DBPB; AltName: Full=Enhancer factor I subunit A; Short=EFI-A; AltName: Full=Y-box transcription factor; AltName: Full=Y-box-binding protein 1; …	TRUE	104600	155131	212425	95960	75374.5	14789.3	81931.3	21342.5	73519.6	97738.1
NYQQNYQNSEsGEKNEGSESAPEGQAQQR_p1_ac0	1.21327	1.30841	0.902365	0.690715	3.06822	1.4712	2.78808	3.44134	6	1	P62960.3	Ybx1	Nuclease-sensitive element-binding protein 1 OS=Bos taurus GN=YBX1 PE=2 SV=3; RecName: Full=Nuclease-sensitive element-binding protein 1; AltName: Full=CCAAT-binding transcription factor I subunit A; Short=CBF-A; AltName: Full=DNA-binding protein B; Short=DBPB; AltName: Full=Enhancer factor I subunit A; Short=EFI-A; AltName: Full=Y-box transcription factor; AltName: Full=Y-box-binding protein 1; …	TRUE	26788.1	32501.1	35049.7	24172.7	18502.9	6851.76	21022.7	10080.3	19103.2	23579.2
NYQQNYQNSESGEKNEGsESAPEGQAQQR_p1_ac0	1.29873	1.52844	0.923554	0.749798	2.8429	1.23011	2.40671	2.99894	6	2	P62960.3	Ybx1	Nuclease-sensitive element-binding protein 1 OS=Bos taurus GN=YBX1 PE=2 SV=3; RecName: Full=Nuclease-sensitive element-binding protein 1; AltName: Full=CCAAT-binding transcription factor I subunit A; Short=CBF-A; AltName: Full=DNA-binding protein B; Short=DBPB; AltName: Full=Enhancer factor I subunit A; Short=EFI-A; AltName: Full=Y-box transcription factor; AltName: Full=Y-box-binding protein 1; …	TRUE	173326	225105	264919	160076	129960	46685.6	132723	57428.3	112359	140007
NLSSDKYGDTGYHDDDEEEDEAEDEEEEDGKDsDAESSDLFNNLNLGR_p1_ac0	1.1869	1.34982	0.775171	0.710103	2.192	0.8646	1.96079	2.38488	6	1	Q922H9.1	Znf330	RecName: Full=Zinc finger protein 330; AltName: Full=Nucleolar autoantigen 36; AltName: Full=Nucleolar cysteine-rich protein	FALSE	6317.27	7497.98	8527.19	4896.96	4485.91	2247.48	4926.48	1943.17	4406.84	5359.96
EKEQNETEERSsR_p1_ac0	0.959672	1.25897	0.697836	0.566572	2.34204	1.731	2.68268	2.14809	6	2	Q61464.2	Znf638	RecName: Full=Zinc finger protein 638; AltName: Full=Nuclear protein 220; AltName: Full=Zinc finger matrin-like protein	FALSE	34502.1	33110.7	43437.2	24076.8	19548	10401.2	24360	18004.5	27903.1	22342.7
EKEQNETEERSSR_p1_ac0	0.959656	1.24521	0.667452	0.709706	2.03183	1.66501	2.41178	1.80797	6	1	Q61464.2	Znf638	RecName: Full=Zinc finger protein 638; AltName: Full=Nuclear protein 220; AltName: Full=Zinc finger matrin-like protein	FALSE	9614.75	9226.85	11972.4	6417.38	6823.65	3624.67	7364.72	6035.11	8741.88	6553.27
EYEATLEECCAKDDPHACYSTVFDK_p0_ac0	1.00694	1.05621	0.99582	0.871018	2.23892	1.38415	1.76909	1.77506	6	1	cont_P02769		Serum albumin OS=Bos_taurus GN=ALB PE=1 SV=4	FALSE	739843	744979	781428	736751	644417	246835	552644	341656	436673	438145
HNIEDGSVQLADHYQQNTPIGDGPVLLPDNHYLSTQSALSKDPNEK_p0_ac0	1.15109	1.7497	1.06379	0.998116	2.30929	1.27719	2.31192	2.37023	6	1	cont_P00018		GFP-Tag GFP-Tag, Enhanced Green Fluorescent Protein, pEGFP; Green fluorescent protein OS=Aequorea victoria GN=GFP PE=1 SV=1	FALSE	11787	13567.9	20623.7	12538.9	11764.8	6257.11	14449.5	7991.52	14466	14830.8
KCCYDGAHRNDDETCEQR_p0_ac0	0.867716	1.13877	0.859993	0.800155	2.71522	1.42238	2.05614	2.21777	6	1	cont_Q1A7A4		Complement component C5a (Fragment) OS=Bos_taurus PE=2 SV=1	FALSE	52935.7	45933.1	60281.4	45524.3	42356.8	25198.1	68418.2	35841.2	51810.6	55883.4
HNSTTSSTSSGGYR_p1_ac0	1.15461	0.958626	0.970703	1.24826	1.74402	2.39867	1.6077	1.40002	7	1	Q8CBW3.3	Abi1	RecName: Full=Abl interactor 1; AltName: Full=Abelson interactor 1; Short=Abi-1; AltName: Full=Ablphilin-1; AltName: Full=Eps8 SH3 domain-binding protein; Short=Eps8-binding protein; AltName: Full=Spectrin SH3 domain-binding protein 1; AltName: Full=e3B1	FALSE	2952.29	3408.74	2830.14	2865.79	3685.21	1986.93	3465.23	4765.99	3194.39	2781.73
EDHAsSNESHSSR_p1_ac0	0.870953	1.05883	1.63287	0.702128	0.989183	2.29638	3.32497	3.55804	7	1	A2A3V1.2	Akap17b	RecName: Full=A-kinase anchor protein 17B; Short=AKAP-17B; AltName: Full=Protein Talia; AltName: Full=Protein kinase A-anchoring protein 17B; Short=PRKA17B; AltName: Full=Splicing factor, arginine/serine-rich 17B	FALSE	1379.88	1201.81	1461.06	2253.16	968.854	425.293	420.692	976.633	1414.08	1513.21
RKREtDDEGEDD_p1_ac0	1.08079	1.07762	1.95877	0.887046	1.57307	2.49506	2.72486	2.32107	7	2	Q9EST5.1	Anp32b	RecName: Full=Acidic leucine-rich nuclear phosphoprotein 32 family member B; AltName: Full=Proliferation-related acidic leucine-rich protein PAL31; Acidic leucine-rich nuclear phosphoprotein 32 family member B OS=Bos taurus GN=ANP32B PE=2 SV=1	FALSE	113588	122765	122405	222493	100758	31730.8	49914.8	79170.1	86462	73649.3
RRsSSDLAR_p1_ac0	0.936859	0.869793	1.24988	0.878638	1.88353	2.50847	2.10701	1.85898	7	1	Q8R5G7.3	Arap3	RecName: Full=Arf-GAP with Rho-GAP domain, ANK repeat and PH domain-containing protein 3; AltName: Full=Centaurin-delta-3; Short=Cnt-d3; AltName: Full=Dual specificity Rho- and Arf-GTPase-activating protein 1	FALSE	14842.3	13905.1	12909.7	18551.1	13041	5003.49	9424.23	12551.1	10542.4	9301.38
RRSsSDLAR_p1_ac0	1.14387	1.1725	1.66946	1.1531	1.8393	2.1623	2.93986	2.19198	7	1	Q8R5G7.3	Arap3	RecName: Full=Arf-GAP with Rho-GAP domain, ANK repeat and PH domain-containing protein 3; AltName: Full=Centaurin-delta-3; Short=Cnt-d3; AltName: Full=Dual specificity Rho- and Arf-GTPase-activating protein 1	FALSE	24092.7	27558.8	28248.5	40221.7	27781.3	8990.16	16535.6	19439.5	26429.8	19706.2
RHEGEMYSVPYSAGQGQPQQQQLPAAQSQPASQPQAAQPSPQQDVYNQYSNAYPASATAATDR_p0_ac0	1.31314	0.815316	1.024	1.25593	3.02263	3.03832	4.1361	2.47728	7	1	A2BH40.1	Arid1a	RecName: Full=AT-rich interactive domain-containing protein 1A; Short=ARID domain-containing protein 1A; AltName: Full=BRG1-associated factor 250; Short=BAF250; AltName: Full=BRG1-associated factor 250a; Short=BAF250A; AltName: Full=Osa homolog 1; AltName: Full=SWI-like protein; AltName: Full=SWI/SNF complex protein p270; AltName: Full=SWI/SNF-related, matrix-associated, actin-dependent regulator…	FALSE	3396.66	4460.3	2769.35	3478.18	4265.98	1212.45	3664.78	3683.81	5014.81	3003.58
SsSSSASPSsPSSR_p2_ac0	1.65522	1.1031	0.882082	0.694868	1.28808	1.30497	1.31497	1.26204	7	1	Q8K019.2	Bclaf1	RecName: Full=Bcl-2-associated transcription factor 1; Short=Btf	FALSE	2484.22	4111.94	2740.33	2191.28	1726.2	2431.29	3131.68	3172.76	3197.07	3068.39
HVSDDMK_p0_ac0	1.31071	0.996704	1.41064	0.904932	1.27905	1.72533	2.12892	1.67728	7	1	Q3SYV4; P40124.4	CAP1;Cap1	Adenylyl cyclase-associated protein 1 OS=Bos taurus GN=CAP1 PE=2 SV=3; RecName: Full=Adenylyl cyclase-associated protein 1; Short=CAP 1	FALSE	28202.1	36964.6	28109.1	39782.9	25521	13989.8	17893.6	24137	29783.1	23464.7
SGNTHRsPR_p1_ac0	2.12757	1.63425	1.35566	1.0656	1.51094	1.89615	1.76863	1.36205	7	1	Q91W92.1	Cdc42ep1	RecName: Full=Cdc42 effector protein 1; AltName: Full=Binder of Rho GTPases 5	FALSE	1023.79	2178.18	1673.12	1387.91	1090.94	914.344	1381.52	1733.73	1617.14	1245.38
SsPHGK_p1_ac0	1.70328	1.27568	2.30521	0.753072	1.85937	2.42993	2.00669	2.56984	7	1	P47941.2	Crkl	RecName: Full=Crk-like protein	FALSE	11460.2	19520	14619.6	26418.2	8630.37	3440.7	6397.54	8360.65	6904.41	8842.06
ERQEQEEAR_p0_ac0	1.13449	0.978332	1.65352	0.784205	1.20466	1.88781	2.17581	1.8701	7	3	Q60598.2	Cttn	RecName: Full=Src substrate cortactin	FALSE	17004.7	19291.7	16636.3	28117.7	13335.2	6269.69	7552.85	11836	13641.7	11724.9
HHSESEERTETR_p0_ac0	1.22439	0.722094	1.64791	1.06361	1.60703	1.5568	2.06961	1.74901	7	1	Q99MJ9.1	Ddx50	RecName: Full=ATP-dependent RNA helicase DDX50; AltName: Full=DEAD box protein 50; AltName: Full=Gu-beta; AltName: Full=Nucleolar protein Gu2	FALSE	3142.7	3847.88	2269.33	5178.89	3342.6	1447.86	2326.76	2254.03	2996.52	2532.32
RRNsSSSLSSR_p2_ac0	1.76679	1.34044	1.5722	2.29895	1.61681	2.33944	3.19184	3.23767	7	2	Q9R0Z9.2	Dlc1	RecName: Full=Rho GTPase-activating protein 7; AltName: Full=Deleted in liver cancer 1 protein homolog; Short=DLC-1; AltName: Full=Rho-type GTPase-activating protein 7; AltName: Full=START domain-containing protein 12; Short=StARD12; AltName: Full=StAR-related lipid transfer protein 12	FALSE	2549.55	4504.53	3417.53	4008.42	5861.28	1426.25	2305.97	3336.62	4552.35	4617.71
HTDDDRPPRR_p0_ac0	0.951058	0.937036	1.39461	0.833019	1.55321	2.06751	2.19205	1.73641	7	4	P23116.5	Eif3a	RecName: Full=Eukaryotic translation initiation factor 3 subunit A; Short=eIF3a; AltName: Full=Centrosomin; AltName: Full=Eukaryotic translation initiation factor 3 subunit 10; AltName: Full=eIF-3-theta; AltName: Full=eIF3 p167; AltName: Full=eIF3 p180; AltName: Full=eIF3 p185; AltName: Full=p162	FALSE	45121.6	42913.2	42280.5	62926.8	37587.1	16896.7	26244.1	34934.1	37038.4	29339.6
KRDGsEEDEDNSKR_p1_ac0	1.02706	1.21644	1.75418	0.718015	1.30119	2.67308	2.99657	2.46911	7	2	Q05D44.2	Eif5b	RecName: Full=Eukaryotic translation initiation factor 5B; Short=eIF-5B; AltName: Full=Translation initiation factor IF-2	FALSE	68014.1	69854.6	82735.1	119309	48835.2	26297.5	34218.1	70295.3	78802.4	64931.4
RREtVER_p1_ac0	0.943341	0.719865	1.82682	0.751526	1.29889	1.9105	1.99534	2.37322	7	1	P26040.3	Ezr	RecName: Full=Ezrin; AltName: Full=Cytovillin; AltName: Full=Villin-2; AltName: Full=p81; Ezrin OS=Bos taurus GN=EZR PE=1 SV=2	FALSE	11011.7	10387.8	7926.94	20116.5	8275.59	4374.2	5681.59	8356.89	8728.01	10380.9
SHGAEGGGGsPEK_p1_ac0	1.18153	1.03198	1.42271	0.738685	1.26767	1.77818	2.03645	1.98829	7	2	Q76LS9.1	Fam63a	RecName: Full=Ubiquitin carboxyl-terminal hydrolase MINDY-1; AltName: Full=Deubiquitinating enzyme MINDY-1; AltName: Full=NF-E2 inducible protein; AltName: Full=Protein FAM63A	FALSE	69442.6	82048.7	71663.7	98796.4	51296.2	28695.3	36376.1	51025.4	58436.7	57054.6
RRKDsAQDVQAK_p1_ac0	0.980309	0.876643	1.64439	0.65801	1.66096	2.63258	3.28441	2.5105	7	2	Q9JJ28.1	Flii	RecName: Full=Protein flightless-1 homolog	FALSE	628112	615744	550630	1.03286e+06	413304	162199	269406	427003	532729	407201
GGPSGGMR_p0_ac0	1.36808	1.26128	1.39275	1.48152	0.973503	2.10425	2.06838	1.61226	7	1	P97855.1	G3bp1	RecName: Full=Ras GTPase-activating protein-binding protein 1; Short=G3BP-1; AltName: Full=ATP-dependent DNA helicase VIII; AltName: Full=GAP SH3 domain-binding protein 1; AltName: Full=HDH-VIII	FALSE	4947.62	6768.74	6240.31	6890.82	7329.98	2216.51	2157.78	4664.09	4584.58	3573.59
SSsRMEER_p1_ac0	1.19922	1.27034	0.968852	0.667975	6.1452	7.78276	7.5178	3.23427	7	1	Q8VHR5.1	Gatad2b	RecName: Full=Transcriptional repressor p66-beta; AltName: Full=GATA zinc finger domain-containing protein 2B; AltName: Full=p66/p68	TRUE	2597.3	3114.73	3299.45	2516.4	1734.93	179.978	1106	1400.72	1353.04	582.097
GMSPHCNGSDCGYSSSMEGSETGSR_p1_ac0	1.50276	0.952062	0.926226	0.780138	2.11733	1.60226	1.21234	1.62019	7	1	Q5SV77.1	Ggnbp2	RecName: Full=Gametogenetin-binding protein 2; AltName: Full=Dioxin-inducible factor 3; Short=DIF-3; AltName: Full=Protein ZNF403	FALSE	4543.7	6828.08	4325.88	4208.49	3544.71	2568.26	5437.85	4115.02	3113.61	4161.05
SLSATPAARASLPARAAAAARAASAAR_p3_ac0	0.898414	0.975737	1.52532	0.900027	2.09256	1.51001	1.35422	1.29465	7	1	Q6R0H7.1	Gnas	RecName: Full=Guanine nucleotide-binding protein G(s) subunit alpha isoforms XLas; AltName: Full=Adenylate cyclase-stimulating G alpha protein; AltName: Full=Extra large alphas protein; Short=XLalphas	FALSE	1241.9	1115.74	1211.76	1894.29	1117.74	1125.61	2355.41	1699.68	1524.32	1457.27
GQTNNAASASASNST_p1_ac0	1.22369	1.02507	0.872887	1.3392	2.12231	1.66426	1.10146	1.42478	7	1	Q9WV60.2	Gsk3b	RecName: Full=Glycogen synthase kinase-3 beta; Short=GSK-3 beta; AltName: Full=Serine/threonine-protein kinase GSK3B	FALSE	1461.78	1788.77	1498.43	1275.97	1957.62	1341.86	2847.83	2233.19	1478	1911.86
DREsMGHR_p1_ac0	1.34215	1.00648	0.987556	0.83167	1.77229	1.71566	2.14761	2.15493	7	6	Q5E9J1; Q9Z2X1.3	Hnrnpf;HNRNPF	Heterogeneous nuclear ribonucleoprotein F OS=Bos taurus GN=HNRNPF PE=2 SV=3; RecName: Full=Heterogeneous nuclear ribonucleoprotein F; Short=hnRNP F; Contains: RecName: Full=Heterogeneous nuclear ribonucleoprotein F, N-terminally processed	FALSE	29168.3	39148.2	29357.4	28805.3	24258.4	9468.12	16780.3	16244.1	20333.8	20403.1
QGQQQAGGDGKTEQK_p0_ac0	1.24686	1.15625	1.30891	0.64724	1.36736	1.96181	2.53497	2.51788	7	1	Q8VEK3.1	Hnrnpu	RecName: Full=Heterogeneous nuclear ribonucleoprotein U; Short=hnRNP U; AltName: Full=Scaffold attachment factor A; Short=SAF-A	FALSE	26157.7	32614.9	30244.9	34238.1	16930.3	7386.35	10099.8	14490.6	18724.2	18598
ASSHSSQSQGGGsVTKK_p1_ac0	1.3157	1.19379	1.02808	0.611497	1.62342	2.14513	2.49934	2.38264	7	5	P48678.2	Lmna	RecName: Full=Prelamin-A/C; Contains: RecName: Full=Lamin-A/C; Flags: Precursor	FALSE	449703	591673	536850	462328	274992	113909	184922	244350	284697	271404
VLQHMK_p0_ac0	1.1485	1.09059	1.22481	1.12356	1.74617	2.42109	2.14692	1.79345	7	1	Q922Q8.1	Lrrc59	RecName: Full=Leucine-rich repeat-containing protein 59; Leucine-rich repeat-containing protein 59 OS=Bos taurus GN=LRRC59 PE=2 SV=1	FALSE	30422.6	34940.4	33178.4	37261.9	34181.4	14680.4	25634.5	35542.6	31517.7	26328.7
SSsPSVR_p1_ac0	1.1795	0.847776	1.20997	1.09875	1.16539	1.75992	2.04928	1.82392	7	2	Q62073.1	Map3k7	Mitogen-activated protein kinase kinase kinase 7 OS=Bos taurus GN=MAP3K7 PE=2 SV=1; RecName: Full=Mitogen-activated protein kinase kinase kinase 7; AltName: Full=Transforming growth factor-beta-activated kinase 1; Short=TGF-beta-activated kinase 1	FALSE	30683.7	36191.5	26012.9	37126.5	33713.6	10300.2	12003.8	18127.6	21108.1	18786.8
SHHANsPTAGAAK_p1_ac0	1.27704	1.06964	1.5162	0.54206	1.43671	2.28182	2.81684	1.97297	7	2	Q8R001.1	Mapre2	RecName: Full=Microtubule-associated protein RP/EB family member 2; AltName: Full=APC-binding protein EB2; AltName: Full=End-binding protein 2; Short=EB2; Microtubule-associated protein RP/EB family member 2 OS=Bos taurus GN=MAPRE2 PE=2 SV=1	FALSE	50354.7	64305.2	53861.7	76347.8	27295.3	20237.8	29075.7	46179	57006.5	39928.6
SEESRsSPNR_p1_ac0	1.01035	0.974267	1.15058	0.816482	1.26998	2.34639	2.62623	2.1179	7	3	P49717.1	Mcm4	RecName: Full=DNA replication licensing factor MCM4; AltName: Full=CDC21 homolog; AltName: Full=P1-CDC21	FALSE	26419.7	26693.1	25739.9	30398	21571.2	7257.47	9216.87	17028.9	19059.8	15370.6
SEESRSsPNR_p1_ac0	1.1093	1.05829	1.30048	0.763798	1.32488	2.9988	3.07103	2.51883	7	4	P49717.1	Mcm4	RecName: Full=DNA replication licensing factor MCM4; AltName: Full=CDC21 homolog; AltName: Full=P1-CDC21	FALSE	42577.7	47231.5	45059.6	55371.6	32520.8	8219.39	10889.7	24648.3	25242	20703.3
SEESRSSPNR_p1_ac0	1.16665	1.16355	1.35934	0.734473	1.50208	2.8201	2.86802	2.55725	7	3	P49717.1	Mcm4	RecName: Full=DNA replication licensing factor MCM4; AltName: Full=CDC21 homolog; AltName: Full=P1-CDC21	FALSE	24301.3	28351	28275.8	33033.7	17848.6	4816.51	7234.76	13583	13813.8	12317
SEESRSsPNRR_p1_ac0	1.15817	0.887292	1.8607	0.677519	1.35285	2.37463	2.75628	2.65923	7	2	P49717.1	Mcm4	RecName: Full=DNA replication licensing factor MCM4; AltName: Full=CDC21 homolog; AltName: Full=P1-CDC21	FALSE	14623.6	16936.5	12975.4	27210.1	9907.74	3805.65	5148.46	9036.99	10489.4	10120.1
NSSDQEGNsVSSsPAHR_p2_ac0	1.24257	1.09592	1.29198	0.661594	1.91647	1.59083	1.95932	0.944958	7	1	A2AWL7.1	Mga	RecName: Full=MAX gene-associated protein	TRUE	2333.57	2899.61	2557.4	3014.92	1543.88	1710.85	3278.8	2721.67	3352.1	1616.68
SEGTtPEK_p1_ac0	1.19108	1.10119	1.5629	1.11664	1.03268	1.72566	2.17757	1.69093	7	1	Q7TPV4.2	Mybbp1a	RecName: Full=Myb-binding protein 1A; AltName: Full=Myb-binding protein of 160 kDa	FALSE	14813.4	17644	16312.4	23151.8	16541.3	8730.88	9016.21	15066.5	19012.1	14763.3
QRQELEK_p0_ac0	1.04895	0.963454	1.14794	0.744122	1.1994	1.99211	2.12781	1.64522	7	1	Q8VDD5.4	Myh9	RecName: Full=Myosin-9; AltName: Full=Cellular myosin heavy chain, type A; AltName: Full=Myosin heavy chain 9; AltName: Full=Myosin heavy chain, non-muscle IIa; AltName: Full=Non-muscle myosin heavy chain A; Short=NMMHC-A; AltName: Full=Non-muscle myosin heavy chain IIa; Short=NMMHC II-a; Short=NMMHC-IIA	FALSE	57518.1	60333.3	55416	66027.2	42800.5	19332.6	23187.6	38512.7	41136.2	31806.4
RQsLATK_p1_ac0	1.24014	0.963654	1.03497	0.814553	1.53824	2.20724	2.23754	2.29731	7	2	Q27966	MYO1C	Unconventional myosin-Ic OS=Bos taurus GN=MYO1C PE=1 SV=3; RecName: Full=Unconventional myosin-Ic; AltName: Full=Myosin I beta; Short=MMI-beta; Short=MMIb	FALSE	157082	194803	151373	162575	127952	37343.7	57443.7	82426.3	83558.1	85790
AGSEsPHASR_p1_ac0	1.13796	1.01502	1.04975	0.872148	1.05587	1.82462	2.34626	1.98971	7	3	Q6GQX2.1	Nckap5l	RecName: Full=Nck-associated protein 5-like; AltName: Full=Centrosomal protein of 169 kDa; Short=Cep169	FALSE	21084.1	23992.9	21400.8	22133.1	18388.5	7313.56	7722.13	13344.4	17159.5	14551.8
RAHtLER_p1_ac0	1.40933	1.11515	1.62862	0.767661	1.10728	1.67817	2.09127	2.1885	7	1	Q6GQX2.1	Nckap5l	RecName: Full=Nck-associated protein 5-like; AltName: Full=Centrosomal protein of 169 kDa; Short=Cep169	FALSE	12274.7	17299.2	13688.2	19990.8	9422.84	4776.6	5289.04	8015.94	9989.15	10453.6
SHtSEGPRsR_p2_ac0	1.07772	0.925968	0.871676	0.87861	2.27176	1.73798	2.09976	1.90463	7	1	Q62433.1	Ndrg1	RecName: Full=Protein NDRG1; AltName: Full=N-myc downstream-regulated gene 1 protein; Short=Protein Ndr1	FALSE	4288.96	4622.32	3971.44	3738.58	3768.32	1316.51	2990.8	2288.07	2764.36	2507.47
RMHACTAsT_p1_ac0	1.18977	1.18763	0.868372	1.04866	2.23698	3.38179	4.04025	2.77572	7	1	Q9ES74.1	Nek7	RecName: Full=Serine/threonine-protein kinase Nek7; AltName: Full=Never in mitosis A-related kinase 7; Short=NimA-related protein kinase 7	FALSE	1949.35	2319.28	2315.12	1692.76	2044.22	489.809	1095.69	1656.43	1978.95	1359.57
SVRDtPAK_p1_ac0	1.18243	1.06675	1.36545	0.819993	1.53135	1.84375	2.673	3.04616	7	2	Q61937.1; Q3T160	Npm1;NPM1	RecName: Full=Nucleophosmin; Short=NPM; AltName: Full=Nucleolar phosphoprotein B23; AltName: Full=Nucleolar protein NO38; AltName: Full=Numatrin; Nucleophosmin OS=Bos taurus GN=NPM1 PE=2 SV=1	FALSE	1.2083e+06	1.42873e+06	1.28895e+06	1.64987e+06	990797	268132	410604	494370	716717	816775
EKPEGHGQsSER_p1_ac0	1.60696	1.35833	1.09936	0.506595	1.7574	3.61923	3.76052	2.6303	7	2	Q5NCR9.1	Nsrp1	RecName: Full=Nuclear speckle splicing regulatory protein 1; AltName: Full=Coiled-coil domain-containing protein 55; AltName: Full=Nuclear speckle-related protein 70; Short=NSrp70	FALSE	253532	407415	344379	278722	128438	48636.9	85474.6	176028	182900	127929
TKKDDSHSAEDsEDEK_p1_ac0	1.16232	1.57119	1.47924	0.618236	2.04472	1.91385	3.16494	2.75221	7	1	Q29S11; Q80XU3.1	NUCKS1;Nucks1	Nuclear ubiquitous casein and cyclin-dependent kinase substrate 1 OS=Bos taurus GN=NUCKS1 PE=2 SV=1; RecName: Full=Nuclear ubiquitous casein and cyclin-dependent kinase substrate 1; AltName: Full=JC7	TRUE	146388	170150	230003	216543	90502.4	32806.7	67080.3	62786.9	103831	90290.7
TETESHSNMR_p0_ac0	1.85419	1.7138	2.1744	0.943796	2.83861	3.44126	4.47556	1.69984	7	1	Q9R0L6.2	Pcm1	RecName: Full=Pericentriolar material 1 protein; Short=PCM-1; Short=mPCM-1	FALSE	1017.79	1887.18	1744.3	2213.09	960.59	294.006	834.569	1011.75	1315.84	499.765
RMEEEER_p0_ac0	1.02239	1.00821	1.10841	0.870765	1.42583	2.24551	2.46776	2.01455	7	2	Q9QXS1.3	Plec	RecName: Full=Plectin; Short=PCN; Short=PLTN; AltName: Full=Plectin-1; AltName: Full=Plectin-6	FALSE	25385.5	25953.9	25594	28137.5	22104.8	7196.6	10261.2	16160	17759.4	14497.9
HRsEPQHPK_p1_ac0	1.17078	1.07745	1.52057	0.648218	2.22551	2.92426	3.33702	2.79528	7	14	Q9ERS5.1	Plekha2	RecName: Full=Pleckstrin homology domain-containing family A member 2; Short=PH domain-containing family A member 2; AltName: Full=PH domain-containing adaptor PHAD47; AltName: Full=Tandem PH domain-containing protein 2; Short=TAPP-2; Pleckstrin homology domain-containing family A member 2 OS=Bos taurus GN=PLEKHA2 PE=2 SV=1	FALSE	1.48992e+06	1.74436e+06	1.60531e+06	2.26553e+06	965791	312179	694758	912892	1.04175e+06	872628
AHSSDRAsPSNQSR_p2_ac0	1.27911	1.34221	0.929218	1.18916	1.03831	2.03201	1.55174	1.15405	7	1	Q64702.2	Plk4	RecName: Full=Serine/threonine-protein kinase PLK4; AltName: Full=Polo-like kinase 4; Short=PLK-4; AltName: Full=Serine/threonine-protein kinase 18; AltName: Full=Serine/threonine-protein kinase Sak	FALSE	1654.39	2116.15	2220.54	1537.29	1967.33	1572.95	1633.21	3196.25	2440.82	1815.27
ATHQDSRPAsR_p1_ac0	1.17216	0.974934	1.82931	0.785863	1.20142	1.46057	2.20268	2.1526	7	1	Q91YU8.2	Ppan	RecName: Full=Suppressor of SWI4 1 homolog; Short=Ssf-1; AltName: Full=Peter Pan homolog	FALSE	3073.25	3602.34	2996.22	5621.93	2415.16	1426.33	1713.61	2083.26	3141.75	3070.32
EQsPVSK_p1_ac0	1.11678	1.06016	1.38246	0.85162	0.852929	1.89544	1.77558	1.81018	7	1	A2AR02.1	Ppig	RecName: Full=Peptidyl-prolyl cis-trans isomerase G; Short=PPIase G; Short=Peptidyl-prolyl isomerase G; AltName: Full=Cyclophilin G; AltName: Full=Rotamase G	FALSE	343513	383629	364178	474893	292542	122280	104296	231775	217118	221349
SEEHsPSR_p1_ac0	1.47364	1.28269	1.71158	1.07147	2.07807	1.99773	1.23262	2.03112	7	4	Q80YR9.2; Q66JV4.2	Rbm12b1;Rbm12b2	RecName: Full=RNA-binding protein 12B-A; AltName: Full=RNA-binding motif protein 12B-A; RecName: Full=RNA-binding protein 12B-B; AltName: Full=RNA-binding motif protein 12B-B	FALSE	13954.5	20563.9	17899.2	23884.1	14951.8	7897.34	16411.2	15776.8	9734.41	16040.5
SEEHsPSRR_p1_ac0	1.76975	1.49122	2.17785	1.25726	5.14279	4.70307	3.73691	4.14319	7	3	Q80YR9.2; Q66JV4.2	Rbm12b1;Rbm12b2	RecName: Full=RNA-binding protein 12B-A; AltName: Full=RNA-binding motif protein 12B-A; RecName: Full=RNA-binding protein 12B-B; AltName: Full=RNA-binding motif protein 12B-B	FALSE	6328.67	11200.2	9437.41	13782.9	7956.75	1531.57	7876.54	7203.08	5723.33	6345.59
MEQEAERR_p0_ac0	1.20688	1.03409	1.13445	1.1067	1.75014	2.00374	1.88022	1.64139	7	3	B2RY56.2	Rbm25	RecName: Full=RNA-binding protein 25; AltName: Full=RNA-binding motif protein 25	FALSE	19165.1	23130	19818.4	21741.8	21210	8717.51	15256.9	17467.6	16390.8	14308.9
ERDsYHGSDR_p1_ac0	1.86673	1.30385	0.967414	0.828913	1.83023	1.80004	1.70202	1.43842	7	2	Q8R0F5.1	Rbmx2	RecName: Full=RNA-binding motif protein, X-linked 2	FALSE	49645.2	92674.2	64729.7	48027.4	41151.6	26615.4	48712.4	47908.8	45299.9	38284.3
ERDsYHGSDRR_p1_ac0	2.67348	1.77622	1.38602	0.98994	3.02501	2.42061	2.34328	1.55594	7	3	Q8R0F5.1	Rbmx2	RecName: Full=RNA-binding motif protein, X-linked 2	FALSE	24718.2	66083.7	43905	34259.9	24469.5	11831.7	35791	28640	27725.1	18409.4
RMNTNPSR_p0_ac0	1.57159	0.980035	1.23598	1.23669	1.58422	2.6019	2.06636	2.13595	7	2	P19253.4	Rpl13a	60S ribosomal protein L13a OS=Bos taurus GN=RPL13A PE=2 SV=3; RecName: Full=60S ribosomal protein L13a; AltName: Full=Transplantation antigen P198; AltName: Full=Tum-P198 antigen	FALSE	6286.32	9879.49	6160.81	7769.78	7774.25	2183.36	3458.91	5680.88	4511.59	4663.53
RNEDEDSPNK_p0_ac0	1.09721	0.85079	1.514	0.71899	1.22039	2.10964	2.3065	2.05416	7	1	P62900.1	Rpl31	RecName: Full=60S ribosomal protein L31	FALSE	59646	65443.9	50746.2	90303.8	42884.9	23651.1	28863.7	49895.4	54551.3	48583.3
KAGsDAAASRPR_p1_ac0	1.49703	0.931606	1.00905	1.42218	1.48153	1.27664	2.01153	2.32265	7	12	P47911.3	Rpl6	RecName: Full=60S ribosomal protein L6; AltName: Full=TAX-responsive enhancer element-binding protein 107; Short=TAXREB107	FALSE	1.43782e+06	2.15246e+06	1.33949e+06	1.45084e+06	2.04485e+06	815889	1.20876e+06	1.04159e+06	1.64119e+06	1.89503e+06
RSsDTEEESR_p1_ac0	1.15498	1.01157	1.41521	0.806943	1.39887	3.23491	2.36118	2.40414	7	1	Q9DBU6.1	Rsrc1	RecName: Full=Serine/Arginine-related protein 53; Short=SRrp53; AltName: Full=Arginine/serine-rich coiled-coil protein 1; Serine/Arginine-related protein 53 OS=Bos taurus GN=RSRC1 PE=2 SV=1	FALSE	9316.79	10760.8	9424.55	13185.2	7518.12	2221.91	3108.15	7187.68	5246.34	5341.78
QCHEMAER_p0_ac0	1.21041	0.955294	0.881926	0.975366	1.81042	1.88601	2.10607	1.89846	7	2	Q8K1J5.1	Sde2	RecName: Full=Protein SDE2 homolog	FALSE	11735.6	14205	11211	10350	11446.6	4720.46	8546	8902.83	9941.61	8961.6
MQEHMR_p0_ac0	1.94272	0.98173	1.53543	1.24076	11.3991	11.4146	13.3327	14.9885	7	1	Q8K4Z5.1; A2VDN6	Sf3a1;SF3A1	RecName: Full=Splicing factor 3A subunit 1; AltName: Full=SF3a120; Splicing factor 3A subunit 1 OS=Bos taurus GN=SF3A1 PE=2 SV=1	FALSE	2425.71	4712.47	2381.4	3724.51	3009.72	160.433	1828.78	1831.27	2139	2404.65
SSSDsDDEERKQEK_p1_ac0	0.965425	1.02177	1.20152	1.19569	1.78852	2.51547	2.62155	2.8642	7	1	Q8BHJ9.1	Slu7	RecName: Full=Pre-mRNA-splicing factor SLU7	FALSE	139674	134845	142714	167820	167007	41418.3	74077.6	104187	108580	118630
EARsPQPNK_p1_ac0	1.12523	0.973472	1.35607	0.770723	1.13706	1.8001	2.13038	2.00339	7	4	Q52KI8.2	Srrm1	RecName: Full=Serine/arginine repetitive matrix protein 1; AltName: Full=Plenty-of-prolines 101	FALSE	337119	379338	328176	457157	259826	113195	128710	203763	241149	226775
GSsPGRsTR_p2_ac0	1.78474	1.30575	1.37871	1.35892	1.59406	2.06234	1.93883	2.03782	7	1	Q52KI8.2	Srrm1	RecName: Full=Serine/arginine repetitive matrix protein 1; AltName: Full=Plenty-of-prolines 101	FALSE	5490.93	9799.9	7169.81	7570.38	7461.75	1957.37	3120.17	4036.77	3795.01	3988.76
RHsPsPRPR_p2_ac0	1.15952	0.99743	1.03357	0.662405	1.68941	2.34121	2.08916	1.88142	7	26	Q52KI8.2	Srrm1	RecName: Full=Serine/arginine repetitive matrix protein 1; AltName: Full=Plenty-of-prolines 101	FALSE	760315	881598	758361	785840	503637	281678	475869	659469	588470	529955
TRHSPtPQQSNR_p2_ac0	2.25453	0.754741	0.755833	1.33267	4.73705	2.61545	2.04822	3.41606	7	5	Q52KI8.2	Srrm1	RecName: Full=Serine/arginine repetitive matrix protein 1; AltName: Full=Plenty-of-prolines 101	FALSE	286525	645979	216252	216565	381842	73245.6	346968	191570	150023	250211
ERsDYDR_p1_ac0	1.33601	0.79604	0.714914	0.908319	2.44815	1.85791	1.71038	2.19915	7	1	Q99MR6.1	Srrt	RecName: Full=Serrate RNA effector molecule homolog; AltName: Full=Arsenite-resistance protein 2; Serrate RNA effector molecule homolog OS=Bos taurus GN=SRRT PE=2 SV=1	FALSE	31207.7	41693.8	24842.6	22310.8	28346.5	6253.31	15309	11618.1	10695.5	13752
RRsPPPR_p1_ac0	1.26633	1.10939	1.85174	0.471421	1.59169	3.58666	4.06374	3.44099	7	13	P84104.1	Srsf3	RecName: Full=Serine/arginine-rich splicing factor 3; AltName: Full=Pre-mRNA-splicing factor SRP20; AltName: Full=Protein X16; AltName: Full=Splicing factor, arginine/serine-rich 3	FALSE	1.6558e+06	2.09679e+06	1.83692e+06	3.06611e+06	780580	378274	602095	1.35674e+06	1.53721e+06	1.30164e+06
HEECSRPHNGR_p0_ac0	1.02945	1.00068	1.47662	0.724416	1.40966	2.05741	2.12057	1.91504	7	2	Q5U4D9.1	Thoc6	RecName: Full=THO complex subunit 6 homolog; AltName: Full=WD repeat-containing protein 58	FALSE	41263.3	42478.4	41291.5	60930.2	29891.8	19033.2	26830.4	39159.1	40361.2	36449.3
SRsREHLR_p1_ac0	1.26751	1.08965	1.91695	0.724081	1.65421	2.53121	2.48824	2.02295	7	3	Q9Z0U1.2	Tjp2	RecName: Full=Tight junction protein ZO-2; AltName: Full=Tight junction protein 2; AltName: Full=Zona occludens protein 2; AltName: Full=Zonula occludens protein 2	FALSE	31933.5	40476	34796.2	61214.8	23122.4	12043.5	19922.4	30484.6	29967.2	24363.5
sARHtPARsR_p3_ac0	1.16106	1.05312	0.998035	0.768122	1.14055	1.93524	2.00348	2.60083	7	4	P62996.1	Tra2b	RecName: Full=Transformer-2 protein homolog beta; Short=TRA-2 beta; Short=TRA2-beta; AltName: Full=Silica-induced gene 41 protein; Short=SIG-41; AltName: Full=Splicing factor, arginine/serine-rich 10; AltName: Full=Transformer-2 protein homolog B	FALSE	106972	124200	112654	106762	82167.4	27569.4	31444.2	53353.6	55234.8	71703.4
HSTSPsPSR_p2_ac0	0.981669	0.539333	1.20554	1.15074	3.05519	3.53216	2.80026	3.95753	7	1	Q6NV83.3	U2surp	RecName: Full=U2 snRNP-associated SURP motif-containing protein; AltName: Full=140 kDa Ser/Arg-rich domain protein; AltName: Full=U2-associated protein SR140	FALSE	1979.94	1943.65	1067.85	2386.9	2278.39	561.404	1715.2	1982.97	1572.08	2221.77
RQASESSSRPH_p1_ac0	1.62251	0.815749	1.08568	0.957762	1.23007	2.3392	2.20869	2.10096	7	2	Q99PM9.1	Uck2	RecName: Full=Uridine-cytidine kinase 2; Short=UCK 2; AltName: Full=Cytidine monophosphokinase 2; AltName: Full=Uridine monophosphokinase 2	FALSE	5599.26	9084.86	4567.59	6078.98	5362.76	1463.03	1799.62	3422.31	3231.38	3073.76
RQPEHMER_p0_ac0	1.27891	1.08196	1.17395	1.02222	1.68966	2.089	2.14596	1.81384	7	4	P70460.4	Vasp	RecName: Full=Vasodilator-stimulated phosphoprotein; Short=VASP	FALSE	38742.4	49547.8	41917.6	45481.8	39603.1	16291.7	27527.4	34033.3	34961.4	29550.5
SQHsTPSRER_p2_ac0	1.44147	1.06066	1.40673	0.767552	1.46583	3.11127	3.04596	2.38637	7	1	Q9ESL4.1	Zak	RecName: Full=Mitogen-activated protein kinase kinase kinase MLT; AltName: Full=Leucine zipper- and sterile alpha motif kinase ZAK; AltName: Full=MLK-like mitogen-activated protein triple kinase; AltName: Full=Mixed lineage kinase-related kinase; Short=MLK-related kinase; Short=MRK; AltName: Full=Sterile alpha motif- and leucine zipper-containing kinase AZK	FALSE	1618.64	2333.23	1716.83	2277	1242.39	771.384	1130.72	2399.99	2349.6	1840.81
RVLHSGsR_p1_ac0	1.27612	1.15158	1.64637	0.700621	1.2213	1.92032	1.88679	1.37833	7	2	E9Q784.1	Zc3h13	RecName: Full=Zinc finger CCCH domain-containing protein 13	FALSE	14472.4	18468.5	16666.2	23826.9	10139.7	8699.23	10624.4	16705.3	16413.6	11990.4
SSHCDsPPR_p2_ac0	0.746306	0.596887	0.94851	0.770954	0.56096	0.90224	1.13085	0.815815	8	1	O55003.1	Bnip3	RecName: Full=BCL2/adenovirus E1B 19 kDa protein-interacting protein 3; BCL2/adenovirus E1B 19 kDa protein-interacting protein 3 OS=Bos taurus GN=BNIP3 PE=2 SV=1	FALSE	9538.24	7118.44	5693.25	9047.12	7353.54	8028.86	4503.87	7243.95	9079.46	6550.06
SQSHSQSQSHsPSPPR_p1_ac0	0.489211	0.808253	1.2749	0.395012	0.648287	1.33757	0.872886	0.541196	8	1	Q8CFC7.3	Clasrp	RecName: Full=CLK4-associating serine/arginine rich protein; AltName: Full=Clk4-associating SR-related protein; AltName: Full=Serine/arginine-rich splicing factor 16; AltName: Full=Splicing factor, arginine/serine-rich 16; AltName: Full=Suppressor of white-apricot homolog 2	FALSE	1152.57	563.851	931.571	1469.42	455.28	1662.59	1077.84	2223.83	1451.25	899.787
HRsSEESESEDTNHK_p2_ac0	0.543721	0.714158	0.60674	0.677575	0.508849	1.0784	1.20892	0.569181	8	1	Q80Y44.2	Ddx10	RecName: Full=Probable ATP-dependent RNA helicase DDX10; AltName: Full=DEAD box protein 10	FALSE	49006.6	26645.9	34998.4	29734.2	33205.6	84379.4	42936.4	90995.1	102008	48027.2
HRSSEESESEDTNHK_p2_ac0	0.659862	0.855821	0.815138	0.786964	0.684055	1.00059	1.13786	0.521397	8	1	Q80Y44.2	Ddx10	RecName: Full=Probable ATP-dependent RNA helicase DDX10; AltName: Full=DEAD box protein 10	FALSE	12706.6	8384.63	10874.6	10357.7	9999.66	15899.2	10875.9	15908.5	18091.1	8289.78
SRTGsESSQTGASATSGR_p1_ac0	0.749471	0.677008	0.476504	0.974428	0.542193	0.854109	0.940008	0.669573	8	17	Q8BGD9.1	Eif4b	RecName: Full=Eukaryotic translation initiation factor 4B; Short=eIF-4B	FALSE	854673	640552	578620	407255	832817	521292	282641	445240	490019	349043
RPDsEASTISDEDYFHSHK_p2_ac0	0.705415	0.80632	0.921982	0.953051	0.643031	1.23638	1.3075	0.851793	8	1	Q9D7I8.1	Fam83d	RecName: Full=Protein FAM83D	FALSE	137910	97283.4	111199	127150	131435	171445	110244	211971	224164	146035
LRADsENDGYAPDGEMSDSESEASEK_p1_ac0	0.49187	0.671335	0.856372	0.91422	0.531735	1.06446	0.91688	0.668785	8	2	Q6ZPI0.2	Jade1	RecName: Full=Protein Jade-1; AltName: Full=Jade family PHD finger protein 1; AltName: Full=PHD finger protein 17	FALSE	132095	64973.4	88679.7	113122	120764	233514	124168	248567	214105	156171
RTFsYDEIHGQDSGAEDSIAK_p1_ac0	0.418968	0.603023	0.59111	0.505943	0.644212	0.916697	0.87022	0.564078	8	1	P33174.3	Kif4	RecName: Full=Chromosome-associated kinesin KIF4; AltName: Full=Chromokinesin	FALSE	568112	238021	342585	335817	287432	453213	291965	415459	394395	255647
VIsDSESDIGGSDVEFKPDTK_p1_ac0	0.54577	0.654053	0.786176	0.806773	0.602228	1.26068	0.976376	0.63371	8	1	P54276.3	Msh6	RecName: Full=DNA mismatch repair protein Msh6; AltName: Full=G/T mismatch-binding protein; Short=GTBP; Short=GTMBP; AltName: Full=MutS protein homolog 6; AltName: Full=MutS-alpha 160 kDa subunit; Short=p160	FALSE	414547	226248	271136	325907	334446	786334	473553	991318	767758	498308
SELsGESNTSEK_p1_ac0	0.56588	0.805989	0.767571	0.841263	0.595482	1.19235	0.918949	0.679852	8	2	Q80XC6.3	Nrde2	RecName: Full=Protein NRDE2 homolog	FALSE	152644	86378.1	123029	117165	128414	324575	193279	387008	298268	220663
DDSHsAEDSEDEK_p1_ac0	0.660769	0.841656	0.894493	0.971486	0.470362	1.13544	0.84092	0.566559	8	7	Q29S11; Q80XU3.1	NUCKS1;Nucks1	Nuclear ubiquitous casein and cyclin-dependent kinase substrate 1 OS=Bos taurus GN=NUCKS1 PE=2 SV=1; RecName: Full=Nuclear ubiquitous casein and cyclin-dependent kinase substrate 1; AltName: Full=JC7	TRUE	2.03955e+06	1.34767e+06	1.7166e+06	1.82436e+06	1.98139e+06	3.77817e+06	1.77711e+06	4.2899e+06	3.17713e+06	2.14055e+06
KDDSHsAEDSEDEK_p1_ac0	0.628182	0.779351	0.775491	0.745346	0.612212	1.32002	1.09765	0.719984	8	3	Q29S11; Q80XU3.1	NUCKS1;Nucks1	Nuclear ubiquitous casein and cyclin-dependent kinase substrate 1 OS=Bos taurus GN=NUCKS1 PE=2 SV=1; RecName: Full=Nuclear ubiquitous casein and cyclin-dependent kinase substrate 1; AltName: Full=JC7	TRUE	756912	475478	589900	586978	564162	696018	426111	918760	763988	501122
DSRsSEREESQsR_p2_ac0	0.578878	0.656002	0.714857	0.720873	0.883267	1.37464	0.713169	0.53987	8	1	A2AR02.1	Ppig	RecName: Full=Peptidyl-prolyl cis-trans isomerase G; Short=PPIase G; Short=Peptidyl-prolyl isomerase G; AltName: Full=Cyclophilin G; AltName: Full=Rotamase G	FALSE	3240.99	1876.14	2126.09	2316.84	2336.34	2600.82	2297.22	3575.19	1854.82	1404.1
RsRtPLR_p2_ac0	0.61375	1.0316	0.723558	0.758827	0.851399	1.06579	0.81276	0.481718	8	1	Q9QX47.2	Son	RecName: Full=Protein SON; AltName: Full=Negative regulatory element-binding protein; Short=NRE-binding protein	FALSE	2142.26	1314.81	2209.95	1550.05	1625.6	1849.87	1574.98	1971.57	1503.5	891.116
DRsGssQSTSR_p3_ac0	0.569401	0.818228	0.367267	0.956755	0.419763	0.885437	0.892319	0.819168	8	1	Q8BTI8.3	Srrm2	RecName: Full=Serine/arginine repetitive matrix protein 2	FALSE	2563.71	1459.78	2097.7	941.566	2452.84	2650.17	1112.44	2346.56	2364.8	2170.93
GRsHSSSSSPSPSR_p2_ac0	0.53688	0.760008	0.91293	0.846385	0.977448	1.04142	1.04534	0.31497	8	1	Q8BTI8.3	Srrm2	RecName: Full=Serine/arginine repetitive matrix protein 2	FALSE	2107.04	1131.23	1601.37	1923.58	1783.37	1710.15	1671.59	1780.99	1787.7	538.647
sGSESSVEQK_p1_ac0	0.672869	0.672413	0.696991	0.734635	0.678457	1.43544	1.14026	0.730721	8	1	Q8BTI8.3	Srrm2	RecName: Full=Serine/arginine repetitive matrix protein 2	FALSE	1.0735e+06	722328	721838	748222	788634	1.40841e+06	955547	2.02169e+06	1.60595e+06	1.02916e+06
sHsHTPSHR_p2_ac0	0.337563	0.693207	0.86779	0.827655	0.673712	1.3503	0.868194	0.561803	8	1	Q8BTI8.3	Srrm2	RecName: Full=Serine/arginine repetitive matrix protein 2	FALSE	1638	552.928	1135.47	1421.44	1355.7	1680.88	1132.43	2269.69	1459.33	944.326
sLTRsPPAIR_p2_ac0	0.601852	0.725453	0.963599	0.837452	0.561071	1.3126	1.03513	0.825054	8	3	Q8BTI8.3	Srrm2	RecName: Full=Serine/arginine repetitive matrix protein 2	FALSE	290174	174642	210507	279611	243007	467393	262241	613502	483812	385625
SRTSPVSR_p1_ac0	0.449895	0.669019	0.986233	0.70167	0.516458	1.25293	0.994408	0.951932	8	2	Q8BTI8.3	Srrm2	RecName: Full=Serine/arginine repetitive matrix protein 2	FALSE	40074	18029.1	26810.2	39522.2	28118.7	37522.9	19379	47013.5	37313.1	35719.3
SGSIIGsR_p1_ac0	0.576628	0.713201	0.735458	0.755312	0.592612	1.18571	0.965101	0.535182	8	3	Q8BL97.1	Srsf7	RecName: Full=Serine/arginine-rich splicing factor 7; AltName: Full=Splicing factor, arginine/serine-rich 7	FALSE	158116	91174.3	112769	116288	119427	393625	233267	466724	379887	210661
EFVSsDESSSGENK_p1_ac0	0.590277	0.719399	0.814596	1.22159	0.523078	1.3227	1.08628	0.533068	8	2	Q08943.2	Ssrp1	RecName: Full=FACT complex subunit SSRP1; AltName: Full=Facilitates chromatin transcription complex subunit SSRP1; AltName: Full=Recombination signal sequence recognition protein 1; AltName: Full=Structure-specific recognition protein 1; AltName: Full=T160	FALSE	273494	161437	196751	222787	334096	936200	489705	1.23831e+06	1.01698e+06	499059
ESVDsRDsSHSR_p2_ac0	0.677044	0.499873	0.685793	0.78973	0.647808	1.04909	0.844589	0.761148	8	1	Q569Z6.1	Thrap3	RecName: Full=Thyroid hormone receptor-associated protein 3; AltName: Full=Thyroid hormone receptor-associated protein complex 150 kDa component; Short=Trap150	FALSE	11109.5	7521.59	5553.32	7618.79	8773.48	13155.3	8522.12	13801	11110.8	10013.1
KYDsDSDDD_p1_ac0	0.692898	0.91241	0.92722	0.902805	0.554802	1.29138	1.25652	0.781659	8	2	O18883	TXNDC9	RecName: Full=Thioredoxin domain-containing protein 9; AltName: Full=ATP-binding protein associated with cell differentiation; Thioredoxin domain-containing protein 9 OS=Bos taurus GN=TXNDC9 PE=2 SV=2	FALSE	913030	632637	833057	846580	824288	1.30349e+06	723179	1.6833e+06	1.63787e+06	1.01889e+06
KYDSDsDDD_p1_ac0	0.587529	0.731418	0.813434	0.819412	0.612859	1.306	1.2636	0.832857	8	2	O18883	TXNDC9	RecName: Full=Thioredoxin domain-containing protein 9; AltName: Full=ATP-binding protein associated with cell differentiation; Thioredoxin domain-containing protein 9 OS=Bos taurus GN=TXNDC9 PE=2 SV=2	FALSE	388371	228179	284062	315914	318236	535242	328028	699025	676334	445780
EHsPDSDTYHSGDDK_p2_ac0	0.843497	0.84733	0.928613	1.00145	0.704582	1.13901	0.906866	0.535325	8	1	E9Q784.1	Zc3h13	RecName: Full=Zinc finger CCCH domain-containing protein 13	FALSE	89102.2	75157.5	75499	82741.5	89231.5	146457	103191	166816	132817	78401.9
EDSADEHRssEEESHADGLK_p2_ac0	0.608143	0.820185	0.858708	0.937362	0.531561	1.14398	0.961934	0.571333	8	2	Q07231.2	Zscan21	RecName: Full=Zinc finger and SCAN domain-containing protein 21; AltName: Full=CtFIN51; AltName: Full=Transcription factor RU49; AltName: Full=Zinc finger protein 38; Short=Zfp-38	TRUE	160028	97320.2	131253	137418	150005	310269	164927	354941	298458	177267
HNsTTSSTSSGGYRR_p2_ac0	0.895781	0.936166	0.695333	0.476388	0.687575	0.936347	0.839209	0.588895	9	1	Q8CBW3.3	Abi1	RecName: Full=Abl interactor 1; AltName: Full=Abelson interactor 1; Short=Abi-1; AltName: Full=Ablphilin-1; AltName: Full=Eps8 SH3 domain-binding protein; Short=Eps8-binding protein; AltName: Full=Spectrin SH3 domain-binding protein 1; AltName: Full=e3B1	FALSE	5292.05	4740.52	4954.24	3679.74	2521.07	5547.32	3814.2	5194.22	4655.37	3266.79
VPVLIsPTLK_p1_ac0	0.857552	0.846597	0.584749	0.474372	0.876941	0.875076	0.752781	0.463116	9	5	Q4JIM5.1	Abl2	RecName: Full=Abelson tyrosine-protein kinase 2; AltName: Full=Abelson murine leukemia viral oncogene homolog 2; AltName: Full=Abelson-related gene protein; AltName: Full=Tyrosine-protein kinase ARG	FALSE	346801	297400	293601	202791	164513	336662	295233	294605	253433	155913
AAVVTsPPPTTAPHK_p1_ac0	0.845938	1.01764	0.565767	0.492602	1.00655	0.885907	0.719053	0.553194	9	1	Q9QYC0.2	Add1	RecName: Full=Alpha-adducin; AltName: Full=Erythrocyte adducin subunit alpha	FALSE	101976	86265.1	103774	57694.5	50233.4	107963	108670	95645.3	77631.2	59724.6
sPQLGVQAGLEPILSSATVDSTK_p1_ac0	0.807852	0.758962	0.639914	0.694358	0.807181	0.766806	0.641976	0.496895	9	1	Q6P1H6.2	Ankle2	RecName: Full=Ankyrin repeat and LEM domain-containing protein 2; AltName: Full=LEM domain-containing protein 4	FALSE	95831.5	77417.7	72732.4	61323.9	66541.4	122513	98889.9	93943.4	78650.1	60875.9
FKsDSGSPGDTR_p1_ac0	0.857861	0.688005	0.23024	0.19151	1.12877	0.686818	0.469919	0.317705	9	2	Q6DFV3.1	Arhgap21	RecName: Full=Rho GTPase-activating protein 21; AltName: Full=Rho GTPase-activating protein 10; AltName: Full=Rho-type GTPase-activating protein 21	FALSE	440435	377832	303021	101406	84347.8	250916	283226	172333	117910	79717.3
LGsWREEDVR_p1_ac0	1.02963	0.737788	0.414623	0.420399	1.11101	0.813487	0.566816	0.465756	9	1	A2AB59.1	Arhgap27	RecName: Full=Rho GTPase-activating protein 27; AltName: Full=CIN85-associated multi-domain-containing Rho GTPase-activating protein 1; AltName: Full=Rho-type GTPase-activating protein 27	FALSE	80832.9	83227.9	59637.5	33515.2	33982.1	60666.3	67401	49351.3	34386.7	28255.7
NQKNsLSDLNIDR_p1_ac0	0.843552	0.813993	0.397121	0.272941	1.1908	0.881935	0.683003	0.403483	9	2	Q91YM2.3	Arhgap35	RecName: Full=Rho GTPase-activating protein 35; AltName: Full=Glucocorticoid receptor DNA-binding factor 1	TRUE	1.03472e+06	872838	842253	410907	282417	738528	879440	651334	504417	297984
NsLSDLNIDR_p1_ac0	0.897878	0.735024	0.4799	0.397935	0.857224	0.73661	0.524306	0.329879	9	2	Q91YM2.3	Arhgap35	RecName: Full=Rho GTPase-activating protein 35; AltName: Full=Glucocorticoid receptor DNA-binding factor 1	TRUE	381210	342280	280199	182943	151697	408190	349910	300677	214016	134653
HRGsEEDPLLsPVETWK_p2_ac0	0.900597	0.841961	0.527858	0.566582	1.00293	1.00371	0.770176	0.442429	9	9	P97393.2	Arhgap5	RecName: Full=Rho GTPase-activating protein 5; AltName: Full=Rho-type GTPase-activating protein 5; AltName: Full=p190-B	FALSE	258963	233221	218036	136695	146724	264978	265754	265960	204079	117234
LGGPSASLRPLTsPSANSSK_p1_ac0	0.894221	0.877369	0.623255	0.495475	0.848378	0.782299	0.700092	0.509019	9	1	Q8VBT9.1	Aspscr1	RecName: Full=Tether containing UBX domain for GLUT4; AltName: Full=Alveolar soft part sarcoma chromosomal region candidate gene 1 protein homolog	FALSE	268720	240295	235766	167481	133144	285840	242500	223612	200114	145498
DRNsWGGFSEK_p1_ac0	0.634632	0.804075	0.605512	0.494609	0.89962	0.861793	0.79902	0.587442	9	3	Q8BH66.1	Atl1	Atlastin-1 OS=Bos taurus GN=ATL1 PE=2 SV=2; RecName: Full=Atlastin-1; AltName: Full=Spastic paraplegia 3A homolog	FALSE	522366	331510	420022	316299	258367	309791	278694	266975	247529	181984
sPTPTVNPR_p1_ac0	0.822824	0.80094	0.657102	0.561633	0.816914	0.852272	0.600755	0.439802	9	1	Q8VBW5.2	Bbx	RecName: Full=HMG box transcription factor BBX; AltName: Full=Bobby sox homolog; AltName: Full=HMG box-containing protein 2	FALSE	116023	95466.9	92927.9	76239.3	65162.6	154932	126566	132044	93076.2	68139.4
sVQSGETGPER_p1_ac0	0.735272	0.730567	0.514126	0.425528	0.865895	0.797539	0.683599	0.462202	9	3	P86174.2	Bend4	RecName: Full=BEN domain-containing protein 4	FALSE	108358	79672.6	79162.7	55709.6	46109.3	93428	80898.8	74512.5	63867.3	43182.6
sPQKPIVR_p1_ac0	0.939827	0.863001	0.697466	0.559132	0.860328	0.808482	0.689405	0.499852	9	1	P28028.3	Braf	RecName: Full=Serine/threonine-protein kinase B-raf; AltName: Full=Proto-oncogene B-Raf	FALSE	380040	357172	327975	265065	212493	520534	447831	420843	358859	260190
TASRPEDTPDSPSGPSsPK_p1_ac0	0.938661	0.770964	0.539247	0.474487	0.94189	0.835806	0.687261	0.475764	9	5	Q6EDY6.2	Carmil1	RecName: Full=F-actin-uncapping protein LRRC16A; AltName: Full=CARMIL homolog; AltName: Full=Capping protein regulator and myosin 1 linker protein 1; AltName: Full=Capping protein, Arp2/3 and myosin-I linker homolog 1; AltName: Full=Capping protein, Arp2/3 and myosin-I linker protein 1; Short=CARML1; AltName: Full=Leucine-rich repeat-containing protein 16A	FALSE	1.12202e+06	1.0532e+06	865036	605046	532383	1.12849e+06	1.06291e+06	943197	775566	536894
TASRPEDTPDsPSGPSsPK_p2_ac0	1.15935	0.968593	0.69439	0.575489	1.00594	0.903203	0.790773	0.582208	9	1	Q6EDY6.2	Carmil1	RecName: Full=F-actin-uncapping protein LRRC16A; AltName: Full=CARMIL homolog; AltName: Full=Capping protein regulator and myosin 1 linker protein 1; AltName: Full=Capping protein, Arp2/3 and myosin-I linker homolog 1; AltName: Full=Capping protein, Arp2/3 and myosin-I linker protein 1; Short=CARML1; AltName: Full=Leucine-rich repeat-containing protein 16A	FALSE	197981	229528	191763	137476	113936	201919	203119	182373	159672	117559
TASRPEDTPDSPSGPssPK_p2_ac0	1.12665	0.894921	0.585788	0.481868	0.878373	0.759655	0.70932	0.551219	9	1	Q6EDY6.2	Carmil1	RecName: Full=F-actin-uncapping protein LRRC16A; AltName: Full=CARMIL homolog; AltName: Full=Capping protein regulator and myosin 1 linker protein 1; AltName: Full=Capping protein, Arp2/3 and myosin-I linker homolog 1; AltName: Full=Capping protein, Arp2/3 and myosin-I linker protein 1; Short=CARML1; AltName: Full=Leucine-rich repeat-containing protein 16A	FALSE	105721	119111	94612.2	61930.2	50943.7	121946	107114	92637	86498.8	67219
sPGAVYPK_p1_ac0	0.891217	0.858071	0.577602	0.397388	1.03971	0.888508	0.764339	0.567312	9	5	Q9JLQ0.3	Cd2ap	RecName: Full=CD2-associated protein; AltName: Full=Mesenchyme-to-epithelium transition protein with SH3 domains 1; Short=METS-1	FALSE	1.01456e+06	904193	870565	586012	403174	952619	990446	846410	728124	540432
ALRSsESGM_p1_ac0	0.951686	0.70973	0.392873	0.3438	0.943577	0.794633	0.459862	0.342058	9	1	Q9Z0M6.2	Cd97	RecName: Full=CD97 antigen; AltName: CD_antigen=CD97; Contains: RecName: Full=CD97 antigen subunit alpha; Contains: RecName: Full=CD97 antigen subunit beta; Flags: Precursor	FALSE	827968	787966	587633	325287	284655	713827	673551	567230	328262	244170
TSsASDQETQASK_p1_ac0	1.31938	0.994714	0.53208	0.50156	1.06868	0.936085	0.847194	0.607833	9	3	Q7TT50.2	Cdc42bpb	RecName: Full=Serine/threonine-protein kinase MRCK beta; AltName: Full=CDC42-binding protein kinase beta; AltName: Full=DMPK-like beta; AltName: Full=Myotonic dystrophy kinase-related CDC42-binding kinase beta; Short=MRCK beta; Short=Myotonic dystrophy protein kinase-like beta	FALSE	459577	606357	457147	244531	230505	362156	387028	339009	306816	220130
TSSASDQETQASK_p1_ac0	1.082	0.99233	0.454061	0.497561	1.21357	0.912058	0.690256	0.541224	9	1	Q7TT50.2	Cdc42bpb	RecName: Full=Serine/threonine-protein kinase MRCK beta; AltName: Full=CDC42-binding protein kinase beta; AltName: Full=DMPK-like beta; AltName: Full=Myotonic dystrophy kinase-related CDC42-binding kinase beta; Short=MRCK beta; Short=Myotonic dystrophy protein kinase-like beta	FALSE	11332.8	12262.1	11245.9	5145.78	5638.76	8403.32	10198	7664.32	5800.44	4548.07
RKPAAPPPsPAAR_p1_ac0	1.13376	0.710703	0.508646	0.483651	1.22926	0.844539	0.663795	0.616915	9	7	Q80U49.2	Cep170b	RecName: Full=Centrosomal protein of 170 kDa protein B; AltName: Full=Centrosomal protein 170B; Short=Cep170B	FALSE	477052	540864	339042	242651	230726	344683	423703	291098	228799	212640
RsPGLAR_p1_ac0	0.971022	0.71247	0.621946	0.462624	0.820124	0.912549	0.722782	0.7377	9	1	Q8BMK0.2	Cep85	RecName: Full=Centrosomal protein of 85 kDa; Short=Cep85; AltName: Full=Coiled-coil domain-containing protein 21	FALSE	11668.3	11330.2	8313.33	7257.07	5398.05	7943.39	6514.57	7248.74	5741.35	5859.84
GRPATSRSsTSDEEPK_p1_ac0	1.01653	0.719705	0.611951	0.465576	1.16693	1.07267	0.918122	0.58649	9	2	P59242.1	Cgn	RecName: Full=Cingulin	FALSE	220125	223764	158425	134706	102485	102768	119924	110236	94353.6	60272.5
LTsQDYEVR_p1_ac0	0.537562	0.693214	0.359727	0.220208	0.813938	0.783038	0.634972	0.347754	9	3	Q09XV5.1	Chd8	RecName: Full=Chromodomain-helicase-DNA-binding protein 8; Short=CHD-8; AltName: Full=ATP-dependent helicase CHD8; AltName: Full=Axis duplication inhibitor; Short=Duplin	FALSE	526959	283273	365295	189561	116041	376079	306105	294484	238799	130783
SRLTsQDYEVR_p1_ac0	0.593783	0.706355	0.491452	0.512952	0.771416	0.780822	0.73221	0.492863	9	2	Q09XV5.1	Chd8	RecName: Full=Chromodomain-helicase-DNA-binding protein 8; Short=CHD-8; AltName: Full=ATP-dependent helicase CHD8; AltName: Full=Axis duplication inhibitor; Short=Duplin	FALSE	269187	159839	190141	132292	138080	213897	165004	167016	156618	105422
RRssCSSEPNtPK_p3_ac0	0.655279	0.770648	0.503826	0.368353	0.715714	1.02716	0.75211	0.307469	9	2	Q924A2.2	Cic	RecName: Full=Protein capicua homolog	FALSE	36871.5	24161.1	28415	18576.8	13581.7	40407.9	28920.5	41505.4	30391.2	12424.2
sSSEAKPASLGLAGGHK_p1_ac0	0.924865	0.815667	0.282115	0.221388	1.45563	0.867522	0.688055	0.421059	9	4	Q924A2.2	Cic	RecName: Full=Protein capicua homolog	FALSE	805217	744717	656789	227164	178266	338145	492215	293349	232663	142379
TQsLSALPK_p1_ac0	0.972821	0.835569	0.49185	0.42701	1.15681	0.841716	0.760691	0.542968	9	5	Q924A2.2	Cic	RecName: Full=Protein capicua homolog	FALSE	978553	951957	817648	481301	417852	653170	755591	549783	496860	354650
FHSGNKsPEVLR_p1_ac0	0.664753	0.652212	0.398753	0.323461	0.828402	0.774403	0.530334	0.337833	9	2	Q99LI2.1	Clcc1	RecName: Full=Chloride channel CLIC-like protein 1; Flags: Precursor	FALSE	310173	206188	202298	123682	100329	261035	216242	202146	138436	88186.2
FHsGNKsPEVLR_p2_ac0	0.727188	0.754251	0.333436	0.251322	0.911567	0.822195	0.54726	0.282227	9	2	Q99LI2.1	Clcc1	RecName: Full=Chloride channel CLIC-like protein 1; Flags: Precursor	FALSE	275663	200459	207919	91916	69280.2	221701	202095	182281	121328	62570
HLsStSDDEPLSSVNHAAK_p2_ac0	0.71119	0.862838	0.500227	0.427014	0.860466	0.822244	0.799089	0.545769	9	3	Q9DBC3.1	Cmtr1	RecName: Full=Cap-specific mRNA (nucleoside-2'-O-)-methyltransferase 1; AltName: Full=Cap methyltransferase 1; AltName: Full=Cap1 2'O-ribose methyltransferase 1; Short=MTr1; AltName: Full=FtsJ methyltransferase domain-containing protein 2	FALSE	1.69586e+06	1.20608e+06	1.46326e+06	848316	724158	1.5887e+06	1.36702e+06	1.3063e+06	1.26951e+06	867062
HLsSTSDDEPLSSVNHAAK_p2_ac0	0.832175	0.832555	0.690579	0.72589	0.753071	0.773414	0.740989	0.495797	9	1	Q9DBC3.1	Cmtr1	RecName: Full=Cap-specific mRNA (nucleoside-2'-O-)-methyltransferase 1; AltName: Full=Cap methyltransferase 1; AltName: Full=Cap1 2'O-ribose methyltransferase 1; Short=MTr1; AltName: Full=FtsJ methyltransferase domain-containing protein 2	FALSE	43605.1	36287.1	36303.7	30112.8	31652.5	51252	38596.4	39639	37977.2	25410.6
VSSPLSPLsPGIKsPTIPR_p2_ac0	1.0464	0.713676	0.381911	0.256676	1.03794	0.677136	0.490127	0.28102	9	9	Q99LJ0.1	Cttnbp2nl	RecName: Full=CTTNBP2 N-terminal-like protein	FALSE	1.5418e+06	1.61335e+06	1.10035e+06	588830	395744	1.46832e+06	1.52403e+06	994255	719665	412628
LNsSSSSSNSSNEREDFDSTSSSSTPPQPR_p1_ac0	0.854543	0.819071	0.597846	0.484606	0.866629	0.690452	0.74497	0.534785	9	2	A2A432.1	Cul4b	RecName: Full=Cullin-4B; Short=CUL-4B	FALSE	50310.8	42992.7	41208.1	30078.1	24380.9	49073.7	42528.7	33883	36558.4	26243.9
TLKEsDSAEGDETESPEQLVR_p1_ac0	0.91336	0.88271	0.675247	0.48699	0.981606	0.881607	0.765589	0.628905	9	2	Q8K382.2	Dennd1a	RecName: Full=DENN domain-containing protein 1A; AltName: Full=Connecdenn 1; Short=Connecdenn	FALSE	619271	565617	546637	418161	301579	471107	462441	415331	360674	296282
DSSVPGsPSSIVAK_p1_ac0	0.970808	0.829746	0.571621	0.60223	0.912087	0.75593	0.683767	0.467828	9	3	Q9WV69.1	Dmtn	RecName: Full=Dematin; AltName: Full=Dematin actin-binding protein; AltName: Full=Erythrocyte membrane protein band 4.9; Dematin OS=Bos taurus GN=DMTN PE=2 SV=1	FALSE	763085	740808	633167	436195	459552	855615	780395	646785	585041	400280
tSGSDDPGLSSSTDSAQALASLGK_p1_ac0	0.861522	0.816675	0.526726	0.415541	0.797048	0.681354	0.526377	0.379622	9	1	Q69ZW3.3	Ehbp1	RecName: Full=EH domain-binding protein 1	FALSE	528611	455410	431704	278433	219659	527704	420606	359554	277771	200328
GNKDPLSsPGGPGSR_p1_ac0	1.09847	0.848959	0.547587	0.474045	1.37076	0.84989	0.723225	0.67404	9	2	Q8VC03.1	Eml3	RecName: Full=Echinoderm microtubule-associated protein-like 3; Short=EMAP-3	FALSE	566124	621871	480617	310003	268368	398341	546031	338546	288090	268497
NSSsSSSPSERPR_p1_ac0	1.1184	0.970547	0.44289	0.481147	1.1249	1.0416	0.700112	0.489936	9	1	Q8VC03.1	Eml3	RecName: Full=Echinoderm microtubule-associated protein-like 3; Short=EMAP-3	FALSE	17665.3	19756.7	17145	7823.77	8499.59	12557.3	14125.7	13079.8	8791.54	6152.3
RNssSSSSPSERPR_p2_ac0	1.01269	0.923256	0.382627	0.400248	0.96279	1.00572	0.868664	0.532747	9	3	Q8VC03.1	Eml3	RecName: Full=Echinoderm microtubule-associated protein-like 3; Short=EMAP-3	FALSE	23259.2	23554.3	21474.2	8899.59	9309.44	15392.8	14820	15480.7	13371.1	8200.45
RLPSsPAsPSPK_p2_ac0	1.08902	0.837243	0.516893	0.549574	0.955106	0.743419	0.667276	0.472635	9	2	Q9Z2H5.2	Epb41l1	RecName: Full=Band 4.1-like protein 1; AltName: Full=Neuronal protein 4.1; Short=4.1N	FALSE	159500	173698	133540	82444.3	87656.9	192812	184156	143340	128659	91129.6
LGRGsVSDCsDGTSELEEPLGEDPR_p2_ac0	0.896947	0.933299	0.693904	0.466418	0.856823	0.984003	0.683144	0.391354	9	3	P70459.1	Erf	RecName: Full=ETS domain-containing transcription factor ERF	TRUE	73953.4	66332.3	69020.7	51316.6	34493.2	87206.6	74720.6	85811.6	59574.7	34128.7
RLGRGsVSDCSDGTSELEEPLGEDPR_p1_ac0	0.885378	0.785327	0.583456	0.485139	0.972434	0.885758	0.70431	0.492061	9	5	P70459.1	Erf	RecName: Full=ETS domain-containing transcription factor ERF	TRUE	364191	322447	286009	212490	176683	275709	268108	244211	194184	135665
RLGRGsVSDCsDGTSELEEPLGEDPR_p2_ac0	0.940303	0.909545	0.671703	0.657301	0.899157	1.01074	0.833958	0.499859	9	4	P70459.1	Erf	RecName: Full=ETS domain-containing transcription factor ERF	TRUE	340694	320356	309877	228845	223939	334911	301137	338509	279302	167408
TPADTGFAFPDWAYKPESsPGSR_p1_ac0	1.04568	1.06076	0.649941	0.341332	0.943649	1.00797	0.719862	0.2885	9	4	P70459.1	Erf	RecName: Full=ETS domain-containing transcription factor ERF	TRUE	140185	146590	148702	91112.2	47849.8	181920	171669	183370	130958	52484
HLSYVVsP_p1_ac0	1.03826	0.815031	0.519984	0.38301	0.939778	0.830948	0.643331	0.380958	9	8	Q99JZ7.1	Errfi1	RecName: Full=ERBB receptor feedback inhibitor 1; AltName: Full=Mitogen-inducible gene 6 protein homolog; Short=MIG-6	FALSE	1.87713e+06	1.94895e+06	1.52992e+06	976077	718959	1.85885e+06	1.7469e+06	1.54461e+06	1.19585e+06	708143
ELHsPSSELSSCSHEQALGAK_p1_ac0	0.94328	0.949317	0.577046	0.434183	1.032	1.00001	0.828103	0.462867	9	7	Q9CXC9.1	Etv5	RecName: Full=ETS translocation variant 5	TRUE	2.5588e+06	2.41367e+06	2.42911e+06	1.47655e+06	1.11099e+06	2.33031e+06	2.40488e+06	2.33032e+06	1.92974e+06	1.07862e+06
RELHsPSSELSSCSHEQALGAK_p1_ac0	0.930367	0.817288	0.591515	0.473052	0.852041	0.952065	0.694414	0.42774	9	1	Q9CXC9.1	Etv5	RecName: Full=ETS translocation variant 5	TRUE	91370.2	85007.8	74675.7	54046.9	43222.9	108524	92467.2	103322	75360.8	46420.2
RPPsIGDVFHGLNK_p1_ac0	0.910635	0.7491	0.426495	0.388142	0.950605	0.739803	0.56793	0.380229	9	13	Q8CGI1.2	Fam193a	RecName: Full=Protein FAM193A	FALSE	609682	555197	456712	260026	236643	548127	521052	405506	311298	208414
IRSSVPSGGSLFGDDEDDDLFSSAK_p1_ac0	0.8235	0.661446	0.369478	0.307956	0.881657	0.608111	0.546391	0.389957	9	4	Q6PGL7.1	Fam21	RecName: Full=WASH complex subunit FAM21	FALSE	368397	303375	243675	136114	113450	253142	223185	153939	138314	98714.6
sQSAEAASEQR_p1_ac0	0.761501	0.692643	0.348867	0.314552	0.862136	0.604338	0.504986	0.42336	9	2	Q6PGL7.1	Fam21	RecName: Full=WASH complex subunit FAM21	FALSE	62318.8	47455.8	43164.7	21741	19602.5	51974.5	44809.1	31410.2	26246.4	22003.9
sTGVFQDEELLFSHK_p1_ac0	0.785682	0.664126	0.34041	0.429143	0.933724	0.679422	0.626569	0.486931	9	6	Q6PGL7.1	Fam21	RecName: Full=WASH complex subunit FAM21	FALSE	245757	193087	163213	83658	105465	170406	159112	115778	106771	82976
ELWDSPEPASAPRtPQsPVSR_p2_ac0	0.970624	0.71418	0.589377	0.605155	1.05202	0.874231	0.691681	0.461338	9	1	Q6P9Q4.3	Fhod1	RecName: Full=FH1/FH2 domain-containing protein 1; AltName: Full=Formin homolog overexpressed in spleen 1; Short=FHOS; AltName: Full=Formin homology 2 domain-containing protein 1	FALSE	366824	356048	261978	216197	221985	390699	411024	341562	270240	180245
GRAPVSPSsPSGVSSVNTSVTTTK_p1_ac0	0.629753	0.73036	0.539482	0.48184	0.791935	0.91169	0.712497	0.587051	9	1	Q9QYE6.2	Golga5	RecName: Full=Golgin subfamily A member 5; AltName: Full=Golgin-84; AltName: Full=Protein Ret-II; AltName: Full=Protein Sumiko	FALSE	238401	150134	174119	128613	114871	213049	168721	194235	151797	125071
HNPQsPLQESSATLK_p1_ac0	0.981364	0.893623	0.577405	0.399789	1.08784	0.949426	0.797632	0.50267	9	15	Q9Z2V5.3	Hdac6	RecName: Full=Histone deacetylase 6; Short=HD6; AltName: Full=Histone deacetylase mHDA2	FALSE	1.02347e+07	1.0044e+07	9.146e+06	5.90959e+06	4.09174e+06	9.76826e+06	1.06263e+07	9.27425e+06	7.79148e+06	4.91021e+06
SRHNPQsPLQESSATLK_p1_ac0	0.97384	0.765072	0.458632	0.475687	0.773613	0.805281	0.845736	0.495678	9	9	Q9Z2V5.3	Hdac6	RecName: Full=Histone deacetylase 6; Short=HD6; AltName: Full=Histone deacetylase mHDA2	FALSE	1.49517e+06	1.45606e+06	1.14391e+06	685733	711232	1.1371e+06	879677	915686	961688	563637
RGsIDsPK_p2_ac0	0.687667	0.705768	0.30573	0.241936	0.849369	0.840284	0.554888	0.325535	9	1	Q03172.1	Hivep1	RecName: Full=Zinc finger protein 40; AltName: Full=Alpha A-crystallin-binding protein 1; Short=Alpha A-CRYBP1; AltName: Full=Alpha A-crystallin-binding protein I; AltName: Full=Transcription factor alphaA-CRYBP1	FALSE	60663.5	41716.3	42814.4	18546.6	14676.7	49580.2	42111.9	41661.4	27511.5	16140.1
KRsDSSGGYTLSDVIQSPPSAGLLK_p1_ac0	1.31198	1.07715	0.493912	0.411528	1.24393	0.969216	0.609781	0.387981	9	2	Q6ZPR6.3	Ibtk	RecName: Full=Inhibitor of Bruton tyrosine kinase; Short=IBtk	FALSE	67841.6	89006.9	73075.4	33507.8	27918.7	67758.8	84287.2	65672.9	41318	26289.1
sQSDSGEVNR_p1_ac0	0.712736	0.597754	0.286201	0.281468	0.904318	0.685916	0.564604	0.370252	9	3	Q3UXZ9.2	Kdm5a	RecName: Full=Lysine-specific demethylase 5A; AltName: Full=Histone demethylase JARID1A; AltName: Full=Jumonji/ARID domain-containing protein 1A; AltName: Full=Retinoblastoma-binding protein 2; Short=RBBP-2	FALSE	124931	89042.8	74678	35755.4	35164.1	60017.7	54275.1	41167.1	33886.3	22221.7
RCPSQSSSRPATGISQPPTTPTGQATR_p2_ac0	1.0721	0.774729	0.527419	0.494069	1.03553	0.738999	0.685927	0.59738	9	2	Q6ZQ58.3	Larp1	RecName: Full=La-related protein 1; AltName: Full=La ribonucleoprotein domain family member 1	FALSE	193280	207216	149740	101940	95493.8	147088	152314	108698	100891	87867.1
GsVSDEEMMELR_p1_ac0	0.966426	0.82821	0.575272	0.496081	0.963485	0.742236	0.688351	0.533964	9	33	Q61233.4	Lcp1	RecName: Full=Plastin-2; AltName: Full=65 kDa macrophage protein; AltName: Full=L-plastin; AltName: Full=Lymphocyte cytosolic protein 1; Short=LCP-1; AltName: Full=pp65	FALSE	6.95509e+06	6.72158e+06	5.76028e+06	4.00107e+06	3.45029e+06	6.56177e+06	6.32216e+06	4.87038e+06	4.5168e+06	3.50375e+06
ALIRsPSLAK_p1_ac0	1.11173	0.707436	0.409403	0.31605	1.06101	0.790984	0.579528	0.432922	9	9	Q8C142.3	Ldlrap1	RecName: Full=Low density lipoprotein receptor adapter protein 1; AltName: Full=Autosomal recessive hypercholesterolemia protein homolog	FALSE	9.98973e+06	1.11059e+07	7.06709e+06	4.08983e+06	3.15726e+06	8.50542e+06	9.02431e+06	6.72765e+06	4.92912e+06	3.68218e+06
SPGPSSPKEPLLLSR_p1_ac0	0.856236	0.701561	0.499991	0.483037	0.962501	0.787572	0.660531	0.52364	9	1	O54785.2	Limk2	RecName: Full=LIM domain kinase 2; Short=LIMK-2; LIM domain kinase 2 OS=Bos taurus GN=LIMK2 PE=2 SV=1	FALSE	243441	208442	170788	121718	117591	221202	212907	174212	146111	115830
LFsDEDDR_p1_ac0	0.722809	0.491835	0.226835	0.255429	0.986526	0.648644	0.381222	0.214785	9	2	Q8C735.2	Lin9	RecName: Full=Protein lin-9 homolog; Short=mLin-9; AltName: Full=TUDOR gene similar 1 protein; AltName: Full=Type I interferon receptor beta chain-associated protein	FALSE	183806	132857	90402.5	41693.7	46949.5	172630	170304	111975	65810.2	37078.3
LFsDEDDRQINTK_p1_ac0	0.743925	0.498391	0.242825	0.228097	1.01557	0.680748	0.383282	0.297254	9	3	Q8C735.2	Lin9	RecName: Full=Protein lin-9 homolog; Short=mLin-9; AltName: Full=TUDOR gene similar 1 protein; AltName: Full=Type I interferon receptor beta chain-associated protein	FALSE	1.58847e+06	1.18171e+06	791682	385721	362327	1.12423e+06	1.14174e+06	765319	430898	334183
AAtPAETCR_p1_ac0	0.874214	0.745062	0.479116	0.425274	0.93967	0.763243	0.552886	0.403951	9	4	Q3UZ39.2	Lrrfip1	RecName: Full=Leucine-rich repeat flightless-interacting protein 1; Short=LRR FLII-interacting protein 1; AltName: Full=FLI-LRR-associated protein 1; Short=Flap-1; AltName: Full=H186 FLAP	FALSE	106613	93202.4	79433.2	51079.8	45339.7	103566	97318.2	79046.3	57260.4	41835.7
LRsADSENALTVQER_p1_ac0	0.885706	0.814959	0.543833	0.537575	0.872887	0.839581	0.733064	0.475445	9	4	Q61084.1	Map3k3	RecName: Full=Mitogen-activated protein kinase kinase kinase 3; AltName: Full=MAPK/ERK kinase kinase 3; Short=MEK kinase 3; Short=MEKK 3	FALSE	951877	843083	775741	517663	511705	865026	755070	726260	634119	411272
DRPsESDELQTIQEDPTAASGGLDVMASQK_p1_ac0	1.01673	0.91189	0.572232	0.438787	1.03898	0.736346	0.674467	0.520447	9	2	P04370.2	Mbp	RecName: Full=Myelin basic protein; Short=MBP; AltName: Full=Myelin A1 protein	FALSE	300769	305803	274269	172110	131974	253515	263396	186675	170988	131941
REIPAsPTR_p1_ac0	0.902289	0.748262	0.666659	0.677655	0.844201	0.758353	0.580942	0.449103	9	2	Q61846.2	Melk	RecName: Full=Maternal embryonic leucine zipper kinase; AltName: Full=Protein kinase PK38; Short=mPK38; AltName: Full=Tyrosine-protein kinase MELK	FALSE	78645.4	70960.8	58847.3	52429.7	53294.4	107865	91059.9	81800	62663.4	48442.6
KRsLAVsDEEEAEEEAEK_p2_ac0	0.550219	0.662877	0.462791	0.380796	0.763699	0.803021	0.682124	0.500207	9	2	Q69ZX6.2	Morc2a	RecName: Full=MORC family CW-type zinc finger protein 2A; AltName: Full=Zinc finger CW-type coiled-coil domain protein 1	FALSE	1.8017e+06	991331	1.19431e+06	833811	686081	1.37229e+06	1.04802e+06	1.10198e+06	936076	686432
LQPLTsVDSDNDFVTPKPR_p1_ac0	0.928883	0.866922	0.358018	0.266	1.2461	0.644931	0.616435	0.468769	9	2	Q8K2Z4.2	Ncapd2	RecName: Full=Condensin complex subunit 1; AltName: Full=Chromosome condensation-related SMC-associated protein 1; AltName: Full=Chromosome-associated protein D2; Short=mCAP-D2; AltName: Full=Non-SMC condensin I complex subunit D2; AltName: Full=XCAP-D2 homolog	FALSE	1.26664e+06	1.17656e+06	1.09808e+06	453480	336926	805307	1.0035e+06	519367	496419	377503
LQPLTSVDSDNDFVTPKPR_p1_ac0	0.923185	0.895248	0.485308	0.535432	1.05322	0.581786	0.718896	0.464171	9	2	Q8K2Z4.2	Ncapd2	RecName: Full=Condensin complex subunit 1; AltName: Full=Chromosome condensation-related SMC-associated protein 1; AltName: Full=Chromosome-associated protein D2; Short=mCAP-D2; AltName: Full=Non-SMC condensin I complex subunit D2; AltName: Full=XCAP-D2 homolog	FALSE	115913	107009	103771	56253.6	62063.6	117590	123848	68412	84534.6	54581.6
LQPLTsVDsDNDFVTPKPR_p2_ac0	0.701738	0.798409	0.42876	0.400346	1.05774	0.830758	0.807191	0.498203	9	2	Q8K2Z4.2	Ncapd2	RecName: Full=Condensin complex subunit 1; AltName: Full=Chromosome condensation-related SMC-associated protein 1; AltName: Full=Chromosome-associated protein D2; Short=mCAP-D2; AltName: Full=Non-SMC condensin I complex subunit D2; AltName: Full=XCAP-D2 homolog	FALSE	588845	413215	470139	252474	235742	409446	433085	340150	330501	203987
LQPLTSVDsDNDFVTPKPR_p2_ac0	0.725884	0.878621	0.577973	0.454462	0.958482	0.901137	0.85321	0.648883	9	1	Q8K2Z4.2	Ncapd2	RecName: Full=Condensin complex subunit 1; AltName: Full=Chromosome condensation-related SMC-associated protein 1; AltName: Full=Chromosome-associated protein D2; Short=mCAP-D2; AltName: Full=Non-SMC condensin I complex subunit D2; AltName: Full=XCAP-D2 homolog	FALSE	94899.3	68885.9	83380.5	54849.2	43128.1	70176.6	67262.9	63238.7	59875.4	45536.4
KTsDANETEDHLESLICK_p1_ac0	0.708792	0.814634	0.604412	0.446351	0.844552	0.832946	0.880975	0.603737	9	19	Q3UYV9.2	Ncbp1	RecName: Full=Nuclear cap-binding protein subunit 1; AltName: Full=80 kDa nuclear cap-binding protein; Short=CBP80; Short=NCBP 80 kDa subunit	FALSE	3.60206e+06	2.55311e+06	2.93436e+06	2.17713e+06	1.60778e+06	3.84425e+06	3.24667e+06	3.20206e+06	3.38669e+06	2.32092e+06
KTSDANETEDHLESLICK_p1_ac0	0.704725	0.803768	0.603494	0.440785	0.893919	0.905918	0.897449	0.641332	9	7	Q3UYV9.2	Ncbp1	RecName: Full=Nuclear cap-binding protein subunit 1; AltName: Full=80 kDa nuclear cap-binding protein; Short=CBP80; Short=NCBP 80 kDa subunit	FALSE	1.10853e+06	781210	891001	668992	488624	1.14494e+06	1.02348e+06	1.03722e+06	1.02752e+06	734286
RRHsYENDGGQPHK_p1_ac0	0.767942	0.878988	0.548058	0.431124	0.758806	0.921126	1.02777	0.653096	9	27	Q3UYV9.2	Ncbp1	RecName: Full=Nuclear cap-binding protein subunit 1; AltName: Full=80 kDa nuclear cap-binding protein; Short=CBP80; Short=NCBP 80 kDa subunit	FALSE	1.25739e+07	9.65607e+06	1.10524e+07	6.89125e+06	5.42093e+06	1.5018e+07	1.13957e+07	1.38334e+07	1.5435e+07	9.80816e+06
TsDANETEDHLESLICK_p1_ac0	0.642692	0.719776	0.601912	0.443968	0.66916	0.843938	0.717319	0.528125	9	8	Q3UYV9.2	Ncbp1	RecName: Full=Nuclear cap-binding protein subunit 1; AltName: Full=80 kDa nuclear cap-binding protein; Short=CBP80; Short=NCBP 80 kDa subunit	FALSE	4.14777e+06	2.66574e+06	2.98547e+06	2.49659e+06	1.84148e+06	5.34909e+06	3.5794e+06	4.5143e+06	3.837e+06	2.82499e+06
TSDANETEDHLESLICK_p1_ac0	0.665931	0.748128	0.63242	0.515487	0.703861	0.795366	0.736832	0.488132	9	3	Q3UYV9.2	Ncbp1	RecName: Full=Nuclear cap-binding protein subunit 1; AltName: Full=80 kDa nuclear cap-binding protein; Short=CBP80; Short=NCBP 80 kDa subunit	FALSE	221229	147323	165508	139910	114041	287349	202254	228548	211728	140265
ENVQsPR_p1_ac0	1.20168	0.904882	0.514924	0.389982	1.22416	1.05019	0.840783	0.48619	9	4	Q6P5H2.1	Nes	RecName: Full=Nestin	FALSE	387718	465915	350839	199645	151203	289994	355000	304550	243822	140992
GATVLPANPPGSAGSGK_p1_ac0	0.577076	1.17526	0.623753	0.469498	1.10734	0.8413	0.797038	0.662811	9	1	Q3B7Z2.3	Osbp	RecName: Full=Oxysterol-binding protein 1	FALSE	515915	297722	606336	321803	242221	289943	321067	243929	231096	192178
IAsDEEIQGTK_p1_ac0	0.823224	0.828562	0.63977	0.478413	0.888472	0.903923	0.742061	0.568525	9	16	Q9ET54.2	Palld	RecName: Full=Palladin	FALSE	9.22467e+06	7.59397e+06	7.64321e+06	5.90167e+06	4.4132e+06	8.10565e+06	7.20164e+06	7.32688e+06	6.01489e+06	4.60826e+06
ATSPQKSPLVPKSPTPK_p2_ac1	1.18484	0.9557	0.538694	0.288572	1.32432	0.733729	0.767127	0.433367	9	1	Q9EPC1.1	Parva	RecName: Full=Alpha-parvin; AltName: Full=Actopaxin	FALSE	348021	412351	332604	187477	100429	270651	358428	198585	207624	117291
sPLVPKsPTPK_p2_ac0	1.03066	0.863442	0.613823	0.458839	1.14205	0.900268	0.73907	0.516316	9	1	Q9EPC1.1	Parva	RecName: Full=Alpha-parvin; AltName: Full=Actopaxin	FALSE	82663.4	85197.5	71375	50740.6	37929.2	82473.9	94189.3	74248.7	60954	42582.6
sPLVPKSPTPK_p2_ac0	1.0303	0.830373	0.577903	0.475629	1.05799	0.85844	0.696058	0.477182	9	2	Q9EPC1.1	Parva	RecName: Full=Alpha-parvin; AltName: Full=Actopaxin	FALSE	205569	211797	170699	118799	97774.6	211219	223468	181319	147021	100790
RLGsTGSQPNSEAEPGPEHAPK_p1_ac0	0.920875	0.733166	0.47218	0.418849	0.951085	0.819906	0.557934	0.387598	9	8	Q501J7.2	Phactr4	RecName: Full=Phosphatase and actin regulator 4; AltName: Full=Protein Humpty dumpty; Short=Humdy	FALSE	860123	792066	630614	406133	360262	826478	786050	677634	461120	320341
SSRLsTNGTR_p1_ac0	0.955161	0.644904	0.461658	0.594315	0.831116	0.849519	0.770722	0.677158	9	1	Q8BLG0.2	Phf20	RecName: Full=PHD finger protein 20; AltName: Full=Hepatocellular carcinoma-associated antigen 58 homolog	FALSE	21518.8	20554	13877.6	9934.35	12789	20220.4	16805.5	17177.6	15584.3	13692.4
MLLAStSSDDFDR_p1_ac0	0.82804	0.929457	0.410429	0.399234	0.858298	0.722605	0.480809	0.342916	9	1	Q8K1N2.2	Phldb2	RecName: Full=Pleckstrin homology-like domain family B member 2; AltName: Full=Protein LL5-beta	FALSE	89255.7	73907.3	82959.4	36633.1	35634	84952.4	72914.4	61387	40845.8	29131.5
MLLASTSsDDFDR_p1_ac0	0.749675	0.845278	0.287849	0.277678	0.902416	0.715155	0.451538	0.285986	9	4	Q8K1N2.2	Phldb2	RecName: Full=Pleckstrin homology-like domain family B member 2; AltName: Full=Protein LL5-beta	FALSE	598039	448335	505509	172145	166062	574498	518436	410855	259408	164298
SAGAVPFSPTLGQIGGAVK_p1_ac0	0.882717	0.734964	0.466798	0.38692	0.835938	0.816479	0.631406	0.325483	9	1	Q61194.2	Pik3c2a	RecName: Full=Phosphatidylinositol 4-phosphate 3-kinase C2 domain-containing subunit alpha; Short=PI3K-C2-alpha; Short=PtdIns-3-kinase C2 subunit alpha; AltName: Full=Cpk-m; AltName: Full=Phosphoinositide 3-kinase-C2-alpha; AltName: Full=p170	FALSE	94060.7	83029	69131.3	43907.3	36394	97876.5	81818.7	79914.1	61799.8	31857.2
sAEEPVVRPK_p1_ac0	1.14442	0.962116	0.646752	0.566123	1.15285	0.873588	0.696314	0.514461	9	1	O55176.3	Pja1	RecName: Full=E3 ubiquitin-protein ligase Praja-1; Short=Praja1	FALSE	72772.7	83282.5	70015.8	47065.9	41198.3	68084.1	78490.5	59477.5	47407.9	35026.6
TQLAsWSDPTEETGPVAGILDTETLEK_p1_ac0	0.944035	0.758831	0.606643	0.36786	1.27443	0.826485	0.762837	0.542812	9	3	Q9QXS1.3	Plec	RecName: Full=Plectin; Short=PCN; Short=PLTN; AltName: Full=Plectin-1; AltName: Full=Plectin-6	FALSE	360763	340573	273758	218855	132710	237711	302946	196465	181335	129032
sVDISLGGSPR_p1_ac0	1.31107	0.772532	0.600797	0.642825	1.00097	0.95888	0.790155	0.686562	9	1	Q3UIL6.2	Plekha7	RecName: Full=Pleckstrin homology domain-containing family A member 7; Short=PH domain-containing family A member 7; AltName: Full=Heart adapter protein 1	FALSE	215166	282098	166223	129271	138314	145473	145614	139492	114947	99876.5
HIPEPPTsPLDSPRPR_p1_ac0	0.979635	0.71151	0.441199	0.506237	1.09329	0.812945	0.627667	0.493651	9	2	Q6KAU7.2	Plekhg2	RecName: Full=Pleckstrin homology domain-containing family G member 2; Short=PH domain-containing family G member 2; AltName: Full=Common site lymphoma/leukemia guanine nucleotide exchange factor; Short=Common site lymphoma/leukemia GEF	FALSE	346345	339292	246428	152807	175333	335578	366886	272807	210631	165659
RVVsTSGTEDTSK_p1_ac0	0.770876	0.555243	0.364808	0.441872	0.988438	0.763095	0.687334	0.608941	9	1	Q3TRM4.2	Pnpla6	RecName: Full=Neuropathy target esterase; AltName: Full=Patatin-like phospholipase domain-containing protein 6	FALSE	270993	208902	150467	98860.6	119744	161476	159609	123222	110988	98329.5
ARAPsSEVK_p1_ac0	0.704675	0.686845	0.438799	0.372996	0.870394	0.872337	0.806359	0.600984	9	2	Q6P6I6.2	Polr2m	RecName: Full=DNA-directed RNA polymerase II subunit GRINL1A; AltName: Full=DNA-directed RNA polymerase II subunit M; AltName: Full=Glutamate receptor-like protein 1A	FALSE	420382	296232	288737	184463	156801	262271	228279	228789	211484	157621
ARAPSSEVK_p1_ac0	0.721001	0.658152	0.493609	0.445442	0.859185	0.878439	0.853076	0.598787	9	1	Q6P6I6.2	Polr2m	RecName: Full=DNA-directed RNA polymerase II subunit GRINL1A; AltName: Full=DNA-directed RNA polymerase II subunit M; AltName: Full=Glutamate receptor-like protein 1A	FALSE	127063	91612.8	83627	62719.6	56599.3	82138.7	70572.4	72153.9	70070.6	49183.6
RLSsTSDIEEK_p1_ac0	1.2669	0.855031	0.382745	0.434178	1.40425	0.822791	0.634551	0.527332	9	1	Q8BG95.2	Ppp1r12b	RecName: Full=Protein phosphatase 1 regulatory subunit 12B; AltName: Full=Myosin phosphatase-targeting subunit 2; Short=Myosin phosphatase target subunit 2	FALSE	157595	199656	134749	60318.7	68424.2	100434	141034	82635.8	63730.2	52961.8
GPLsPKDsDSEVSQNHSPHR_p2_ac0	0.783553	0.941189	0.638218	0.671495	0.925982	0.884106	0.757791	0.47828	9	1	A2ALK8.1	Ptpn3	RecName: Full=Tyrosine-protein phosphatase non-receptor type 3	FALSE	51724.7	40529	48682.7	33011.6	34732.9	80409.8	74458	71090.8	60933.9	38458.4
YAHQQPPsPLPVYSSSAK_p1_ac0	1.05524	0.698498	0.50759	0.462058	0.936223	0.759649	0.619557	0.450953	9	12	Q8VI36.1	Pxn	RecName: Full=Paxillin	FALSE	5.78396e+06	6.10347e+06	4.04008e+06	2.93588e+06	2.67253e+06	5.932e+06	5.55368e+06	4.50624e+06	3.67522e+06	2.67506e+06
KTsLSDSTTSAYPGDAGK_p1_ac0	0.785209	0.753737	0.529009	0.326467	1.03448	0.928954	0.792882	0.492301	9	3	Q80UJ7.4	Rab3gap1	RecName: Full=Rab3 GTPase-activating protein catalytic subunit; AltName: Full=RAB3 GTPase-activating protein 130 kDa subunit; AltName: Full=Rab3-GAP p130; Short=Rab3-GAP	FALSE	2.38588e+06	1.87341e+06	1.79833e+06	1.26215e+06	778911	1.80965e+06	1.87204e+06	1.68109e+06	1.43484e+06	890895
AMVADNSVGDIESPVTPSTPGSPPVSPGPLSPGATPGK_p1_ac0	0.635986	0.829194	0.62466	0.618986	0.726416	0.915904	0.847823	0.432225	9	2	Q8K2J7.2	Rell1	RecName: Full=RELT-like protein 1; Flags: Precursor	FALSE	122232	77737.7	101354	76353.3	75659.8	142652	103624	130655	120943	61657.5
AMVADNSVGDIESPVTPSTPGSPPVSPGPLSPGATPGK_p2_ac0	0.702253	0.731152	0.436761	0.498228	0.806338	0.666331	0.680867	0.40475	9	1	Q8K2J7.2	Rell1	RecName: Full=RELT-like protein 1; Flags: Precursor	FALSE	77223.6	54230.5	56462.2	33728.3	38474.9	91721.8	73958.8	61117.1	62450.4	37124.4
RLKsEDELRPDVDEHTQK_p1_ac0	1.01145	0.759103	0.53965	0.530013	1.19601	0.896984	0.613861	0.559636	9	2	O54916.2	Reps1	RecName: Full=RalBP1-associated Eps domain-containing protein 1; AltName: Full=RalBP1-interacting protein 1	FALSE	1.12961e+06	1.14255e+06	857491	609595	598708	1.12077e+06	1.34045e+06	1.00531e+06	687994	627221
SLSESAALR_p1_ac0	0.982138	0.742412	0.417851	0.523177	1.01348	0.730448	0.607083	0.601339	9	1	Q8CGE9.2	Rgs12	RecName: Full=Regulator of G-protein signaling 12; Short=RGS12	FALSE	162583	159679	120704	67935.7	85059.9	151406	153448	110594	91916.2	91046.5
GVPHSASPVsPDGVHIPLK_p2_ac0	0.784628	0.89609	0.574512	0.429983	0.912367	0.980645	0.835778	0.474108	9	1	Q80WQ6.1	Rhbdf2	RecName: Full=Inactive rhomboid protein 2; Short=iRhom2; AltName: Full=Rhomboid family member 2; AltName: Full=Rhomboid veinlet-like protein 6; AltName: Full=Rhomboid-related protein	FALSE	55370.3	43445.1	49616.7	31810.9	23808.3	47066.1	42941.6	46155.1	39336.8	22314.4
KPRPsEADDESLPVCK_p1_ac0	0.779133	0.785138	0.55477	0.452166	1.02699	0.805144	0.751302	0.670165	9	6	O88796.1	Rpp30	RecName: Full=Ribonuclease P protein subunit p30; Short=RNaseP protein p30; AltName: Full=RNase P subunit 2	FALSE	2.72344e+06	2.12192e+06	2.13828e+06	1.51088e+06	1.23145e+06	1.92978e+06	1.98187e+06	1.55375e+06	1.44985e+06	1.29327e+06
RtSTSTETRSSSSESSR_p2_ac0	0.548603	0.780532	0.340039	0.240319	0.749066	0.835527	0.597939	0.296409	9	1	Q8C050.2	Rps6ka5	RecName: Full=Ribosomal protein S6 kinase alpha-5; Short=S6K-alpha-5; AltName: Full=90 kDa ribosomal protein S6 kinase 5; AltName: Full=Nuclear mitogen- and stress-activated protein kinase 1; AltName: Full=RSK-like protein kinase; Short=RLSK	FALSE	5044.22	2767.28	3937.18	1715.23	1212.23	3558.14	2665.28	2972.92	2127.55	1054.66
sSSTSSSTVTSSAGSEQQNQSSSGSESTDK_p1_ac0	0.537912	0.704258	0.49346	0.304226	0.72888	0.802586	0.70573	0.422338	9	8	Q8CCI5.1	Rybp	RecName: Full=RING1 and YY1-binding protein; AltName: Full=Death effector domain-associated factor; Short=DED-associated factor	FALSE	3.41065e+06	1.83463e+06	2.40198e+06	1.68302e+06	1.03761e+06	2.70905e+06	1.97457e+06	2.17425e+06	1.91186e+06	1.14414e+06
SSsTSSSTVTSSAGSEQQNQSSSGSESTDK_p1_ac0	0.62944	0.716604	0.499581	0.328181	0.719415	0.769293	0.710346	0.421921	9	7	Q8CCI5.1	Rybp	RecName: Full=RING1 and YY1-binding protein; AltName: Full=Death effector domain-associated factor; Short=DED-associated factor	FALSE	2.98099e+06	1.87636e+06	2.13619e+06	1.48925e+06	978305	2.53773e+06	1.82568e+06	1.95226e+06	1.80267e+06	1.07072e+06
SSSTSSSTVTSSAGSEQQNQSSSGSESTDK_p1_ac0	0.725961	0.779219	0.566406	0.448317	0.807963	0.887392	0.813925	0.603462	9	6	Q8CCI5.1	Rybp	RecName: Full=RING1 and YY1-binding protein; AltName: Full=Death effector domain-associated factor; Short=DED-associated factor	FALSE	290735	211063	226546	164674	130342	253126	204517	224622	206026	152752
FDsLEDSPEEREPLQK_p1_ac0	0.782677	0.640247	0.499533	0.605749	0.974475	0.870043	0.695711	0.735552	9	3	Q8BTE0.2	Sdhaf4	RecName: Full=Succinate dehydrogenase assembly factor 4, mitochondrial; Short=SDH assembly factor 4; Short=SDHAF4; Flags: Precursor	FALSE	1.14318e+06	894736	731915	571053	692477	1.3201e+06	1.2864e+06	1.14854e+06	918405	970999
IsESALQPsPPPRGDYDDEVFMK_p2_ac0	1.01133	0.911567	0.366643	0.298681	1.13332	0.682254	0.438219	0.334571	9	3	Q9QXN0.2	Shroom3	RecName: Full=Protein Shroom3	FALSE	99915	101047	91079.2	36633.2	29842.7	90970.8	103099	62065.2	39865.1	30436.2
KAGGDCKPTsPSLPASK_p1_ac0	0.93167	0.835515	0.53592	0.406287	1.16226	0.904174	0.781057	0.632757	9	5	A2AQ25.1	Skt	RecName: Full=Sickle tail protein; AltName: Full=Enhancer trap locus 4	FALSE	3.44946e+06	3.21376e+06	2.88207e+06	1.84863e+06	1.40147e+06	2.73419e+06	3.17785e+06	2.47219e+06	2.13556e+06	1.73008e+06
IGsDPLAYEPK_p1_ac0	0.802863	0.875492	0.553323	0.433092	0.909657	0.857754	0.751798	0.474765	9	9	Q61165.1	Slc9a1	Sodium/hydrogen exchanger 1 OS=Bos taurus GN=SLC9A1 PE=2 SV=1; RecName: Full=Sodium/hydrogen exchanger 1; AltName: Full=Na(+)/H(+) exchanger 1; Short=NHE-1; AltName: Full=Solute carrier family 9 member 1	FALSE	1.90512e+06	1.52955e+06	1.66792e+06	1.05415e+06	825094	1.67477e+06	1.52347e+06	1.43654e+06	1.25909e+06	795122
RSDSQQAVKsPPLLESPDASR_p1_ac0	0.881316	0.822219	0.579972	0.640187	0.872621	0.863731	0.708421	0.468977	9	4	Q8BVL3.2	Snx17	Sorting nexin-17 OS=Bos taurus GN=SNX17 PE=2 SV=1; RecName: Full=Sorting nexin-17	FALSE	286035	252087	235183	165892	183116	323180	282014	279141	228948	151564
LSEEAEPRPTtPSK_p1_ac0	0.947982	0.77815	0.498325	0.443635	0.987178	0.828804	0.651744	0.548645	9	5	O55098.2	Stk10	RecName: Full=Serine/threonine-protein kinase 10; AltName: Full=Lymphocyte-oriented kinase	FALSE	2.35376e+06	2.23133e+06	1.83158e+06	1.17294e+06	1.04421e+06	2.09371e+06	2.06686e+06	1.73528e+06	1.36456e+06	1.1487e+06
KPFsPK_p1_ac0	0.835285	0.642471	0.346302	0.282962	0.979742	0.781362	0.555124	0.455506	9	1	Q8CDJ8.2	Ston1	RecName: Full=Stonin-1; AltName: Full=Stoned B-like factor	FALSE	678713	566919	436053	235040	192050	503677	493473	393554	279603	229428
DGVSKPVGVEQPSDPTVQDALLDQMsPK_p1_ac0	0.98679	0.802454	0.501126	0.457685	0.990033	0.825757	0.601406	0.399935	9	7	Q6Y685.1	Tacc1	RecName: Full=Transforming acidic coiled-coil-containing protein 1	FALSE	1.02153e+06	1.00803e+06	819729	511915	467538	998778	988822	824747	600671	399446
NRSSDGGSEEPPDRR_p1_ac0	0.921553	0.90188	0.550087	0.448318	0.938531	0.887678	0.762167	0.427207	9	3	A2A690.1	Tanc2	RecName: Full=Protein TANC2; AltName: Full=Tetratricopeptide repeat, ankyrin repeat and coiled-coil domain-containing protein 2	FALSE	31116.5	28675.5	28063.4	17116.8	13950.1	30702.7	28815.4	27254.1	23400.6	13116.4
RFLsAK_p1_ac0	0.86521	0.592777	0.420251	0.336048	1.16584	0.716368	0.659294	0.468702	9	1	Q8BQ33.2	Ticrr	RecName: Full=Treslin; AltName: Full=TopBP1-interacting checkpoint and replication regulator; AltName: Full=TopBP1-interacting, replication-stimulating protein	FALSE	106434	92087.6	63091.5	44728.9	35766.9	64052.2	74674.4	45885	42229.2	30021.4
RVCDsLSEDPQASK_p1_ac0	1.1631	0.842052	0.473616	0.660112	1.29127	0.848017	0.803936	0.657078	9	1	Q8BQ33.2	Ticrr	RecName: Full=Treslin; AltName: Full=TopBP1-interacting checkpoint and replication regulator; AltName: Full=TopBP1-interacting, replication-stimulating protein	FALSE	223825	260331	188472	106007	147749	169545	218929	143777	136303	111404
AADRLPNLAsPSAEGPPRPSPGTAPR_p1_ac0	0.822797	0.793057	0.539432	0.57185	0.755202	0.681433	0.61503	0.437879	9	16	O88746.1	Tom1	RecName: Full=Target of Myb protein 1	FALSE	2.2723e+06	1.86964e+06	1.80206e+06	1.22575e+06	1.29941e+06	2.23005e+06	1.68414e+06	1.51963e+06	1.37155e+06	976495
sPTTTQSPK_p1_ac0	0.856623	0.741014	0.494142	0.467743	0.960057	1.01862	0.809864	0.606761	9	7	G5E870.1	Trip12	E3 ubiquitin-protein ligase TRIP12 OS=Bos taurus GN=TRIP12 PE=2 SV=2; RecName: Full=E3 ubiquitin-protein ligase TRIP12; AltName: Full=HECT-type E3 ubiquitin transferase TRIP12; AltName: Full=Thyroid receptor-interacting protein 12; Short=TR-interacting protein 12; Short=TRIP-12	FALSE	2.09364e+06	1.79346e+06	1.55142e+06	1.03456e+06	979288	1.67698e+06	1.60999e+06	1.70821e+06	1.35812e+06	1.01753e+06
EIIDLVLDR_p0_ac0	0.797602	1.03373	0.785473	0.500758	0.882601	0.524926	0.402548	0.917855	9	35	P05213.2; P68373.1	Tuba1b;Tuba1c	Tubulin alpha-1C chain OS=Bos taurus GN=TUBA1C PE=1 SV=1; RecName: Full=Tubulin alpha-1A chain; AltName: Full=Alpha-tubulin 1; AltName: Full=Alpha-tubulin isotype M-alpha-1; AltName: Full=Tubulin alpha-1 chain; Contains: RecName: Full=Detyrosinated tubulin alpha-1A chain; RecName: Full=Tubulin alpha-1B chain; AltName: Full=Alpha-tubulin 2; AltName: Full=Alpha-tubulin isotype M-alpha-2; AltName: F…	FALSE	332521	265219	343735	261186	166512	349506	308474	183465	140693	320795
TGsTSSKEDDYESDAATIVQK_p1_ac0	0.864469	0.907594	0.751973	0.497841	1.05523	0.949643	0.872655	0.672155	9	1	A2AN08.1	Ubr4	RecName: Full=E3 ubiquitin-protein ligase UBR4; AltName: Full=N-recognin-4; AltName: Full=Zinc finger UBR1-type protein 1; AltName: Full=p600	FALSE	1.3152e+06	1.13695e+06	1.19367e+06	988998	654762	1.02903e+06	1.08586e+06	977214	897991	691670
ASSHSSSPVPQGSSSDVFFKK_p1_ac1	0.952792	0.610407	0.368663	0.300268	1.26782	0.778318	0.612094	0.439602	9	1	Q5SPW0.1	Vps54	RecName: Full=Vacuolar protein sorting-associated protein 54; AltName: Full=Tumor antigen SLP-8p homolog	FALSE	764567	728473	466697	281868	229575	451452	572360	351373	276331	198459
VRsQVEDAEDREDTVSEEKPESHNHGQNLFQSANSSDTPALK_p1_ac0	0.574287	0.560515	0.243329	0.160394	1.00186	0.596745	0.386135	0.266198	9	1	P59328.2	Wdhd1	RecName: Full=WD repeat and HMG-box DNA-binding protein 1; AltName: Full=Acidic nucleoplasmic DNA-binding protein 1; Short=And-1	FALSE	121946	70032	68352.6	29673	19559.4	80570.7	80720.7	48080.2	31111.2	21447.8
sPSFQTQK_p1_ac0	1.05159	0.856505	0.697612	0.57831	0.815764	0.733417	0.564226	0.485117	9	2	P0C7L0.1	Wipf3	RecName: Full=WAS/WASL-interacting protein family member 3; AltName: Full=Corticosteroids and regional expression protein 16 homolog	FALSE	575370	605051	492807	401385	332742	816165	665798	598590	460502	395936
TAVAPPPLPGANNSGSETPPPLPPKsPSFQTQK_p1_ac0	0.966278	0.769464	0.583158	0.423941	1.02931	0.764619	0.701299	0.516443	9	5	P0C7L0.1	Wipf3	RecName: Full=WAS/WASL-interacting protein family member 3; AltName: Full=Corticosteroids and regional expression protein 16 homolog	FALSE	226707	219062	174443	132206	96110.4	188746	194277	144318	132367	97476.3
sVGDGETVEFDVVEGEK_p1_ac0	0.945522	0.761507	0.55161	0.470466	1.16909	0.737474	0.694384	0.624423	9	1	Q9JKB3.2; P62960.3; Q9Z2C8.1	Ybx1;Ybx3;Ybx2	RecName: Full=Y-box-binding protein 3; AltName: Full=Cold shock domain-containing protein A; AltName: Full=DNA-binding protein A; AltName: Full=Y-box protein 3; Nuclease-sensitive element-binding protein 1 OS=Bos taurus GN=YBX1 PE=2 SV=3; RecName: Full=Nuclease-sensitive element-binding protein 1; AltName: Full=CCAAT-binding transcription factor I subunit A; Short=CBF-A; AltName: Full=DNA-binding…	TRUE	365738	345814	278512	201745	172067	236335	276297	174291	164107	147573
TRLPstPPRPK_p2_ac0	0.891389	0.677399	0.395945	0.502346	0.989616	0.777607	0.605521	0.450079	9	1	Q8CFL8.1	Zswim3	RecName: Full=Zinc finger SWIM domain-containing protein 3	FALSE	30403.4	27101.3	20595.3	12038.1	15273	28662.3	28364.6	22288	17355.6	12900.3
KQPsHMEAAHFGDLGR_p1_ac0	0.835315	0.491874	0.503604	0.532751	1.38014	0.855468	0.939409	0.927961	10	2	O88845.3	Akap10	RecName: Full=A-kinase anchor protein 10, mitochondrial; Short=AKAP-10; AltName: Full=Dual specificity A kinase-anchoring protein 2; Short=D-AKAP-2; AltName: Full=Protein kinase A-anchoring protein 10; Short=PRKA10; Flags: Precursor	FALSE	182975	152841	90000.6	92146.8	97479.9	132763	183231	113575	124719	123199
HFPLDLRTSMDGK_p1_ac0	0.859357	0.483693	0.302146	0.356089	1.71877	0.775659	0.923556	0.795508	10	1	Q9DBT5.1	Ampd2	RecName: Full=AMP deaminase 2; AltName: Full=AMP deaminase isoform L	FALSE	40661.9	34943.1	19667.9	12285.8	14479.3	14191.8	24392.5	11008	13106.9	11289.7
IQsSAPQEEEEHPYELLLTAETK_p1_ac0	1.21626	0.65556	0.475848	0.484308	1.3006	0.729818	0.684117	0.730546	10	2	P59672.3	Anks1a	RecName: Full=Ankyrin repeat and SAM domain-containing protein 1A; AltName: Full=Odin	FALSE	160102	194724	104956	76184	77538.4	83645.3	108789	61045.9	57223.1	61106.8
AIsSDMFFGR_p1_ac0	0.90135	0.459111	0.286593	0.348787	1.79051	0.766314	0.609079	0.721783	10	4	Q99K28.1	Arfgap2	ADP-ribosylation factor GTPase-activating protein 2 OS=Bos taurus GN=ARFGAP2 PE=2 SV=1; RecName: Full=ADP-ribosylation factor GTPase-activating protein 2; Short=ARF GAP 2; AltName: Full=GTPase-activating protein ZNF289; AltName: Full=Zinc finger protein 289	FALSE	316006	284832	145082	90565	110219	186469	333874	142893	113574	134590
SVHREEsYSDSGTK_p1_ac0	0.933115	0.407754	0.437126	0.639995	1.28903	0.692789	0.875029	1.01411	10	1	A2AHC3.1	Camsap1	RecName: Full=Calmodulin-regulated spectrin-associated protein 1	FALSE	194993	181951	79509.3	85236.6	124795	177303	228548	122833	155145	179805
NEGITQPLPDSPKPMGTDQAIDALsSDFTCSSPTGK_p1_ac0	1.24369	0.789937	0.543864	0.706868	1.17135	1.03356	0.782854	0.731632	10	1	P51125.2	Cast	RecName: Full=Calpastatin; AltName: Full=Calpain inhibitor	FALSE	20505.2	25502.1	16197.9	11152.1	14494.5	18321.2	21460.6	18936	14342.8	13404.4
TALGDIGNKVsEELQAR_p1_ac0	0.725747	0.443167	0.395583	0.646117	1.05101	0.6859	0.68569	0.642794	10	1	P24860.3	Ccnb1	RecName: Full=G2/mitotic-specific cyclin-B1	FALSE	127971	92874.6	56712.6	50623.2	82684.3	181218	190461	124297	124259	116486
ERLLsASK_p1_ac0	1.01867	0.393888	0.22301	0.373662	1.11096	0.634436	0.517958	0.53961	10	1	Q9Z0H8.2	Clip2	RecName: Full=CAP-Gly domain-containing linker protein 2; AltName: Full=Cytoplasmic linker protein 115; Short=CLIP-115; AltName: Full=Cytoplasmic linker protein 2	FALSE	52480.9	53460.7	20671.6	11703.8	19610.1	25150.4	27941	15956.3	13026.8	13571.4
AMsTTSVTSSQPGK_p1_ac0	1.14659	0.435617	0.499692	0.655974	1.38061	0.692748	0.726428	0.900577	10	5	Q62418.2	Dbnl	RecName: Full=Drebrin-like protein; AltName: Full=Actin-binding protein 1; AltName: Full=SH3 domain-containing protein 7	FALSE	482119	552794	210019	240911	316258	406521	561246	281617	295308	366104
QLtQPETSYGR_p1_ac0	1.00841	0.49214	0.553839	0.619175	1.23267	0.719098	0.763664	0.897727	10	2	Q62418.2	Dbnl	RecName: Full=Drebrin-like protein; AltName: Full=Actin-binding protein 1; AltName: Full=SH3 domain-containing protein 7	FALSE	63879.2	64416.5	31437.5	35378.8	39552.4	63390.3	78139.1	45583.9	48408.9	56907.2
sLDGTLYDDDDDDDDIER_p1_ac0	0.992915	0.554062	0.456705	0.50653	1.33593	0.877369	0.729784	0.716433	10	1	Q3U1T9.3	Dennd1b	RecName: Full=DENN domain-containing protein 1B; AltName: Full=Connecdenn 2	FALSE	142931	141919	79192.8	65277.5	72399	98226.8	131224	86181.2	71684.4	70372.9
AASSANLLLR_p1_ac0	1.29721	0.660218	0.562405	0.580539	1.37062	0.761295	0.687299	0.824631	10	1	Q8VC03.1	Eml3	RecName: Full=Echinoderm microtubule-associated protein-like 3; Short=EMAP-3	FALSE	430004	557805	283896	241836	249634	162830	223178	123962	111913	134275
sYNLVVAK_p1_ac0	0.811246	0.286349	0.232356	0.293999	1.66149	0.468183	0.439746	0.670394	10	4	O70318.2	Epb41l2	RecName: Full=Band 4.1-like protein 2; AltName: Full=Generally expressed protein 4.1; Short=4.1G	FALSE	2.68666e+06	2.17955e+06	769324	624261	789876	1.93459e+06	3.2143e+06	905744	850728	1.29694e+06
RTNsTGGSSGNSVGGGSGK_p1_ac0	0.992699	0.570672	0.483428	0.617451	1.01275	0.775649	0.798176	0.784331	10	13	Q99MI1.1	Erc1	RecName: Full=ELKS/Rab6-interacting/CAST family member 1; Short=ERC-1; AltName: Full=CAZ-associated structural protein 2; Short=CAST2; AltName: Full=Rab6-interacting protein 2	FALSE	3.11317e+06	3.09044e+06	1.7766e+06	1.50499e+06	1.92223e+06	2.32952e+06	2.35922e+06	1.80689e+06	1.85936e+06	1.82711e+06
KVIYSQPsTRsEGEFK_p2_ac0	1.07376	0.523762	0.617238	0.705519	1.42574	0.647981	0.679622	0.950522	10	1	O88792.2	F11r	RecName: Full=Junctional adhesion molecule A; Short=JAM-A; AltName: Full=Junctional adhesion molecule 1; Short=JAM-1; AltName: CD_antigen=CD321; Flags: Precursor	FALSE	658244	706795	344763	406294	464404	358385	510964	232227	243566	340653
KVIYSQPStRsEGEFK_p2_ac0	1.05037	0.51331	0.616599	0.739768	1.48507	0.681251	0.739379	0.958836	10	1	O88792.2	F11r	RecName: Full=Junctional adhesion molecule A; Short=JAM-A; AltName: Full=Junctional adhesion molecule 1; Short=JAM-1; AltName: CD_antigen=CD321; Flags: Precursor	FALSE	349542	367147	179424	215527	258580	194472	288805	132484	143789	186467
DASsQDCYDIPR_p1_ac0	0.912256	0.634348	0.425212	0.455231	1.782	0.874398	0.735464	0.841832	10	1	Q9QYY0.2	Gab1	RecName: Full=GRB2-associated-binding protein 1; AltName: Full=GRB2-associated binder 1; AltName: Full=Growth factor receptor bound protein 2-associated protein 1	FALSE	191429	174632	121433	81397.9	87144.2	114329	203734	99969.2	84085	96246
ESsTSQPPSQAGPQK_p1_ac0	1.17968	0.54333	0.487445	0.479879	1.25594	0.711277	0.733184	0.785917	10	1	Q8R080.2	Gtse1	RecName: Full=G2 and S phase-expressed protein 1; Short=GTSE-1; AltName: Full=Protein B99	FALSE	175649	207209	95435.4	85619.4	84290.3	111145	139592	79055	81489.9	87350.9
ILsIQK_p1_ac0	1.26162	0.625627	0.600934	0.697203	1.77052	0.641375	0.75952	1.00838	10	1	Q8VDJ3.1	Hdlbp	RecName: Full=Vigilin; AltName: Full=High density lipoprotein-binding protein; Short=HDL-binding protein	FALSE	138858	175186	86873.5	83444.7	96812.3	58632	103809	37605.1	44532.2	59123.5
GGGGNFGPGPGsNFR_p1_ac0	1.03751	0.442566	0.482915	0.570068	1.42113	0.833608	0.880425	1.2093	10	1	O88569.2	Hnrnpa2b1	RecName: Full=Heterogeneous nuclear ribonucleoproteins A2/B1; Short=hnRNP A2/B1; Heterogeneous nuclear ribonucleoproteins A2/B1 OS=Bos taurus GN=HNRNPA2B1 PE=2 SV=1	FALSE	45267.9	46965.9	20034	21860.5	25805.8	19561.7	27799.8	16306.8	17222.6	23655.9
MQFsFEGPEK_p1_ac0	0.872695	0.566258	0.417925	0.492618	1.20695	0.805901	0.764283	0.775114	10	5	Q8R0S2.2	Iqsec1	RecName: Full=IQ motif and SEC7 domain-containing protein 1	FALSE	544937	475564	308575	227743	268446	467960	564803	377129	357654	362722
KADsVHLIR_p1_ac0	0.907617	0.375539	0.415909	0.45179	1.88491	0.663939	0.7758	0.949691	10	2	Q5DTX6.2	Jcad	RecName: Full=Junctional protein associated with coronary artery disease; Short=JCAD	FALSE	211856	192284	79560.2	88112.8	95714.4	118765	223861	78852.5	92137.5	112790
VGRQEsVDDLDRDK_p1_ac0	0.857184	0.475716	0.528062	0.575024	1.10479	0.749075	0.709035	0.759708	10	2	Q811L6.3	Mast4	RecName: Full=Microtubule-associated serine/threonine-protein kinase 4	FALSE	309262	265094	147121	163309	177833	236086	260826	176846	167393	179357
GLsLDPPKEPSK_p1_ac0	0.973686	0.306217	0.347208	0.499471	1.69781	0.703364	0.739506	0.885617	10	2	Q78HU3.1	Mvb12a	RecName: Full=Multivesicular body subunit 12A; AltName: Full=ESCRT-I complex subunit MVB12A; AltName: Full=Protein FAM125A	FALSE	469394	457042	143736	162977	234448	252717	429066	177752	186886	223811
VNSNsLDLPSSSDTHASK_p1_ac0	0.794468	0.403778	0.436084	0.467586	1.24767	0.767127	0.788291	0.787499	10	2	Q8CH77.2	Nav1	RecName: Full=Neuron navigator 1; AltName: Full=Pore membrane and/or filament-interacting-like protein 3	FALSE	469329	372867	189505	204667	219452	301921	376696	231612	238001	237762
ATAGPRLsR_p1_ac0	0.835361	0.513612	0.50502	0.70802	1.36777	0.680634	0.747544	0.997981	10	2	O35711.3	Ppfibp2	RecName: Full=Liprin-beta-2; AltName: Full=Coiled-coil-like protein 1; AltName: Full=Protein tyrosine phosphatase receptor type f polypeptide-interacting protein-binding protein 2; Short=PTPRF-interacting protein-binding protein 2	FALSE	135171	112917	69425.4	68264	95703.7	50130.2	68566.4	34120.3	37474.5	50029
SEsAPSLHPYSPLsPK_p2_ac0	1.34733	0.707234	0.564346	0.526936	1.49144	0.818505	0.703796	0.764326	10	2	Q5I1X5.1	Ppp1r13l	RecName: Full=RelA-associated inhibitor; AltName: Full=Inhibitor of ASPP protein; Short=Protein iASPP; AltName: Full=NFkB-interacting protein 1; AltName: Full=PPP1R13B-like protein	FALSE	657979	886513	465345	371328	346713	493093	735416	403599	347037	376884
RKsELPQDPHTEK_p1_ac0	1.1324	0.556374	0.644065	0.863252	1.02084	0.784961	0.846572	0.795063	10	1	Q60996.2	Ppp2r5c	RecName: Full=Serine/threonine-protein phosphatase 2A 56 kDa regulatory subunit gamma isoform; AltName: Full=PP2A B subunit isoform B'-alpha-3; AltName: Full=PP2A B subunit isoform B'-gamma; AltName: Full=PP2A B subunit isoform B56-gamma; AltName: Full=PP2A B subunit isoform PR61-gamma; AltName: Full=PP2A B subunit isoform R5-gamma	FALSE	175007	198178	97369.1	112716	151075	94258	96222.2	73988.8	79796.2	74941
TsSFHLLR_p1_ac0	0.831132	0.39533	0.522771	0.684898	1.33765	0.782133	0.89746	0.894648	10	1	E9PYL2.1	Prr12	RecName: Full=Proline-rich protein 12	FALSE	5644.8	4691.57	2231.56	2950.94	3866.11	2788.76	3730.39	2181.18	2502.8	2494.96
TSSFHLLR_p1_ac0	0.783146	0.338809	0.389878	0.422529	1.42816	0.771905	0.814354	0.788043	10	2	E9PYL2.1	Prr12	RecName: Full=Proline-rich protein 12	FALSE	38126.8	29858.9	12917.7	14864.8	16109.7	15900.2	22708	12273.4	12948.4	12530
KYsSLNLFDTYK_p1_ac0	1.25876	0.290947	0.422285	0.609884	1.6712	0.727591	0.865505	0.877444	10	1	Q7TSC1.1	Prrc2a	RecName: Full=Protein PRRC2A; AltName: Full=HLA-B-associated transcript 2; AltName: Full=Proline-rich and coiled-coil-containing protein 2A	FALSE	39508	49731	11494.7	16683.6	24095.3	16565.3	27684	12052.8	14337.4	14535.2
RQtETSLEAVLLETHPCSK_p1_ac0	1.2247	0.606466	0.726785	0.746846	1.84455	0.719421	0.704289	0.93082	10	1	Q9JK23.1	Psmg1	RecName: Full=Proteasome assembly chaperone 1; AltName: Full=Down syndrome critical region protein 2 homolog	FALSE	53594.3	65636.8	32503.1	38951.6	40026.7	51443.8	94890.4	37009.7	36231.3	47884.9
ASsFSGISILTR_p1_ac0	0.869882	0.540049	0.366853	0.433767	1.34613	0.813387	0.798356	0.809912	10	6	Q80TM6.2	R3hdm2	R3H domain-containing protein 2 OS=Bos taurus GN=R3HDM2 PE=2 SV=1; RecName: Full=R3H domain-containing protein 2	FALSE	323323	281253	174610	118612	140247	169671	228398	138008	135458	137419
RDDAsMDRDDNQMR_p1_ac0	0.795752	0.444727	0.287746	0.396583	1.75814	0.952204	0.909399	1.00224	10	2	Q80TM6.2	R3hdm2	RecName: Full=R3H domain-containing protein 2	FALSE	31221.7	24844.7	13885.1	8983.93	12382	12083.4	21244.3	11505.9	10988.6	12110.5
tVDIDDAQILPR_p1_ac0	1.02289	0.491908	0.507216	0.714583	1.2362	0.832859	0.869202	0.880205	10	2	Q6GYP7.1	Ralgapa1	RecName: Full=Ral GTPase-activating protein subunit alpha-1; AltName: Full=GAP-related-interacting partner to E12; Short=GRIPE; AltName: Full=GTPase-activating RapGAP domain-like 1; AltName: Full=Tuberin-like protein 1; AltName: Full=p240	FALSE	114114	116727	56133.7	57880.6	81544.1	81616.6	100894	67975.2	70941.3	71839.4
sVDKSDEELQFPK_p1_ac0	0.739207	0.318097	0.332081	0.532827	1.41515	0.62638	0.706432	0.576833	10	1	Q52KF3.1	Spire1	RecName: Full=Protein spire homolog 1	FALSE	189712	140236	60346.8	62999.6	101084	134707	190631	84377.7	95161.3	77703.4
TPLGAsLDEQSSGTPK_p1_ac0	0.972821	0.394534	0.43576	0.578661	1.2611	0.719889	0.710294	0.782984	10	1	Q922B9.3	Ssfa2	RecName: Full=Sperm-specific antigen 2 homolog; AltName: Full=Ki-ras-induced actin-interacting protein	FALSE	697296	678344	275107	303853	403498	441822	557181	318062	313823	345939
HTsCSSAGNDSKPVQEASNVSR_p1_ac0	1.36553	0.678873	0.432211	0.396657	1.3277	0.658523	0.701233	0.609767	10	2	P83093.2	Stim2	RecName: Full=Stromal interaction molecule 2; Flags: Precursor	FALSE	124880	170527	84777.7	53974.5	49534.6	82316.6	109291	54207.4	57723.1	50194
SLsTDTSR_p1_ac0	0.630343	0.33045	0.317798	0.384982	1.26694	0.811919	0.665957	0.809612	10	2	Q6ZPJ0.2	Tex2	RecName: Full=Testis-expressed sequence 2 protein	FALSE	478969	301914	158275	152215	184394	270336	342500	219491	180032	218867
SLsTDTSRQESDTVSYKPPDSK_p1_ac0	0.642175	0.283731	0.292245	0.358808	1.57702	0.773272	0.757434	0.822948	10	1	Q6ZPJ0.2	Tex2	RecName: Full=Testis-expressed sequence 2 protein	FALSE	305459	196158	86668.3	89268.7	109601	120184	189532	92934.7	91031.2	98904.9
AHsSTQPPEFDSGVETFSVHTDKPK_p1_ac0	0.739916	0.540191	0.481497	0.561241	1.57276	0.794898	0.828638	0.912917	10	3	P39447.2	Tjp1	RecName: Full=Tight junction protein ZO-1; AltName: Full=Tight junction protein 1; AltName: Full=Zona occludens protein 1; AltName: Full=Zonula occludens protein 1	FALSE	274259	202929	148152	132055	153925	194246	305503	154406	160960	177331
RAAsRDQLR_p1_ac0	1.01307	0.578499	0.507056	0.489557	1.70097	1.1437	0.986679	1.11792	10	7	Q9Z0U1.2	Tjp2	RecName: Full=Tight junction protein ZO-2; AltName: Full=Tight junction protein 2; AltName: Full=Zona occludens protein 2; AltName: Full=Zonula occludens protein 2	FALSE	1.38368e+06	1.40177e+06	800461	701606	677393	555077	944169	634840	547683	620532
NQsSEDILR_p1_ac0	1.10402	0.805587	0.536541	0.602737	1.66593	0.873109	0.748017	0.855782	10	2	Q8CG79.3	Tp53bp2	RecName: Full=Apoptosis-stimulating of p53 protein 2; AltName: Full=Tumor suppressor p53-binding protein 2; Short=53BP2; Short=p53-binding protein 2; Short=p53BP2	FALSE	752513	830786	606214	403754	453567	547116	911455	477692	409252	468212
NSATFKsFEDR_p1_ac0	0.960909	0.266467	0.185272	0.241696	3.44938	1.00476	1.54958	1.84875	10	1	Q9CYZ2.1	Tpd52l2	RecName: Full=Tumor protein D54; AltName: Full=Tumor protein D52-like 2	FALSE	598118	574737	159379	110814	144563	152272	525246	152997	235958	281513
GLQLtPGIGGMQQHFFDDEDRTVPStPTLVVPHR_p2_ac0	1.38391	0.681308	0.658784	0.766121	1.1659	0.738882	0.859314	0.874423	10	1	F6ZDS4.1	Tpr	RecName: Full=Nucleoprotein TPR; AltName: Full=NPC-associated intranuclear protein; AltName: Full=Translocated promoter region and nuclear basket protein	FALSE	16224.2	22452.8	11053.7	10688.2	12429.7	12047.2	14045.8	8901.43	10352.3	10534.3
RLDSRAEEGSVQAITEGK_p1_ac0	0.993493	0.515882	0.487359	0.681657	1.00935	0.661709	0.783978	0.735831	10	1	Q9JIL5.1	Tulp4	RecName: Full=Tubby-related protein 4; AltName: Full=Tubby superfamily protein; AltName: Full=Tubby-like protein 4	FALSE	105245	104560	54293.8	51292	71740.8	64998.2	65605.6	43009.9	50957.1	47827.6
NLsHTQDEGSVK_p1_ac0	0.782531	0.367443	0.342955	0.401738	1.56414	0.687627	0.600838	0.757008	10	2	Q8CGB3.2	Uaca	RecName: Full=Uveal autoantigen with coiled-coil domains and ankyrin repeats; AltName: Full=Nuclear membrane-binding protein; Short=Nucling	FALSE	538423	421332	197840	184655	216305	263495	412144	181186	158318	199468
sSSSVTTSEAHPSTPCSSDDSDLER_p1_ac0	0.826174	0.542377	0.367115	0.402037	2.09423	0.85755	0.909142	0.889146	10	1	P70460.4	Vasp	RecName: Full=Vasodilator-stimulated phosphoprotein; Short=VASP	FALSE	465486	384572	252468	170887	187142	171813	359816	147338	156202	152767
ADHRsSPNVANQPPSPGGK_p1_ac0	1.16671	1.33591	1.71216	2.39889	1.15676	1.10247	1.4605	1.89426	11	5	Q9QZQ1.3	Afdn	RecName: Full=Afadin; AltName: Full=Afadin adherens junction formation factor; AltName: Full=Protein Af-6	FALSE	157191	183396	209993	269136	377083	116327	134562	128246	169895	220352
sSPNVANQPPSPGGK_p1_ac0	1.09204	1.49179	1.87201	2.74667	0.950346	0.950081	1.16824	1.63297	11	3	Q9QZQ1.3	Afdn	RecName: Full=Afadin; AltName: Full=Afadin adherens junction formation factor; AltName: Full=Protein Af-6	FALSE	423282	462243	631449	792387	1.16262e+06	507521	482320	482185	592907	828767
LNtSDFQK_p1_ac0	0.939882	0.941472	1.47167	1.44412	1.01831	0.68955	1.14965	1.49304	11	2	Q9D1F4.1	Akt1s1	RecName: Full=Proline-rich AKT1 substrate 1; Short=Proline-rich AKT substrate	FALSE	139287	130914	131135	204985	201148	126077	128386	86936.6	144945	188239
LNTSDFQK_p1_ac0	0.939584	1.00412	1.43138	1.31511	1.03735	0.702427	1.14585	1.56898	11	4	Q9D1F4.1	Akt1s1	RecName: Full=Proline-rich AKT1 substrate 1; Short=Proline-rich AKT substrate	FALSE	1.28855e+06	1.2107e+06	1.29386e+06	1.8444e+06	1.69459e+06	1.16047e+06	1.20381e+06	815143	1.32972e+06	1.82074e+06
LQDSSDPDTGSEEEVSSRLsPPHSPR_p1_ac0	0.975322	1.19963	1.55432	2.11118	0.894219	1.0593	1.1639	1.3257	11	3	Q60875.4	Arhgef2	RecName: Full=Rho guanine nucleotide exchange factor 2; AltName: Full=Guanine nucleotide exchange factor H1; Short=GEF-H1; AltName: Full=LBC'S first cousin; AltName: Full=Lymphoid blast crisis-like 1; AltName: Full=Oncogene LFC; AltName: Full=Rhobin	FALSE	179693	175258	215565	279300	379364	247218	221067	261878	287736	327736
LQDSSDPDTGSEEEVSSRLSPPHSPR_p1_ac0	1.04369	1.32779	1.6339	2.4942	0.662501	0.929931	1.12968	1.14837	11	3	Q60875.4	Arhgef2	RecName: Full=Rho guanine nucleotide exchange factor 2; AltName: Full=Guanine nucleotide exchange factor H1; Short=GEF-H1; AltName: Full=LBC'S first cousin; AltName: Full=Lymphoid blast crisis-like 1; AltName: Full=Oncogene LFC; AltName: Full=Rhobin	FALSE	188528	196765	250325	308035	470225	366177	242592	340519	413662	420505
LsPPHSPR_p1_ac0	0.947948	0.994108	1.27787	1.65183	0.880451	1.26341	1.6078	1.92549	11	1	Q60875.4	Arhgef2	RecName: Full=Rho guanine nucleotide exchange factor 2; AltName: Full=Guanine nucleotide exchange factor H1; Short=GEF-H1; AltName: Full=LBC'S first cousin; AltName: Full=Lymphoid blast crisis-like 1; AltName: Full=Oncogene LFC; AltName: Full=Rhobin	FALSE	7096.73	6727.33	7054.91	9068.67	11722.6	7698.2	6777.89	9726	12377.1	14822.8
LsLTPTDVK_p1_ac0	0.837436	0.866311	1.25447	1.75211	0.877387	0.788585	0.979401	1.46406	11	1	Q7TQH0.1	Atxn2l	RecName: Full=Ataxin-2-like protein	FALSE	97610.4	81742.5	84561	122449	171024	107554	94366.5	84815.4	105338	157465
AASEDMTsDEER_p1_ac0	1.02065	1.16206	1.986	3.05344	0.876525	1.24703	1.37934	1.66937	11	4	Q924A2.2	Cic	RecName: Full=Protein capicua homolog	FALSE	36317.7	37067.6	42203.5	72127.1	110894	53775.3	47135.4	67059.6	74174.5	89771.1
RRssCSSEPNTPK_p2_ac0	0.814188	1.46118	2.91832	3.09198	0.86607	1.874	2.04409	1.6038	11	2	Q924A2.2	Cic	RecName: Full=Protein capicua homolog	FALSE	21691	17660.6	31694.5	63301.4	67068.2	37763.4	32705.7	70768.6	77191.8	60565
RSsCSSEPNTPK_p1_ac0	0.995401	1.17455	2.33676	3.86404	0.955168	1.35933	1.65812	2.36437	11	2	Q924A2.2	Cic	RecName: Full=Protein capicua homolog	FALSE	38029.1	37854.2	44666.9	88864.6	146946	45407.3	43371.6	61723.6	75290.5	107360
sSCSSEPNTPK_p1_ac0	0.788348	0.790453	1.67325	2.41336	1.0771	1.06622	1.34033	1.70953	11	1	Q924A2.2	Cic	RecName: Full=Protein capicua homolog	FALSE	42307.7	33353.2	33442.2	70791.3	102104	46503.7	50088.9	49583	62330.4	79499.3
KQtPPASPSPQPIEDRPPSSPIYEDAAPFK_p1_ac0	1.16144	1.22271	1.71954	2.33021	1.12284	1.24369	1.24931	1.65856	11	1	Q60598.2	Cttn	RecName: Full=Src substrate cortactin	FALSE	84838.6	98534.8	103733	145883	197692	105717	118704	131479	132073	175337
SVEQsPPRERPR_p1_ac0	0.824447	1.54459	1.58438	1.95301	0.968458	1.25393	1.10928	1.11491	11	1	Q0PHV7.1	Dact3	RecName: Full=Dapper homolog 3; AltName: Full=Dapper antagonist of catenin 3	FALSE	8236.5	6790.56	12722	13049.8	16086	10813.6	10472.5	13559.5	11995.3	12056.2
GVHHIDyyK_p2_ac0	0.842675	0.95129	1.25417	1.82061	1.03951	1.08222	1.18328	1.37544	11	1	Q03142.3	Fgfr4	RecName: Full=Fibroblast growth factor receptor 4; Short=FGFR-4; AltName: Full=Protein-tyrosine kinase receptor MPK-11; AltName: CD_antigen=CD334; Flags: Precursor	FALSE	38256.7	32238	36393.2	47980.3	69650.4	31349	32587.7	33926.7	37094.8	43118.7
TPSLNGYHNNLDPMHNyVNTENVTVPASAHK_p1_ac0	0.850263	1.24635	1.43562	1.72488	0.923033	1.04294	1.19023	1.5639	11	1	Q8C180.3	Frs2	RecName: Full=Fibroblast growth factor receptor substrate 2; Short=FGFR substrate 2; AltName: Full=FGFR-signaling adaptor SNT; AltName: Full=FRS2-alpha; AltName: Full=Suc1-associated neurotrophic factor target 1; Short=SNT-1	FALSE	29088	24732.5	36253.8	41759.3	50173.2	29017.7	26784.3	30263.6	34537.7	45380.9
RSDsSGGYTLSDVIQSPPSAGLLK_p1_ac0	0.947294	0.990462	1.69935	2.1814	0.801168	0.976604	1.15371	1.15118	11	2	Q6ZPR6.3	Ibtk	RecName: Full=Inhibitor of Bruton tyrosine kinase; Short=IBtk	FALSE	41756.7	39555.9	41358.4	70959.2	91087.8	58044.3	46503.3	56686.3	66966.3	66819.7
SDSSGGYTLSDVIQSPPSAGLLK_p1_ac0	1.10209	1.39335	1.79311	2.02826	0.985696	1.15442	1.49094	1.57259	11	1	Q6ZPR6.3	Ibtk	RecName: Full=Inhibitor of Bruton tyrosine kinase; Short=IBtk	FALSE	45369.6	50001.2	63215.8	81352.5	92021.3	44012	43382.5	50808.2	65619.3	69212.7
SGsRKPASTETSCPLSK_p1_ac0	0.759929	0.940907	1.55864	2.65609	1.00337	0.959744	1.00671	1.87423	11	1	Q6P549.1	Inppl1	RecName: Full=Phosphatidylinositol 3,4,5-trisphosphate 5-phosphatase 2; AltName: Full=AblSH3-binding protein; AltName: Full=Inositol polyphosphate phosphatase-like protein 1; Short=INPPL-1; AltName: Full=SH2 domain-containing inositol 5'-phosphatase 2; Short=SH2 domain-containing inositol phosphatase 2; Short=SHIP-2	FALSE	61532.6	46760.4	57896.4	95907	163436	46105.2	46260.7	44249.2	46414.8	86411.9
KRHsSSSSQSSEISTK_p1_ac0	0.624712	0.942354	1.05282	1.27443	0.943659	1.11073	1.38073	1.57475	11	1	O35671.1	Itgb1bp1	RecName: Full=Integrin beta-1-binding protein 1; AltName: Full=Bodenin; Integrin beta-1-binding protein 1 OS=Bos taurus GN=ITGB1BP1 PE=2 SV=1	FALSE	27405.1	17120.3	25825.3	28852.7	34926	22645.1	21369.2	25152.5	31266.7	35660.3
RDsTPsLK_p2_ac0	1.31914	1.22704	1.47059	1.72081	1.12957	0.798853	1.14226	1.72624	11	2	Q8C142.3	Ldlrap1	RecName: Full=Low density lipoprotein receptor adapter protein 1; AltName: Full=Autosomal recessive hypercholesterolemia protein homolog	FALSE	221284	291905	271526	325419	380788	189562	214124	151432	216530	327231
SADsENALTVQER_p1_ac0	1.3317	1.27284	1.84028	2.29614	1.10191	1.08864	1.39655	1.91386	11	1	Q61084.1	Map3k3	RecName: Full=Mitogen-activated protein kinase kinase kinase 3; AltName: Full=MAPK/ERK kinase kinase 3; Short=MEK kinase 3; Short=MEKK 3	FALSE	151271	201448	192544	278381	347340	140940	155304	153433	196830	269740
KGsVVNVNPTNTRPQSDTPEIR_p1_ac0	1.54399	1.32841	1.93517	2.28397	1.10077	0.795783	1.15086	1.53377	11	8	P97820.1	Map4k4	RecName: Full=Mitogen-activated protein kinase kinase kinase kinase 4; AltName: Full=HPK/GCK-like kinase HGK; AltName: Full=MAPK/ERK kinase kinase kinase 4; Short=MEK kinase kinase 4; Short=MEKKK 4; AltName: Full=Nck-interacting kinase	FALSE	882618	1.36276e+06	1.17248e+06	1.70801e+06	2.01587e+06	772435	850273	614691	888965	1.18474e+06
SyNDSK_p1_ac0	0.82541	1.17156	1.34268	1.66286	0.900667	1.1676	1.09563	0.973325	11	1	E9Q956.1	Mcmdc2	RecName: Full=MCM domain-containing protein 2	FALSE	1514.56	1250.13	1774.39	2033.56	2518.5	1902.51	1713.53	2221.37	2084.45	1851.77
DLLSGDDEETQSSADDLTPSVTSHETSEFFPRPLR_p1_ac0	0.627538	1.66579	2.24597	2.85233	0.751654	0.886175	1.31958	0.758881	11	1	Q3UHF3.2	Mier3	RecName: Full=Mesoderm induction early response protein 3; Short=Mi-er3	FALSE	734.814	461.124	1224.05	1650.37	2095.93	1674.65	1258.76	1484.03	2209.83	1270.86
EHNGSASNAGK_p1_ac0	0.776947	1.25109	1.34618	1.65433	1.012	0.921009	1.0273	1.24009	11	1	A2AMM0.1	Murc	RecName: Full=Muscle-related coiled-coil protein; AltName: Full=Muscle-restricted coiled-coil protein	FALSE	1830.45	1422.16	2290.04	2464.1	3028.16	2245.89	2272.84	2068.48	2307.21	2785.11
LLSSsLTTGCSLR_p1_ac0	1.04088	0.971937	1.21958	1.26114	1.02786	0.807685	0.926903	1.63581	11	1	Q8CES0.2	Naa30	RecName: Full=N-alpha-acetyltransferase 30; AltName: Full=N-acetyltransferase 12; AltName: Full=N-acetyltransferase MAK3 homolog; AltName: Full=NatC catalytic subunit	FALSE	184479	192021	179302	224988	232654	152706	156961	123339	141544	249799
QSSSSAGDsDGEQEDSPATR_p1_ac0	1.33593	1.40277	2.23932	2.84254	0.755801	1.18706	1.2172	1.51068	11	1	Q9D2U5.1	Naa38	RecName: Full=N-alpha-acetyltransferase 38, NatC auxiliary subunit; AltName: Full=LSM domain-containing protein 1	FALSE	11227.2	14998.8	15749.2	25141.4	31913.9	25783	19486.8	30605.9	31383	38950
RQSSSSAGDsDGEQEDSPATR_p1_ac0	1.35236	1.32892	2.0414	2.76555	0.788262	1.17259	1.36064	1.63656	11	1	Q9D2U5.1	Naa38	RecName: Full=N-alpha-acetyltransferase 38, NatC auxiliary subunit; AltName: Full=LSM domain-containing protein 1	FALSE	27827.9	37633.3	36981.1	56808.1	76959.5	55571.9	43805.2	65162.7	75613.4	90946.8
SHtSEGPR_p1_ac0	1.13824	1.062	3.27031	2.14774	1.52773	1.0435	1.83831	1.74572	11	1	Q62433.1	Ndrg1	RecName: Full=Protein NDRG1; AltName: Full=N-myc downstream-regulated gene 1 protein; Short=Protein Ndr1	FALSE	1591.3	1811.29	1689.97	5204.06	3417.71	1531.11	2339.13	1597.72	2814.65	2672.89
SPTPKsPPSR_p1_ac0	1.17289	1.49515	2.3878	2.90301	1.16858	1.31355	1.88509	2.3435	11	6	Q9EPC1.1	Parva	RecName: Full=Alpha-parvin; AltName: Full=Actopaxin	FALSE	449947	527736	672739	1.07439e+06	1.3062e+06	492033	574979	646310	927527	1.15308e+06
SPTPKSPPSR_p1_ac0	1.08397	1.37865	2.29199	2.53548	1.32766	1.63834	1.94974	3.18799	11	1	Q9EPC1.1	Parva	RecName: Full=Alpha-parvin; AltName: Full=Actopaxin	FALSE	1.85639e+06	2.01227e+06	2.55932e+06	4.25483e+06	4.70685e+06	1.64699e+06	2.18664e+06	2.69832e+06	3.21119e+06	5.25058e+06
LHQDHFTSPDEYEEPAALYDAIAANEER_p0_ac0	0.814562	1.27221	1.28955	1.75513	0.738685	0.87302	1.07761	1.04741	11	1	Q8VI59.2	Pcnx3	RecName: Full=Pecanex-like protein 3; AltName: Full=Pecanex homolog protein 3	FALSE	3365.53	2741.43	4281.66	4340.02	5906.96	4853.63	3585.31	4237.32	5230.31	5083.73
RKTsSVSSISQVsPER_p2_ac0	0.751055	1.09024	1.53638	1.92864	0.705853	0.917035	1.10137	1.36855	11	2	E9Q3L2.2	Pi4ka	RecName: Full=Phosphatidylinositol 4-kinase alpha; Short=PI4-kinase alpha; Short=PI4K-alpha; Short=PtdIns-4-kinase alpha	FALSE	172054	129222	187579	264339	331830	150993	106579	138466	166299	206642
RFsFSPSAVSPR_p1_ac0	1.15599	1.13729	1.66376	2.15943	0.986775	1.0325	1.44226	1.81901	11	3	Q4VAC9.2	Plekhg3	RecName: Full=Pleckstrin homology domain-containing family G member 3; Short=PH domain-containing family G member 3	FALSE	79559.1	91969.4	90481.4	132367	171803	65782.1	64912.2	67919.9	94874.9	119658
SSARsPLSPFDTETFNWPDVR_p1_ac0	0.83756	0.937433	1.49679	2.10431	1.03117	1.08949	1.21566	1.4769	11	2	Q4VAC9.2	Plekhg3	RecName: Full=Pleckstrin homology domain-containing family G member 3; Short=PH domain-containing family G member 3	FALSE	14742.1	12347.4	13819.7	22065.9	31022	18337.8	18909.4	19978.8	22292.7	27083.2
YAHQQPPSPLPVYsSSAK_p1_ac0	0.825648	1.42984	1.80265	2.46951	0.980728	1.15723	1.36986	1.70201	11	1	Q8VI36.1	Pxn	RecName: Full=Paxillin	FALSE	103960	85834.4	148646	187404	256731	108925	106826	126051	149212	185392
YAHQQPPSPLPVYSSSAK_p1_ac0	0.895732	1.21542	1.62202	2.4381	0.812466	0.878887	1.03885	1.13254	11	2	Q8VI36.1	Pxn	RecName: Full=Paxillin	FALSE	107814	96572.5	131039	174877	262861	155769	126557	136903	161821	176414
SAMYSR_p0_ac0	1.20417	0.843588	1.06965	2.18031	1.14424	1.56141	1.82064	1.38206	11	1	P47911.3	Rpl6	60S ribosomal protein L6 OS=Bos taurus GN=RPL6 PE=2 SV=3; RecName: Full=60S ribosomal protein L6; AltName: Full=TAX-responsive enhancer element-binding protein 107; Short=TAXREB107	FALSE	20931.7	25205.4	17657.7	22389.6	45637.5	19443.5	22247.9	30359.2	35399.6	26871.9
LSSLRAsTSKsESsQK_p3_ac0	1.10636	0.950327	1.24569	1.57203	1.09683	0.735722	0.999288	1.59566	11	1	P62754.1	Rps6	RecName: Full=40S ribosomal protein S6; AltName: Full=Phosphoprotein NP33; 40S ribosomal protein S6 OS=Bos taurus GN=RPS6 PE=2 SV=1	FALSE	118659	131279	112765	147813	186535	320017	351005	235444	319789	510639
RLSSLRASTSKSEssQK_p4_ac0	1.03267	1.03933	1.02291	1.70659	1.08113	0.681805	0.913757	1.36815	11	1	P62754.1	Rps6	RecName: Full=40S ribosomal protein S6; AltName: Full=Phosphoprotein NP33; 40S ribosomal protein S6 OS=Bos taurus GN=RPS6 PE=2 SV=1	FALSE	24904.8	25718.4	25884.2	25475.5	42502.3	23078.3	24950.7	15734.9	21088	31574.7
KEsIIKSEEELLER_p1_ac0	0.873244	0.935496	1.18666	1.44514	1.10181	0.725961	1.17067	1.4638	11	2	A2AAY5.1	Sh3pxd2b	RecName: Full=SH3 and PX domain-containing protein 2B; AltName: Full=Factor for adipocyte differentiation 49; AltName: Full=Tyrosine kinase substrate with four SH3 domains	FALSE	97053.7	84751.5	90793.3	115170	140256	78526.9	86521.6	57007.4	91929.2	114947
VLISVGsYK_p1_ac0	0.988122	0.91913	1.1495	1.2562	1.04204	0.68215	0.905768	1.36464	11	7	Q3UMB5.2	Smcr8	RecName: Full=Smith-Magenis syndrome chromosomal region candidate gene 8 protein homolog	FALSE	395021	390329	363076	454076	496226	309365	322372	211033	280213	422172
CNNSSPVDFINTENNFLSEQFSHPSTHIEACQR_p0_ac0	1.39575	0.977997	1.33098	1.98851	1.109	1.22622	1.15644	1.37768	11	1	Q7TME2.1	Spag5	RecName: Full=Sperm-associated antigen 5; AltName: Full=Mastrin; AltName: Full=Mitotic spindle-associated protein p126; Short=MAP126	FALSE	2686.49	3749.66	2627.38	3575.65	5342.11	2732.89	3030.77	3351.12	3160.42	3765.04
AQtLPTSVVTITSESSPGKR_p1_ac0	1.21552	1.03744	1.51746	2.03853	1.0418	0.716017	0.856495	1.32446	11	2	Q62261.2	Sptbn1	RecName: Full=Spectrin beta chain, non-erythrocytic 1; AltName: Full=Beta-II spectrin; AltName: Full=Embryonic liver fodrin; AltName: Full=Fodrin beta chain	FALSE	185811	225856	192767	281960	378781	197160	205401	141170	168867	261131
LDEIYVAGLVAHSDLDER_p0_ac0	1.01305	0.698452	1.30315	1.51116	1.28318	0.913381	0.799952	1.43201	11	1	Q7TMK9.2	Syncrip	RecName: Full=Heterogeneous nuclear ribonucleoprotein Q; Short=hnRNP Q; AltName: Full=Glycine- and tyrosine-rich RNA-binding protein; Short=GRY-RBP; AltName: Full=NS1-associated protein 1; AltName: Full=Synaptotagmin-binding, cytoplasmic RNA-interacting protein; AltName: Full=pp68	FALSE	2104.95	2132.41	1470.21	2743.06	3180.92	2577.61	3307.55	2354.35	2061.97	3691.17
sPGGHTNSAsPR_p2_ac0	0.843945	1.141	1.32611	1.79776	0.981265	1.33466	1.5903	1.68144	11	4	Q8CGB6.1	Tns2	RecName: Full=Tensin-2; AltName: Full=C1 domain-containing phosphatase and tensin homolog; Short=C1-TEN; AltName: Full=Tensin-like C1 domain-containing phosphatase	FALSE	14326.7	12090.9	16346.7	18998.7	25755.9	17042.1	16722.8	22745.4	27102.1	28655.2
RSSPESDR_p1_ac0	0.780765	0.933886	1.68825	1.23959	0.944053	0.889335	1.13589	1.00293	11	1	E9Q784.1	Zc3h13	RecName: Full=Zinc finger CCCH domain-containing protein 13	FALSE	1913.53	1494.02	1787.02	3230.52	2371.99	1588.45	1499.59	1412.67	1804.3	1593.12
EGSLsPASVSSDTLSDLGISGLQDGLAFHMR_p1_ac0	2.25202	1.47994	1.74453	1.72233	1.13632	0.797922	1.15201	0.821137	12	1	Q5SWU9.1	Acaca	RecName: Full=Acetyl-CoA carboxylase 1; Short=ACC1; AltName: Full=ACC-alpha; AltName: Full=Acetyl-CoA carboxylase 265; Includes: RecName: Full=Biotin carboxylase	FALSE	1569	3533.41	2322.02	2737.16	2702.32	2641.79	3001.92	2107.94	3043.38	2169.27
MGsRsTSESR_p2_ac0	2.15798	2.61142	3.19445	2.1931	0.690466	1.03858	0.694422	0.62796	12	1	Q9JIX8.3	Acin1	RecName: Full=Apoptotic chromatin condensation inducer in the nucleus; Short=Acinus	FALSE	725.012	1564.56	1893.31	2316.02	1590.02	1928.11	1331.3	2002.5	1338.92	1210.78
THsLLYQPQK_p1_ac0	1.35022	1.49672	1.46949	2.02879	0.84937	0.93534	0.901531	1.16198	12	1	Q8JZZ7.3	Adgrl2	Adhesion G protein-coupled receptor L2 OS=Bos taurus GN=ADGRL2 PE=2 SV=1; RecName: Full=Adhesion G protein-coupled receptor L2; AltName: Full=Calcium-independent alpha-latrotoxin receptor 2; Short=CIRL-2; AltName: Full=Latrophilin-2; Flags: Precursor	FALSE	88515.3	119515	132483	130073	179579	108711	92335.7	101682	98006.2	126320
GGELPLRPDFFGPSQEHSAYQTIDSSSDAAADPFASLENK_p0_ac0	1.17761	1.63818	1.35716	1.66476	1.08373	0.86747	1.43113	0.522952	12	1	Q9WVK0.2	Agtrap	RecName: Full=Type-1 angiotensin II receptor-associated protein; AltName: Full=AT1 receptor-associated protein	FALSE	1517.27	1786.76	2485.57	2059.19	2525.89	1676.9	1817.29	1454.66	2399.86	876.936
TEVTGDHIPTPQDLPQRKPsLVASK_p1_ac0	1.33838	1.11022	1.6911	2.01935	0.832705	0.747149	0.871366	0.919885	12	4	P56212.2	Arpp19	RecName: Full=cAMP-regulated phosphoprotein 19; Short=ARPP-19; cAMP-regulated phosphoprotein 19 OS=Bos taurus GN=ARPP19 PE=1 SV=2	FALSE	358561	479890	398080	606361	724061	539051	448871	402752	469711	495865
AHQsESHLPIGCK_p1_ac0	1.36946	1.14649	1.23332	2.25025	0.932906	0.833982	0.904884	0.969328	12	1	Q9QZK2.1	Bcar3	RecName: Full=Breast cancer anti-estrogen resistance protein 3; AltName: Full=p130Cas-binding protein AND-34	FALSE	70979	97202.7	81376.4	87539.6	159720	136691	127519	113998	123689	132498
NMGYVQQR_p0_ac0	1.19955	1.18943	1.26049	2.12394	0.945272	1.07092	0.992157	0.96802	12	1	Q9WVA3.2	Bub3	RecName: Full=Mitotic checkpoint protein BUB3; AltName: Full=WD repeat type I transmembrane protein A72.5	FALSE	17804.4	21357.3	21177.1	22442.2	37815.5	20981.6	19833.4	22469.6	20817.1	20310.6
HSNHSTENsPIER_p1_ac0	1.60274	1.57712	1.35735	2.10173	0.993971	0.941627	0.74082	1.00514	12	1	Q8R0S4.2	Cacnb4	RecName: Full=Voltage-dependent L-type calcium channel subunit beta-4; Short=CAB4; AltName: Full=Calcium channel voltage-dependent subunit beta 4	FALSE	2327.99	3731.16	3671.53	3159.9	4892.81	4283.61	4257.78	4033.56	3173.38	4305.64
EEHLAEALLAPLTQAPEADDPQPGSGDDSNAQDGVSSPAASPSHAVR_p0_ac0	1.01691	1.4322	1.57912	2.45022	0.810677	1.03177	0.683492	0.938044	12	1	A2A6T1.1	Cdr2l	RecName: Full=Cerebellar degeneration-related protein 2-like	FALSE	1552.83	1579.1	2223.97	2452.11	3804.79	2603.45	2110.55	2686.16	1779.43	2442.15
LLYEDPTAALPTNVTVTRPGVEASSPPWEEHR_p1_ac0	1.43187	1.40952	1.5382	3.66083	0.864067	0.896351	1.05378	0.745891	12	1	Q8K015.1	Cenpo	RecName: Full=Centromere protein O; Short=CENP-O	FALSE	2011.39	2880.06	2835.11	3093.94	7363.38	4658.45	4025.21	4175.6	4908.98	3474.69
APTTALPQGVVMAASPGSLHSPQQLAEEATR_p1_ac0	0.969421	1.06742	2.21242	1.34922	0.917538	1.16098	0.821532	0.763935	12	1	Q1LZH5	CREM	RecName: Full=cAMP-responsive element modulator; AltName: Full=Inducible cAMP early repressor; Short=ICER; cAMP-responsive element modulator OS=Bos taurus GN=CREM PE=2 SV=3	FALSE	57238.9	55488.6	61097.8	126636	77227.9	73280.7	67237.8	85077.5	60202.4	55981.7
MKPILLQGHER_p0_ac0	1.56516	1.25771	1.20189	2.07678	1.02339	0.978028	1.00484	0.886552	12	1	Q5E966	EIF3I	Eukaryotic translation initiation factor 3 subunit I OS=Bos taurus GN=EIF3I PE=2 SV=1; RecName: Full=Eukaryotic translation initiation factor 3 subunit I; Short=eIF3i; AltName: Full=Eukaryotic translation initiation factor 3 subunit 2; AltName: Full=TGF-beta receptor-interacting protein 1; Short=TRIP-1; AltName: Full=eIF-3-beta; AltName: Full=eIF3 p36	FALSE	56263.8	88062	70763.5	67622.9	116847	79159	81010.6	77419.8	79542.4	70178.6
sAGSSCSQTPSR_p1_ac1	1.45051	1.90327	1.33534	1.46382	1.10222	0.870595	1.03472	0.35402	12	1	Q60876.3	Eif4ebp1	RecName: Full=Eukaryotic translation initiation factor 4E-binding protein 1; Short=4E-BP1; Short=eIF4E-binding protein 1; AltName: Full=Phosphorylated heat- and acid-stable protein regulated by insulin 1; Short=PHAS-I	FALSE	2088.97	3030.07	3975.87	2789.48	3057.87	3799.12	4187.48	3307.5	3931.04	1344.97
KEQAGQMPETAAGEPTPEPPRTSSPTSLPPLAR_p1_ac0	1.30148	1.14323	1.36732	2.18711	1.07021	0.937383	1.2099	0.900133	12	2	Q80XI3.2	Eif4g3	RecName: Full=Eukaryotic translation initiation factor 4 gamma 3; Short=eIF-4-gamma 3; Short=eIF-4G 3; Short=eIF4G 3; AltName: Full=eIF-4-gamma II; Short=eIF4GII	FALSE	187477	243997	214328	256341	410031	209091	223770	195998	252979	188209
GSRGsAGGHGSR_p1_ac0	1.4275	1.26982	2.36994	1.67865	0.712618	0.975047	0.912278	1.11202	12	1	Q9WUK2.3	Eif4h	Eukaryotic translation initiation factor 4H OS=Bos taurus GN=EIF4H PE=2 SV=1; RecName: Full=Eukaryotic translation initiation factor 4H; Short=eIF-4H; AltName: Full=Williams-Beuren syndrome chromosomal region 1 protein homolog	FALSE	859.959	1227.59	1091.99	2038.05	1443.57	2047.93	1459.39	1996.82	1868.28	2277.34
VDGDNIYVRHsNLMLEDLDK_p1_ac0	1.40617	2.00129	1.57883	1.99954	0.828163	0.847935	0.831335	0.807883	12	1	O70318.2	Epb41l2	RecName: Full=Band 4.1-like protein 2; AltName: Full=Generally expressed protein 4.1; Short=4.1G	FALSE	9225.61	12972.7	18463.1	14565.6	18447	20139.9	16679.1	17077.3	16743	16270.6
GRLPNNssRPSTPTISVLESK_p2_ac0	2.02459	1.59005	1.09625	1.40701	0.991631	0.814902	0.814091	0.713958	12	1	Q61188.2	Ezh2	RecName: Full=Histone-lysine N-methyltransferase EZH2; AltName: Full=ENX-1; AltName: Full=Enhancer of zeste homolog 2	FALSE	55287.8	111935	87910.3	60609.4	77790.2	81917	81231.4	66754.3	66687.9	58485.3
ASEISIDDEELAQHPATTEDIR_p0_ac0	1.64383	1.31185	1.4875	2.41954	0.937597	0.95569	0.933497	0.887923	12	2	Q9DBE9.1	Ftsj3	RecName: Full=pre-rRNA processing protein FTSJ3; AltName: Full=2'-O-ribose RNA methyltransferase SPB1 homolog; AltName: Full=Protein ftsJ homolog 3; AltName: Full=Putative rRNA methyltransferase 3	FALSE	168051	276248	220459	249976	406607	301848	283012	288473	281774	268018
GRIPFFVKPPNAELPTDSQLPPSSPLEVPTETTQNNPEEETTETEVER_p1_ac0	1.63827	1.87585	1.34286	2.03947	0.724786	0.692515	0.705159	0.809102	12	2	Q99LH1.2	Gnl2	RecName: Full=Nucleolar GTP-binding protein 2	FALSE	2293.7	3757.7	4302.63	3080.12	4677.92	4385.88	3178.83	3037.29	3092.74	3548.63
YPRPAsVPPSPsLSR_p2_ac0	1.31121	1.16955	1.48828	2.17147	1.05244	0.743566	0.95345	1.01292	12	1	Q9Z1E4.2	Gys1	Glycogen [starch] synthase, muscle OS=Bos taurus GN=GYS1 PE=2 SV=1; RecName: Full=Glycogen [starch] synthase, muscle	FALSE	91625	120140	107160	136364	198961	137561	144775	102286	131158	139339
MEIYRPHK_p0_ac0	1.79476	1.53338	1.66649	2.07629	0.90736	1.05049	1.01605	0.934779	12	1	O09106.1; P70288.1	Hdac1;Hdac2	Histone deacetylase 1 OS=Bos taurus GN=HDAC1 PE=2 SV=1; RecName: Full=Histone deacetylase 1; Short=HD1; RecName: Full=Histone deacetylase 2; Short=HD2; AltName: Full=YY1 transcription factor-binding protein	TRUE	33671.6	60432.4	51631.3	56113.5	69912.1	46632.7	42312.7	48987	47381.3	43591.3
YAHQSGFHVDR_p0_ac0	1.44658	1.38423	1.72627	2.01245	1.03135	0.978424	1.01991	0.8548	12	1	Q8BU30.2	Iars	RecName: Full=Isoleucine--tRNA ligase, cytoplasmic; AltName: Full=Isoleucyl-tRNA synthetase; Short=IRS; Short=IleRS	FALSE	8586.47	12421	11885.6	14822.5	17279.9	16203.8	16711.8	15854.2	16526.4	13851
MDNPDTFYSLK_p0_ac0	1.15885	1.19234	1.35828	2.03595	1.01587	0.953067	0.885087	0.863134	12	2	P01044	KNG1	Kininogen-2 OS=Bos taurus GN=KNG2 PE=1 SV=1; Kininogen-1 OS=Bos taurus GN=KNG1 PE=1 SV=1	FALSE	98384.5	114013	117308	133633	200306	175221	178002	166998	155086	151240
RVHPISTMIK_p0_ac0	1.5581	1.2745	1.62915	2.11423	1.0858	1.03118	1.10104	1.07967	12	1	P06151.3	Ldha	L-lactate dehydrogenase A chain OS=Bos taurus GN=LDHA PE=2 SV=2; RecName: Full=L-lactate dehydrogenase A chain; Short=LDH-A; AltName: Full=LDH muscle subunit; Short=LDH-M	FALSE	23930.5	37286	30499.4	38986.5	50594.7	41389.1	44940.3	42679.5	45571	44686.5
AASEQAAANSNSR_p1_ac0	1.46121	1.6068	1.80289	2.33985	0.85608	0.910875	1.06714	0.981991	12	1	Q8C3X8.1	Lmf2	RecName: Full=Lipase maturation factor 2; AltName: Full=Transmembrane protein 112B; AltName: Full=Transmembrane protein 153	FALSE	1598.63	2335.95	2568.68	2882.16	3740.57	3510.82	3005.55	3197.92	3746.55	3447.59
KQHREsGEGEEEVADSAR_p1_ac0	1.24232	2.12249	1.17483	1.3145	1.42122	0.953348	0.83012	0.858841	12	4	Q505F5.1	Lrrc47	RecName: Full=Leucine-rich repeat-containing protein 47	FALSE	182542	226777	387445	214455	239952	876999	1.2464e+06	836085	728014	753202
IHIVMK_p0_ac0	2.00079	1.60149	1.74864	2.13536	1.04001	0.960473	0.833768	0.815893	12	1	P62322.2	Lsm5	RecName: Full=U6 snRNA-associated Sm-like protein LSm5	FALSE	7103.19	14212	11375.7	12420.9	15167.9	20012.8	20813.6	19221.8	16686.1	16328.3
HMDPPPAPMQDR_p0_ac0	1.51413	1.25049	1.63249	2.59367	0.992359	1.43483	1.08279	0.881595	12	1	P14873.2	Map1b	RecName: Full=Microtubule-associated protein 1B; Short=MAP-1B; AltName: Full=MAP1(X); AltName: Full=MAP1.2; Contains: RecName: Full=MAP1B heavy chain; Contains: RecName: Full=MAP1 light chain LC1	FALSE	2745.86	4157.58	3433.67	4482.58	7121.85	4711.59	4675.59	6760.33	5101.68	4153.71
SHSFsDPSPK_p1_ac0	1.42634	0.888813	1.30958	1.94536	1.03091	0.910014	0.979805	0.833222	12	1	P97820.1	Map4k4	RecName: Full=Mitogen-activated protein kinase kinase kinase kinase 4; AltName: Full=HPK/GCK-like kinase HGK; AltName: Full=MAPK/ERK kinase kinase kinase 4; Short=MEK kinase kinase 4; Short=MEKKK 4; AltName: Full=Nck-interacting kinase	FALSE	34634.3	49400.2	30783.4	45356.4	67376	54390.6	56071.7	49496.2	53292.1	45319.4
SSPASTPSR_p1_ac1	1.58578	1.54998	1.676	2.34619	0.889131	0.842442	0.790441	0.674225	12	1	P49717.1	Mcm4	RecName: Full=DNA replication licensing factor MCM4; AltName: Full=CDC21 homolog; AltName: Full=P1-CDC21	FALSE	1936.25	3070.45	3001.14	3245.15	4542.8	3881.63	3451.28	3270.05	3068.2	2617.09
GMLREDAVLEYLK_p0_ac0	1.53962	1.27142	1.57047	2.02581	1.06008	1.01343	1.08186	0.947129	12	1	P26041.3	Msn	RecName: Full=Moesin; AltName: Full=Membrane-organizing extension spike protein; Moesin OS=Bos taurus GN=MSN PE=2 SV=3	FALSE	19841.9	30549	25227.4	31161.1	40195.9	26447.9	28036.8	26803	28613.1	25049.6
AtSNVFAMFDQSQIQEFK_p1_ac0	2.29421	1.47604	1.62481	1.94333	1.07264	1.04207	1.0957	0.846462	12	1	Q3THE2.2	Myl12b	RecName: Full=Myosin regulatory light polypeptide 9; AltName: Full=Myosin regulatory light chain 2, smooth muscle isoform; AltName: Full=Myosin regulatory light chain 9; RecName: Full=Myosin regulatory light chain 12B; AltName: Full=Myosin regulatory light chain 2-B, smooth muscle isoform; AltName: Full=Myosin regulatory light chain 20 kDa; Short=MLC20; AltName: Full=Myosin regulatory light chain…	FALSE	4243.14	9734.67	6263.06	6894.31	8245.8	3751.76	4024.29	3909.62	4110.81	3175.73
TsFLEGTLRR_p1_ac0	1.64896	1.37731	2.04388	2.38158	0.899619	0.844867	0.883405	1.23518	12	1	F8VQB6.1	Myo10	RecName: Full=Unconventional myosin-X; AltName: Full=Unconventional myosin-10; Unconventional myosin-X OS=Bos taurus GN=MYO10 PE=1 SV=1	FALSE	8204.76	13529.3	11300.5	16769.6	19540.3	9286.27	8354.11	7845.66	8203.53	11470.2
TSFLEGTLRR_p1_ac0	1.35872	1.19275	1.56378	2.05605	1.0458	0.831445	0.818875	1.02755	12	1	F8VQB6.1	Myo10	RecName: Full=Unconventional myosin-X; AltName: Full=Unconventional myosin-10; Unconventional myosin-X OS=Bos taurus GN=MYO10 PE=1 SV=1	FALSE	10451.5	14200.7	12466.1	16343.9	21488.8	9821.26	10271	8165.84	8042.39	10091.8
EQsELDQDLEDVEEVEEEETGEETK_p1_ac0	1.48883	1.37673	1.29147	2.09625	0.954243	0.692883	0.811046	0.825589	12	1	P28656.2	Nap1l1	RecName: Full=Nucleosome assembly protein 1-like 1; AltName: Full=Brain protein DN38; AltName: Full=NAP-1-related protein; Flags: Precursor	FALSE	33106.1	49289.3	45578.1	42755.7	69398.7	56976.4	54369.4	39478	46210.5	47039.1
GVLsSPSLAFTTPIR_p1_ac0	1.74038	1.59998	1.10939	2.60122	0.964581	0.725901	0.786043	0.737769	12	1	Q8R4R6.2	Nup35	RecName: Full=Nucleoporin NUP53; AltName: Full=35 kDa nucleoporin; AltName: Full=Mitotic phosphoprotein 44; Short=MP-44; AltName: Full=Nuclear pore complex protein Nup53; AltName: Full=Nucleoporin Nup35	FALSE	6929.72	12060.3	11087.4	7687.78	18025.7	12693.5	12243.9	9214.21	9977.63	9364.86
RRSTGVVNIPAAECLDEYEDDEAGQK_p1_ac0	1.70245	1.73212	1.57293	2.81488	0.931741	0.781089	0.845635	0.753153	12	2	Q925B0.2	Pawr	RecName: Full=PRKC apoptosis WT1 regulator protein; AltName: Full=Prostate apoptosis response 4 protein; Short=Par-4	FALSE	86764.7	147713	150287	136474	244232	142602	132868	111385	120589	107401
AMEAVAAQGK_p0_ac0	1.54179	1.5295	1.48095	2.04779	0.986259	1.0244	0.98331	0.871962	12	1	Q9DBJ1.3	Pgam1	Phosphoglycerate mutase 2 OS=Bos taurus GN=PGAM2 PE=2 SV=1; RecName: Full=Phosphoglycerate mutase 1; AltName: Full=BPG-dependent PGAM 1; AltName: Full=Phosphoglycerate mutase isozyme B; Short=PGAM-B; Phosphoglycerate mutase 1 OS=Bos taurus GN=PGAM1 PE=2 SV=3; RecName: Full=Phosphoglycerate mutase 2; AltName: Full=BPG-dependent PGAM 2; AltName: Full=Muscle-specific phosphoglycerate mutase; AltName…	FALSE	20047.5	30909	30662.6	29689.4	41053.1	33109.7	32654.8	33917.5	32557.1	28870.4
SELQDEVCVSELPDCNISHDTCVPLISAAEENAEATPDYVHGGADVSPGDGFSPDEDRRPK_p0_ac0	2.86062	2.89654	1.11065	3.52963	0.981432	1.27067	1.18623	0.642985	12	1	Q8K2V1.2	Ppp4r1	RecName: Full=Serine/threonine-protein phosphatase 4 regulatory subunit 1	FALSE	673.408	1926.36	1950.55	747.919	2376.88	2240.75	2199.15	2847.25	2658.06	1440.77
DPSVDITQDLVDESEEERFDDMSSPGLELPSCELSR_p1_ac0	1.33819	1.75728	1.66243	2.08419	0.960988	1.10901	1.15738	1.07654	12	3	Q6P2K6.1	Ppp4r3a	RecName: Full=Serine/threonine-protein phosphatase 4 regulatory subunit 3A; AltName: Full=SMEK homolog 1	FALSE	7823.05	10468.7	13747.3	13005.3	16304.7	12629.4	12136.7	14006.2	14617	13596.1
IMQIHSR_p0_ac0	1.61611	1.68528	1.72672	2.1932	0.773171	0.939721	0.941917	0.907851	12	1	O88685.2	Psmc3	RecName: Full=26S protease regulatory subunit 6A; AltName: Full=26S proteasome AAA-ATPase subunit RPT5; AltName: Full=Proteasome 26S subunit ATPase 3; AltName: Full=Tat-binding protein 1; Short=TBP-1	FALSE	8680.67	14028.9	14629.4	14989.1	19038.5	16311.3	12611.4	15328	15363.8	14808.2
AADVSVTHRPPLsPEAEAEAETPETVDR_p1_ac1	1.39247	1.45266	2.2482	1.78179	0.914625	0.939857	1.10085	0.923124	12	11	Q9CW46.2	Raver1	RecName: Full=Ribonucleoprotein PTB-binding 1; AltName: Full=Protein raver-1	FALSE	258872	360470	376054	581997	461256	493644	451499	463954	543426	455694
EELTAFLHPEEFPHMR_p0_ac0	1.25964	1.31041	1.34372	2.68119	0.911198	1.00823	0.96666	0.851203	12	2	Q2KJ39	RCN3	Reticulocalbin-3 OS=Bos taurus GN=RCN3 PE=2 SV=1; RecName: Full=Reticulocalbin-3; Flags: Precursor	FALSE	12316.3	15514	16139.4	16549.7	33022.2	26134.8	23814	26349.9	25263.5	22246
TSCsHGsSDCHAR_p2_ac0	1.37732	1.41893	1.75737	1.90549	1.37192	0.900985	1.33038	0.341391	12	1	P50636.2	Rnf19a	RecName: Full=E3 ubiquitin-protein ligase RNF19A; AltName: Full=Double ring-finger protein; Short=Dorfin; AltName: Full=Gametogenesis-expressed protein GEG-154; AltName: Full=RING finger protein 19A; AltName: Full=UBCM4-interacting protein 117; Short=UIP117; AltName: Full=XY body protein; Short=XYbp	FALSE	1168.45	1609.32	1657.95	2053.4	2226.47	1075.65	1475.71	969.145	1431.02	367.218
RNQsFCPTVNLDK_p1_ac0	2.33138	1.31563	1.18258	1.84487	0.775306	0.816702	0.791692	0.677332	12	1	P14115.5	Rpl27a	RecName: Full=60S ribosomal protein L27a; AltName: Full=L29; 60S ribosomal protein L27a OS=Bos taurus GN=RPL27A PE=2 SV=3	FALSE	116404	271382	153144	137657	214751	102785	79690.2	83945.1	81374.4	69619.8
ELVHLSELPPTPLHISEDsSSPER_p1_ac0	1.2873	1.14195	1.3931	2.35743	1.04869	0.76687	0.941523	1.00739	12	1	Q923E4.2	Sirt1	RecName: Full=NAD-dependent protein deacetylase sirtuin-1; AltName: Full=Regulatory protein SIR2 homolog 1; AltName: Full=SIR2-like protein 1; AltName: Full=SIR2alpha; Short=Sir2; Short=mSIR2a; Contains: RecName: Full=SirtT1 75 kDa fragment; Short=75SirT1	FALSE	4132.97	5320.35	4719.62	5757.62	9743.19	6960.12	7299.03	5337.5	6553.11	7011.53
APQTSSPPPVRR_p2_ac0	2.18654	1.62267	1.62346	1.86362	1.24281	1.03047	1.2387	0.866248	12	1	Q52KI8.2	Srrm1	RecName: Full=Serine/arginine repetitive matrix protein 1; AltName: Full=Plenty-of-prolines 101	FALSE	2875.2	6286.74	4665.5	4667.76	5358.28	4242.74	5272.91	4372	5255.47	3675.26
AMDVYQK_p0_ac0	1.65397	1.4289	1.46544	2.24299	0.877768	0.937551	0.947259	0.824097	12	1	Q60864.1	Stip1	RecName: Full=Stress-induced-phosphoprotein 1; Short=STI1; Short=mSTI1; AltName: Full=Hsc70/Hsp90-organizing protein; Short=Hop; Stress-induced-phosphoprotein 1 OS=Bos taurus GN=STIP1 PE=2 SV=1	FALSE	14977.3	24772.1	21401.1	21948.5	33594.1	26329.7	23111.3	24685.4	24941	21698.2
RDsFIGTPYWMAPEVVLCETMK_p1_ac0	1.46811	1.74005	1.76916	2.03975	0.91823	0.81134	0.814485	1.05408	12	1	O55098.2	Stk10	RecName: Full=Serine/threonine-protein kinase 10; AltName: Full=Lymphocyte-oriented kinase	FALSE	2962.7	4349.57	5155.25	5241.48	6043.16	5727.11	5258.8	4646.63	4664.64	6036.8
RNtFVGTPFWMAPEVIK_p1_ac0	2.06199	1.53643	1.71389	2.4331	0.944076	0.668364	0.750207	0.740959	12	1	Q3SWY6; Q99KH8.1	Stk24;STK25	Serine/threonine-protein kinase 25 OS=Bos taurus GN=STK25 PE=2 SV=1; RecName: Full=Serine/threonine-protein kinase 24; AltName: Full=Mammalian STE20-like protein kinase 3; Short=MST-3; AltName: Full=STE20-like kinase MST3; Contains: RecName: Full=Serine/threonine-protein kinase 24 35 kDa subunit; AltName: Full=Mammalian STE20-like protein kinase 3 N-terminal; Short=MST3/N; Contains: RecName: Full…	FALSE	7559.22	15587	11614.2	12955.7	18392.3	16506	15582.9	11032	12382.9	12230.3
IGIMPGHIHK_p0_ac0	1.35768	1.34872	1.5213	2.0068	1.03034	1.04952	1.16929	1.06636	12	1	Q9WUM5.4	Suclg1	RecName: Full=Succinate--CoA ligase [ADP/GDP-forming] subunit alpha, mitochondrial; AltName: Full=Succinyl-CoA synthetase subunit alpha; Short=SCS-alpha; Flags: Precursor; Succinate--CoA ligase [ADP/GDP-forming] subunit alpha, mitochondrial OS=Bos taurus GN=SUCLG1 PE=2 SV=3	FALSE	9999.26	13575.8	13486.2	15211.9	20066.5	15021.8	15477.6	15765.7	17564.8	16018.6
DYAFIHFDER_p0_ac0	1.72083	1.21775	1.44819	2.42995	1.36761	1.18865	1.19467	0.755864	12	1	Q7TMK9.2	Syncrip	RecName: Full=Heterogeneous nuclear ribonucleoprotein Q; Short=hnRNP Q; AltName: Full=Glycine- and tyrosine-rich RNA-binding protein; Short=GRY-RBP; AltName: Full=NS1-associated protein 1; AltName: Full=Synaptotagmin-binding, cytoplasmic RNA-interacting protein; AltName: Full=pp68	FALSE	1318.79	2269.41	1605.95	1909.85	3204.59	2133.44	2917.72	2535.9	2548.76	1612.59
GIKDDEHIVLEPGDLFPPFSPPPsPR_p1_ac0	1.68968	1.70804	1.60917	2.06226	1.1552	0.786247	0.89662	1.10185	12	1	Q7TSH8.1	Tmem94	RecName: Full=Transmembrane protein 94	FALSE	1267.33	2141.38	2164.65	2039.35	2613.56	2110.24	2437.74	1659.17	1892.09	2325.17
VEEEQEADEEDVsEEEAEDR_p1_ac0	1.21029	1.39358	1.87419	2.53594	0.795133	0.819249	0.868721	0.617634	12	1	Q8VBT0.1	Tmx1	RecName: Full=Thioredoxin-related transmembrane protein 1; AltName: Full=Thioredoxin domain-containing protein 1; Flags: Precursor	FALSE	92090.8	111456	128336	172596	233537	194481	154638	159328	168950	120118
FHVFDMR_p0_ac0	1.33725	1.45517	1.89776	2.6728	0.819804	0.832926	1.11362	0.936231	12	1	Q29RZ9	WDR92	RecName: Full=WD repeat-containing protein 92; AltName: Full=WD repeat-containing protein Monad; WD repeat-containing protein 92 OS=Bos taurus GN=WDR92 PE=2 SV=1	FALSE	3363.2	4497.43	4894.03	6382.54	8989.16	6158.66	5048.9	5129.71	6858.38	5765.93
HDGDSIEDVLtQIDSEPECLSSFSTADDLCR_p1_ac0	2.00601	2.3469	2.52977	2.42442	1.25958	1.20013	0.839085	0.735815	12	1	Q3TUF7.2	Yeats2	RecName: Full=YEATS domain-containing protein 2	FALSE	933.764	1873.14	2191.45	2362.21	2263.84	2810.96	3540.63	3373.52	2358.64	2068.35
LSEGYLSGLAYR_p0_ac1	1.135	1.26263	1.29122	2.2408	0.987375	0.729236	0.753556	0.992275	12	1	Q32LD7		Uncharacterized protein CXorf21 homolog OS=Bos taurus PE=2 SV=1	FALSE	1833.02	2080.48	2314.42	2366.83	4107.43	3189.44	3149.18	2325.86	2403.42	3164.81
QAPtPQPSR_p1_ac0	1.23129	1.51629	1.26333	1.64749	0.906942	0.561305	0.594637	1.36402	12	1	Q3UY34.1		RecName: Full=Uncharacterized protein C12orf43 homolog	FALSE	1636.59	2015.11	2481.55	2067.56	2696.27	2198.04	1993.49	1233.77	1307.03	2998.17
RPTGEVYDIEIDTLETTCHVLDPTPLANCSVRQQTQHAVEGDCDIHVLK_p5_ac0	1.90982	0.850865	2.59654	2.02281	0.591536	0.509374	0.763787	0.706185	12	1	cont_P12763		Alpha-2-HS-glycoprotein OS=Bos_taurus GN=AHSG PE=1 SV=2	FALSE	1156.9	2209.47	984.367	3003.94	2340.19	4660.75	2757	2374.06	3559.82	3291.35
VVTGVANALAHRYH_p0_ac0	1.00348	1.30603	1.37042	2.05366	1.10031	0.990008	0.814148	1.10599	12	1	P02081		Hemoglobin fetal subunit beta OS=Bos taurus PE=1 SV=1	FALSE	4485.94	4501.55	5858.79	6147.62	9212.62	7241.85	7968.25	7169.49	5895.94	8009.45
VDYHAANQAYQYGPNSGGGNGAGGGGSMGDYMAQEDDWDRDLLLDPAWEK_p0_ac1	1.60257	1.89699	1.48741	1.31637	0.299817	1.11928	0.955746	0.765534	13	1	P57780.1	Actn4	RecName: Full=Alpha-actinin-4; AltName: Full=Non-muscle alpha-actinin 4	FALSE	1815.9	2910.1	3444.75	2700.98	2390.4	2575.81	772.269	2883.05	2461.82	1971.87
DHSRSSsSSASPSSPSSR_p3_ac0	2.30289	0.961808	0.936874	0.793065	0.451871	0.518647	1.33248	0.417053	13	1	Q8K019.2	Bclaf1	RecName: Full=Bcl-2-associated transcription factor 1; Short=Btf	FALSE	768.385	1769.5	739.038	719.879	609.379	1571.84	710.269	815.229	2094.45	655.54
DGSGGASGtSQPSSGGGSSNsRER_p2_ac0	1.72545	1.80653	1.48765	1.05044	0.911927	1.32813	1.24197	0.400471	13	1	Q14AX6.2	Cdk12	RecName: Full=Cyclin-dependent kinase 12; AltName: Full=Cdc2-related kinase, arginine/serine-rich; Short=CrkRS; AltName: Full=Cell division cycle 2-related protein kinase 7; Short=CDC2-related protein kinase 7; AltName: Full=Cell division protein kinase 12	FALSE	1638.38	2826.93	2959.78	2437.32	1721.01	1637.38	1493.17	2174.64	2033.58	655.723
DGSGGASGTSQPSsGGGSSNsRER_p2_ac0	1.52385	1.26315	1.89068	1.06832	0.43217	0.905758	1.15451	1.08529	13	1	Q14AX6.2	Cdk12	RecName: Full=Cyclin-dependent kinase 12; AltName: Full=Cdc2-related kinase, arginine/serine-rich; Short=CrkRS; AltName: Full=Cell division cycle 2-related protein kinase 7; Short=CDC2-related protein kinase 7; AltName: Full=Cell division protein kinase 12	FALSE	1571.69	2395.02	1985.28	2971.55	1679.07	1986.13	858.345	1798.95	2293.01	2155.52
QSRsPsPR_p2_ac0	0.861843	1.09694	1.4209	1.47744	0.271869	0.916761	0.857609	0.958533	13	1	A0JNI5; Q8CFC7.3	Clasrp;CLASRP	CLK4-associating serine/arginine rich protein OS=Bos taurus GN=CLASRP PE=2 SV=1; RecName: Full=CLK4-associating serine/arginine rich protein; AltName: Full=Clk4-associating SR-related protein; AltName: Full=Serine/arginine-rich splicing factor 16; AltName: Full=Splicing factor, arginine/serine-rich 16; AltName: Full=Suppressor of white-apricot homolog 2	FALSE	2168.81	1869.17	2379.06	3081.67	3204.29	2436.1	662.3	2233.32	2089.22	2335.08
RGRSQGtsQPR_p2_ac0	1.37454	1.19312	0.931717	1.0735	0.260864	1.00496	0.893141	1.10915	13	1	Q8K4L0.1	Ddx54	RecName: Full=ATP-dependent RNA helicase DDX54; AltName: Full=DEAD box protein 54	FALSE	2939.16	4040	3506.78	2738.47	3155.2	1025.07	267.405	1030.16	915.535	1136.96
DADEGIYDVPLLGPEPPSPEPPVASSSTDLDTVAQLPTRSSPPQHRPR_p2_ac0	0.923059	1.02176	1.06205	1.0857	0.276214	0.949872	1.06253	0.724897	13	1	Q64355.2	Efs	RecName: Full=Embryonal Fyn-associated substrate; AltName: Full=SRC-interacting protein; AltName: Full=Signal-integrating protein	FALSE	1652.4	1525.27	1688.36	1754.93	1794.01	2198.6	607.286	2088.39	2336.08	1593.76
SQPSSGDEDsDDASSHR_p2_ac0	0.858188	2.49824	1.12382	0.830627	0.719875	1.20274	0.947784	0.231091	13	1	A2A6A1.1	Gpatch8	RecName: Full=G patch domain-containing protein 8	FALSE	765.335	656.802	1911.99	860.101	635.708	2133.38	1535.77	2565.91	2021.98	493.005
SCSQGSSTPR_p1_ac0	0.909621	1.05527	1.83912	1.13974	0.378524	0.953181	1.92002	1.1081	13	1	Q3UXZ9.2	Kdm5a	RecName: Full=Lysine-specific demethylase 5A; AltName: Full=Histone demethylase JARID1A; AltName: Full=Jumonji/ARID domain-containing protein 1A; AltName: Full=Retinoblastoma-binding protein 2; Short=RBBP-2	FALSE	3774.61	3433.47	3983.23	6941.96	4302.08	1663.03	629.495	1585.16	3193.04	1842.81
LSGLsFK_p1_ac0	1.14493	0.826683	2.06546	0.153122	0.00695499	0.697663	0.00480162	0.460528	13	2	Q0VBZ9; P28667.2	Marcksl1;MARCKSL1	MARCKS-related protein OS=Bos taurus GN=MARCKSL1 PE=2 SV=1; RecName: Full=MARCKS-related protein; AltName: Full=Brain protein F52; AltName: Full=MARCKS-like protein 1; AltName: Full=Macrophage myristoylated alanine-rich C kinase substrate; Short=Mac-MARCKS; Short=MacMARCKS	FALSE	7.43541e+06	8.51304e+06	6.14673e+06	1.53576e+07	1.13852e+06	2.32481e+07	161690	1.62193e+07	111628	1.07064e+07
EHsQDSGRNPsRR_p2_ac0	1.84872	0.94374	0.91382	0.862406	0.606728	1.21828	1.38076	0.505764	13	1	Q99LX5.1	Mmtag2	RecName: Full=Multiple myeloma tumor-associated protein 2 homolog	FALSE	1314.33	2429.82	1240.39	1201.06	1133.49	1117.12	677.789	1360.97	1542.48	565
GEDPGHLEEEEEEDEDDDNEGDVAAENEEEDVEVEsEEEEEEEVHLSALEQHR_p1_ac0	2.6277	2.80206	2.71654	1.55681	0.318312	0.909699	1.11326	0.84589	13	1	Q9EQ61.1	Pes1	RecName: Full=Pescadillo homolog	FALSE	1188.58	3123.24	3330.48	3228.83	1850.39	2992.77	952.635	2722.52	3331.73	2531.55
EASSQPESSDANTSS_p0_ac0	1.48709	1.16599	1.52981	1.50737	0.416669	0.67045	1.03214	1.08017	13	1	O70139.1	Pkig	RecName: Full=cAMP-dependent protein kinase inhibitor gamma; Short=PKI-gamma	FALSE	1932.08	2873.18	2252.79	2955.73	2912.36	3343.43	1393.1	2241.6	3450.88	3611.46
GDtPGHATPGHGGATSSAR_p1_ac0	0.882001	1.1087	1.1611	1.2392	0.412312	1.00743	1.09949	0.826584	13	1	Q99NB9.1	Sf3b1	RecName: Full=Splicing factor 3B subunit 1; AltName: Full=Pre-mRNA-splicing factor SF3b 155 kDa subunit; Short=SF3b155; AltName: Full=Spliceosome-associated protein 155; Short=SAP 155	FALSE	2058.83	1815.89	2282.62	2390.5	2551.29	3026.02	1247.67	3048.52	3327.07	2501.26
ACAAARsPADQDR_p1_ac1	0.636618	1.50161	1.08623	0.919614	0.620703	0.677516	0.853465	0.687582	13	1	Q3ZBG7	SRP19	Signal recognition particle 19 kDa protein OS=Bos taurus GN=SRP19 PE=2 SV=1	FALSE	8169.8	5201.04	12267.9	8874.29	7513.06	8390.29	5207.88	5684.56	7160.82	5769.01
QSCSGSSPR_p1_ac0	0.993872	0.911904	1.85423	1.05216	0.741462	1.03217	1.07387	0.697777	13	1	Q8BTI8.3	Srrm2	RecName: Full=Serine/arginine repetitive matrix protein 2	FALSE	2016.22	2003.86	1838.6	3738.53	2121.39	2191.61	1625	2262.12	2353.51	1529.26
KQsGDDSFDEGSVSESESESEGGQAEEEK_p1_ac0	0.880294	0.902744	1.10707	1.39286	0.507391	1.19513	0.86664	0.532458	13	1	Q99MR6.1	Srrt	RecName: Full=Serrate RNA effector molecule homolog; AltName: Full=Arsenite-resistance protein 2	FALSE	20416.5	17972.5	18430.9	22602.4	28437.3	65103.6	33032.9	77807.2	56421.4	34664.9
MGDsDDEYDRR_p1_ac1	0.944749	1.11577	0.908912	1.07451	0.223396	0.557812	0.763213	0.843288	13	1	Q99MR6.1	Srrt	RecName: Full=Serrate RNA effector molecule homolog; AltName: Full=Arsenite-resistance protein 2; Serrate RNA effector molecule homolog OS=Bos taurus GN=SRRT PE=2 SV=1	FALSE	1629.99	1539.93	1818.69	1481.52	1751.45	2604.99	581.946	1453.09	1988.16	2196.76
RDGsYGsGR_p2_ac0	1.16669	1.50058	0.988464	1.07304	0.470239	0.815418	1.20928	0.674991	13	1	Q8VE97.1	Srsf4	RecName: Full=Serine/arginine-rich splicing factor 4; AltName: Full=Splicing factor, arginine/serine-rich 4	FALSE	4136.91	4826.5	6207.74	4089.18	4439.06	4421.89	2079.35	3605.69	5347.33	2984.74
SRESSQATSR_p1_ac0	1.7675	1.47305	1.11556	1.30299	0.285697	0.760151	0.885707	0.369361	13	1	P97390.1	Vps45	RecName: Full=Vacuolar protein sorting-associated protein 45; Short=mVps45	FALSE	1180.37	2086.29	1738.74	1316.76	1538.01	1381.84	394.789	1050.41	1223.91	510.399
ETGTEHSPGVQPADVK_p0_ac0	0.995713	1.0431	0.986144	2.05137	0.843332	0.85479	0.915633	0.738598	14	1	Q8R0P4.1	Aamdc	RecName: Full=Mth938 domain-containing protein; AltName: Full=LI2	FALSE	28780.2	28656.8	30020.7	28381.4	59038.7	42427.8	35780.7	36266.9	38848.3	31337.1
YRADSHGELDLAR_p0_ac0	1.08208	0.901024	0.937792	2.01829	0.91961	0.881272	0.970167	0.709818	14	2	O55137.1	Acot1	RecName: Full=Acyl-coenzyme A thioesterase 4; Short=Acyl-CoA thioesterase 4; AltName: Full=PTE-2b; AltName: Full=Peroxisomal acyl coenzyme A thioester hydrolase Ib; AltName: Full=Peroxisomal long-chain acyl-CoA thioesterase Ib; Short=PTE-Ib; RecName: Full=Acyl-coenzyme A thioesterase 1; Short=Acyl-CoA thioesterase 1; AltName: Full=CTE-I; AltName: Full=Inducible cytosolic acyl-coenzyme A thioester…	FALSE	101239	109549	91218.6	94941	204329	144535	132915	127374	140223	102593
VSALEVER_p0_ac0	0.939231	0.950234	0.9446	3.77443	0.708674	0.691601	0.979856	0.503943	14	1	Q58DN7	ACSF3	Acyl-CoA synthetase family member 3, mitochondrial OS=Bos taurus GN=ACSF3 PE=2 SV=1	FALSE	6275.8	5894.43	5963.48	5928.12	23687.6	14115.3	10003.2	9762.18	13831	7113.32
VKPEATDSYVSQLTAEADDHLQSPNRDSLYTSMPNLR_p1_ac0	0.991478	0.788214	0.931051	2.56832	0.891505	1.00533	0.962211	0.599138	14	1	Q8JZZ7.3	Adgrl2	RecName: Full=Adhesion G protein-coupled receptor L2; AltName: Full=Calcium-independent alpha-latrotoxin receptor 2; Short=CIRL-2; AltName: Full=Latrophilin-2; Flags: Precursor	FALSE	5039.84	4996.89	3972.47	4692.35	12943.9	7792.66	6947.19	7834.19	7498.18	4668.88
SYEALVQHVIEDHER_p0_ac0	0.838953	0.89998	1.04426	1.6841	0.955361	0.892665	1.01201	0.773899	14	2	Q9Z103.2	Adnp	RecName: Full=Activity-dependent neuroprotector homeobox protein; AltName: Full=Activity-dependent neuroprotective protein	FALSE	5333.44	4474.5	4799.98	5569.5	8982.05	7428.53	7096.93	6631.19	7517.73	5748.93
VEILAPPNGSVPGDR_p0_ac0	1.08798	1.01914	1.05765	2.03844	0.797109	0.881625	0.951953	0.69895	14	1	P31230.2	Aimp1	RecName: Full=Aminoacyl tRNA synthase complex-interacting multifunctional protein 1; AltName: Full=Multisynthase complex auxiliary component p43; Contains: RecName: Full=Endothelial monocyte-activating polypeptide 2; Short=EMAP-2; AltName: Full=Endothelial monocyte-activating polypeptide II; Short=EMAP-II; AltName: Full=Small inducible cytokine subfamily E member 1	FALSE	85928.9	93488.6	87573.6	90882.3	175161	128317	102282	113127	122151	89687
IGEHTPSALAIMENANVLAR_p0_ac0	0.996461	1.12147	0.93006	2.42043	0.952018	0.76094	1.1036	0.720228	14	2	P05064.2	Aldoa	Fructose-bisphosphate aldolase A OS=Oryctolagus cuniculus GN=ALDOA PE=1 SV=2; RecName: Full=Fructose-bisphosphate aldolase A; AltName: Full=Aldolase 1; AltName: Full=Muscle-type aldolase	FALSE	11582.1	11541.1	12989	10772.1	28033.7	17415.6	16579.9	13252.2	19219.8	12543.2
AWLQAHPDRPGSAFSLPPPtPPPPPPPLsPR_p2_ac0	1.17121	0.871919	1.03175	1.78738	0.859123	0.943916	0.879542	0.849303	14	2	Q8K4E0.2	Alms1	RecName: Full=Alstrom syndrome protein 1 homolog	FALSE	7311.53	8563.33	6375.06	7543.65	13068.5	9690.29	8325.15	9146.82	8523.02	8230
AAVHYDR_p0_ac0	0.966019	0.823897	1.03062	2.36799	0.749087	0.928655	1.18564	0.78041	14	1	O08583.3	Alyref	THO complex subunit 4 OS=Bos taurus GN=ALYREF PE=2 SV=1; RecName: Full=THO complex subunit 4; Short=Tho4; AltName: Full=Ally of AML-1 and LEF-1; AltName: Full=Aly/REF export factor; AltName: Full=REF1-I; AltName: Full=RNA and export factor-binding protein 1; AltName: Full=Transcriptional coactivator Aly/REF	FALSE	12702.9	12271.2	10465.9	13091.9	30080.3	15650.6	11723.7	14534	18556	12213.9
sSSTSESGDSDNMR_p1_ac0	0.952362	0.936376	0.906685	2.58469	0.780853	0.903184	1.0087	0.704453	14	2	Q99NH0.2	Ankrd17	RecName: Full=Ankyrin repeat domain-containing protein 17; AltName: Full=Ankyrin repeat domain-containing protein FOE; AltName: Full=Gene trap ankyrin repeat protein	FALSE	30379.5	28932.3	28446.7	27544.7	78521.7	36504.6	28504.7	32970.4	36822.2	25715.8
RIYLELR_p0_ac0	2.71434	1.00024	1.09579	10.7307	0.71796	0.593554	0.849344	0.639171	14	1	O35381.1	Anp32a	RecName: Full=Acidic leucine-rich nuclear phosphoprotein 32 family member A; AltName: Full=Acidic nuclear phosphoprotein pp32; AltName: Full=Leucine-rich acidic nuclear protein; Short=LANP; AltName: Full=Potent heat-stable protein phosphatase 2A inhibitor I1PP2A	FALSE	410.173	1113.35	410.272	449.465	4401.43	1928.42	1384.52	1144.62	1637.89	1232.59
SDYRETVFR_p0_ac0	1.05089	1.00747	1.10839	2.07028	0.928515	0.810267	0.964992	0.72581	14	1	Q9EST5.1	Anp32b	RecName: Full=Acidic leucine-rich nuclear phosphoprotein 32 family member B; AltName: Full=Proliferation-related acidic leucine-rich protein PAL31	FALSE	23187.5	24367.6	23360.7	25700.9	48004.7	32458.5	30138.2	26300	31322.2	23558.7
TGLLHALsFR_p1_ac0	1.20094	1.05845	1.04124	2.39569	0.969682	0.839828	0.990874	0.654329	14	1	Q69ZH9.2	Arhgap23	RecName: Full=Rho GTPase-activating protein 23; AltName: Full=Rho-type GTPase-activating protein 23	FALSE	1691.07	2030.86	1789.91	1760.8	4051.28	2980.01	2889.66	2502.69	2952.81	1949.91
KNIIEATHMYDNVAEACSTTEEVFNsPR_p1_ac0	1.09097	1.01653	1.12304	3.32465	0.926266	0.870478	1.11033	0.601895	14	3	Q91YM2.3	Arhgap35	RecName: Full=Rho GTPase-activating protein 35; AltName: Full=Glucocorticoid receptor DNA-binding factor 1	TRUE	27574.6	30083.1	28030.4	30967.3	91675.7	57892.6	53623.9	50394.2	64280	34845.2
YLLGTSLARPCIAR_p0_ac0	1.03031	0.89195	0.925272	2.7348	0.877687	0.789283	0.923537	0.644362	14	1	P16460.1	Ass1	Argininosuccinate synthase OS=Bos taurus GN=ASS1 PE=2 SV=1; RecName: Full=Argininosuccinate synthase; AltName: Full=Citrulline--aspartate ligase	FALSE	36111	37205.7	32209.2	33412.5	98756.3	56981.4	50011.9	44974.5	52624.4	36716.7
LVRPPVQVYGIEGR_p0_ac0	0.985762	1.08408	1.10072	2.4607	0.935773	0.891217	0.942502	0.841292	14	1	Q9DB20.1	Atp5o	RecName: Full=ATP synthase subunit O, mitochondrial; AltName: Full=Oligomycin sensitivity conferral protein; Short=OSCP; Flags: Precursor	FALSE	77615.7	76510.7	84141.6	85433.3	190989	121360	113565	108158	114382	102099
AEEDRYFR_p0_ac0	1.18431	0.968642	1.07257	4.05099	0.879456	0.864761	0.919465	0.606642	14	1	O35143.2	Atpif1	RecName: Full=ATPase inhibitor, mitochondrial; AltName: Full=Inhibitor of F(1)F(o)-ATPase; Short=IF(1); Short=IF1; Flags: Precursor	FALSE	37146.1	43992.4	35981.3	39841.9	150478	43889.4	38598.8	37953.9	40354.8	26625.2
KGDNDEFLLLCDGCDR_p0_ac0	0.832481	1.05584	0.964221	1.86643	1.17426	1.04812	1.24948	0.879443	14	3	Q91YE5.2	Baz2a	RecName: Full=Bromodomain adjacent to zinc finger domain protein 2A; AltName: Full=Transcription termination factor I-interacting protein 5; Short=TTF-I-interacting protein 5; Short=Tip5	FALSE	59790.8	49774.7	63129.6	57651.6	111595	64926.6	76240.8	68050.6	81124.7	57099.3
sPLFQFAEISSR_p1_ac0	0.93006	0.836915	0.975336	1.68922	0.810148	1.01536	0.85077	0.987809	14	1	Q8VBW5.2	Bbx	RecName: Full=HMG box transcription factor BBX; AltName: Full=Bobby sox homolog; AltName: Full=HMG box-containing protein 2	FALSE	17221.2	16016.7	14412.7	16796.4	29090.4	25853	20944.7	26250.1	21994.9	25537.8
SSSSSASPSSPSSR_p1_ac0	1.10512	0.420991	1.27018	1.78875	1.1294	1.08457	1.2002	0.939013	14	1	Q8K019.2	Bclaf1	RecName: Full=Bcl-2-associated transcription factor 1; Short=Btf	FALSE	1883.37	2081.35	792.882	2392.23	3368.89	2553.24	2883.64	2769.16	3064.41	2397.53
LLSAEFLEQHYDR_p0_ac0	1.06867	1.06286	0.990107	2.02096	0.893736	0.79711	0.847125	0.823631	14	1	Q06138.2	Cab39	RecName: Full=Calcium-binding protein 39; AltName: Full=MO25alpha; AltName: Full=Protein Mo25; Calcium-binding protein 39 OS=Bos taurus GN=CAB39 PE=2 SV=1	FALSE	8787.67	9391.15	9340.08	8700.74	17759.5	12657.3	11312.3	10089.3	10722.3	10424.9
ADMQNLVER_p0_ac1	0.912977	0.958603	0.948771	2.90473	0.9145	0.92338	0.980126	0.635914	14	1	P40124.4	Cap1	RecName: Full=Adenylyl cyclase-associated protein 1; Short=CAP 1	FALSE	54834.9	50063	52564.9	52025.8	159281	87276.2	79814.1	80589.1	85541.7	55500.2
ASQDTEDEESGASGSDSGSPAR_p0_ac0	0.968467	1.25247	1.22917	2.49824	0.7763	0.808501	0.950795	0.834501	14	1	Q8K3W3.3	Casc3	RecName: Full=Protein CASC3; AltName: Full=Cancer susceptibility candidate gene 3 protein homolog; AltName: Full=Metastatic lymph node gene 51 protein homolog; Short=MLN 51 homolog; AltName: Full=Protein barentsz; Short=Btz; Short=mBtz	FALSE	2524.72	2445.11	3162.15	3103.32	6307.37	4821.41	3742.86	3898.11	4584.17	4023.47
YNIMLVR_p0_ac0	1.10851	1.07882	1.05196	2.08452	0.829229	0.872844	0.879628	0.737109	14	1	P42932.3	Cct8	T-complex protein 1 subunit theta OS=Bos taurus GN=CCT8 PE=1 SV=3; RecName: Full=T-complex protein 1 subunit theta; Short=TCP-1-theta; AltName: Full=CCT-theta	FALSE	24182.5	26806.6	26088.6	25439.1	50409	37142.4	30799.5	32419.5	32671.5	27378
LHSsSLELGPRPLEQENER_p1_ac0	1.2144	1.02655	1.10068	2.54991	0.851185	0.79005	0.881483	0.662212	14	2	A2A6T1.1	Cdr2l	RecName: Full=Cerebellar degeneration-related protein 2-like	FALSE	40461.5	49136.5	41535.7	44535.2	103173	81851.6	69670.8	64666.8	72150.8	54203.1
ELVEFAQDDDRLR_p0_ac0	1.10756	0.851442	1.00311	3.29329	0.946521	0.810343	0.984999	0.610364	14	1	Q99KN9.2	Clint1	Clathrin interactor 1 OS=Bos taurus GN=CLINT1 PE=2 SV=1; RecName: Full=Clathrin interactor 1; AltName: Full=Enthoprotin; AltName: Full=Epsin-4; AltName: Full=Epsin-related protein; Short=EpsinR	FALSE	129672	143618	110408	130075	427046	274040	259385	222066	269929	167264
AGNFDSEER_p0_ac1	1.09785	1.0728	0.917831	2.65904	0.82252	0.932634	0.84688	0.785842	14	1	Q64010.1	Crk	RecName: Full=Adapter molecule crk; AltName: Full=Proto-oncogene c-Crk; AltName: Full=p38	FALSE	53098.6	58294.4	56964.5	48735.5	141191	89799.1	73861.6	83749.7	76049.1	70567.9
HLVSPEALDLLDK_p0_ac0	0.916577	0.90658	0.938486	2.10179	1.1652	0.962333	1.22793	0.829035	14	2	O54833.1	Csnk2a2	RecName: Full=Casein kinase II subunit alpha'; Short=CK II alpha'; Casein kinase II subunit alpha' OS=Bos taurus GN=CSNK2A2 PE=1 SV=3	FALSE	24129.4	22116.5	21875.3	22645.1	50715.1	30718.8	35793.5	29561.7	37720.6	25467
HLNEEEGASGYEECIIVNGNFSDQSSDTK_p0_ac0	1.15209	1.22931	1.27017	2.55311	0.901777	0.816184	0.995977	0.685821	14	1	O88509.2	Dnmt3b	RecName: Full=DNA (cytosine-5)-methyltransferase 3B; Short=Dnmt3b; AltName: Full=DNA methyltransferase MmuIIIB; Short=DNA MTase MmuIIIB; Short=M.MmuIIIB	FALSE	11468.1	13212.3	14097.9	14566.4	29279.3	21894.6	19744	17870	21806.5	15015.8
RAALLAAFQPEsPR_p1_ac0	0.926205	0.858419	1.0166	3.16596	0.75844	0.777134	0.958016	0.598033	14	2	Q3UHQ6.3	Dopey2	RecName: Full=Protein dopey-2	FALSE	25903.3	23991.7	22235.9	26333.2	82008.7	54405.2	41263.1	42280.2	52121	32536.1
RLsLDVEALR_p1_ac0	1.28799	0.99218	1.25299	2.26719	0.89003	0.832967	1.02007	0.75463	14	1	E9Q557.1	Dsp	RecName: Full=Desmoplakin; Short=DP	FALSE	2752.57	3545.27	2731.04	3448.93	6240.6	5353.82	4765.06	4459.55	5461.28	4040.15
SPLYGQLVDLGYLSSSHR_p1_ac0	1.35362	1.34489	1.21788	3.007	0.835188	0.862702	1.07778	0.559307	14	1	Q6XUX1.1	Dstyk	RecName: Full=Dual serine/threonine and tyrosine protein kinase; AltName: Full=Dusty protein kinase; Short=Dusty PK; AltName: Full=Receptor-interacting serine/threonine-protein kinase 5	FALSE	2792.92	3780.57	3756.19	3401.45	8398.31	5497.5	4591.45	4742.71	5925.12	3074.79
MAEQHDLETDADLLPEQEEIIR_p0_ac0	1.26893	0.941413	1.08677	3.44093	0.836154	0.790165	0.943446	0.60515	14	2	Q6PDI5.3	Ecm29	RecName: Full=Proteasome-associated protein ECM29 homolog; Short=Ecm29	FALSE	42990.2	54551.7	40471.5	46720.4	147926	94079.6	78665.1	74338.4	88759	56932.2
YSAQGER_p0_ac0	1.23516	1.02406	1.01186	3.42745	0.791422	0.949147	1.0339	0.732096	14	1	Q9D1M4.1	Eef1e1	RecName: Full=Eukaryotic translation elongation factor 1 epsilon-1; AltName: Full=Elongation factor p18; AltName: Full=Multisynthase complex auxiliary component p18	FALSE	12229.9	15106	12524.2	12375	41917.5	15953.8	12626.2	15142.5	16494.6	11679.7
IAIWTTECENR_p0_ac0	1.04783	1.01042	1.03682	2.24959	0.823547	0.818287	0.933047	0.676405	14	4	P63073.1	Eif4e	RecName: Full=Eukaryotic translation initiation factor 4E; Short=eIF-4E; Short=eIF4E; Short=mRNA cap-binding protein; AltName: Full=eIF-4F 25 kDa subunit; Eukaryotic translation initiation factor 4E OS=Bos taurus GN=EIF4E PE=2 SV=2	FALSE	76804.8	80478.1	77605.3	79632.4	172779	120408	99162	98528.6	112347	81444.8
IYVLLR_p0_ac0	1.47551	0.94083	1.51166	7.278	0.749603	0.734095	0.886647	0.441125	14	1	P84089.1	Erh	RecName: Full=Enhancer of rudimentary homolog; Short=Mer	FALSE	2812.57	4149.96	2646.15	4251.63	20469.9	10216.1	7658.01	7499.58	9058.07	4506.57
sPSAVSASHEATLSQER_p1_ac0	1.01472	1.00858	0.93715	2.09125	0.82878	0.895352	0.994161	0.6519	14	1	Q6NSV7.1	Fam149b1	RecName: Full=Protein FAM149B1	FALSE	43864.3	44510.2	44240.7	41107.5	91731.3	60032.7	49753.9	53750.4	59682.2	39135.3
EDTQVADVTTSR_p0_ac0	1.01301	1.00049	0.929173	2.54161	0.79797	0.885031	0.976587	0.637676	14	1	P19096.2	Fasn	RecName: Full=Fatty acid synthase; Includes: RecName: Full=[Acyl-carrier-protein] S-acetyltransferase; Includes: RecName: Full=[Acyl-carrier-protein] S-malonyltransferase; Includes: RecName: Full=3-oxoacyl-[acyl-carrier-protein] synthase; Includes: RecName: Full=3-oxoacyl-[acyl-carrier-protein] reductase; Includes: RecName: Full=3-hydroxyacyl-[acyl-carrier-protein] dehydratase; Includes: RecName:…	FALSE	40831	41362.2	40851.2	37939.1	103777	68815	54912.3	60903.3	67203.8	43881.6
YNSESPSK_p0_ac0	0.721496	0.763315	0.737053	2.68627	0.905293	1.102	0.981099	0.696878	14	1	Q58D62	FETUB	Fetuin-B OS=Bos taurus GN=FETUB PE=1 SV=1	FALSE	276541	199523	211088	203825	742863	314877	285056	346996	308925	219431
APEPGSTGSASPVGSTPSTGSAPPTNPAFSSTGPASGLLR_p1_ac0	1.04293	0.890568	1.1793	2.02755	1.06409	1.0264	1.13625	0.872708	14	1	Q6P9Q4.3	Fhod1	RecName: Full=FH1/FH2 domain-containing protein 1; AltName: Full=Formin homolog overexpressed in spleen 1; Short=FHOS; AltName: Full=Formin homology 2 domain-containing protein 1	FALSE	11765.4	12270.5	10477.9	13875	23855	14805.1	15753.9	15196	16822.3	12920.5
DRLFDQR_p0_ac0	0.967648	1.03986	1.01762	2.36299	0.784976	0.873152	0.881593	0.666517	14	2	P30416.5	Fkbp4	RecName: Full=Peptidyl-prolyl cis-trans isomerase FKBP4; Short=PPIase FKBP4; AltName: Full=52 kDa FK506-binding protein; Short=52 kDa FKBP; Short=FKBP-52; AltName: Full=59 kDa immunophilin; Short=p59; AltName: Full=FK506-binding protein 4; Short=FKBP-4; AltName: Full=FKBP59; AltName: Full=HSP-binding immunophilin; Short=HBI; AltName: Full=Immunophilin FKBP52; AltName: Full=Rotamase; Contains: Rec…	FALSE	46608.8	45101	48466.8	47430.1	110136	61776.4	48493	53940.1	54461.6	41175
LDTIPDIPPPRPPKPHPTHDRSPVETCGVPR_p1_ac0	0.986088	0.897629	1.03953	2.65977	1.03695	0.957705	1.06033	0.708929	14	1	Q9QYY0.2	Gab1	RecName: Full=GRB2-associated-binding protein 1; AltName: Full=GRB2-associated binder 1; AltName: Full=Growth factor receptor bound protein 2-associated protein 1	FALSE	650874	641819	584243	676600	1.73117e+06	1.27121e+06	1.31818e+06	1.21744e+06	1.3479e+06	901195
TAsDTDSSYCIPPPAGMTPSR_p1_ac0	0.973986	0.92072	0.975508	1.97971	0.889907	0.900522	0.913022	0.801451	14	4	Q9QYY0.2	Gab1	RecName: Full=GRB2-associated-binding protein 1; AltName: Full=GRB2-associated binder 1; AltName: Full=Growth factor receptor bound protein 2-associated protein 1	FALSE	428721	417568	394732	418221	848745	1.49581e+06	1.33113e+06	1.34701e+06	1.3657e+06	1.19882e+06
GLMAFEHQR_p0_ac0	0.949763	0.871202	1.07711	3.40011	0.813722	0.783695	1.03912	0.587787	14	1	Q8BHN3.1	Ganab	RecName: Full=Neutral alpha-glucosidase AB; AltName: Full=Alpha-glucosidase 2; AltName: Full=Glucosidase II subunit alpha; Flags: Precursor	FALSE	20827	19780.8	18144.5	22433	70814.3	39243.2	31933.1	30754.7	40778.3	23066.6
RSSEASQAEGRPQNVSVADSYDPISTDASR_p1_ac0	1.12868	1.19618	1.30785	2.72388	0.924033	0.744304	0.907518	0.816139	14	1	Q61602.2	Gli3	RecName: Full=Transcriptional activator GLI3; AltName: Full=GLI3 form of 190 kDa; Short=GLI3-190; AltName: Full=GLI3 full length protein; Short=GLI3FL; Contains: RecName: Full=Transcriptional repressor GLI3R; AltName: Full=GLI3 C-terminally truncated form; AltName: Full=GLI3 form of 83 kDa; Short=GLI3-83	TRUE	40157.7	45325.2	48035.9	52520.4	109385	66904.6	61822.1	49797.4	60717.1	54603.5
YNLGLDLR_p0_ac0	1.02521	0.871254	0.986443	3.32893	0.735974	0.751097	0.852484	0.609823	14	2	P26443.1	Glud1	RecName: Full=Glutamate dehydrogenase 1, mitochondrial; Short=GDH 1; Flags: Precursor; Glutamate dehydrogenase 1, mitochondrial OS=Bos taurus GN=GLUD1 PE=1 SV=2	FALSE	26430.7	27096.9	23027.8	26072.4	87985.8	39657.6	29187	29786.7	33807.5	24184.1
YIIWSPVCR_p0_ac0	1.06063	1.05528	1.14624	2.39289	0.821009	0.867297	0.867092	0.711793	14	1	P11352.2	Gpx1	RecName: Full=Glutathione peroxidase 1; Short=GPx-1; Short=GSHPx-1; AltName: Full=Cellular glutathione peroxidase; AltName: Full=Selenium-dependent glutathione peroxidase 1	FALSE	5982.03	6344.73	6312.71	6856.86	14314.3	10278.9	8439.1	8914.89	8912.79	7316.48
YRPGTVALR_p0_ac0	0.911051	0.942386	0.862642	5.87109	0.677954	0.988067	1.1977	0.423435	14	1	P02301.3	H3f3c	Histone H3.3 OS=Bos taurus GN=H3F3A PE=1 SV=3; RecName: Full=Histone H3.3C; AltName: Full=Embryonic; Histone H3.1 OS=Bos taurus PE=1 SV=2; Histone H3.3C-like OS=Bos taurus PE=2 SV=3; Histone H3.2 OS=Bos taurus PE=1 SV=2; Histone H3.3C OS=Bos taurus GN=H3F3C PE=2 SV=1	FALSE	30508.5	27794.8	28750.8	26317.9	179118	128782	87308.5	127246	154242	54531
MTHNLLLNYGLYR_p0_ac0	1.13902	1.0842	1.29471	2.65535	0.909755	0.933532	0.892659	0.639798	14	1	O09106.1; P70288.1	Hdac1;Hdac2	Histone deacetylase 1 OS=Bos taurus GN=HDAC1 PE=2 SV=1; RecName: Full=Histone deacetylase 1; Short=HD1; RecName: Full=Histone deacetylase 2; Short=HD2; AltName: Full=YY1 transcription factor-binding protein	TRUE	25648	29213.5	27807.5	33206.9	68104.5	52011.5	47317.7	48554.4	46428.5	33276.8
RPsFPTPMR_p1_ac0	1.15631	0.836931	1.01613	1.88325	0.811643	0.911274	1.11145	0.8293	14	1	E9QAM5.1	Helz2	RecName: Full=Helicase with zinc finger domain 2; AltName: Full=PPAR-gamma DNA-binding domain-interacting protein 1; Short=PDIP1; Short=PPAR-gamma DBD-interacting protein 1	FALSE	5275.82	6100.5	4415.5	5360.92	9935.72	8205.86	6660.23	7477.78	9120.41	6805.12
NYYEQWGK_p0_ac0	1.11459	1.06992	1.21691	2.68851	0.921142	0.859136	0.898154	0.829322	14	1	O88569.2	Hnrnpa2b1	RecName: Full=Heterogeneous nuclear ribonucleoproteins A2/B1; Short=hnRNP A2/B1; Heterogeneous nuclear ribonucleoproteins A2/B1 OS=Bos taurus GN=HNRNPA2B1 PE=2 SV=1	FALSE	49881.9	55598	53369.4	60701.9	134108	82059.7	75588.7	70500.5	73702.3	68053.9
DLSYCLSGMYDHR_p0_ac0	0.9444	0.948727	1.04353	2.13513	0.856681	0.876571	0.973735	0.748401	14	2	Q5E9J1; Q9Z2X1.3	Hnrnpf;HNRNPF	Heterogeneous nuclear ribonucleoprotein F OS=Bos taurus GN=HNRNPF PE=2 SV=3; RecName: Full=Heterogeneous nuclear ribonucleoprotein F; Short=hnRNP F; Contains: RecName: Full=Heterogeneous nuclear ribonucleoprotein F, N-terminally processed	FALSE	150621	142246	142898	157178	321595	246623	211277	216183	240146	184573
GGDLMAYDRR_p0_ac0	1.19724	1.21636	1.21682	2.2779	0.938578	1.06012	1.12732	0.868974	14	1	P61979.1; Q3T0D0	Hnrnpk;HNRNPK	RecName: Full=Heterogeneous nuclear ribonucleoprotein K; Short=hnRNP K; Heterogeneous nuclear ribonucleoprotein K OS=Bos taurus GN=HNRNPK PE=2 SV=1	TRUE	70506.4	84413.2	85761.4	85793.5	160606	95582.6	89711.7	101329	107752	83058.8
GEEYPK_p0_ac0	0.772801	0.911658	0.815958	3.04213	0.894798	0.941018	0.878279	0.672006	14	1	Q3SZV7	HPX	Hemopexin OS=Bos taurus GN=HPX PE=2 SV=1	FALSE	105182	81284.4	95889.7	85823.8	319976	175244	156808	164908	153913	117765
KFYEQFSK_p0_ac0	1.04276	1.0132	1.03448	3.07109	0.78837	0.757212	0.862319	0.655332	14	1	P07901.4; Q76LV2	Hsp90aa1;HSP90AA1	RecName: Full=Heat shock protein HSP 90-alpha; AltName: Full=Heat shock 86 kDa; Short=HSP 86; Short=HSP86; AltName: Full=Tumor-specific transplantation 86 kDa antigen; Short=TSTA; Heat shock protein HSP 90-alpha OS=Bos taurus GN=HSP90AA1 PE=1 SV=3	FALSE	98332.4	102537	99630.1	101723	301988	207521	163603	157137	178949	135995
ADLINNLGTIAK_p0_ac0	0.90082	0.878947	1.00503	2.00515	0.99383	0.883396	0.915549	0.6913	14	1	P07901.4; P11499.3; Q76LV2	Hsp90ab1;Hsp90aa1;HSP90AA1	RecName: Full=Heat shock protein HSP 90-alpha; AltName: Full=Heat shock 86 kDa; Short=HSP 86; Short=HSP86; AltName: Full=Tumor-specific transplantation 86 kDa antigen; Short=TSTA; RecName: Full=Heat shock protein HSP 90-beta; AltName: Full=Heat shock 84 kDa; Short=HSP 84; Short=HSP84; AltName: Full=Tumor-specific transplantation 84 kDa antigen; Short=TSTA; Heat shock protein HSP 90-alpha OS=Bos t…	FALSE	10125.3	9121.05	8899.58	10176.2	20302.7	15061.3	14968.3	13305.1	13789.3	10411.9
YAEEDRR_p0_ac0	0.942945	0.813558	0.826815	2.00874	0.942753	1.08872	1.15193	0.841749	14	1	Q3ZCH0; P38647.3	HSPA9;Hspa9	Stress-70 protein, mitochondrial OS=Bos taurus GN=HSPA9 PE=2 SV=1; RecName: Full=Stress-70 protein, mitochondrial; AltName: Full=75 kDa glucose-regulated protein; Short=GRP-75; AltName: Full=Heat shock 70 kDa protein 9; AltName: Full=Mortalin; AltName: Full=Peptide-binding protein 74; Short=PBP74; AltName: Full=p66 MOT; Flags: Precursor	FALSE	48493.8	45727	39452.6	40095.4	97411.4	40644.7	38317.9	44250.6	46819.9	34212.6
VSEYAR_p0_ac0	1.18303	0.976395	0.972327	4.42257	0.704164	0.791684	0.868613	0.467378	14	1	P24547.2	Impdh2	Inosine-5'-monophosphate dehydrogenase 2 OS=Bos taurus GN=IMPDH2 PE=2 SV=1; RecName: Full=Inosine-5'-monophosphate dehydrogenase 2; Short=IMP dehydrogenase 2; Short=IMPD 2; Short=IMPDH 2; AltName: Full=IMPDH-II	FALSE	21191.9	25070.6	20691.7	20605.5	93722.7	46108.7	32468.1	36503.5	40050.6	21550.2
YLRPLDFEEAR_p0_ac0	0.975777	0.820946	1.02027	1.82399	0.913245	0.845329	0.985095	0.808601	14	1	Q6ZPU9.2	Kif1bp	RecName: Full=KIF1-binding protein	FALSE	9329.99	9103.98	7659.41	9519.13	17017.8	13389.5	12227.9	11318.5	13189.9	10826.7
SLYGLGSSRPR_p0_ac0	1.11103	0.961318	0.998374	4.11543	0.751391	0.753116	0.828406	0.53761	14	1	Q9DCV7.1	Krt7	RecName: Full=Keratin, type II cytoskeletal 7; AltName: Full=Cytokeratin-7; Short=CK-7; AltName: Full=Keratin-7; Short=K7; AltName: Full=Type-II keratin Kb7	FALSE	43446.3	48270.2	41765.7	43375.7	178800	98736.7	74189.8	74360.1	81794.1	53081.9
RPsFEGTGEALPSYHQLGGANYEGPAALEEMPR_p1_ac0	1.02468	1.09172	0.938634	2.02461	1.02108	0.819443	0.994089	0.790402	14	2	Q7TSJ6.1	Lats2	RecName: Full=Serine/threonine-protein kinase LATS2; AltName: Full=Kinase phosphorylated during mitosis protein; AltName: Full=Large tumor suppressor homolog 2; AltName: Full=Serine/threonine-protein kinase kpm	FALSE	25007.7	25625	27301.5	23473.1	50630.7	34163.1	34883.3	27994.7	33961.1	27002.6
RQNGDDPLMTYR_p0_ac0	1.20052	1.03519	0.938363	2.46135	0.746548	0.796627	0.930416	0.683391	14	1	P48678.2	Lmna	RecName: Full=Prelamin-A/C; Contains: RecName: Full=Lamin-A/C; Flags: Precursor	FALSE	42369.7	50865.7	43860.5	39758.1	104287	73862	55141.5	58840.5	68722.4	50476.6
QIEYEYK_p0_ac0	1.06909	0.934801	0.967768	2.04275	0.884317	0.853337	0.963665	0.671636	14	1	P14733.3	Lmnb1	RecName: Full=Lamin-B1; Flags: Precursor	FALSE	13663.7	14607.8	12772.8	13223.3	27911.5	19331.6	17095.3	16496.4	18629.2	12983.8
SAAYAAR_p0_ac0	0.993464	0.725318	0.854168	2.83872	0.760252	0.997617	0.900664	0.663468	14	1	Q3THS6.2	Mat2a	RecName: Full=S-adenosylmethionine synthase isoform type-1; Short=AdoMet synthase 1; AltName: Full=Methionine adenosyltransferase 1; Short=MAT 1; RecName: Full=S-adenosylmethionine synthase isoform type-2; Short=AdoMet synthase 2; AltName: Full=Methionine adenosyltransferase 2; Short=MAT 2; S-adenosylmethionine synthase isoform type-1 OS=Bos taurus GN=MAT1A PE=2 SV=1	FALSE	9251.1	9190.63	6709.99	7901.99	26261.3	11429	8688.92	11401.8	10293.7	7582.78
YLDEDTIYHLQPSGR_p0_ac0	0.90986	1.0787	1.15004	1.83243	0.907756	0.847081	0.920153	0.854674	14	1	Q3THS6.2	Mat2a	RecName: Full=S-adenosylmethionine synthase isoform type-2; Short=AdoMet synthase 2; AltName: Full=Methionine adenosyltransferase 2; Short=MAT 2; S-adenosylmethionine synthase isoform type-1 OS=Bos taurus GN=MAT1A PE=2 SV=1	FALSE	71741.4	65274.6	77387.2	82505.4	131461	107089	97211.1	90713.4	98538.7	91526.6
LTLYDIAHTPGVAADLSHIETR_p0_ac0	1.26003	1.18299	1.03689	2.39624	0.822738	0.821089	0.911385	0.703299	14	1	P08249.3	Mdh2	Malate dehydrogenase, mitochondrial OS=Bos taurus GN=MDH2 PE=1 SV=1; RecName: Full=Malate dehydrogenase, mitochondrial; Flags: Precursor	FALSE	4254.38	5360.67	5032.89	4411.35	10194.5	7186.09	5912.27	5900.42	6549.3	5053.97
RSIsETEENTDELPGER_p1_ac0	0.999521	0.964801	1.02109	1.93038	0.786742	0.929262	0.980856	0.812863	14	1	P23804.3	Mdm2	RecName: Full=E3 ubiquitin-protein ligase Mdm2; AltName: Full=Double minute 2 protein; AltName: Full=Oncoprotein Mdm2; AltName: Full=p53-binding protein Mdm2	FALSE	53857	53831.2	51961.3	54992.8	103964	77111	60666.4	71656.3	75634.8	62680.6
VQPLEDHSVFQELFQTSR_p0_ac0	0.731192	1.03321	1.05869	1.73399	1.25913	0.99255	1.37147	0.718833	14	1	E9PVX6.1	Mki67	RecName: Full=Proliferation marker protein Ki-67; AltName: Full=Antigen identified by monoclonal antibody Ki-67 homolog; Short=Antigen KI-67 homolog; Short=Antigen Ki67 homolog	FALSE	3269.86	2390.9	3378.45	3461.77	5669.92	4369.94	5502.33	4337.38	5993.22	3141.26
YPPGGSVPTDEICK_p0_ac0	1.03568	0.941579	0.985247	2.54897	0.808873	0.837718	0.885028	0.666606	14	2	Q80Z19.2	Muc2	RecName: Full=Mucin-2; Short=MUC-2; AltName: Full=Colonic mucin; Short=MCM; AltName: Full=Secreted gel-forming mucin; Flags: Precursor	FALSE	22138.5	22928.4	20845.1	21811.9	56430.4	42155.3	34098.3	35314.2	37308.6	28101
ALLQELQR_p0_ac0	1.05491	0.956998	0.894495	1.86086	0.906142	0.954168	0.952756	0.760306	14	1	Q99P21.2	Mutyh	RecName: Full=Adenine DNA glycosylase; AltName: Full=MutY homolog; Short=mMYH	FALSE	30691.8	32377	29372	27453.7	57113.3	39212.5	35532.1	37415.3	37359.9	29813.5
TTITTTTSSSTTVGsAR_p1_ac0	0.718322	0.768134	0.930589	7.21793	0.863561	0.845455	0.797472	0.409885	14	1	O35682.2	Myadm	RecName: Full=Myeloid-associated differentiation marker; AltName: Full=Myeloid up-regulated protein	FALSE	133178	95664.8	102299	123934	961270	549375	474419	464472	438111	225181
QHFSFPLDDR_p0_ac0	0.885417	0.896101	0.982734	2.13627	0.961169	0.856556	0.922499	0.803507	14	1	Q7TPV4.2	Mybbp1a	RecName: Full=Myb-binding protein 1A; AltName: Full=Myb-binding protein of 160 kDa	FALSE	17413.4	15418.1	15604.1	17112.7	37199.6	31096.9	29889.4	26636.2	28686.9	24986.6
FELLPTPPLSPsR_p1_ac0	1.09985	1.33153	0.901565	2.11876	1.02192	1.08726	0.939243	0.9967	14	1	P01108.1; P03966.2	Myc;Mycn	Myc proto-oncogene protein OS=Bos taurus GN=MYC PE=2 SV=1; RecName: Full=Myc proto-oncogene protein; AltName: Full=Proto-oncogene c-Myc; AltName: Full=Transcription factor p64; RecName: Full=N-myc proto-oncogene protein	TRUE	2179.37	2396.97	2901.89	1964.84	4617.57	3899.3	3984.77	4239.57	3662.39	3886.43
QELEEICHDLEAR_p0_ac0	1.18352	1.04764	1.09245	2.20305	0.899713	0.937507	1.08595	0.808208	14	2	Q8VDD5.4	Myh9	RecName: Full=Myosin-9; AltName: Full=Cellular myosin heavy chain, type A; AltName: Full=Myosin heavy chain 9; AltName: Full=Myosin heavy chain, non-muscle IIa; AltName: Full=Non-muscle myosin heavy chain A; Short=NMMHC-A; AltName: Full=Non-muscle myosin heavy chain IIa; Short=NMMHC II-a; Short=NMMHC-IIA	FALSE	10909.1	12911.1	11428.8	11917.6	24033.2	17506	15750.4	16412	19010.6	14148.5
KGNFNYIEFTR_p0_ac0	1.03236	1.04737	1.13452	2.4382	0.807538	0.860464	0.865344	0.779245	14	1	Q3THE2.2	Myl12b	RecName: Full=Myosin regulatory light chain 12B; AltName: Full=Myosin regulatory light chain 2-B, smooth muscle isoform; AltName: Full=Myosin regulatory light chain 20 kDa; Short=MLC20; AltName: Full=Myosin regulatory light chain MRLC2; Myosin regulatory light polypeptide 9 OS=Bos taurus GN=MYL9 PE=2 SV=3; Myosin regulatory light chain 12B OS=Bos taurus GN=MYL12B PE=2 SV=1	FALSE	64344.2	66426.7	67392.3	73000	156884	102294	82606.7	88020.7	88519.8	79712.5
LLSsSLTTGCSLR_p1_ac0	0.724637	1.01429	1.0115	1.77085	0.864669	0.847069	0.887995	0.938026	14	2	Q8CES0.2	Naa30	RecName: Full=N-alpha-acetyltransferase 30; AltName: Full=N-acetyltransferase 12; AltName: Full=N-acetyltransferase MAK3 homolog; AltName: Full=NatC catalytic subunit	FALSE	28743.9	20828.9	29154.8	29074.3	50901.1	38339.5	33151	32476.2	34045.2	35963.4
SASSYsDIEEIATPDSSAPSSPK_p1_ac0	0.84336	1.16491	1.32685	1.68718	0.811639	0.827793	0.998844	0.928903	14	1	Q8CH77.2	Nav1	RecName: Full=Neuron navigator 1; AltName: Full=Pore membrane and/or filament-interacting-like protein 3	FALSE	84617.1	71362.7	98571	112274	142765	103016	83611.8	85276	102897	95691.9
SNsIPTHEAAFELYSGSQMGSTLSLAERPK_p1_ac0	0.980923	0.901705	1.0506	2.31803	0.874502	0.787037	0.92132	0.682486	14	3	Q8CH77.2	Nav1	RecName: Full=Neuron navigator 1; AltName: Full=Pore membrane and/or filament-interacting-like protein 3	FALSE	114525	112340	103267	120320	265471	182503	159600	143637	168144	124556
AGQPSHMPHGGsPNHLCHALGPAPPPDPQRLPNTLSFR_p1_ac1	1.05149	1.08179	1.18165	2.1323	0.869081	0.923431	0.956731	0.765271	14	1	Q9ES70.1	Nek6	RecName: Full=Serine/threonine-protein kinase Nek6; AltName: Full=Never in mitosis A-related kinase 6; Short=NimA-related protein kinase 6	FALSE	20962.4	22041.7	22676.8	24770.2	44698.3	29540.1	25672.8	27278.3	28262	22606.2
FDHIEVR_p0_ac0	1.31105	0.972397	1.29038	7.90046	0.641573	0.714533	0.865355	0.521209	14	1	Q8R4I7.2	Neto1	RecName: Full=Neuropilin and tolloid-like protein 1; AltName: Full=Brain-specific transmembrane protein containing 2 CUB and 1 LDL-receptor class A domains protein 1; Flags: Precursor	FALSE	3827.8	5018.45	3722.14	4939.31	30241.4	11342.4	7276.97	8104.51	9815.19	5911.76
MVEINFLCVHK_p0_ac0	1.02805	1.14977	1.02281	2.35263	0.9473	0.950402	1.05711	0.776657	14	1	O70311.1; O70310.1	Nmt2;Nmt1	Glycylpeptide N-tetradecanoyltransferase 1 OS=Bos taurus GN=NMT1 PE=1 SV=2; RecName: Full=Glycylpeptide N-tetradecanoyltransferase 2; AltName: Full=Myristoyl-CoA:protein N-myristoyltransferase 2; Short=NMT 2; AltName: Full=Peptide N-myristoyltransferase 2; AltName: Full=Type II N-myristoyltransferase; Glycylpeptide N-tetradecanoyltransferase 2 OS=Bos taurus GN=NMT2 PE=2 SV=1; RecName: Full=Glycyl…	FALSE	9256.91	9516.58	10643.3	9468.05	21778.1	16055.5	15209.4	15259.2	16972.4	12469.6
DLFELDSSEGEDSTDFFER_p1_ac0	1.0653	1.26464	1.07627	2.46837	0.800492	0.804076	1.08952	0.709829	14	1	Q9WV70.2	Noc2l	RecName: Full=Nucleolar complex protein 2 homolog; Short=Protein NOC2 homolog; AltName: Full=NOC2-like protein; AltName: Full=Novel INHAT repressor	FALSE	2284.02	2433.17	2888.46	2458.22	5637.8	5766	4615.64	4636.3	6282.2	4092.87
LMDLQSQFGsDERFR_p1_ac0	1.01519	0.886533	1.02679	1.88544	0.798676	0.87208	0.975929	0.744135	14	2	Q3UHX0.2	Nol8	RecName: Full=Nucleolar protein 8	FALSE	44555.6	45232.3	39500	45749.2	84007.1	61392	49032.3	53538.8	59914.2	45683.9
RTSLPDAPVGMsPESPSDPR_p1_ac0	1.1208	0.973776	0.987495	2.67832	0.784743	0.826568	0.971001	0.601703	14	1	A2TJV2.1	Palm3	RecName: Full=Paralemmin-3; Flags: Precursor	FALSE	45035.2	50475.3	43854.2	44472	120619	92428.2	72532.4	76398.2	89747.9	55614.3
VHEVsDPQAGSLHSELACLR_p1_ac0	1.06246	0.958375	0.904427	1.86412	0.989015	0.855263	0.859481	0.765691	14	1	P48725.2	Pcnt	RecName: Full=Pericentrin	FALSE	44739.1	47533.6	42876.8	40463.2	83399.2	69740	68973.8	59646	59940.2	53399.3
TVAYTEK_p0_ac0	1.0663	1.05517	0.987116	2.12766	0.826079	0.85738	0.934597	0.71989	14	1	P27773.2	Pdia3	RecName: Full=Protein disulfide-isomerase A3; AltName: Full=58 kDa glucose-regulated protein; AltName: Full=58 kDa microsomal protein; Short=p58; AltName: Full=Disulfide isomerase ER-60; AltName: Full=Endoplasmic reticulum resident protein 57; Short=ER protein 57; Short=ERp57; AltName: Full=Endoplasmic reticulum resident protein 60; Short=ER protein 60; Short=ERp60; Flags: Precursor	FALSE	63780.1	68008.4	67299	62958.4	135702	93913.4	77579.9	80519.5	87771.2	67607.3
RPsRGLAGAIVVSGR_p1_ac0	1.13031	0.942208	1.22251	2.60854	1.0592	0.770597	1.06516	0.778394	14	3	Q6PDH0.1	Phldb1	RecName: Full=Pleckstrin homology-like domain family B member 1; AltName: Full=Protein LL5-alpha	FALSE	256525	289953	241700	313604	669154	361231	382617	278363	384768	281180
SGPSGNSCTSQLMAsGEHR_p1_ac0	1.09278	0.88689	1.05488	3.1113	0.654533	0.925266	0.972572	0.7606	14	1	P70182.2	Pip5k1a	RecName: Full=Phosphatidylinositol 4-phosphate 5-kinase type-1 alpha; Short=PIP5K1-alpha; Short=PtdIns(4)P-5-kinase 1 alpha; AltName: Full=68 kDa type I phosphatidylinositol 4-phosphate 5-kinase; AltName: Full=Phosphatidylinositol 4-phosphate 5-kinase type I alpha; Short=PIP5KIalpha; AltName: Full=Phosphatidylinositol 4-phosphate 5-kinase type I beta; Short=PI4P5KIbeta	FALSE	14158	15471.6	12556.6	14935	44049.9	26592.4	17405.6	24605.1	25863	20226.2
AVTGYR_p0_ac0	1.07779	1.07441	1.0526	5.17615	0.572221	0.703004	1.14746	0.542981	14	1	Q9QXS1.3	Plec	RecName: Full=Plectin; Short=PCN; Short=PLTN; AltName: Full=Plectin-1; AltName: Full=Plectin-6	FALSE	7114.57	7668.01	7643.94	7488.78	36826.1	20474.5	11716	14393.7	23493.7	11117.3
SYVsEPELASLSGDVPQPSLSLVGSESR_p1_ac0	1.05371	0.945144	0.993005	1.97308	0.921483	0.886372	0.98782	0.732745	14	1	Q3UIL6.2	Plekha7	RecName: Full=Pleckstrin homology domain-containing family A member 7; Short=PH domain-containing family A member 7; AltName: Full=Heart adapter protein 1	FALSE	45181	47607.7	42702.5	44865	89145.9	60929.6	56145.5	54006.3	60187.4	44645.9
ENYPHVR_p0_ac0	1.076	0.977301	1.13641	2.47062	0.760021	0.955695	0.976781	0.730548	14	1	Q9DBG5.1	Plin3	RecName: Full=Perilipin-3; AltName: Full=Cargo selection protein TIP47; AltName: Full=Mannose-6-phosphate receptor-binding protein 1	FALSE	7163	7707.41	7000.41	8140.08	17697.1	10827.2	8228.93	10347.6	10575.8	7909.83
SLETVYLER_p0_ac0	1.08654	1.00741	1.09641	2.03368	0.952214	0.920568	0.954063	0.795643	14	1	Q3UM45.2	Ppp1r7	RecName: Full=Protein phosphatase 1 regulatory subunit 7; AltName: Full=Protein phosphatase 1 regulatory subunit 22; Protein phosphatase 1 regulatory subunit 7 OS=Bos taurus GN=PPP1R7 PE=1 SV=1	FALSE	29580.7	32140.6	29799.8	32432.6	60157.8	43434.8	41359.3	39984.7	41439.6	34558.6
RYVLEEAEQLEPR_p0_ac0	1.11164	1.17529	1.10726	2.08271	0.870639	0.964436	0.925367	0.768951	14	1	Q4FK66.1	Prpf38a	RecName: Full=Pre-mRNA-splicing factor 38A; Pre-mRNA-splicing factor 38A OS=Bos taurus GN=PRPF38A PE=2 SV=1	FALSE	23581.5	26214.2	27715.2	26110.8	49113.4	43529.1	37898.1	41981	40280.4	33471.7
RFGPYYTEPVIAGLDPK_p0_ac0	0.903036	0.784013	0.826844	1.6648	0.938745	0.963884	1.05174	0.81726	14	1	P33672	PSMB3	Proteasome subunit beta type-3 OS=Bos taurus GN=PSMB3 PE=1 SV=3; RecName: Full=Proteasome subunit beta type-3; AltName: Full=Proteasome chain 13; AltName: Full=Proteasome component C10-II; AltName: Full=Proteasome theta chain	FALSE	12005.3	10841.2	9412.3	9926.5	19986.4	15929.2	14953.5	15353.9	16753.5	13018.3
QNFLQAHNGQGLR_p0_ac0	1.13101	1.08055	1.07095	2.70349	0.866113	0.83588	0.937465	0.706196	14	1	Q6PB44.2	Ptpn23	RecName: Full=Tyrosine-protein phosphatase non-receptor type 23	FALSE	24500.8	27710.8	26474.3	26239.2	66237.7	46808.3	40541.3	39126.1	43881.1	33055.8
YAHQQPPSPLPVYSSsAK_p1_ac0	0.849695	0.832832	1.19228	1.72594	0.792496	0.8473	0.918205	0.976576	14	1	Q8VI36.1	Pxn	RecName: Full=Paxillin	FALSE	53122.1	45137.6	44241.8	63336.3	91685.7	68720.5	54460.7	58226.9	63099.5	67110.8
IQIWDTAGQER_p0_ac0	0.971715	0.971861	0.98194	2.45726	0.869216	0.785472	0.923093	0.671691	14	2	Q1RMR4	RAB15	Ras-related protein Rab-15 OS=Bos taurus GN=RAB15 PE=2 SV=1; RecName: Full=Ras-related protein Rab-15	FALSE	65130.6	63288.4	63297.9	63954.4	160043	111451	96875.1	87541.8	102880	74860.7
VVQVYR_p0_ac0	1.29618	0.882357	1.2014	9.99306	0.514323	0.554949	0.722395	0.377736	14	2	A3KGS3.2; P61257	Ralgapa2;RPL26	RecName: Full=Ral GTPase-activating protein subunit alpha-2; AltName: Full=250 kDa substrate of Akt; Short=AS250; AltName: Full=P220; 60S ribosomal protein L26 OS=Bos taurus GN=RPL26 PE=2 SV=1	FALSE	39152.1	50748	34546.1	47037.4	391249	176958	91013.5	98202.7	127834	66843.4
GTAFVTLLNGEQAEAAINTFHQSR_p0_ac0	1.05091	0.819664	0.796607	1.78141	0.831806	0.93566	1.07654	0.859861	14	1	Q9CW46.2	Raver1	RecName: Full=Ribonucleoprotein PTB-binding 1; AltName: Full=Protein raver-1	FALSE	2338.82	2457.9	1917.05	1863.12	4166.39	3064.13	2548.76	2866.98	3298.66	2634.73
EHLIQELNFEK_p0_ac0	0.927711	0.695012	0.863409	3.63796	0.789317	0.813978	0.896796	0.531108	14	1	Q9ESK9.3	Rb1cc1	RecName: Full=RB1-inducible coiled-coil protein 1; AltName: Full=Coiled-coil-forming protein 1; AltName: Full=FAK family kinase-interacting protein of 200 kDa; Short=FIP200; AltName: Full=LaXp180	FALSE	10464.6	9708.17	7273.06	9035.28	38070	24288.9	19171.6	19770.6	21782.2	12900
YMPQNPHIIATK_p0_ac0	1.24353	1.16628	1.31184	2.89204	0.777445	0.878202	0.885961	0.708793	14	1	Q60973.1	Rbbp7	Histone-binding protein RBBP7 OS=Bos taurus GN=RBBP7 PE=2 SV=1; RecName: Full=Histone-binding protein RBBP7; AltName: Full=Histone acetyltransferase type B subunit 2; AltName: Full=Nucleosome-remodeling factor subunit RBAP46; AltName: Full=Retinoblastoma-binding protein 7; Short=RBBP-7; AltName: Full=Retinoblastoma-binding protein p46	FALSE	37721	46907.3	43993.3	49484	109090	69077.2	53703.8	60663.8	61199.8	48961.5
VREYELR_p0_ac0	1.056	1.01769	0.961472	2.97507	0.834251	0.821028	0.934093	0.594727	14	2	Q9CXW4.4	Rpl11	RecName: Full=60S ribosomal protein L11	FALSE	73054.7	77146	74347.4	70240.1	217343	118072	98501.6	96940.3	110290	70220.5
FAYLGR_p0_ac0	1.17872	0.915104	1.06594	6.78252	0.569158	0.651279	0.726127	0.420312	14	2	P19253.4	Rpl13a	60S ribosomal protein L13a OS=Bos taurus GN=RPL13A PE=2 SV=3; RecName: Full=60S ribosomal protein L13a; AltName: Full=Transplantation antigen P198; AltName: Full=Tum-P198 antigen	FALSE	55519.4	65441.8	50806	59180.5	376561	179079	101924	116630	130034	75269.1
YVEVGR_p0_ac0	1.24569	0.905178	1.14088	4.96177	0.780994	0.883654	1.12597	0.591348	14	1	Q9CR57.3	Rpl14	RecName: Full=60S ribosomal protein L14	FALSE	11582.1	14427.7	10483.9	13213.7	57467.7	47274.7	36921.3	41774.5	53229.8	27955.8
KLYDIDVAK_p0_ac0	1.15246	1.05702	1.11861	3.86617	0.831333	0.764055	0.930721	0.665354	14	1	P62751.1	Rpl23a	RecName: Full=60S ribosomal protein L23a	FALSE	44432.4	51206.5	46966	49702.5	171783	89060.6	74039	68047.2	82890.5	59256.8
KYVIYIER_p0_ac0	1.13807	0.926437	1.10078	4.89974	0.673783	0.629586	0.875048	0.542131	14	1	P61257	RPL26	60S ribosomal protein L26 OS=Bos taurus GN=RPL26 PE=2 SV=1	FALSE	21985.8	25021.5	20368.5	24201.7	107725	56518.6	38081.3	35583.3	49456.5	30640.5
YSVDIPLDK_p0_ac0	1.20996	1.03727	1.10149	3.51552	0.737336	0.721691	0.857516	0.69984	14	2	P61356	RPL27	60S ribosomal protein L27 OS=Bos taurus GN=RPL27 PE=2 SV=2	FALSE	125280	151584	129949	137995	440424	262663	193671	189562	225238	183822
KPATSYVR_p0_ac0	1.32378	0.858326	1.04762	7.31597	0.650501	0.688873	0.954061	0.501103	14	1	P41105.2	Rpl28	60S ribosomal protein L28 OS=Bos taurus GN=RPL28 PE=2 SV=3; RecName: Full=60S ribosomal protein L28	FALSE	38026.5	50338.8	32639.2	39837.4	278201	123602	80403	85145.8	117924	61937.2
YNGLIHR_p0_ac0	1.12054	1.09194	0.976057	2.35801	0.788641	0.752309	1.00031	0.815957	14	3	P41105.2	Rpl28	60S ribosomal protein L28 OS=Bos taurus GN=RPL28 PE=2 SV=3; RecName: Full=60S ribosomal protein L28	FALSE	25772.2	28878.9	28141.6	25155.2	60771.1	42421.2	33455.1	31913.9	42434.3	34613.9
[truncated: 1,171 more rows]
