# Supplementary material for: The Fgf/Erf/NCoR1/2 repressive axis controls trophoblast cell fate
Source: Nat Commun. 2023 May 4;14:2559. doi: 10.1038/s41467-023-38101-8 (PMC10193302; doi:10.1038/s41467-023-38101-8)
Supplement: Supplementary file 4 — Supplementary Dataset 2 [file 41467_2023_38101_MOESM4_ESM.xlsx]

## Sheet: IPTM_vs_PTM
Related to Figure 1 - Alpha Fold IPTM and PTM values
Complex/Domain	Gene Name	UniProt Accession	fragment	IPTM	PTM	IPTMavg	PTMavg
NCOR complex	Tbl1x	Q9QXE7		0.588:0.565:0.598:0.627:0.649	0.44:0.432:0.429:0.441:0.442	0.6054	0.4368
NCOR complex	Tbl1xr1	Q8BHJ5		0.44:0.612:0.282:0.565:0.582	0.43:0.436:0.43:0.434:0.434	0.4962	0.4328
WD40 domain protein	Ciao1	Q99KN2		0.567:0.443:0.394:0.393:0.32	0.474:0.458:0.458:0.47:0.462	0.4234	0.4644
WD40 domain protein	Cdc40	Q9DC48		0.412:0.385:0.353:0.299:0.494	0.433:0.435:0.421:0.416:0.445	0.3886	0.43
WD40 domain protein	Cfap52	Q5F201		0.49:0.143:0.36:0.327:0.576	0.55:0.552:0.55:0.546:0.563	0.3792	0.5522
NCOR complex	Hdac3	O88895		0.521:0.195:0.438:0.4:0.248	0.464:0.457:0.463:0.461:0.461	0.3604	0.4612
WD40 domain protein	Daw1	D3Z7A5		0.346:0.597:0.257:0.29:0.255	0.507:0.508:0.494:0.494:0.5	0.349	0.5006
WD40 domain protein	Wsb2	O54929		0.181:0.548:0.474:0.194:0.173	0.46:0.46:0.454:0.448:0.445	0.314	0.4534
WD40 domain protein	Fbxw11	Q5SRY7		0.319:0.35:0.25:0.355:0.276	0.468:0.459:0.454:0.466:0.461	0.31	0.4616
SWI/SNF complex	Arid1b	E9Q4N7	1800-2306	0.335:0.276:0.341:0.235:0.211	0.451:0.431:0.438:0.432:0.401	0.2796	0.4306
SWI/SNF complex	Smarca4	Q3TKT4	800-1613	0.324:0.434:0.149:0.163:0.295	0.449:0.453:0.446:0.428:0.449	0.273	0.445
NuRD complex	Hdac1	O09106		0.258:0.16:0.14:0.321:0.476	0.443:0.436:0.434:0.447:0.45	0.271	0.442
WD40 domain protein	Wdr83	Q9DAJ4		0.303:0.254:0.264:0.315:0.199	0.418:0.432:0.417:0.421:0.423	0.267	0.4222
NuRD complex	Hdac2	P70288		0.179:0.157:0.157:0.414:0.421	0.436:0.435:0.439:0.453:0.446	0.2656	0.4418
WD40 domain protein	Poc1a	Q8JZX3		0.358:0.136:0.31:0.28:0.149	0.428:0.386:0.413:0.413:0.391	0.2466	0.4062
WD40 domain protein	Wdr5	P61965		0.38:0.171:0.215:0.214:0.214	0.427:0.422:0.429:0.434:0.426	0.2388	0.4276
WD40 domain protein	Wdr5b	Q9D7H2		0.422:0.168:0.186:0.195:0.222	0.436:0.422:0.433:0.428:0.433	0.2386	0.4304
SWI/SNF complex	Arid1a	A2BH40	1100-2283	0.322:0.231:0.174:0.23:0.217	0.424:0.404:0.394:0.402:0.39	0.2348	0.4028
WD40 domain protein	Gnb2	P62880		0.146:0.151:0.378:0.19:0.238	0.426:0.426:0.457:0.437:0.44	0.2206	0.4372
WD40 domain protein	Tbl3	Q8C4J7		0.186:0.269:0.188:0.205:0.207	0.586:0.589:0.57:0.58:0.582	0.211	0.5814
WD40 domain protein	Wdr61	Q9ERF3		0.211:0.211:0.212:0.189:0.185	0.438:0.433:0.438:0.435:0.436	0.2016	0.436
WD40 domain protein	Fbxw7	Q8VBV4		0.147:0.196:0.188:0.303:0.163	0.437:0.435:0.427:0.446:0.437	0.1994	0.4364
WD40 domain protein	Wdr3	Q8BHB4		0.188:0.217:0.173:0.269:0.143	0.612:0.615:0.603:0.609:0.605	0.198	0.6088
WD40 domain protein	Nle1	Q8VEJ4		0.193:0.224:0.22:0.179:0.162	0.5:0.468:0.478:0.46:0.504	0.1956	0.482
SWI/SNF complex	Arid1b	E9Q4N7	1-1100	0.15:0.243:0.179:0.239:0.165	0.208:0.233:0.222:0.229:0.219	0.1952	0.2222
SWI/SNF complex	Arid2	E9Q7E2	900-1828	0.182:0.221:0.18:0.186:0.19	0.204:0.219:0.211:0.211:0.213	0.1918	0.2116
WD40 domain protein	Taf5	Q8C092		0.315:0.151:0.174:0.146:0.159	0.503:0.495:0.493:0.494:0.496	0.189	0.4962
SWI/SNF complex	Smarca2	Q6DIC0	800-1577	0.158:0.188:0.192:0.19:0.21	0.443:0.449:0.44:0.436:0.452	0.1876	0.444
SWI/SNF complex	Arid1a	A2BH40	1-1200	0.17:0.193:0.175:0.198:0.181	0.219:0.24:0.234:0.226:0.228	0.1834	0.2294
NuRD complex	Chd4	Q6PDQ2	700-1915	0.2:0.209:0.172:0.177:0.153	0.426:0.425:0.414:0.41:0.417	0.1822	0.4184
SWI/SNF complex	Arid1b	E9Q4N7	800-1500	0.199:0.192:0.161:0.181:0.166	0.242:0.243:0.236:0.239:0.234	0.1798	0.2388
SWI/SNF complex	Smarcad1	Q04692		0.19:0.173:0.162:0.185:0.159	0.461:0.463:0.46:0.471:0.455	0.1738	0.462
NCOR complex	Ncor2	Q9WU42	1750-2472	0.166:0.184:0.184:0.162:0.158	0.205:0.216:0.211:0.213:0.206	0.1708	0.2102
WD40 domain protein	Apaf1	O88879		0.182:0.177:0.167:0.16:0.165	0.603:0.581:0.584:0.586:0.61	0.1702	0.5928
SWI/SNF complex	Smarcal1	Q8BJL0		0.169:0.181:0.157:0.172:0.157	0.455:0.456:0.446:0.449:0.449	0.1672	0.451
SWI/SNF complex	Smarca5	Q91ZW3		0.165:0.201:0.155:0.171:0.141	0.45:0.435:0.435:0.433:0.441	0.1666	0.4388
WD40 domain protein	Wdr38	Q9D994		0.157:0.187:0.156:0.179:0.153	0.426:0.425:0.425:0.427:0.425	0.1664	0.4256
NCOR complex	Ncor2	Q9WU42	1-1107	0.15:0.168:0.179:0.174:0.161	0.227:0.242:0.239:0.227:0.235	0.1664	0.234
SWI/SNF complex	Smarcd1	Q61466		0.16:0.258:0.16:0.11:0.142	0.349:0.341:0.34:0.338:0.341	0.166	0.3418
NCOR complex	Ncor2	Q9WU42	901-1900	0.147:0.19:0.152:0.167:0.165	0.202:0.217:0.207:0.218:0.212	0.1642	0.2112
WD40 domain protein	Tbl2	Q9R099		0.19:0.207:0.155:0.131:0.133	0.447:0.452:0.44:0.438:0.441	0.1632	0.4436
NCOR complex	Ncor1	Q60974	901-1900	0.151:0.165:0.172:0.157:0.166	0.201:0.213:0.212:0.209:0.213	0.1622	0.2096
SWI/SNF complex	Smarcc2	Q6PDG5		0.151:0.16:0.169:0.176:0.155	0.284:0.291:0.296:0.287:0.29	0.1622	0.2896
SWI/SNF complex	Smarca1	Q6PGB8		0.151:0.153:0.2:0.165:0.141	0.437:0.427:0.433:0.427:0.437	0.162	0.4322
SWI/SNF complex	Smarca2	Q6DIC0	1-1000	0.142:0.156:0.17:0.18:0.154	0.36:0.362:0.368:0.37:0.379	0.1604	0.3678
WD40 domain protein	Strn4	P58404		0.156:0.167:0.153:0.179:0.145	0.348:0.352:0.353:0.359:0.348	0.16	0.352
SWI/SNF complex	Smarca4	Q3TKT4	1-1000	0.151:0.162:0.162:0.174:0.149	0.357:0.355:0.364:0.356:0.358	0.1596	0.358
NCOR complex	Ncor1	Q60974	1-1058	0.145:0.162:0.16:0.162:0.155	0.23:0.238:0.242:0.231:0.239	0.1568	0.236
NuRD complex	Mbd3	Q9Z2D8		0.158:0.2:0.132:0.146:0.148	0.236:0.263:0.24:0.245:0.246	0.1568	0.246
NCOR complex	Ncor1	Q60974	1750-2453	0.161:0.153:0.161:0.161:0.145	0.204:0.214:0.208:0.217:0.208	0.1562	0.2102
SWI/SNF complex	Arid1b	E9Q4N7	1300-1900	0.145:0.146:0.14:0.148:0.198	0.223:0.234:0.224:0.224:0.234	0.1554	0.2278
WD40 domain protein	Rack1	P68040		0.16:0.157:0.146:0.139:0.175	0.419:0.416:0.416:0.416:0.421	0.1554	0.4176
NuRD complex	Chd3	B1AR17	1-800	0.158:0.15:0.156:0.158:0.152	0.31:0.314:0.313:0.319:0.311	0.1548	0.3134
NuRD complex	Chd3	B1AR17	500-1100	0.118:0.13:0.168:0.123:0.223	0.483:0.483:0.484:0.482:0.492	0.1524	0.4848
SWI/SNF complex	Smarcc1	P97496		0.144:0.15:0.162:0.152:0.149	0.288:0.291:0.295:0.29:0.294	0.1514	0.2916
NuRD complex	Mta1	Q8K4B0		0.208:0.157:0.126:0.127:0.129	0.363:0.343:0.349:0.34:0.353	0.1494	0.3496
WD40 domain protein	Pafah1b1	P63005		0.145:0.15:0.171:0.141:0.139	0.405:0.405:0.406:0.407:0.406	0.1492	0.4058
SWI/SNF complex	Smarcd3	Q6P9Z1		0.164:0.245:0.114:0.11:0.112	0.354:0.346:0.342:0.338:0.344	0.149	0.3448
SWI/SNF complex	Arid2	E9Q7E2	1-1000	0.145:0.155:0.145:0.153:0.146	0.34:0.333:0.332:0.333:0.336	0.1488	0.3348
SWI/SNF complex	Smarcb1	Q9Z0H3		0.21:0.129:0.138:0.136:0.129	0.342:0.331:0.339:0.333:0.338	0.1484	0.3366
NuRD complex	Chd3	B1AR17	750-1500	0.133:0.159:0.152:0.144:0.144	0.481:0.485:0.486:0.457:0.481	0.1464	0.478
NuRD complex	Chd4	Q6PDQ2	1-800	0.137:0.148:0.155:0.149:0.14	0.341:0.347:0.347:0.344:0.348	0.1458	0.3454
NuRD complex	Chd3	B1AR17	1300-2055	0.134:0.159:0.136:0.14:0.144	0.326:0.346:0.338:0.323:0.337	0.1426	0.334
WD40 domain protein	Wdr1	O88342		0.139:0.137:0.169:0.127:0.132	0.56:0.56:0.558:0.555:0.562	0.1408	0.559
SWI/SNF complex	Smarcd2	Q99JR8		0.156:0.135:0.117:0.116:0.162	0.358:0.345:0.35:0.345:0.353	0.1372	0.3502
WD40 domain protein	Prpf4	Q9DAW6		0.137:0.14:0.132:0.128:0.126	0.412:0.415:0.419:0.428:0.422	0.1326	0.4192
NuRD complex	Mta2	Q9R190		0.12:0.126:0.133:0.127:0.124	0.351:0.347:0.351:0.344:0.35	0.126	0.3486
NuRD complex	Mta3	Q924K8		0.116:0.138:0.126:0.128:0.12	0.362:0.362:0.353:0.348:0.354	0.1256	0.3558
SWI/SNF complex	Smarce1	O54941		0.134:0.12:0.122:0.121:0.116	0.215:0.209:0.207:0.204:0.216	0.1226	0.2102

## Sheet: info
Supplementary Table 2: IPTM and PTM values AlphaFold2/ColabFold-Multimer models
In all predictions, the first sequence was Erf (UniProt:P70459). The IPTM (interaction score) and PTM (global model accuracy) values of all five models are separated by a colon.
