# Supplementary material for: The Fgf/Erf/NCoR1/2 repressive axis controls trophoblast cell fate
Source: Nat Commun. 2023 May 4;14:2559. doi: 10.1038/s41467-023-38101-8 (PMC10193302; doi:10.1038/s41467-023-38101-8)
Supplement: Supplementary file 5 — Supplementary Dataset 3 [file 41467_2023_38101_MOESM5_ESM.xlsx]

## Sheet: CORRELATION_TABLE_ETKO_ETNN_UPS
Related to Figure 4 – ETNN target status, group (Upset plot Fig4e), LFCs and padj in ErfKO and Tbl1xKO PD compared to WT PD
ensembl	mgi_symbol	log2FoldChange.ErfKO	padj.ErfKO	log2FoldChange.Tbl1xKO	padj.Tbl1xKO	ETNN_target	UPSET_group
ENSMUSG00000000001	Gnai3	-0.489442	0.00507012	0.133031	0.584304	TRUE	NA
ENSMUSG00000000028	Cdc45	0.484748	0.00832223	0.237069	0.29805	FALSE	NA
ENSMUSG00000000031	H19	-3.51188	3.17327e-07	-1.6974	0.00133675	FALSE	GROUP_13
ENSMUSG00000000056	Narf	-1.15108	0.00765014	0.067055	0.918255	FALSE	NA
ENSMUSG00000000078	Klf6	-0.801995	1.35707e-22	0.0424528	0.763905	TRUE	GROUP_4
ENSMUSG00000000085	Scmh1	0.668911	0.00241315	0.0980374	0.786482	TRUE	GROUP_5
ENSMUSG00000000088	Cox5a	-0.150309	0.113072	0.203079	0.0278537	FALSE	NA
ENSMUSG00000000094	Tbx4	1.20449	0.378139	0.0580936	0.980544	FALSE	NA
ENSMUSG00000000120	Ngfr	1.06316	3.13121e-06	-0.0422952	0.926597	FALSE	NA
ENSMUSG00000000125	Wnt3	1.21982	0.0641061	2.10309	0.000384283	FALSE	NA
ENSMUSG00000000126	Wnt9a	-2.63151	5.60678e-07	-0.12358	0.857134	FALSE	NA
ENSMUSG00000000127	Fer	-0.196703	0.345479	0.000374075	1	TRUE	NA
ENSMUSG00000000131	Xpo6	0.131297	0.615066	0.114004	0.692889	FALSE	NA
ENSMUSG00000000134	Tfe3	0.0553002	0.793947	-0.389579	0.0111843	FALSE	NA
ENSMUSG00000000142	Axin2	1.9029	0.000149309	1.57403	0.00340289	TRUE	NA
ENSMUSG00000000148	Brat1	-0.467867	0.342799	0.0651508	0.926597	FALSE	NA
ENSMUSG00000000149	Gna12	-0.415322	0.366434	-0.480378	0.310511	FALSE	NA
ENSMUSG00000000154	Slc22a18	-0.714745	0.1788	0.110259	0.877594	TRUE	GROUP_4
ENSMUSG00000000167	Pih1d2	0.631898	0.270572	0.801255	0.15912	FALSE	NA
ENSMUSG00000000168	Dlat	0.0724842	0.714947	0.286613	0.0641427	FALSE	NA
ENSMUSG00000000171	Sdhd	-0.137953	0.936999	1.11604	0.433616	FALSE	NA
ENSMUSG00000000184	Ccnd2	0.442897	0.876857	0.605274	NA	FALSE	NA
ENSMUSG00000000194	Gpr107	0.165517	0.257353	-0.0991898	0.580954	FALSE	NA
ENSMUSG00000000202	Btbd17	-0.486673	0.76998	-1.07349	0.523075	FALSE	NA
ENSMUSG00000000223	Drp2	0.947104	0.62676	1.2617	0.515829	FALSE	NA
ENSMUSG00000000247	Lhx2	1.21315	0.469111	1.82867	0.233241	FALSE	NA
ENSMUSG00000000253	Gmpr	0.660038	0.0361119	0.647215	0.0470033	TRUE	GROUP_5
ENSMUSG00000000266	Mid2	-1.38367	0.532814	2.31907	0.12797	FALSE	NA
ENSMUSG00000000275	Trim25	-0.188202	0.150477	0.0270291	0.889134	TRUE	NA
ENSMUSG00000000276	Dgke	-0.706558	0.00314699	-0.35611	0.188961	TRUE	NA
ENSMUSG00000000278	Scpep1	-0.117874	0.364187	-0.208123	0.0887944	FALSE	NA
ENSMUSG00000000282	Mnt	-0.264238	0.0297707	-0.249411	0.0487585	FALSE	NA
ENSMUSG00000000290	Itgb2	2.64809	0.0863881	3.01984	0.0475499	TRUE	NA
ENSMUSG00000000295	Hddc2	0.489534	0.124724	1.07739	6.62694e-05	FALSE	NA
ENSMUSG00000000296	Tpd52l1	0.396163	0.697237	1.14205	0.156555	FALSE	NA
ENSMUSG00000000301	Pemt	0.229843	0.704735	-0.0607508	0.939159	TRUE	NA
ENSMUSG00000000303	Cdh1	-0.571421	8.25082e-05	-0.339115	0.0392366	TRUE	GROUP_4
ENSMUSG00000000308	Ckmt1	0.65478	0.151347	1.94126	1.37101e-07	FALSE	NA
ENSMUSG00000000317	Bcl6b	0.959079	0.0918166	1.13595	0.0449082	FALSE	NA
ENSMUSG00000000320	Alox12	0.482067	0.181108	-0.495102	0.243184	FALSE	NA
ENSMUSG00000000325	NA	-0.73171	0.00707474	-0.0147695	0.974981	FALSE	NA
ENSMUSG00000000326	Comt	-0.0571451	0.809338	-0.0472164	0.856008	FALSE	NA
ENSMUSG00000000339	Rtca	-0.0527588	0.821277	-0.581162	0.00023749	FALSE	NA
ENSMUSG00000000340	Dbt	0.227804	0.298277	0.259306	0.249915	FALSE	NA
ENSMUSG00000000346	Dazap2	-0.519891	3.29468e-06	-0.283678	0.0205243	FALSE	NA
ENSMUSG00000000355	Mcts1	-0.0816091	0.6928	0.584325	2.42495e-05	FALSE	NA
ENSMUSG00000000359	Rem1	-0.341807	0.801078	-0.596532	0.659599	FALSE	NA
ENSMUSG00000000365	Rnf17	-0.0432753	0.919889	0.354222	0.281057	FALSE	NA
ENSMUSG00000000374	Trappc10	-0.353145	0.0225404	-0.180456	0.328691	FALSE	NA
ENSMUSG00000000378	Ccm2	-0.286821	0.0191838	-0.161009	0.262154	FALSE	NA
ENSMUSG00000000384	Tbrg4	0.407262	0.00849106	0.176859	0.372811	FALSE	NA
ENSMUSG00000000385	Tmprss2	-1.48552	8.2995e-05	-0.160457	0.772186	TRUE	NA
ENSMUSG00000000399	Ndufa9	-0.094608	0.639043	0.198481	0.272605	TRUE	NA
ENSMUSG00000000409	Lck	0.818492	0.0357113	0.241403	0.670849	FALSE	NA
ENSMUSG00000000416	Cttnbp2	1.03198	0.449137	2.74068	0.00950866	TRUE	NA
ENSMUSG00000000420	Galnt1	-0.163537	0.265301	-0.200353	0.181076	FALSE	NA
ENSMUSG00000000439	Mkrn2	0.00138472	0.997885	0.162991	0.704285	FALSE	NA
ENSMUSG00000000440	Pparg	-0.574506	0.855265	2.92345	NA	FALSE	NA
ENSMUSG00000000441	Raf1	-0.924456	0.173254	0.0282368	0.981192	TRUE	NA
ENSMUSG00000000486	Septin1	-1.39752	0.0843759	-1.14651	0.176547	FALSE	NA
ENSMUSG00000000489	Pdgfb	-2.50801	1.61127e-48	-0.668835	0.000224358	FALSE	NA
ENSMUSG00000000530	Acvrl1	1.54665	0.0310124	2.59229	7.90571e-05	TRUE	NA
ENSMUSG00000000531	Tamalin	-0.579248	0.0121886	0.229098	0.407684	FALSE	NA
ENSMUSG00000000532	Acvr1b	0.213238	0.417636	0.699889	0.00076603	FALSE	NA
ENSMUSG00000000538	Tom1l2	-0.779035	0.00023697	-0.782406	0.000235681	TRUE	GROUP_4
ENSMUSG00000000544	Gpa33	-0.904808	0.351933	-0.504343	0.656043	FALSE	NA
ENSMUSG00000000552	Zfp385a	-0.502594	0.214435	-0.613072	0.135329	FALSE	NA
ENSMUSG00000000555	Itga5	-0.90385	0.163401	-0.352642	0.65454	FALSE	NA
ENSMUSG00000000561	Wdr77	0.403445	0.00130474	0.251434	0.0774141	FALSE	NA
ENSMUSG00000000563	Atp5pb	-0.0668311	0.603686	0.28065	0.00440532	FALSE	NA
ENSMUSG00000000567	Sox9	0.682883	0.216433	1.19965	0.0168783	FALSE	NA
ENSMUSG00000000568	Hnrnpd	0.255045	0.032418	0.0862181	0.594991	TRUE	NA
ENSMUSG00000000581	C1d	-0.178237	0.314189	0.271449	0.103476	FALSE	NA
ENSMUSG00000000594	Gm2a	-1.08682	5.25227e-13	-0.550963	0.000483724	FALSE	NA
ENSMUSG00000000600	Krit1	-0.339138	0.0177343	-0.183021	0.278039	FALSE	NA
ENSMUSG00000000605	Clcn4	-0.296423	0.067889	-0.30123	0.072215	FALSE	NA
ENSMUSG00000000627	Sema4f	1.12922	0.40351	1.36674	0.314371	FALSE	NA
ENSMUSG00000000628	Hk2	0.500528	1.35016e-06	0.0479016	0.786337	TRUE	NA
ENSMUSG00000000631	Myo18a	-0.338584	0.0564648	-0.57792	0.000588188	FALSE	NA
ENSMUSG00000000632	Sez6	0.280827	0.262499	-0.477188	0.0534976	FALSE	NA
ENSMUSG00000000682	Cd52	1.64142	0.446938	2.38404	0.218807	FALSE	NA
ENSMUSG00000000686	Abhd15	0.992052	NA	1.50466	NA	FALSE	NA
ENSMUSG00000000693	Loxl3	0.472399	0.814235	-0.806963	NA	FALSE	NA
ENSMUSG00000000708	Kat2b	-0.244324	0.486757	-0.0071512	0.990134	TRUE	NA
ENSMUSG00000000711	Rab5b	-0.701432	0.00345112	-0.679247	0.00561979	TRUE	GROUP_4
ENSMUSG00000000730	Dnmt3l	-0.039917	0.889242	-1.09567	5.33072e-10	TRUE	NA
ENSMUSG00000000731	Aire	0.20638	NA	1.03535	NA	FALSE	NA
ENSMUSG00000000732	Icosl	0.54583	0.0191709	-0.364969	0.195996	TRUE	NA
ENSMUSG00000000738	Spg7	0.0523952	0.799063	-0.457144	0.0016139	FALSE	NA
ENSMUSG00000000739	Sult5a1	-0.0183466	0.989517	-1.54681	0.184428	FALSE	NA
ENSMUSG00000000740	Rpl13	0.200709	0.193744	-0.0191592	0.938709	FALSE	NA
ENSMUSG00000000743	Chmp1a	0.0252788	0.92056	-0.0743508	0.764549	TRUE	NA
ENSMUSG00000000751	Rpa1	0.305635	0.00942857	0.189358	0.166485	TRUE	NA
ENSMUSG00000000759	Tubgcp3	0.221357	0.336077	0.48251	0.01534	FALSE	NA
ENSMUSG00000000776	Polr3d	0.406006	0.000185912	-0.0496659	0.782471	FALSE	NA
ENSMUSG00000000782	Tcf7	0.244946	0.443129	0.756091	0.003264	TRUE	NA
ENSMUSG00000000787	Ddx3x	-0.348681	3.52133e-06	-0.288982	0.000232577	TRUE	NA
ENSMUSG00000000791	Il12rb1	0.709085	0.406655	0.217363	0.854459	FALSE	NA
ENSMUSG00000000792	Slc5a5	-4.87189	1.62203e-34	-2.72441	1.79014e-32	FALSE	GROUP_13
ENSMUSG00000000804	Usp32	-0.151808	0.24607	-0.14497	0.307225	FALSE	NA
ENSMUSG00000000805	Car4	-1.36196	8.7382e-22	-0.572161	0.000181521	FALSE	NA
ENSMUSG00000000811	Txnrd3	0.768462	0.144291	0.203118	0.794602	FALSE	NA
ENSMUSG00000000817	Fasl	-0.384643	0.885431	3.96256	0.00386244	TRUE	NA
ENSMUSG00000000823	Zfp512b	-0.945694	0.000953713	-0.927092	0.00134283	FALSE	NA
ENSMUSG00000000826	Dnajc5	-0.235061	0.0918281	-0.26998	0.0581081	FALSE	NA
ENSMUSG00000000827	Tpd52l2	0.18451	0.106094	0.0678408	0.658416	TRUE	NA
ENSMUSG00000000838	Fmr1	0.205637	0.166871	-0.0180838	0.940984	FALSE	NA
ENSMUSG00000000876	Pxmp4	-0.724156	0.00159	-0.907641	6.24836e-05	FALSE	NA
ENSMUSG00000000881	Dlg3	-0.985758	6.97615e-14	-0.00801231	0.975197	TRUE	GROUP_4
ENSMUSG00000000884	Gnb1l	0.629203	0.0842998	0.300986	0.523679	FALSE	NA
ENSMUSG00000000901	Mmp11	-1.3499	6.54484e-06	-0.851764	0.00595894	FALSE	NA
ENSMUSG00000000902	Smarcb1	0.0355472	0.864035	-0.132865	0.461915	FALSE	NA
ENSMUSG00000000915	Hip1r	-0.552745	0.0343647	-0.0975863	0.796963	TRUE	NA
ENSMUSG00000000916	Nsun5	0.56831	0.0438013	0.496654	0.101272	FALSE	NA
ENSMUSG00000000934	Top1mt	0.432083	0.298666	0.525651	0.209824	TRUE	NA
ENSMUSG00000000957	Mmp14	-0.842843	1.27705e-08	-0.0923576	0.685512	FALSE	NA
ENSMUSG00000000958	Slc7a7	1.86779	6.29823e-08	0.592256	0.214291	TRUE	GROUP8
ENSMUSG00000000959	Oxa1l	0.182054	0.288017	0.173381	0.349866	FALSE	NA
ENSMUSG00000000976	Heatr6	0.0833875	0.697917	-0.0199778	0.94288	FALSE	NA
ENSMUSG00000001014	Icam4	0.284794	0.648175	0.0198304	0.983055	FALSE	NA
ENSMUSG00000001016	Ilf2	-0.0512916	0.835552	-0.116918	0.616047	FALSE	NA
ENSMUSG00000001017	Chtop	-0.348447	0.031932	-0.206085	0.271476	FALSE	NA
ENSMUSG00000001018	Snapin	-0.306364	0.0432285	-0.272001	0.0910921	FALSE	NA
ENSMUSG00000001020	S100a4	-0.306465	0.812617	-1.29562	0.268821	FALSE	NA
ENSMUSG00000001021	S100a3	0.883807	0.736892	1.62494	0.477084	FALSE	NA
ENSMUSG00000001025	S100a6	-0.120858	0.104834	-0.273949	4.47421e-05	FALSE	NA
ENSMUSG00000001034	Mapk7	-0.0793157	0.769614	0.124971	0.636285	FALSE	NA
ENSMUSG00000001036	Epn2	-0.782233	9.9372e-08	-1.07219	1.38934e-13	TRUE	NA
ENSMUSG00000001039	B9d1	0.445083	0.0909359	0.212919	0.52838	FALSE	NA
ENSMUSG00000001052	Sec24b	-0.499775	0.00280525	-0.031343	0.90959	FALSE	NA
ENSMUSG00000001053	N4bp3	2.88442	1.17093e-06	1.56363	0.0301511	FALSE	GROUP_14
ENSMUSG00000001054	Rmnd5b	0.478848	0.00621509	0.0253352	0.937155	FALSE	NA
ENSMUSG00000001056	Nhp2	0.892311	1.36204e-08	0.378289	0.0430783	FALSE	NA
ENSMUSG00000001062	Vps9d1	-0.492006	0.200526	-0.104629	0.844398	FALSE	NA
ENSMUSG00000001065	Zfp276	-0.9354	0.0147659	-0.49632	0.254154	FALSE	NA
ENSMUSG00000001076	C1ql4	4.18238	0.00129043	2.70044	0.0858826	FALSE	NA
ENSMUSG00000001082	Mfsd10	0.173881	0.447567	0.171314	0.48675	FALSE	NA
ENSMUSG00000001089	Luzp1	-0.185974	0.195959	-0.0364585	0.862165	TRUE	NA
ENSMUSG00000001098	Kctd10	0.354292	0.00772421	0.598573	1.07235e-06	TRUE	NA
ENSMUSG00000001100	Poldip2	0.162537	0.329878	0.30165	0.0470062	FALSE	NA
ENSMUSG00000001105	Ift20	-0.193881	0.175893	0.16562	0.297864	FALSE	NA
ENSMUSG00000001119	Col6a1	-0.860172	0.212412	-0.890394	0.216867	FALSE	NA
ENSMUSG00000001120	Pcbp3	0.495718	0.163222	0.0108211	0.987795	TRUE	NA
ENSMUSG00000001123	Lgals9	0.0178305	0.955829	-0.66688	0.00107063	FALSE	NA
ENSMUSG00000001127	Araf	-0.58254	0.00146094	-0.148801	0.552179	FALSE	NA
ENSMUSG00000001128	Cfp	0.432759	0.714566	-0.592594	0.655743	FALSE	NA
ENSMUSG00000001131	Timp1	-0.415635	0.40743	-2.99744	1.09253e-10	FALSE	NA
ENSMUSG00000001134	Uxt	0.163646	0.754392	-0.121712	0.841745	FALSE	NA
ENSMUSG00000001138	Cnnm3	-0.389438	0.151776	-0.689075	0.00746237	FALSE	NA
ENSMUSG00000001143	Lman2l	-0.766136	0.0610058	-0.299434	0.546762	FALSE	NA
ENSMUSG00000001150	Mcm3ap	0.243819	0.115011	-0.0310683	0.8971	FALSE	NA
ENSMUSG00000001151	Pcnt	0.116369	0.56079	-0.385782	0.0207672	FALSE	NA
ENSMUSG00000001156	Mxd1	-1.20398	0.0044946	-1.74873	4.55239e-05	FALSE	GROUP_13
ENSMUSG00000001157	Gmcl1	-0.254031	0.25727	-0.19512	0.44152	FALSE	NA
ENSMUSG00000001158	Snrnp27	0.23412	0.156315	0.0125755	0.96422	FALSE	NA
ENSMUSG00000001166	Oas1c	0.452094	0.629623	0.267389	0.81098	TRUE	NA
ENSMUSG00000001173	Ocrl	-0.211119	0.502096	-0.115633	0.761817	FALSE	NA
ENSMUSG00000001175	Calm1	-0.464899	6.16947e-14	-0.209951	0.00258179	FALSE	NA
ENSMUSG00000001211	Agpat3	-0.29826	0.0577163	-0.581617	6.74004e-05	TRUE	NA
ENSMUSG00000001227	Sema6b	0.926584	0.168885	0.783362	0.298266	TRUE	GROUP_5
ENSMUSG00000001228	Uhrf1	0.369099	0.0354911	0.287908	0.141154	FALSE	NA
ENSMUSG00000001229	Dpp9	-0.287155	0.178674	0.0700482	0.81005	FALSE	NA
ENSMUSG00000001240	Ramp2	2.00143	0.0154263	1.91749	0.0265289	FALSE	GROUP_14
ENSMUSG00000001247	Lsr	-0.199954	0.0347267	0.204255	0.029448	TRUE	NA
ENSMUSG00000001248	Gramd1a	-0.759996	0.000130845	-0.441197	0.0381523	TRUE	NA
ENSMUSG00000001249	Hpn	0.340902	0.840378	0.211677	0.912561	FALSE	NA
ENSMUSG00000001270	Ckb	0.116242	0.42784	-0.0467719	0.80389	FALSE	NA
ENSMUSG00000001280	Sp1	-0.029551	0.853713	0.129633	0.317505	TRUE	NA
ENSMUSG00000001285	Myg1	0.711398	3.82568e-05	0.161241	0.528617	TRUE	NA
ENSMUSG00000001288	Rarg	-0.114261	0.559526	-0.52629	0.000570016	FALSE	NA
ENSMUSG00000001289	Pfdn5	-0.00745196	0.970612	-0.113547	0.500583	FALSE	NA
ENSMUSG00000001300	Efnb2	0.545314	0.0134098	0.136038	0.674606	TRUE	GROUP_5
ENSMUSG00000001305	Rrp15	0.946577	3.2467e-13	0.521718	0.000289153	FALSE	NA
ENSMUSG00000001313	Rnd2	-0.87633	3.7857e-09	-0.959912	7.35149e-11	TRUE	GROUP_4
ENSMUSG00000001323	Srr	-0.886157	0.000193297	-0.102267	0.773816	FALSE	NA
ENSMUSG00000001333	Sync	-0.654556	0.258415	-1.23566	0.0278873	TRUE	NA
ENSMUSG00000001334	Fndc5	0.850942	0.0213964	-0.572385	0.237102	FALSE	NA
ENSMUSG00000001348	Acp5	-0.690582	0.0154758	1.3224	5.70367e-09	TRUE	NA
ENSMUSG00000001349	Cnn1	0.946251	0.428478	-1.27182	0.394456	FALSE	NA
ENSMUSG00000001366	Fbxo9	-1.51005	1.09219e-17	-0.968927	2.86842e-08	FALSE	NA
ENSMUSG00000001376	Vps50	-0.235106	0.354287	0.433833	0.0538321	FALSE	NA
ENSMUSG00000001380	Hars	-0.101432	0.480053	-0.0458091	0.797157	FALSE	NA
ENSMUSG00000001383	Zmat2	0.332483	0.00776929	-0.25839	0.0626324	FALSE	NA
ENSMUSG00000001403	Ube2c	0.369794	0.0397816	0.290778	0.146818	FALSE	NA
ENSMUSG00000001415	Smg5	0.025468	0.945822	0.141122	0.668265	FALSE	NA
ENSMUSG00000001416	Cct3	0.30847	0.000851394	0.244237	0.0138796	FALSE	NA
ENSMUSG00000001418	Glmp	0.053723	0.869104	-0.0241811	0.949374	FALSE	NA
ENSMUSG00000001419	Mef2d	-0.181209	0.165215	0.130946	0.379137	TRUE	NA
ENSMUSG00000001420	Tmem79	-1.18997	3.29291e-05	0.500685	0.0934533	FALSE	NA
ENSMUSG00000001424	Snd1	-0.356195	0.000980468	-0.0946669	0.524173	TRUE	NA
ENSMUSG00000001435	Col18a1	0.538414	0.00483457	-0.490237	0.0216402	TRUE	NA
ENSMUSG00000001436	Slc19a1	0.498408	0.0163196	-0.268325	0.313553	FALSE	NA
ENSMUSG00000001440	Kpnb1	-0.120725	0.132642	-0.0825234	0.381188	FALSE	NA
ENSMUSG00000001441	Npepps	-0.527205	0.000699178	-0.201277	0.308231	FALSE	NA
ENSMUSG00000001444	Tbx21	1.34211	NA	-0.370511	NA	FALSE	NA
ENSMUSG00000001445	Mrpl10	-0.0502147	0.836773	0.132666	0.552031	FALSE	NA
ENSMUSG00000001467	Cyp51	0.151752	0.346748	0.380439	0.00615452	FALSE	NA
ENSMUSG00000001472	Tcf25	-0.439883	0.000409088	-0.349893	0.00805798	FALSE	NA
ENSMUSG00000001473	Tubb6	-0.457876	6.35817e-05	-0.278825	0.0292017	FALSE	NA
ENSMUSG00000001482	Def8	0.304111	0.0898136	0.258291	0.192229	FALSE	NA
ENSMUSG00000001497	Pax9	-0.533221	0.706459	1.79592	0.0404876	FALSE	NA
ENSMUSG00000001504	Irx2	-1.15302	1.34065e-06	0.300306	0.260629	FALSE	NA
ENSMUSG00000001506	Col1a1	-0.859197	0.0287612	-4.16514	1.4441e-22	FALSE	NA
ENSMUSG00000001507	Itga3	0.172129	0.336436	-0.148296	0.467481	FALSE	NA
ENSMUSG00000001510	Dlx3	-2.07144	3.52729e-06	0.0756699	0.910734	TRUE	NA
ENSMUSG00000001517	Foxm1	0.886278	1.49584e-11	0.331957	0.0383505	FALSE	NA
ENSMUSG00000001518	Itfg2	0.670001	0.082589	-0.250608	0.654902	FALSE	NA
ENSMUSG00000001521	Tulp3	-0.262672	0.503147	-0.451738	0.231706	FALSE	NA
ENSMUSG00000001524	Gtf2h4	0.288184	0.280145	-0.185549	0.572993	FALSE	NA
ENSMUSG00000001525	Tubb5	0.359249	0.000178271	0.399237	3.83697e-05	FALSE	NA
ENSMUSG00000001542	Ell2	-1.07577	0.000124865	-0.534825	0.0791976	FALSE	NA
ENSMUSG00000001552	Jup	2.28929	1.2682e-42	2.12062	2.16607e-36	TRUE	GROUP_12
ENSMUSG00000001555	Fkbp10	0.842131	4.50471e-07	-0.0710162	0.81085	FALSE	NA
ENSMUSG00000001558	Klhl10	-1.41986	0.326413	0.239975	0.883022	FALSE	NA
ENSMUSG00000001569	Nom1	0.382308	0.00711034	0.0666316	0.763255	FALSE	NA
ENSMUSG00000001576	Ergic1	-0.148202	0.398737	-0.319258	0.0420477	TRUE	NA
ENSMUSG00000001583	Tnk1	-0.056789	0.932179	0.0873115	0.899082	FALSE	NA
ENSMUSG00000001588	Acap1	1.22643	0.00249778	0.867898	0.0574544	FALSE	NA
ENSMUSG00000001604	Tcea3	-1.04002	0.000937239	-0.655164	0.051026	FALSE	NA
ENSMUSG00000001627	Ifrd1	-0.574707	8.0422e-08	-0.514966	2.65738e-06	TRUE	NA
ENSMUSG00000001630	Stk38l	-0.412669	0.211406	-0.596176	0.0647262	FALSE	NA
ENSMUSG00000001632	Brpf1	0.124634	0.49472	0.0865763	0.683527	TRUE	NA
ENSMUSG00000001642	Akr1b3	0.318626	0.794148	-0.261951	0.855037	FALSE	NA
ENSMUSG00000001655	Hoxc13	0.498304	0.774933	1.82875	0.142863	FALSE	NA
ENSMUSG00000001663	Gstt1	3.99052	0.0202264	4.23521	0.0153936	FALSE	NA
ENSMUSG00000001665	Gstt3	0.515375	0.0292975	-0.533045	0.0409397	FALSE	NA
ENSMUSG00000001666	Ddt	-0.128272	0.498074	-0.0961666	0.658241	FALSE	NA
ENSMUSG00000001672	Marveld3	-1.3599	6.48949e-07	-0.383905	0.227099	TRUE	NA
ENSMUSG00000001674	Ddx18	-0.106348	0.838098	0.324666	0.473838	FALSE	NA
ENSMUSG00000001687	Ubl3	1.42651	3.8123e-14	1.07842	4.74339e-08	TRUE	GROUP_12
ENSMUSG00000001700	Gramd3	-0.375474	0.00566879	-0.1906	0.237943	TRUE	GROUP_4
ENSMUSG00000001707	Eef1e1	0.0315117	0.885407	-0.0182371	0.94288	FALSE	NA
ENSMUSG00000001729	Akt1	-0.930376	1.18119e-21	-0.32136	0.00308305	FALSE	NA
ENSMUSG00000001750	Tcirg1	-0.143432	0.663631	0.427152	0.107716	TRUE	GROUP_4
ENSMUSG00000001751	Naglu	0.0201301	0.972935	-0.992859	0.0145588	FALSE	NA
ENSMUSG00000001755	Coasy	0.486957	0.0540193	0.113692	0.761817	FALSE	NA
ENSMUSG00000001761	Smo	-0.595509	0.465475	-0.608144	0.477962	FALSE	NA
ENSMUSG00000001763	Tspan33	0.170184	0.834433	0.456067	0.52642	TRUE	NA
ENSMUSG00000001767	Crnkl1	0.0700411	0.773336	-0.118059	0.625218	FALSE	NA
ENSMUSG00000001768	Rin2	0.390299	0.249546	0.409002	0.248679	TRUE	GROUP_5
ENSMUSG00000001774	Chordc1	0.138781	0.22769	0.0412384	0.796467	TRUE	NA
ENSMUSG00000001783	Rtcb	-0.0207041	0.915634	-0.0667737	0.720959	FALSE	NA
ENSMUSG00000001785	Pwp1	0.618353	2.4201e-07	0.308055	0.0264457	FALSE	NA
ENSMUSG00000001786	Fbxo7	0.460556	0.00811227	-0.0122089	0.972103	FALSE	NA
ENSMUSG00000001794	Capns1	-0.288212	0.0302279	-0.0673956	0.727525	FALSE	NA
ENSMUSG00000001802	Lrp3	1.77503	6.58575e-06	0.187909	0.793006	TRUE	NA
ENSMUSG00000001819	Hoxd13	-0.0748367	0.98158	-1.05826	NA	FALSE	NA
ENSMUSG00000001827	Folr1	1.93961	8.38433e-42	1.91277	9.66466e-41	TRUE	NA
ENSMUSG00000001829	Clpb	0.181694	0.387008	-0.296757	0.151873	FALSE	NA
ENSMUSG00000001833	Septin7	0.0433392	0.749403	0.192757	0.0667361	TRUE	NA
ENSMUSG00000001844	Zdhhc4	0.438512	0.0691298	0.00902905	0.984849	FALSE	NA
ENSMUSG00000001847	Rac1	-0.108848	0.427642	0.275827	0.0170971	FALSE	NA
ENSMUSG00000001855	Nup214	0.528697	0.000385165	0.261607	0.14636	FALSE	NA
ENSMUSG00000001864	Aif1l	-0.528958	0.00105173	-0.955286	6.13928e-10	TRUE	GROUP_4
ENSMUSG00000001870	Ltbp1	-0.426931	0.624485	-0.185015	0.85828	FALSE	NA
ENSMUSG00000001891	Ugp2	-1.08587	4.45072e-12	0.00611857	0.985889	FALSE	NA
ENSMUSG00000001909	Trmt1	0.355586	0.124724	0.129735	0.679311	TRUE	NA
ENSMUSG00000001910	Nacc1	1.1279	0.000414169	0.344751	0.449565	FALSE	NA
ENSMUSG00000001911	Nfix	1.29435	0.0111719	1.38702	0.00699089	TRUE	GROUP_12
ENSMUSG00000001918	Slc1a5	0.657215	9.11499e-05	0.448025	0.0155144	FALSE	NA
ENSMUSG00000001924	Uba1	-0.0329302	0.827725	-0.233545	0.0328106	FALSE	NA
ENSMUSG00000001942	Siae	0.0155057	0.955381	-0.147283	0.524155	FALSE	NA
ENSMUSG00000001946	Esam	1.28288	0.13643	1.85908	0.0223727	FALSE	NA
ENSMUSG00000001948	Spa17	0.536249	0.555576	0.225368	0.846898	FALSE	NA
ENSMUSG00000001962	Fam50a	-0.124476	0.473764	0.144	0.413795	FALSE	NA
ENSMUSG00000001964	Emd	-0.390388	0.000331976	-0.137155	0.320366	FALSE	NA
ENSMUSG00000001983	Taco1	-0.115008	0.825894	0.203151	0.678367	FALSE	NA
ENSMUSG00000001985	Grik3	4.24093	3.06811e-10	2.96914	5.37346e-05	FALSE	GROUP_14
ENSMUSG00000001995	Sipa1l2	1.52859	4.66533e-28	1.03374	1.59211e-12	TRUE	GROUP_12
ENSMUSG00000001998	Ap4e1	-0.288042	0.638912	0.225217	0.731133	FALSE	NA
ENSMUSG00000001999	Blvra	0.620122	0.00113444	0.151768	0.586096	FALSE	NA
ENSMUSG00000002006	Pdzd4	-1.26399	0.598132	-0.806723	0.776473	FALSE	NA
ENSMUSG00000002010	Idh3g	0.378785	0.0153487	0.0566227	0.817886	FALSE	NA
ENSMUSG00000002012	Pnck	-0.937833	0.102337	-1.19443	0.0387077	TRUE	NA
ENSMUSG00000002014	Ssr4	0.0255508	0.901161	-0.0189616	0.937418	FALSE	NA
ENSMUSG00000002015	Bcap31	-0.323335	0.00443438	-0.236515	0.0545443	FALSE	NA
ENSMUSG00000002017	Fam98a	0.297004	0.324968	0.250243	0.458791	FALSE	NA
ENSMUSG00000002028	Kmt2a	0.71921	8.1134e-05	0.230524	0.346417	TRUE	NA
ENSMUSG00000002031	Ift46	0.69058	0.00463728	-0.154283	0.681328	TRUE	NA
ENSMUSG00000002032	Tmem25	0.288999	0.7753	-0.178095	0.879705	FALSE	NA
ENSMUSG00000002043	Trappc6a	-0.0211739	0.967894	-0.182615	0.713261	FALSE	NA
ENSMUSG00000002052	Supt6	0.182896	0.326544	-0.159404	0.451091	FALSE	NA
ENSMUSG00000002055	Spag5	0.381811	0.0153046	0.302982	0.0775242	FALSE	NA
ENSMUSG00000002058	Unc119	0.310346	0.27484	0.012324	0.979731	FALSE	NA
ENSMUSG00000002059	Rab34	0.216107	0.389368	-0.0175242	0.96422	FALSE	NA
ENSMUSG00000002064	Sdf2	-1.0884	0.137217	-0.0194062	0.989169	FALSE	NA
ENSMUSG00000002068	Ccne1	-0.285303	0.0156514	0.351551	0.001799	FALSE	NA
ENSMUSG00000002076	Hsf2bp	0.301212	0.785796	-0.351348	0.778308	TRUE	NA
ENSMUSG00000002083	Bbc3	0.169578	0.32206	0.155113	0.412198	FALSE	NA
ENSMUSG00000002100	Mybpc3	0.0357808	0.938448	-0.593119	0.0642025	TRUE	GROUP_4
ENSMUSG00000002102	Psmc3	-0.0176778	0.914037	-0.120693	0.368282	FALSE	NA
ENSMUSG00000002103	Acp2	0.0893087	0.770045	-0.313341	0.229627	FALSE	NA
ENSMUSG00000002105	Slc39a13	-0.797156	0.0165509	-0.76642	0.023562	TRUE	NA
ENSMUSG00000002107	Celf2	-0.605905	0.476807	1.62215	0.00358388	FALSE	NA
ENSMUSG00000002108	Nr1h3	2.30192	1.0954e-05	0.526235	0.526803	TRUE	GROUP8
ENSMUSG00000002109	Ddb2	0.407352	0.504311	0.617551	0.292273	FALSE	NA
ENSMUSG00000002111	Spi1	4.00329	NA	2.73225	NA	FALSE	NA
ENSMUSG00000002129	Sf3a1	0.552198	3.0331e-06	0.0477584	0.813473	FALSE	NA
ENSMUSG00000002147	Stat6	-0.0153788	0.98472	0.929234	0.055833	FALSE	NA
ENSMUSG00000002205	Vrk3	-0.244499	0.21241	-0.120238	0.619206	FALSE	NA
ENSMUSG00000002210	Smg9	0.29663	0.476051	0.0672148	0.905909	TRUE	NA
ENSMUSG00000002221	Paxip1	-0.0405394	0.876068	0.162992	0.458632	FALSE	NA
ENSMUSG00000002222	Rmnd5a	-0.0366428	0.903907	0.111143	0.701497	FALSE	NA
ENSMUSG00000002227	Mov10	-1.28516	8.65933e-11	-0.841757	1.90887e-05	FALSE	NA
ENSMUSG00000002228	Ppm1j	-0.114492	0.810186	0.0211233	0.972448	FALSE	NA
ENSMUSG00000002233	Rhoc	-0.427907	4.97094e-05	-0.561831	6.23949e-08	TRUE	GROUP_4
ENSMUSG00000002249	Tead3	-0.563084	0.0168413	0.0815598	0.81005	FALSE	NA
ENSMUSG00000002250	Ppard	-0.603305	0.00209469	0.0921962	0.74927	FALSE	NA
ENSMUSG00000002257	Def6	0.822502	0.0453543	1.16337	0.00277563	FALSE	NA
ENSMUSG00000002265	Peg3	-1.04835	7.18493e-25	-1.3381	1.08269e-39	FALSE	GROUP_13
ENSMUSG00000002266	Zim1	-1.70945	2.10101e-09	-1.65646	4.64922e-09	FALSE	GROUP_13
ENSMUSG00000002274	Metrn	1.20958	0.0185148	0.732725	0.236438	FALSE	NA
ENSMUSG00000002279	Lmf1	0.114169	0.70069	0.187683	0.516205	FALSE	NA
ENSMUSG00000002280	Ciao3	0.0194417	0.964192	-0.0292863	0.950864	FALSE	NA
ENSMUSG00000002289	Angptl4	0.842593	0.75192	0.580278	NA	FALSE	NA
ENSMUSG00000002297	Dbf4	0.314914	0.00548822	0.0635775	0.710912	FALSE	NA
ENSMUSG00000002307	Daxx	-0.835359	1.33408e-09	-0.981522	6.80253e-13	FALSE	NA
ENSMUSG00000002308	Cd320	-0.0224386	0.936145	-0.19969	0.367819	FALSE	NA
ENSMUSG00000002319	Ipo4	-0.00102438	0.996599	0.104406	0.623959	FALSE	NA
ENSMUSG00000002320	Tm9sf1	-0.518632	0.443682	-0.00118261	1	FALSE	NA
ENSMUSG00000002324	Rec8	0.653084	0.538751	1.98788	0.0142445	FALSE	NA
ENSMUSG00000002325	Irf9	-0.666679	0.00963528	-0.113039	0.763255	FALSE	NA
ENSMUSG00000002326	Gmpr2	0.258879	0.402732	0.186533	0.60184	TRUE	NA
ENSMUSG00000002329	Mdp1	-0.156624	0.415366	-0.313362	0.0736872	FALSE	NA
ENSMUSG00000002332	Dhrs1	-0.244087	0.0900871	0.0381777	0.85828	FALSE	NA
ENSMUSG00000002341	Ncan	-0.293048	0.891449	-0.0507397	NA	FALSE	NA
ENSMUSG00000002342	Tmem161a	-0.82763	1.47053e-10	-0.875794	9.70822e-12	FALSE	NA
ENSMUSG00000002343	Armc6	-0.531404	0.0643674	-0.298149	0.375344	FALSE	NA
ENSMUSG00000002345	Borcs8	0.45497	0.0148705	-0.0657096	0.827681	FALSE	NA
ENSMUSG00000002346	Slc25a42	-1.17866	0.0876771	-0.128106	0.892262	FALSE	NA
ENSMUSG00000002365	Snx9	-0.902128	0.0300579	0.321705	0.556623	TRUE	NA
ENSMUSG00000002372	Ranbp3	-0.0393356	0.877466	-0.154053	0.491074	FALSE	NA
ENSMUSG00000002379	Ndufa11	0.219384	0.0518577	0.170117	0.177645	FALSE	NA
ENSMUSG00000002384	Bmp8b	0.328705	0.0156803	-0.451526	0.0012427	FALSE	NA
ENSMUSG00000002393	Nr2f6	0.175681	0.487116	-0.283264	0.259991	FALSE	NA
ENSMUSG00000002395	Use1	-0.209469	0.282622	-0.343038	0.063359	FALSE	NA
ENSMUSG00000002396	Ocel1	0.164117	0.611606	-0.0150588	0.974455	FALSE	NA
ENSMUSG00000002409	Dyrk1b	-0.30583	0.694939	0.00144435	0.99999	FALSE	NA
ENSMUSG00000002413	Braf	-0.295052	0.0609071	-0.171702	0.358219	FALSE	NA
ENSMUSG00000002416	Ndufb2	0.195774	0.186016	-0.00116008	0.997298	FALSE	NA
ENSMUSG00000002428	Hltf	0.162965	0.598733	0.060593	0.874875	FALSE	NA
ENSMUSG00000002455	Prpf6	0.143582	0.295785	-0.111928	0.483742	FALSE	NA
ENSMUSG00000002458	Rgs19	-0.114575	0.620331	0.0245282	0.936671	FALSE	NA
ENSMUSG00000002459	Rgs20	-1.36251	0.345715	-0.615458	0.697277	FALSE	NA
ENSMUSG00000002475	Abhd3	-1.37142	0.257829	-0.360678	0.796467	FALSE	NA
ENSMUSG00000002477	Snrpd1	0.44072	8.47018e-05	0.335552	0.00548075	FALSE	NA
ENSMUSG00000002486	Tchp	0.299699	0.469434	-0.182053	0.723713	FALSE	NA
ENSMUSG00000002489	Tiam1	0.962949	3.66921e-09	0.494642	0.0080577	TRUE	NA
ENSMUSG00000002496	Tsc2	0.185873	0.618465	0.277646	0.449732	FALSE	NA
ENSMUSG00000002504	Slc9a3r2	-1.02029	1.79933e-06	-0.832146	0.000105303	FALSE	NA
ENSMUSG00000002524	Puf60	0.15062	0.2468	-0.0296828	0.873686	TRUE	NA
ENSMUSG00000002546	Golga2	-0.321844	0.102512	-0.305003	0.147144	FALSE	NA
ENSMUSG00000002550	Uck1	-0.0522265	0.901608	-0.271712	0.461588	FALSE	NA
ENSMUSG00000002578	Ikzf4	-0.379559	0.122883	-0.238186	0.409551	TRUE	GROUP_4
ENSMUSG00000002580	Mien1	0.0736345	0.73162	-0.142231	0.494575	FALSE	NA
ENSMUSG00000002602	Axl	-1.22527	0.0332957	-4.18079	1.09859e-08	FALSE	NA
ENSMUSG00000002603	Tgfb1	2.8521	6.73703e-05	1.71099	0.0410936	FALSE	GROUP_14
ENSMUSG00000002608	Ccdc97	-0.117466	0.891264	-0.866276	0.223643	TRUE	NA
ENSMUSG00000002617	Zfp40	0.566473	0.539138	0.729173	0.431861	FALSE	NA
ENSMUSG00000002625	Akap8l	0.537696	0.0811043	-0.0628986	0.898405	FALSE	NA
ENSMUSG00000002635	Pdcd2l	-0.438812	0.200582	0.133425	0.772016	FALSE	NA
ENSMUSG00000002658	Gtf2f1	-0.0635852	0.768848	0.15401	0.426283	FALSE	NA
ENSMUSG00000002660	Clpp	0.116288	0.572673	0.257268	0.154404	FALSE	NA
ENSMUSG00000002661	Alkbh7	-0.270451	0.373083	0.0674211	0.865846	FALSE	NA
ENSMUSG00000002679	Med6	-0.294781	0.402732	0.379817	0.276458	FALSE	NA
ENSMUSG00000002688	Prkd1	1.13253	0.252513	1.1057	0.298266	FALSE	NA
ENSMUSG00000002718	Cse1l	-0.167316	0.175712	-0.041397	0.812754	FALSE	NA
ENSMUSG00000002728	Naa20	0.244463	0.327776	-0.00833439	0.984849	FALSE	NA
ENSMUSG00000002731	Prkra	-0.102538	0.686395	0.0735569	0.795683	FALSE	NA
ENSMUSG00000002732	Fkbp7	0.938685	0.0388659	-0.0242333	0.978444	FALSE	NA
ENSMUSG00000002733	Plekha3	1.14605	8.10444e-20	0.488441	0.000765892	TRUE	GROUP8
ENSMUSG00000002741	Ykt6	-0.149784	0.114468	0.032083	0.812673	FALSE	NA
ENSMUSG00000002748	Baz1b	0.536982	0.000250412	0.138879	0.505491	TRUE	NA
ENSMUSG00000002763	Pex6	0.162931	0.678508	-0.0309707	0.952891	FALSE	NA
ENSMUSG00000002767	Mrpl2	0.196663	0.159407	0.316689	0.0153423	FALSE	NA
ENSMUSG00000002768	Mea1	-0.193051	0.598893	0.136266	0.741168	FALSE	NA
ENSMUSG00000002769	Gnmt	0.0937773	0.977718	2.15022	NA	FALSE	NA
ENSMUSG00000002771	Grin2d	1.18182	0.423202	-0.888829	0.667709	FALSE	NA
ENSMUSG00000002778	Kdelr1	-0.375324	0.000260211	-0.000349383	0.999638	FALSE	NA
ENSMUSG00000002781	Tmem143	0.320791	0.587151	0.209439	0.763864	FALSE	NA
ENSMUSG00000002797	Ggct	1.48831	2.29886e-07	0.685062	0.0512598	FALSE	NA
ENSMUSG00000002799	Jag2	-0.233654	0.494911	0.237702	0.49544	FALSE	NA
ENSMUSG00000002803	Btbd6	0.433442	0.298643	0.130895	0.819917	FALSE	NA
ENSMUSG00000002804	Nudt14	-0.334658	0.161091	0.0919053	0.774003	FALSE	NA
ENSMUSG00000002812	Flii	-0.14473	0.318598	-0.0604842	0.748127	FALSE	NA
ENSMUSG00000002814	Top3a	0.0477577	0.922141	0.0631245	0.903603	FALSE	NA
ENSMUSG00000002820	Atg4d	-0.493685	0.0937789	-0.222286	0.542946	FALSE	NA
ENSMUSG00000002825	Qtrt1	0.613913	0.0136131	0.420726	0.138494	FALSE	NA
ENSMUSG00000002833	Hdgfl2	-0.094732	0.551052	-0.272947	0.0409676	FALSE	NA
ENSMUSG00000002835	Chaf1a	0.834962	7.04523e-09	0.353974	0.0400223	TRUE	NA
ENSMUSG00000002844	Adprh	0.166355	0.248333	0.258861	0.0596178	FALSE	NA
ENSMUSG00000002845	Tmem39a	-0.143287	0.58343	0.00449176	0.99174	TRUE	NA
ENSMUSG00000002846	Timmdc1	-0.154784	0.48538	0.118199	0.633152	FALSE	NA
ENSMUSG00000002847	Pla1a	1.95917	0.00021552	-0.0692751	0.952566	TRUE	GROUP8
ENSMUSG00000002870	Mcm2	0.600504	1.96345e-09	0.443141	2.56622e-05	FALSE	NA
ENSMUSG00000002871	Tpra1	-0.640385	0.0661548	0.188595	0.678234	TRUE	NA
ENSMUSG00000002881	Nab1	-0.700604	0.000149309	-0.189324	0.439661	FALSE	NA
ENSMUSG00000002885	Adgre5	1.22065	4.61451e-07	1.55183	1.87531e-11	TRUE	GROUP_12
ENSMUSG00000002897	Il17ra	0.04912	0.896117	-0.0638522	0.87322	FALSE	NA
ENSMUSG00000002900	Lamb1	0.897587	1.86532e-19	0.620865	2.38399e-09	TRUE	NA
ENSMUSG00000002908	Kcnn1	-0.90375	0.000682975	-1.65543	4.80979e-10	FALSE	NA
ENSMUSG00000002910	Arrdc2	-1.67224	0.0239634	-1.17467	0.118701	FALSE	NA
ENSMUSG00000002948	Map2k7	-0.0495573	0.88801	-0.0747065	0.840711	FALSE	NA
ENSMUSG00000002949	Timm44	0.0457449	0.859034	0.172164	0.42608	FALSE	NA
ENSMUSG00000002957	Ap2a2	-0.223096	0.0643674	-0.399656	0.000388743	FALSE	NA
ENSMUSG00000002963	Pnkp	0.27428	0.324063	0.0470427	0.908077	FALSE	NA
ENSMUSG00000002968	Med25	-0.124991	0.583729	-0.576214	0.00123746	FALSE	NA
ENSMUSG00000002980	Bcam	-0.182173	0.670989	-0.177406	0.70232	FALSE	NA
ENSMUSG00000002981	Clptm1	0.10722	0.545936	-0.124005	0.511849	FALSE	NA
ENSMUSG00000002983	Relb	-0.135281	0.671564	-0.392762	0.15505	FALSE	NA
ENSMUSG00000002984	Tomm40	-0.255386	0.370615	0.120974	0.735194	TRUE	NA
ENSMUSG00000002985	Apoe	1.64768	9.64703e-06	-2.18146	1.25866e-08	TRUE	GROUP8
ENSMUSG00000002996	Hbp1	-0.299104	0.0762744	-0.418844	0.0110874	FALSE	NA
ENSMUSG00000003031	Cdkn1b	-0.837139	2.59617e-10	-0.401763	0.00516633	FALSE	NA
ENSMUSG00000003032	Klf4	-0.706817	0.281017	0.587114	0.381063	TRUE	GROUP_4
ENSMUSG00000003033	Ap1m1	0.456833	0.00485983	-0.0486001	0.858385	FALSE	NA
ENSMUSG00000003037	Rab8a	-0.183998	0.236284	-0.220153	0.169056	FALSE	NA
ENSMUSG00000003039	Fam32a	0.162866	0.230905	-0.04915	0.795683	FALSE	NA
ENSMUSG00000003051	Elf3	-0.84761	0.000183033	0.392792	0.117354	FALSE	NA
ENSMUSG00000003062	Stard3nl	-0.241369	0.461832	-0.205682	0.56891	FALSE	NA
ENSMUSG00000003068	Stk11	-0.225508	0.168453	-0.252213	0.134927	FALSE	NA
ENSMUSG00000003070	Efna2	0.511053	0.018413	0.20445	0.476721	FALSE	NA
ENSMUSG00000003072	Atp5d	0.159709	0.240663	0.36674	0.00229527	FALSE	NA
ENSMUSG00000003099	Ppp5c	0.973893	3.22725e-05	0.414919	0.158755	TRUE	GROUP_5
ENSMUSG00000003119	Cdk12	0.0784863	0.761133	-0.369693	0.0680854	FALSE	NA
ENSMUSG00000003123	Lipe	0.348187	0.555576	-0.57704	0.35719	FALSE	NA
ENSMUSG00000003131	Pafah1b2	0.0555202	0.756129	-0.379232	0.00380371	FALSE	NA
ENSMUSG00000003134	Tbc1d8	0.973501	0.00269452	1.11169	0.000549008	FALSE	NA
ENSMUSG00000003135	Cnot11	-0.347215	0.00920201	-0.295268	0.0335183	FALSE	NA
ENSMUSG00000003153	Slc2a3	-0.32567	0.113891	-0.882539	1.0972e-06	TRUE	GROUP_4
ENSMUSG00000003154	Foxj2	-0.65092	0.0102419	0.312996	0.274455	TRUE	GROUP_4
ENSMUSG00000003161	Sri	-0.788605	1.89542e-23	-0.115351	0.278723	TRUE	GROUP_4
ENSMUSG00000003166	Dgcr2	0.269672	0.150642	-0.118771	0.633036	FALSE	NA
ENSMUSG00000003184	Irf3	0.00514708	0.987417	-0.34058	0.130566	FALSE	NA
ENSMUSG00000003190	Bcl2l12	-0.44377	0.430426	-0.0733011	0.924141	FALSE	NA
ENSMUSG00000003198	Zfp959	0.400282	0.657279	0.242777	0.819387	FALSE	NA
ENSMUSG00000003199	Mpnd	0.0110472	0.972935	0.138835	0.622078	TRUE	NA
ENSMUSG00000003200	Sh3gl1	-0.562185	0.349988	0.217446	0.783742	FALSE	NA
ENSMUSG00000003208	Yju2	0.355425	0.230302	-0.496957	0.110405	FALSE	NA
ENSMUSG00000003226	Ranbp2	-0.0992952	0.491877	-0.280164	0.022023	FALSE	NA
ENSMUSG00000003228	Grk5	1.04755	0.444626	0.780766	0.625688	TRUE	NA
ENSMUSG00000003233	Dvl3	-0.804769	7.06484e-07	-0.103069	0.673361	FALSE	NA
ENSMUSG00000003234	Abcf3	0.0482905	0.89488	0.114958	0.748906	TRUE	NA
ENSMUSG00000003235	Eif2b5	0.237552	0.161979	0.0392563	0.876405	TRUE	NA
ENSMUSG00000003269	Cyth2	-0.452509	0.00146546	-0.456146	0.00162587	FALSE	NA
ENSMUSG00000003271	Sult2b1	0.870649	0.539425	1.34106	0.322476	FALSE	NA
ENSMUSG00000003273	Car11	-0.521474	0.512082	-0.440971	0.612904	FALSE	NA
ENSMUSG00000003279	Dlgap1	1.10836	0.276614	-0.512446	0.742519	TRUE	GROUP_5
ENSMUSG00000003299	Mrpl4	-0.120472	0.602129	0.0261239	0.931627	TRUE	NA
ENSMUSG00000003308	Keap1	-0.464673	0.00650483	-0.700802	2.21026e-05	FALSE	NA
ENSMUSG00000003309	Ap1m2	2.31617	0.271596	4.14885	NA	FALSE	NA
ENSMUSG00000003316	Glg1	-0.222412	0.145331	-0.706011	9.48598e-08	TRUE	NA
ENSMUSG00000003341	Atp8b3	-1.06364	0.131201	-0.566429	0.482142	FALSE	NA
ENSMUSG00000003344	Btbd2	-0.299222	0.57503	-0.583919	0.246959	FALSE	NA
ENSMUSG00000003345	Csnk1g2	-0.130329	0.638912	0.149292	0.610347	FALSE	NA
ENSMUSG00000003346	Abhd17a	0.260807	0.38868	0.179806	0.610905	FALSE	NA
ENSMUSG00000003348	Mob3a	-0.435637	0.0490333	-0.237162	0.36548	FALSE	NA
ENSMUSG00000003352	Cacnb3	-0.692298	0.00122075	0.0975597	0.75369	FALSE	NA
ENSMUSG00000003354	Ccdc65	0.390338	0.847729	1.34242	0.411032	FALSE	NA
ENSMUSG00000003355	Fkbp11	0.0894457	0.840378	0.834406	0.00373301	FALSE	NA
ENSMUSG00000003360	Ddx23	0.247628	0.459565	0.219176	0.553195	FALSE	NA
ENSMUSG00000003363	Pld3	-0.500408	0.00263455	-0.633751	0.000107001	FALSE	NA
ENSMUSG00000003378	Grik5	-0.909123	0.0942432	-0.89409	0.112365	FALSE	NA
ENSMUSG00000003380	Rabac1	0.112892	0.542926	-0.162787	0.3884	FALSE	NA
ENSMUSG00000003382	Etv3	0.605183	0.046085	0.93875	0.000889531	TRUE	NA
ENSMUSG00000003402	Prkcsh	0.161332	0.365677	0.165537	0.387251	FALSE	NA
ENSMUSG00000003410	Elavl3	-3.34896	0.00275647	-1.02586	0.219488	TRUE	NA
ENSMUSG00000003411	Rab3b	0.532906	0.667488	0.960592	0.403966	FALSE	NA
ENSMUSG00000003421	Nosip	0.215619	0.250166	0.172141	0.418189	FALSE	NA
ENSMUSG00000003423	Pih1d1	0.306983	0.165103	0.0895427	0.773544	FALSE	NA
ENSMUSG00000003429	Rps11	-0.622104	0.0519452	0.559876	0.0910104	FALSE	NA
ENSMUSG00000003435	Supt5	0.189157	0.178897	0.354029	0.00582685	TRUE	NA
ENSMUSG00000003436	Dll3	0.700633	0.0511922	0.478388	0.25228	FALSE	NA
ENSMUSG00000003437	Paf1	0.447213	0.00375747	-0.0464866	0.858385	FALSE	NA
ENSMUSG00000003438	Timm50	0.322179	0.039708	0.0731643	0.75339	FALSE	NA
ENSMUSG00000003444	Med29	0.670401	0.0515146	0.362275	0.399365	FALSE	NA
ENSMUSG00000003458	Ncstn	-0.554685	0.0327458	-0.150498	0.66753	FALSE	NA
ENSMUSG00000003464	Pex19	-0.441488	0.000326751	-0.655785	3.58751e-08	FALSE	NA
ENSMUSG00000003469	Phyhip	2.73607	0.157508	2.45529	NA	FALSE	NA
ENSMUSG00000003500	Impdh1	0.862229	2.55681e-05	0.524023	0.023813	FALSE	NA
ENSMUSG00000003518	Dusp3	-0.0445666	0.804208	-0.0731278	0.683317	FALSE	NA
ENSMUSG00000003526	Prodh	2.15817	1.63724e-10	2.20893	5.97642e-11	TRUE	GROUP_12
ENSMUSG00000003527	Ess2	0.457183	0.09545	0.505616	0.0690406	FALSE	NA
ENSMUSG00000003528	Slc25a1	-0.386528	0.0642381	-0.810868	3.07771e-05	FALSE	NA
ENSMUSG00000003531	Dgcr6	0.217998	0.592671	0.357635	0.354907	FALSE	NA
ENSMUSG00000003534	Ddr1	0.267879	0.163984	0.233164	0.277417	TRUE	NA
ENSMUSG00000003541	Ier3	2.13052	1.285e-18	2.18602	1.38056e-19	TRUE	GROUP_12
ENSMUSG00000003545	Fosb	0.292833	0.886573	0.641153	0.745721	FALSE	NA
ENSMUSG00000003546	Klc4	-0.242227	0.273491	0.241979	0.286257	FALSE	NA
ENSMUSG00000003549	Ercc1	1.24179	2.98188e-08	0.793118	0.00146084	TRUE	GROUP8
ENSMUSG00000003559	As3mt	0.35452	0.368216	0.397032	0.332559	FALSE	NA
ENSMUSG00000003573	Homer3	-0.164493	0.730369	0.0257089	0.967322	FALSE	NA
ENSMUSG00000003575	Crtc1	-0.169587	0.83007	-0.588068	0.40493	FALSE	NA
ENSMUSG00000003581	Rnf215	-1.23979	1.10842e-07	-0.346858	0.203619	FALSE	NA
ENSMUSG00000003585	Sec14l2	-0.396964	0.31218	-0.396148	0.34327	FALSE	NA
ENSMUSG00000003604	Aven	0.301843	0.0885154	-0.365288	0.0525777	FALSE	NA
ENSMUSG00000003623	Crot	0.917075	9.43419e-05	-0.0767393	0.85828	TRUE	NA
ENSMUSG00000003644	Rps6ka1	0.544732	1.64269e-05	0.377539	0.0061074	TRUE	NA
ENSMUSG00000003660	Snrnp200	-0.187271	0.0977281	-0.314547	0.00323112	TRUE	NA
ENSMUSG00000003662	Ciao1	-0.565506	0.0462814	-0.281572	0.426623	FALSE	NA
ENSMUSG00000003680	Taf6l	0.683144	0.103119	0.0443853	0.951006	FALSE	NA
ENSMUSG00000003721	Insig2	-0.448501	0.00401604	-0.112633	0.594172	FALSE	NA
ENSMUSG00000003731	Kpna6	-0.0733874	0.716649	0.389677	0.00648535	FALSE	NA
ENSMUSG00000003746	Man1a	0.0371572	0.942363	0.112275	0.821533	TRUE	NA
ENSMUSG00000003752	Itpkc	-0.201159	0.551502	-0.384168	0.223833	FALSE	NA
ENSMUSG00000003762	Coq8b	-0.031609	0.956009	0.00278421	0.997711	FALSE	NA
ENSMUSG00000003778	Brd8	0.252923	0.022824	0.0814601	0.594097	FALSE	NA
ENSMUSG00000003779	Kif20a	0.598655	7.08644e-05	0.733761	8.20542e-07	FALSE	NA
ENSMUSG00000003808	Farsa	0.282833	0.0555163	-0.276145	0.0806943	FALSE	NA
ENSMUSG00000003809	Gcdh	-0.148755	0.716683	0.212354	0.592174	FALSE	NA
ENSMUSG00000003810	Mast2	0.242131	0.349988	0.0741448	0.834962	FALSE	NA
ENSMUSG00000003812	Dnase2a	-0.223733	0.421424	0.406617	0.0929339	FALSE	NA
ENSMUSG00000003813	Rad23a	0.18553	0.428478	-0.0605886	0.847114	FALSE	NA
ENSMUSG00000003814	Calr	-0.107698	0.510715	0.0185735	0.936697	FALSE	NA
ENSMUSG00000003824	Syce2	0.183226	0.394717	0.0145983	0.965221	FALSE	NA
ENSMUSG00000003847	Nfat5	-0.873401	2.75701e-05	-0.248977	0.324741	TRUE	NA
ENSMUSG00000003848	Nob1	-0.481988	0.097553	0.262724	0.428702	FALSE	NA
ENSMUSG00000003849	Nqo1	-0.194898	0.736766	-0.0556508	0.938539	FALSE	NA
ENSMUSG00000003863	Ppfia3	-0.562768	0.27386	-0.174381	0.795941	FALSE	NA
ENSMUSG00000003865	Gys1	-0.774621	1.36204e-08	-0.347331	0.0241348	FALSE	NA
ENSMUSG00000003868	Ruvbl2	0.669162	0.00859769	0.211257	0.554228	FALSE	NA
ENSMUSG00000003872	Lin7b	-2.07983	4.78281e-05	-2.38785	4.13823e-06	FALSE	GROUP_13
ENSMUSG00000003873	Bax	0.11086	0.692159	0.0746923	0.816086	FALSE	NA
ENSMUSG00000003923	Tfam	0.366632	0.00617063	0.289789	0.0456801	FALSE	NA
ENSMUSG00000003929	Zfp81	0.0805052	0.853299	0.16536	0.688769	FALSE	NA
ENSMUSG00000003934	Efnb3	2.90291	0.00202614	1.81966	0.104356	FALSE	NA
ENSMUSG00000003948	Mmd	0.00597349	0.982995	0.197168	0.342018	TRUE	NA
ENSMUSG00000003955	Fam162a	-0.572315	0.00116562	-0.0571693	0.841953	FALSE	NA
ENSMUSG00000003970	Rpl8	0.499309	9.05404e-06	0.240814	0.0697991	FALSE	NA
ENSMUSG00000003992	Ssbp2	-1.26017	0.0612934	-0.51556	0.482069	FALSE	NA
ENSMUSG00000004018	Fancl	0.327677	0.134657	0.121135	0.681649	FALSE	NA
ENSMUSG00000004032	Gstm5	0.0568457	0.859034	0.0636623	0.851008	FALSE	NA
ENSMUSG00000004035	Gstm7	-0.237017	0.736229	-0.678468	0.284734	FALSE	NA
ENSMUSG00000004040	Stat3	0.145635	0.225345	-0.684916	9.30771e-12	FALSE	NA
ENSMUSG00000004043	Stat5a	1.02583	0.0175029	1.13211	0.00897847	FALSE	GROUP_14
ENSMUSG00000004044	Cavin1	0.283191	0.106702	-0.604996	0.000179733	FALSE	NA
ENSMUSG00000004054	Map3k11	0.441224	0.222631	0.0205116	0.973529	FALSE	NA
ENSMUSG00000004056	Akt2	-0.315985	0.233042	-0.63939	0.00889434	FALSE	NA
ENSMUSG00000004069	Dnaja3	-0.278424	0.191969	0.310358	0.138567	FALSE	NA
ENSMUSG00000004070	Hmox2	-0.00159209	0.993102	0.120741	0.43677	FALSE	NA
ENSMUSG00000004071	Cdip1	-0.461783	0.00207936	-0.497694	0.000955665	FALSE	NA
ENSMUSG00000004085	Map3k20	-0.0378247	0.868781	-1.18881	2.6015e-17	TRUE	NA
ENSMUSG00000004096	Cwc15	0.128047	0.225811	0.208788	0.0356472	FALSE	NA
ENSMUSG00000004098	Col5a3	-0.785908	0.102216	-1.24888	0.00851084	FALSE	NA
ENSMUSG00000004099	Dnmt1	-1.3311	2.46279e-32	-0.81248	3.91752e-13	TRUE	NA
ENSMUSG00000004100	Ppan	0.789754	6.72752e-06	0.535792	0.00532814	FALSE	NA
ENSMUSG00000004105	Angptl2	0.577667	0.783232	0.756623	NA	FALSE	NA
ENSMUSG00000004127	Trmt10a	0.361712	0.041278	-0.198474	0.370374	FALSE	NA
ENSMUSG00000004151	Etv1	0	1	2.20986	NA	FALSE	NA
ENSMUSG00000004187	Kifc2	0.0208576	0.988465	0.628327	0.567885	FALSE	NA
ENSMUSG00000004207	Psap	-1.2181	1.34781e-05	0.036939	0.944438	TRUE	NA
ENSMUSG00000004221	Ikbkg	-0.545456	0.00278051	-0.160663	0.496572	FALSE	NA
ENSMUSG00000004233	Wars2	0.725867	0.0177179	0.213606	0.626952	TRUE	NA
ENSMUSG00000004263	Atn1	0.570857	0.002226	0.554133	0.00415409	TRUE	NA
ENSMUSG00000004264	Phb2	0.116282	0.225252	0.319915	8.25191e-05	FALSE	NA
ENSMUSG00000004266	Ptpn6	-0.225588	0.597261	0.210935	0.639846	TRUE	NA
ENSMUSG00000004267	Eno2	-1.73375	1.55373e-06	-1.37849	0.000111149	FALSE	NA
ENSMUSG00000004268	Emg1	0.298544	0.0936766	0.468192	0.00496591	FALSE	NA
ENSMUSG00000004270	Lpcat3	-0.183818	0.152783	0.0454082	0.798996	TRUE	NA
ENSMUSG00000004285	Atp6v1f	-0.0314556	0.862061	-0.31395	0.0116716	FALSE	NA
ENSMUSG00000004317	Clcn5	0.636547	5.8856e-07	-0.33637	0.023586	TRUE	NA
ENSMUSG00000004319	Clcn3	-0.0437492	0.828842	-0.146837	0.40493	FALSE	NA
ENSMUSG00000004328	Hif3a	0.200751	0.721864	0.6805	0.127351	FALSE	NA
ENSMUSG00000004356	Utp20	0.0941358	0.517167	0.0864842	0.586628	FALSE	NA
ENSMUSG00000004360	9330159F19Rik	0.201679	0.945467	1.24505	0.600614	FALSE	NA
ENSMUSG00000004364	Cul3	-0.393764	0.00404216	-0.123116	0.507741	FALSE	NA
ENSMUSG00000004371	Il11	-1.63582	0.00391457	-2.78039	8.57138e-06	FALSE	NA
ENSMUSG00000004383	Large1	-0.208594	0.346083	-0.453238	0.0231699	TRUE	GROUP_4
ENSMUSG00000004393	Ddx56	0.304345	0.0416719	0.0402557	0.864596	FALSE	NA
ENSMUSG00000004394	Tmed4	-0.703698	0.0026325	-0.061788	0.86839	FALSE	NA
ENSMUSG00000004415	Col26a1	-1.30419	0.119804	-1.90036	0.0284815	FALSE	NA
ENSMUSG00000004446	Bid	-0.000935354	0.997813	0.0138868	0.969934	FALSE	NA
ENSMUSG00000004451	Ralb	-1.259	1.09253e-13	-0.481358	0.0122827	FALSE	NA
ENSMUSG00000004455	Ppp1cc	-0.0843575	0.957521	-0.670949	0.653447	FALSE	NA
ENSMUSG00000004460	Dnajb11	-0.355336	0.00970771	0.181126	0.253236	FALSE	NA
ENSMUSG00000004462	Tbccd1	-0.067877	0.850421	0.0912607	0.800492	TRUE	NA
ENSMUSG00000004473	Clec11a	-1.53942	NA	-1.07887	NA	FALSE	NA
ENSMUSG00000004500	Zfp324	-0.504611	0.241031	-0.0437571	0.945979	FALSE	NA
ENSMUSG00000004508	Gab2	-3.12183	3.34696e-25	-1.51393	9.601e-10	TRUE	GROUP_17
ENSMUSG00000004530	Coro1c	0.211171	0.0492318	0.262504	0.0147011	TRUE	NA
ENSMUSG00000004535	Tax1bp1	-0.346648	0.00216564	-0.244027	0.0502638	FALSE	NA
ENSMUSG00000004540	Psg17	0.372493	0.872804	1.47064	NA	FALSE	NA
ENSMUSG00000004558	Ndrg2	-0.33486	0.552901	0.298313	0.612904	FALSE	NA
ENSMUSG00000004561	Mettl17	-0.0368844	0.955338	0.3502	0.503203	FALSE	NA
ENSMUSG00000004562	Arhgef40	-0.293563	0.756165	-0.091854	0.935531	FALSE	NA
ENSMUSG00000004565	Pnpla6	0.019208	0.932848	-0.387833	0.0101852	FALSE	NA
ENSMUSG00000004567	Mcoln1	-0.525844	0.0297477	-0.710202	0.00282061	FALSE	NA
ENSMUSG00000004568	Arhgef18	-1.00742	1.22276e-17	-0.638989	5.46256e-08	TRUE	NA
ENSMUSG00000004591	Pkn2	0.139446	0.352301	-0.101325	0.565507	FALSE	NA
ENSMUSG00000004610	Etfb	0.0569151	0.78107	-0.112729	0.567732	FALSE	NA
ENSMUSG00000004626	Stxbp2	-0.161706	0.30576	-0.0355726	0.871794	FALSE	NA
ENSMUSG00000004631	Sgce	-0.912696	0.000688529	-0.39008	0.233032	TRUE	GROUP_4
ENSMUSG00000004633	Chn2	0.831666	0.649019	0.16351	0.94844	FALSE	NA
ENSMUSG00000004637	Wwox	-0.71379	0.135848	-0.933912	0.0510047	FALSE	NA
ENSMUSG00000004642	Slbp	0.0828174	0.883297	-0.0478009	0.942874	FALSE	NA
ENSMUSG00000004661	Arid3b	0.25993	0.0872385	-0.181079	0.3146	TRUE	NA
ENSMUSG00000004665	Cnn2	-0.973659	4.41523e-13	-0.593768	3.49949e-05	FALSE	NA
ENSMUSG00000004667	Polr2e	0.161738	0.161551	0.261271	0.0171893	TRUE	NA
ENSMUSG00000004677	Myo9b	-0.267089	0.383414	0.0784318	0.845225	TRUE	NA
ENSMUSG00000004698	Hdac9	0.376626	0.889275	2.69505	0.128768	FALSE	NA
ENSMUSG00000004748	Mtfp1	0.215551	0.542926	0.241509	0.513702	FALSE	NA
ENSMUSG00000004768	Rab23	-0.154557	0.656884	-0.128598	0.73993	FALSE	NA
ENSMUSG00000004771	Rab11a	-0.233063	0.0178891	0.0650202	0.630995	TRUE	NA
ENSMUSG00000004788	Eif2b2	0.474275	0.00254974	-0.283776	0.129281	FALSE	NA
ENSMUSG00000004789	Dlst	-0.0831359	0.491326	0.0623883	0.648771	FALSE	NA
ENSMUSG00000004791	Pgf	0.559263	0.471061	-0.966475	0.25841	FALSE	NA
ENSMUSG00000004798	Ulk2	-1.00534	0.000144541	-0.695354	0.0118788	FALSE	NA
ENSMUSG00000004815	Dgkq	-0.0175635	0.961396	-0.106253	0.757472	FALSE	NA
ENSMUSG00000004837	Grap	0.160885	0.922011	-1.0042	0.525492	TRUE	NA
ENSMUSG00000004843	Chmp2b	-0.361882	0.000289962	0.154069	0.191815	TRUE	NA
ENSMUSG00000004846	Plod3	-0.41283	0.0168046	-0.33144	0.0710086	FALSE	NA
ENSMUSG00000004849	Ap1s1	-0.141778	0.480095	0.0626814	0.800352	FALSE	NA
ENSMUSG00000004864	Mapk13	-0.896056	0.241628	-0.130647	0.898602	FALSE	NA
ENSMUSG00000004865	Srpk1	0.135997	0.258693	-0.256871	0.0229257	FALSE	NA
ENSMUSG00000004872	Pax3	-1.61071	0.0323642	-1.01871	0.173189	FALSE	NA
ENSMUSG00000004880	Lbr	0.312002	5.73119e-05	0.4237	1.57056e-08	FALSE	NA
ENSMUSG00000004885	Crabp2	-0.950395	0.656884	-0.191487	NA	FALSE	NA
ENSMUSG00000004891	Nes	0.629054	0.30826	-0.187714	0.836353	FALSE	NA
ENSMUSG00000004895	Prcc	0.223144	0.692839	0.481686	0.337887	FALSE	NA
ENSMUSG00000004896	Rrnad1	0.00869343	0.98903	0.0050498	0.995508	FALSE	NA
ENSMUSG00000004897	Hdgf	0.059909	0.420136	0.411766	5.4976e-14	FALSE	NA
ENSMUSG00000004929	Thop1	0.657542	0.0245744	0.583183	0.0607145	FALSE	NA
ENSMUSG00000004931	Apba3	-0.875564	0.470735	0.296625	0.853399	FALSE	NA
ENSMUSG00000004933	Matk	0.4481	NA	2.23844	NA	FALSE	NA
ENSMUSG00000004934	Pias4	-0.436474	0.0648279	-0.29345	0.276759	FALSE	NA
ENSMUSG00000004936	Map2k1	-0.45938	0.00791034	0.162812	0.470715	TRUE	NA
ENSMUSG00000004937	Sgta	0.0679427	0.776877	0.0544884	0.841762	FALSE	NA
ENSMUSG00000004945	Tmem242	0.211865	0.25634	0.092698	0.702158	FALSE	NA
ENSMUSG00000004947	Dtx2	-1.18396	2.37992e-21	-0.841023	1.10411e-11	TRUE	NA
ENSMUSG00000004948	Zp3	-2.55719	NA	-3.54062	NA	FALSE	NA
ENSMUSG00000004951	Hspb1	-1.36642	6.68611e-12	-0.382963	0.120762	TRUE	NA
ENSMUSG00000004952	Rasa4	0.102798	0.872499	-0.0773165	0.914337	FALSE	NA
ENSMUSG00000004961	Syt5	0.170262	0.901432	0.646249	0.588771	FALSE	NA
ENSMUSG00000004980	Hnrnpa2b1	-0.117635	0.668628	0.225729	0.392623	FALSE	NA
ENSMUSG00000004994	Ccdc130	-0.0624524	0.873387	-0.401265	0.190166	TRUE	NA
ENSMUSG00000004996	Mri1	0.422885	0.216993	0.189412	0.671407	FALSE	NA
ENSMUSG00000005034	Prkacb	0.187638	0.400646	-0.321594	0.138572	FALSE	NA
ENSMUSG00000005043	Sgsh	0.348876	0.273227	-0.0662339	0.886229	FALSE	NA
ENSMUSG00000005045	Chd5	0.238038	0.873387	-0.891225	0.547042	TRUE	NA
ENSMUSG00000005054	Cstb	-0.693467	0.0252523	0.452638	0.209799	TRUE	NA
ENSMUSG00000005057	Sh2b2	2.0343	1.25892e-10	1.7599	7.26706e-08	TRUE	GROUP_12
ENSMUSG00000005069	Pex5	-1.12234	1.46484e-05	-0.167858	0.639876	TRUE	NA
ENSMUSG00000005078	Jkamp	-0.00874512	0.964192	-0.0832384	0.623959	FALSE	NA
ENSMUSG00000005087	Cd44	0.527302	0.0530835	0.0798362	0.853882	TRUE	GROUP_5
ENSMUSG00000005102	Eif2ak4	-0.220161	0.453618	0.114002	0.74193	FALSE	NA
ENSMUSG00000005103	Wdr1	-0.651989	1.58693e-06	-0.325106	0.035867	FALSE	NA
ENSMUSG00000005107	Slc2a9	2.06019	NA	2.05095	NA	TRUE	GROUP_5
ENSMUSG00000005124	Ccn4	-1.48516	6.89247e-06	-3.28982	2.19321e-19	FALSE	GROUP_13
ENSMUSG00000005125	Ndrg1	-1.7644	2.02446e-30	0.417388	0.0185383	TRUE	NA
ENSMUSG00000005131	4930550C14Rik	1.16303	0.120486	1.20591	0.122194	FALSE	NA
ENSMUSG00000005142	Man2b1	0.0245183	0.933787	0.168904	0.489588	FALSE	NA
ENSMUSG00000005148	Klf5	1.16498	6.73698e-22	0.341517	0.0203267	TRUE	GROUP8
ENSMUSG00000005150	Wdr83	0.22326	0.528202	-0.236411	0.547396	FALSE	NA
ENSMUSG00000005161	Prdx2	-0.000589239	0.998533	0.0480535	0.85527	TRUE	NA
ENSMUSG00000005198	Polr2a	0.340173	0.00651318	0.364158	0.00413431	FALSE	NA
ENSMUSG00000005204	Senp3	0.0411029	0.862061	0.192727	0.310094	FALSE	NA
ENSMUSG00000005225	Plekha8	0.00345891	0.992755	0.0149929	0.973614	FALSE	NA
ENSMUSG00000005233	Spc25	0.869121	2.35623e-09	0.213776	0.281573	TRUE	NA
ENSMUSG00000005251	Ripk4	-0.226569	0.461353	1.13038	1.06243e-07	TRUE	NA
ENSMUSG00000005262	Ufd1	-0.297797	0.0143053	-0.363251	0.002589	FALSE	NA
ENSMUSG00000005267	Zfp287	-0.958726	0.129492	-1.35509	0.0342689	FALSE	NA
ENSMUSG00000005268	Prlr	-1.9157	6.24175e-11	-0.287006	0.422781	FALSE	NA
ENSMUSG00000005299	Letm1	-0.166433	0.251871	0.0212983	0.922527	FALSE	NA
ENSMUSG00000005312	Ubqln1	-0.182594	0.0308933	-0.0640232	0.568416	FALSE	NA
ENSMUSG00000005320	Fgfr4	2.65383	0.00128122	1.57995	0.117354	FALSE	NA
ENSMUSG00000005354	Txn2	0.472408	2.59652e-05	0.343365	0.00451023	TRUE	NA
ENSMUSG00000005357	Slc1a6	-1.75593	0.417377	0.266626	NA	FALSE	NA
ENSMUSG00000005360	Slc1a3	0.942223	NA	-0.333627	NA	FALSE	NA
ENSMUSG00000005362	Crbn	-0.197982	0.557502	0.271207	0.408684	FALSE	NA
ENSMUSG00000005364	Il5ra	1.44319	0.501499	0.464368	0.870329	FALSE	NA
ENSMUSG00000005370	Msh6	0.769384	3.65555e-07	0.566409	0.000469512	TRUE	GROUP_5
ENSMUSG00000005371	Fbxo11	-0.431182	0.0108715	-0.0669544	0.793841	FALSE	NA
ENSMUSG00000005373	Mlxipl	2.73492	0.108454	2.28656	0.238044	FALSE	NA
ENSMUSG00000005374	Tbl2	1.22221	2.24408e-06	0.879648	0.00174068	FALSE	NA
ENSMUSG00000005378	Bud23	0.0947153	0.617651	0.278886	0.0743809	FALSE	NA
ENSMUSG00000005397	Nid1	-1.98161	1.50455e-37	-1.10502	1.86848e-12	TRUE	GROUP_17
ENSMUSG00000005410	Mcm5	0.883028	3.38789e-15	0.479202	0.000101744	FALSE	NA
ENSMUSG00000005413	Hmox1	-0.572219	2.20656e-05	-0.309753	0.0421636	TRUE	GROUP_4
ENSMUSG00000005417	Mprip	-0.187626	0.097553	0.0193655	0.914118	FALSE	NA
ENSMUSG00000005442	Cic	-0.272151	0.246382	-0.267803	0.291272	FALSE	NA
ENSMUSG00000005447	Pafah1b3	-0.191515	0.246017	-0.299072	0.0586712	FALSE	NA
ENSMUSG00000005469	Prkaca	-0.539862	0.0129035	-0.2674	0.294583	FALSE	NA
ENSMUSG00000005470	Asf1b	-0.113358	0.482152	0.0163298	0.94288	FALSE	NA
ENSMUSG00000005474	Myl10	0.0458538	0.979383	0.610419	0.673899	FALSE	NA
ENSMUSG00000005481	Ddx39a	-0.00483685	0.979564	0.183972	0.15095	FALSE	NA
ENSMUSG00000005483	Dnajb1	0.186217	0.279164	-0.0607133	0.796778	FALSE	NA
ENSMUSG00000005501	Usp40	-0.120872	0.646677	-0.201662	0.432431	TRUE	NA
ENSMUSG00000005505	Kbtbd4	0.370148	0.169655	0.390049	0.165171	TRUE	NA
ENSMUSG00000005506	Celf1	-0.358485	2.62463e-08	-0.248015	0.000270695	FALSE	NA
ENSMUSG00000005510	Ndufs3	0.229543	0.345745	0.203297	0.45044	FALSE	NA
ENSMUSG00000005514	Por	-0.409126	0.00382202	-0.0764702	0.715157	TRUE	NA
ENSMUSG00000005533	Igf1r	-0.814732	6.61074e-15	-1.29781	1.70844e-35	TRUE	NA
ENSMUSG00000005534	Insr	-0.690015	0.00132388	-0.506478	0.023813	FALSE	NA
ENSMUSG00000005553	Atp4a	0.337318	0.869828	-2.23897	NA	FALSE	NA
ENSMUSG00000005566	Trim28	1.17185	5.93448e-32	0.633637	2.21052e-09	FALSE	NA
ENSMUSG00000005575	Ube2m	0.35944	0.278132	0.102919	0.82303	FALSE	NA
ENSMUSG00000005580	Adcy9	-1.86729	6.7672e-05	-0.941296	0.0471559	TRUE	NA
ENSMUSG00000005609	Ctr9	-0.519789	0.000529524	-0.815501	1.7652e-08	TRUE	GROUP_4
ENSMUSG00000005610	Eif4g2	-0.273423	0.0363508	-0.115233	0.497717	FALSE	NA
ENSMUSG00000005615	Pcyt1a	0.360565	0.10696	0.305002	0.217308	TRUE	NA
ENSMUSG00000005621	Zfp592	0.048427	0.873387	-0.153904	0.579516	FALSE	NA
ENSMUSG00000005625	Psmd4	-0.0245679	0.883005	-0.451524	2.3658e-05	TRUE	NA
ENSMUSG00000005656	Snx6	-0.447631	9.99613e-08	-0.334179	0.000129434	FALSE	NA
ENSMUSG00000005667	Mthfd2	0.783909	2.9646e-06	-0.0786302	0.782484	FALSE	NA
ENSMUSG00000005672	Kit	0.505776	0.788556	1.50639	0.326143	TRUE	NA
ENSMUSG00000005674	Tomm40l	0.122429	0.729179	0.0269095	0.952782	FALSE	NA
ENSMUSG00000005682	Pan2	-0.277308	0.611436	0.657617	0.156239	FALSE	NA
ENSMUSG00000005683	Cs	-0.703255	0.000385568	0.167836	0.550383	TRUE	NA
ENSMUSG00000005686	Ampd3	-1.02437	0.425309	0.146531	0.926597	FALSE	NA
ENSMUSG00000005687	Bcas2	-0.000578075	0.997902	0.160691	0.291751	TRUE	NA
ENSMUSG00000005698	Ctcf	0.416808	0.0123729	-0.203591	0.330866	FALSE	NA
ENSMUSG00000005699	Pard6a	-0.256427	0.492349	-0.621889	0.061456	FALSE	NA
ENSMUSG00000005705	Agrp	0.792542	0.460651	1.15987	0.259511	TRUE	NA
ENSMUSG00000005718	Tfap4	1.89041	0.0144504	1.4655	0.0916859	TRUE	GROUP8
ENSMUSG00000005732	Ranbp1	0.182025	0.0312116	0.0505793	0.672517	FALSE	NA
ENSMUSG00000005774	Rfx5	0.601692	0.0629975	0.139043	0.774933	FALSE	NA
ENSMUSG00000005779	Psmb4	0.290488	0.000387657	0.123758	0.225924	FALSE	NA
ENSMUSG00000005802	Slc30a4	-0.964618	9.01153e-11	-0.194608	0.326884	TRUE	GROUP_4
ENSMUSG00000005803	Sqor	-0.267749	0.915174	1.48782	0.400427	FALSE	NA
ENSMUSG00000005804	Bloc1s6	0.232854	0.256051	0.0255648	0.936779	FALSE	NA
ENSMUSG00000005813	Metap1	-0.376467	0.000136406	-0.0644563	0.659042	FALSE	NA
ENSMUSG00000005823	Gpr108	-0.413598	0.0742348	0.0895826	0.777537	FALSE	NA
ENSMUSG00000005836	Gata6	1.37226	0.165426	0.978273	0.408071	FALSE	NA
ENSMUSG00000005846	Rsl1d1	0.633805	7.16831e-09	0.434661	0.000220061	TRUE	GROUP_5
ENSMUSG00000005871	Apc	-0.0114607	0.952324	-0.281638	0.023813	FALSE	NA
ENSMUSG00000005873	Reep5	-0.120401	0.234838	-0.335009	0.00012954	FALSE	NA
ENSMUSG00000005881	Ergic3	0.168795	0.361523	-0.0208727	0.940984	FALSE	NA
ENSMUSG00000005882	Uqcc1	-0.252671	0.1281	-0.307365	0.0644708	TRUE	NA
ENSMUSG00000005886	Ncoa2	-1.31328	1.55826e-19	-0.43442	0.00441704	FALSE	NA
ENSMUSG00000005893	Nr2c2	-0.220124	0.204034	-0.639382	2.34392e-05	FALSE	NA
ENSMUSG00000005897	Nr2c1	1.29683	0.0096213	0.306584	0.692696	TRUE	NA
ENSMUSG00000005899	Smpd4	0.50843	0.00124375	0.100817	0.674735	FALSE	NA
ENSMUSG00000005907	Pex1	0.0963346	0.791329	0.229119	0.486183	FALSE	NA
ENSMUSG00000005917	Otx1	-0.319425	0.677186	-0.223683	0.796467	TRUE	NA
ENSMUSG00000005936	Kctd20	-0.238974	0.267234	0.109139	0.688769	FALSE	NA
ENSMUSG00000005947	Itgae	-0.407055	0.867001	0.733702	0.726145	FALSE	NA
ENSMUSG00000005949	Ctns	-0.165869	0.575013	-0.18806	0.547523	FALSE	NA
ENSMUSG00000005950	P2rx5	0.630763	0.217655	0.206934	0.772213	FALSE	NA
ENSMUSG00000005951	Shpk	-0.826463	NA	-1.67765	NA	FALSE	NA
ENSMUSG00000005958	Ephb3	2.08127	9.96424e-23	1.63858	7.38543e-14	TRUE	GROUP_12
ENSMUSG00000005968	Tuft1	-0.23252	0.366864	-0.271642	0.31008	FALSE	NA
ENSMUSG00000005973	Rcn1	0.0654514	0.773109	0.287143	0.0991667	FALSE	NA
ENSMUSG00000005981	Trap1	0.0353629	0.888237	-0.209803	0.310094	FALSE	NA
ENSMUSG00000005982	Naa60	0.554587	9.90882e-05	0.139132	0.494458	FALSE	NA
ENSMUSG00000005983	1700037C18Rik	0.452812	0.647929	0.207931	0.864207	FALSE	NA
ENSMUSG00000005986	Ankrd13d	0.371918	0.629623	-0.492106	0.568578	FALSE	NA
ENSMUSG00000006005	Tpr	-0.170634	0.176795	-0.345787	0.00292554	FALSE	NA
ENSMUSG00000006010	Odr4	-0.0261457	0.931327	0.442077	0.0222627	FALSE	NA
ENSMUSG00000006019	Dhx34	0.518646	0.184344	0.308224	0.522078	FALSE	NA
ENSMUSG00000006021	Kptn	0.130645	0.844599	-0.46192	0.442034	FALSE	NA
ENSMUSG00000006024	Napa	-0.666699	2.9808e-06	-0.0912559	0.669853	FALSE	NA
ENSMUSG00000006050	Sra1	0.274982	0.0308192	-0.110307	0.517114	FALSE	NA
ENSMUSG00000006056	Calcoco2	-4.59619	0.00114615	-4.85827	0.000814787	TRUE	NA
ENSMUSG00000006057	Atp5g1	0.2198	0.279494	0.10298	0.69244	FALSE	NA
ENSMUSG00000006058	Snf8	-0.254287	0.0947598	-0.0440699	0.845679	FALSE	NA
ENSMUSG00000006095	Tbcb	-0.330028	0.00472066	-0.10575	0.490508	FALSE	NA
ENSMUSG00000006127	Inpp5k	-0.226213	0.355803	-0.365676	0.120171	FALSE	NA
ENSMUSG00000006134	Crkl	0.00419707	0.983669	-0.104128	0.537728	FALSE	NA
ENSMUSG00000006143	Upk3bl	-0.979585	0.177781	-0.909596	0.239376	FALSE	NA
ENSMUSG00000006154	Eps8l1	0.488927	0.667017	-0.871976	0.488328	FALSE	NA
ENSMUSG00000006169	Clint1	-0.756626	7.76993e-17	-0.400205	3.07771e-05	FALSE	NA
ENSMUSG00000006179	Prss16	-1.20944	0.00104547	-0.00489034	0.994882	FALSE	NA
ENSMUSG00000006191	Cdkal1	0.117536	0.638795	0.0344762	0.914853	TRUE	NA
ENSMUSG00000006200	Rhox6	-1.19545	2.08711e-13	-0.596579	0.000983596	FALSE	NA
ENSMUSG00000006205	Htra1	1.62005	5.70497e-33	0.109957	0.636285	TRUE	GROUP8
ENSMUSG00000006215	Zbtb17	1.02282	0.00658311	1.11071	0.00326196	FALSE	NA
ENSMUSG00000006218	Fam131c	3.34236	0.0675046	3.06659	NA	FALSE	NA
ENSMUSG00000006219	Fblim1	0.536322	7.61277e-05	1.16198	6.71308e-21	TRUE	NA
ENSMUSG00000006235	Epor	-1.6925	0.100865	0.477421	0.650092	FALSE	NA
ENSMUSG00000006241	Ccdc159	0.092879	0.957396	0.221872	0.899314	FALSE	NA
ENSMUSG00000006262	Mob1b	-0.264684	0.329878	0.509661	0.0248667	TRUE	NA
ENSMUSG00000006273	Atp6v1b2	-0.801199	4.04361e-21	-0.341386	0.00018745	TRUE	NA
ENSMUSG00000006276	Eps15l1	-0.202723	0.572681	0.285698	0.422145	TRUE	NA
ENSMUSG00000006281	Tep1	-0.340865	0.397016	-0.354949	0.405033	FALSE	NA
ENSMUSG00000006288	Ttc5	0.0429466	0.948736	-0.187649	0.767638	FALSE	NA
ENSMUSG00000006289	Osgep	0.0851352	0.785056	0.241569	0.369069	FALSE	NA
ENSMUSG00000006299	Aamp	-0.230426	0.00614714	-0.259199	0.00213982	FALSE	NA
ENSMUSG00000006301	Tmbim1	-0.572073	1.52253e-07	-0.0830668	0.600665	FALSE	NA
ENSMUSG00000006304	Arpc2	-0.0728248	0.419854	-0.0481459	0.654887	TRUE	NA
ENSMUSG00000006307	Kmt2b	-0.460702	0.151776	0.147123	0.721705	FALSE	NA
ENSMUSG00000006310	Zbtb32	-0.212797	0.733111	0.90143	0.0346846	TRUE	GROUP_5
ENSMUSG00000006311	Etv2	0.729349	0.0482758	0.261108	0.607664	FALSE	NA
ENSMUSG00000006313	Upk1a	-0.559682	0.545468	1.76584	0.00558655	FALSE	NA
ENSMUSG00000006315	Tmem147	0.0992774	0.625053	0.100508	0.649489	FALSE	NA
ENSMUSG00000006333	Rps9	0.035501	0.867001	0.382034	0.0063133	FALSE	NA
ENSMUSG00000006335	Tfpt	0.00799886	0.991086	0.637591	0.1712	FALSE	NA
ENSMUSG00000006342	Susd2	-0.813652	0.372397	-1.69607	0.0615931	FALSE	NA
ENSMUSG00000006345	Ggt1	-0.904826	0.387158	0.454661	0.687884	FALSE	NA
ENSMUSG00000006356	Crip2	0.179237	0.352122	0.137736	0.539791	TRUE	GROUP_4
ENSMUSG00000006360	Crip1	-0.210823	0.139571	-0.280119	0.0486251	TRUE	GROUP_4
ENSMUSG00000006362	Cbfa2t3	3.62161	3.8849e-45	1.64954	8.97086e-09	FALSE	GROUP_14
ENSMUSG00000006369	Fbln1	0.806915	0.0445066	0.567233	0.221162	FALSE	NA
ENSMUSG00000006373	Pgrmc1	-0.474795	0.0648739	-0.286555	0.335114	FALSE	NA
ENSMUSG00000006378	Gcat	0.421119	0.024022	0.267636	0.218827	FALSE	NA
ENSMUSG00000006390	Elovl1	-0.0658436	0.815022	-0.144743	0.586628	TRUE	GROUP_4
ENSMUSG00000006392	Med8	0.253719	0.0269424	-0.107222	0.476721	FALSE	NA
ENSMUSG00000006395	Hyi	1.56176	4.2881e-07	-0.485688	0.305296	FALSE	NA
ENSMUSG00000006398	Cdc20	1.14614	1.12257e-18	0.799161	4.28266e-09	FALSE	NA
ENSMUSG00000006403	Adamts4	1.04455	1.31624e-05	0.882555	0.000442371	FALSE	NA
ENSMUSG00000006411	Nectin4	-1.01199	0.353174	0.0829416	0.954555	FALSE	NA
ENSMUSG00000006412	Pfdn2	0.283361	0.0275204	-0.175279	0.254154	FALSE	NA
ENSMUSG00000006418	Rnf114	-0.735005	0.000108435	-0.480722	0.0186251	FALSE	NA
ENSMUSG00000006423	C330007P06Rik	1.4345	0.00263837	0.750371	0.207684	TRUE	GROUP8
ENSMUSG00000006435	Neurl1a	-0.0826543	0.850421	-0.250884	0.525086	FALSE	NA
ENSMUSG00000006442	Srm	0.578782	1.73939e-05	-0.13927	0.476484	TRUE	GROUP_5
ENSMUSG00000006445	Epha2	0.828213	0.342804	2.08377	0.00214451	FALSE	NA
ENSMUSG00000006456	Rbm14	0.380066	0.0342693	0.209314	0.337887	FALSE	NA
ENSMUSG00000006457	Actn3	1.17733	0.249546	-0.169904	0.922612	FALSE	NA
ENSMUSG00000006463	Zdhhc24	-0.296206	0.50334	0.0352021	0.953239	FALSE	NA
ENSMUSG00000006464	Bbs1	0.866021	0.403975	-0.458903	0.752293	FALSE	NA
ENSMUSG00000006471	Ndor1	0.23293	0.655985	-0.0649655	0.92565	FALSE	NA
ENSMUSG00000006476	Nsmf	-0.619645	0.0887812	-0.613134	0.104356	FALSE	NA
ENSMUSG00000006488	Prl7a1	0.346135	0.912479	5.59376	0.000685046	FALSE	NA
ENSMUSG00000006494	Pdk1	-1.33371	0.0172035	0.964684	0.0756012	FALSE	NA
ENSMUSG00000006498	Ptbp1	0.439626	0.00523168	-0.152888	0.475097	FALSE	NA
ENSMUSG00000006517	Mvd	0.956437	4.37057e-05	0.404713	0.163228	TRUE	NA
ENSMUSG00000006519	Cyba	0.0101951	0.972474	-0.430321	0.0287147	FALSE	NA
ENSMUSG00000006526	Stimate	-0.0355948	0.92076	-0.0255129	0.949738	FALSE	NA
ENSMUSG00000006527	Sfmbt1	-0.313407	0.328204	-0.622773	0.0357806	FALSE	NA
ENSMUSG00000006567	Atp7b	1.62897	0.00114603	0.385715	0.623173	FALSE	NA
ENSMUSG00000006575	Rundc3a	0.862489	0.194927	0.718085	0.339482	TRUE	NA
ENSMUSG00000006576	Slc4a3	0.0647927	0.876156	-0.521921	0.0964616	TRUE	NA
ENSMUSG00000006585	Cdt1	0.847165	4.12901e-23	0.686752	3.44161e-15	FALSE	NA
ENSMUSG00000006587	Snai3	3.731	0.000322253	2.09518	0.099509	TRUE	GROUP8
ENSMUSG00000006589	Aprt	0.797235	7.6047e-09	0.544091	0.000251306	TRUE	NA
ENSMUSG00000006599	Gtf2h1	-0.232366	0.0984455	-0.0635647	0.748148	FALSE	NA
ENSMUSG00000006611	Hfe	2.0583	0.0682998	2.90162	0.00642828	FALSE	NA
ENSMUSG00000006638	Abhd1	0.154416	0.807733	-0.428136	0.468743	FALSE	NA
ENSMUSG00000006641	Slc5a6	-0.664057	0.0008903	-0.498601	0.018787	TRUE	GROUP_4
ENSMUSG00000006651	Aplp1	0.987611	0.00666926	0.204901	0.72309	TRUE	GROUP_5
ENSMUSG00000006673	Qrich1	-0.0779904	0.731377	0.0402097	0.87766	FALSE	NA
ENSMUSG00000006675	P4htm	-0.160895	0.811584	-1.39727	0.00808381	FALSE	NA
ENSMUSG00000006676	Usp19	-0.28769	0.434024	0.290187	0.467225	FALSE	NA
ENSMUSG00000006678	Pola1	0.84617	1.04279e-05	0.344334	0.154404	FALSE	NA
ENSMUSG00000006699	Cdc42	-0.238751	0.011927	-0.0268565	0.860292	FALSE	NA
ENSMUSG00000006705	Pknox1	-0.164321	0.557259	-0.371115	0.141596	TRUE	NA
ENSMUSG00000006715	Gmnn	0.325461	0.013251	0.636832	5.89283e-08	FALSE	NA
ENSMUSG00000006717	Acot13	0.0174308	0.953361	0.394016	0.0400223	FALSE	NA
ENSMUSG00000006720	Zfp184	-0.540048	0.717292	0.0227124	0.991754	FALSE	NA
ENSMUSG00000006728	Cdk4	0.33716	0.0061761	-0.144593	0.369255	FALSE	NA
ENSMUSG00000006731	B4galnt1	-0.277106	0.492349	-0.456474	0.24149	TRUE	NA
ENSMUSG00000006732	Mettl1	0.620876	0.0128427	0.189369	0.591981	FALSE	NA
ENSMUSG00000006736	Tspan31	0.0942601	0.818765	0.660813	0.0193592	FALSE	NA
ENSMUSG00000006740	Kif5b	-0.258179	0.0947837	-0.2744	0.0908503	FALSE	NA
ENSMUSG00000006763	Saal1	1.08358	3.45333e-10	0.286262	0.226773	FALSE	NA
ENSMUSG00000006782	Cnp	-0.13068	0.658861	-0.487334	0.0442218	FALSE	NA
ENSMUSG00000006784	Odad4	0.338615	0.898399	2.3294	0.186722	FALSE	NA
ENSMUSG00000006800	Sulf2	1.84132	3.31303e-19	1.69114	4.51448e-16	FALSE	GROUP_14
ENSMUSG00000006818	Sod2	-0.516162	8.05261e-05	0.279862	0.0557498	FALSE	NA
ENSMUSG00000006850	Tmco6	0.555609	0.274925	0.112823	0.877594	FALSE	NA
ENSMUSG00000006906	Stambp	-0.520232	0.0484063	-0.517193	0.0569707	FALSE	NA
ENSMUSG00000006920	Ezh1	0.0614816	0.852444	0.111119	0.733327	FALSE	NA
ENSMUSG00000006930	Hap1	2.66168	1.37326e-18	2.0161	2.5076e-10	FALSE	GROUP_14
ENSMUSG00000006931	P3h4	1.53681	1.1665e-14	0.777957	0.00054754	FALSE	NA
ENSMUSG00000006932	Ctnnb1	-0.785852	2.27814e-23	-0.363391	2.2117e-05	FALSE	NA
ENSMUSG00000006941	Eif1b	2.38789	3.10792e-20	0.909932	0.0040418	TRUE	GROUP8
ENSMUSG00000006958	Chrd	0.0523941	0.971489	-0.343648	0.814353	FALSE	NA
ENSMUSG00000006998	Psmd2	-0.0656402	0.680098	-0.0691494	0.687884	FALSE	NA
ENSMUSG00000007021	Syngr3	0.312324	0.15182	0.0403855	0.904961	FALSE	NA
ENSMUSG00000007029	Vars	-0.0104565	0.975988	0.126539	0.678045	TRUE	NA
ENSMUSG00000007034	Slc44a4	-0.884772	0.11313	1.26135	0.00455101	TRUE	NA
ENSMUSG00000007035	Msh5	0.416624	0.779085	-0.121027	0.949615	FALSE	NA
ENSMUSG00000007036	Abhd16a	-0.479239	0.044924	-0.301488	0.268778	FALSE	NA
ENSMUSG00000007038	Neu1	-0.147452	0.410502	-0.021513	0.934367	FALSE	NA
ENSMUSG00000007039	Ddah2	-0.181482	0.532814	-2.14742	2.71945e-23	FALSE	NA
ENSMUSG00000007041	Clic1	0.168699	0.16974	-0.244406	0.0455466	FALSE	NA
ENSMUSG00000007050	Lsm2	0.517674	0.000219072	0.148222	0.446234	FALSE	NA
ENSMUSG00000007080	Pole	0.8437	7.35193e-06	0.471877	0.0293455	FALSE	NA
ENSMUSG00000007097	Atp1a2	-1.89035	0.00781737	0.106785	0.916461	FALSE	NA
ENSMUSG00000007122	Casq1	0.406789	0.496674	-0.151095	0.852941	FALSE	NA
ENSMUSG00000007207	Stx1a	-0.26201	0.717292	-0.391449	0.591369	FALSE	NA
ENSMUSG00000007209	Ceacam9	-1.94436	NA	-0.145455	NA	FALSE	NA
ENSMUSG00000007216	Zfp775	-0.0266727	0.957676	-0.0759496	0.880751	FALSE	NA
ENSMUSG00000007338	Mrpl49	-0.0254472	0.912479	-0.0467503	0.845679	FALSE	NA
ENSMUSG00000007379	Dennd2c	0.0339536	0.967498	0.515483	0.420242	FALSE	NA
ENSMUSG00000007411	Mark3	-0.402117	1.19638e-05	-0.488678	6.73615e-08	FALSE	NA
ENSMUSG00000007415	Gatad1	-0.489417	0.000577589	-0.380762	0.0121827	FALSE	NA
ENSMUSG00000007458	M6pr	-0.22007	0.19525	-0.0879862	0.691001	FALSE	NA
ENSMUSG00000007476	Lrrc8a	-0.850082	2.51801e-15	-0.369847	0.00126156	TRUE	NA
ENSMUSG00000007564	Ppp2r1a	-0.0407736	0.840747	-0.0358561	0.869939	FALSE	NA
ENSMUSG00000007570	Fance	0.079061	0.782972	0.222649	0.365954	FALSE	NA
ENSMUSG00000007589	Tinf2	0.276988	0.0849021	0.0371563	0.880086	FALSE	NA
ENSMUSG00000007594	Hapln4	0.382294	0.345561	-0.0397664	0.949615	FALSE	NA
ENSMUSG00000007603	Dus3l	0.420428	0.158003	0.31566	0.354907	FALSE	NA
ENSMUSG00000007610	Gtpbp3	0.536633	0.135271	0.22473	0.638917	TRUE	GROUP_5
ENSMUSG00000007613	Tgfbr1	0.0357964	0.924851	0.441536	0.0848749	FALSE	NA
ENSMUSG00000007617	Homer1	-0.223375	0.162145	-0.245105	0.135538	FALSE	NA
ENSMUSG00000007646	Rad51c	-0.242947	0.552901	-0.155821	0.74193	FALSE	NA
ENSMUSG00000007656	Arpp19	-0.125479	0.318445	0.0176797	0.925542	FALSE	NA
ENSMUSG00000007659	Bcl2l1	-0.78494	3.49103e-08	-0.466833	0.00214932	TRUE	NA
ENSMUSG00000007670	Khsrp	-0.107771	0.497462	0.0347923	0.863197	FALSE	NA
ENSMUSG00000007721	Ccdc124	-0.0233642	0.945006	0.041649	0.904961	TRUE	NA
ENSMUSG00000007739	Cct4	-0.180371	0.220645	0.380664	0.00392565	FALSE	NA
ENSMUSG00000007777	0610009B22Rik	-0.303273	0.346824	0.531649	0.0627618	FALSE	NA
ENSMUSG00000007783	Cpt1c	0.790519	0.195182	0.809654	0.213371	FALSE	NA
ENSMUSG00000007805	Twist2	1.28494	0.0514851	0.872158	0.263364	FALSE	NA
ENSMUSG00000007812	Zfp655	-1.12285	2.32941e-20	-0.581837	1.94218e-06	TRUE	NA
ENSMUSG00000007815	Rhoa	-0.133849	0.349521	0.799504	1.61106e-14	FALSE	NA
ENSMUSG00000007817	Zmiz1	-1.56327	1.88288e-34	-0.622234	7.59861e-07	TRUE	NA
ENSMUSG00000007827	Ankrd26	-0.107318	0.712377	-0.151661	0.606089	FALSE	NA
ENSMUSG00000007833	Aldh16a1	0.319615	0.194119	0.252842	0.36548	FALSE	NA
ENSMUSG00000007836	Hnrnpa0	0.0406365	0.728595	0.022772	0.868633	FALSE	NA
ENSMUSG00000007837	Prrg2	-0.681796	0.000895082	0.219398	0.387362	FALSE	NA
ENSMUSG00000007850	Hnrnph1	-0.407091	0.0493929	-0.168927	0.526969	FALSE	NA
ENSMUSG00000007867	Ift43	-0.274826	0.044573	-0.357012	0.00788273	FALSE	NA
ENSMUSG00000007872	Id3	-2.15068	2.34209e-15	-1.8799	6.21285e-13	TRUE	GROUP_17
ENSMUSG00000007880	Arid1a	0.326745	0.0615006	0.299562	0.109197	TRUE	NA
ENSMUSG00000007888	Crlf1	-0.0290115	0.975721	0.327046	0.692301	FALSE	NA
ENSMUSG00000007891	Ctsd	-0.217962	0.0531812	-0.0574733	0.721348	FALSE	NA
ENSMUSG00000007892	Rplp1	0.134269	0.475209	0.68856	2.9545e-07	TRUE	NA
ENSMUSG00000007946	Phox2a	-0.0776387	0.945822	-0.457239	0.661759	FALSE	NA
ENSMUSG00000007950	Abhd8	-0.0225787	0.965263	0.183278	0.690408	FALSE	NA
ENSMUSG00000007987	Ift22	-0.172099	0.776543	-0.377424	0.509438	FALSE	NA
ENSMUSG00000007989	Fzd3	1.88146	0.000318741	1.50726	0.00790101	FALSE	GROUP_14
ENSMUSG00000008028	1700008O03Rik	-0.111994	0.955381	-0.854309	NA	TRUE	NA
ENSMUSG00000008035	Mid1ip1	0.482427	0.346615	-0.359412	0.579028	FALSE	NA
ENSMUSG00000008036	Ap2s1	0.0390652	0.899713	-0.442875	0.0461818	TRUE	GROUP_4
ENSMUSG00000008090	Fgfrl1	-0.646542	0.0769633	-0.339406	0.427536	FALSE	NA
ENSMUSG00000008129	Brme1	0.0735434	0.961074	-1.29338	0.326143	FALSE	NA
ENSMUSG00000008136	Fhl2	0.369862	0.301661	-0.644537	0.0887631	TRUE	GROUP_5
ENSMUSG00000008140	Emc10	0.0821803	0.717292	-0.0660868	0.796963	FALSE	NA
ENSMUSG00000008167	Fbxw9	0.0695063	0.773109	0.025228	0.931884	FALSE	NA
ENSMUSG00000008193	Spib	-0.672628	0.542292	-2.27741	0.0396618	FALSE	NA
ENSMUSG00000008200	Fnbp4	0.104617	0.638734	-0.140112	0.546248	FALSE	NA
ENSMUSG00000008206	Cers4	0.701418	0.117943	-0.497875	0.376316	FALSE	NA
ENSMUSG00000008226	Scrn3	0.0977778	0.858478	0.527872	0.210095	FALSE	NA
ENSMUSG00000008301	Phax	0.0741841	0.58419	-0.119244	0.373553	FALSE	NA
ENSMUSG00000008305	Tle1	-0.444492	0.0301827	-0.0388372	0.903858	FALSE	NA
ENSMUSG00000008307	1700109H08Rik	2.30646	0.165385	2.04715	0.26906	FALSE	NA
ENSMUSG00000008318	Relt	1.69491	0.00189909	1.20466	0.0514845	FALSE	NA
ENSMUSG00000008333	Snrpb2	0.304983	0.000287967	-0.0235985	0.869939	FALSE	NA
ENSMUSG00000008348	Ubc	0.175214	0.61923	1.06845	1.64941e-05	TRUE	NA
ENSMUSG00000008373	Prpf31	0.602968	2.08049e-05	0.218252	0.233547	FALSE	NA
ENSMUSG00000008384	Sertad1	-0.718879	0.00391372	-0.165619	0.61854	FALSE	NA
ENSMUSG00000008393	Carhsp1	-0.57305	2.93384e-07	-0.775049	1.53668e-12	FALSE	NA
ENSMUSG00000008398	Elk3	2.52983	2.32384e-10	1.07529	0.0316351	FALSE	GROUP_14
ENSMUSG00000008429	Herpud2	-0.306095	0.0598606	0.0342483	0.88987	FALSE	NA
ENSMUSG00000008435	Rdh13	-0.0610574	0.825894	0.223706	0.324488	FALSE	NA
ENSMUSG00000008475	Arpc5	-0.491733	0.000116233	-0.0523502	0.800352	FALSE	NA
ENSMUSG00000008489	Elavl2	0.626106	0.0321686	0.350859	0.324741	FALSE	NA
ENSMUSG00000008496	Pou2f2	-0.360892	0.786151	1.46734	0.094	FALSE	NA
ENSMUSG00000008540	Mgst1	-1.40819	0.738036	-3.04537	NA	FALSE	NA
ENSMUSG00000008604	Ubqln4	0.278852	0.0424287	-0.00431655	0.98789	FALSE	NA
ENSMUSG00000008668	Rps18	-0.0369121	0.96854	-0.0907656	0.930398	FALSE	NA
ENSMUSG00000008682	Rpl10	0.505667	0.598488	0.955202	0.267532	FALSE	NA
ENSMUSG00000008683	Rps15a	0.120513	0.220712	0.0684723	0.571313	TRUE	NA
ENSMUSG00000008690	Ncaph2	0.136405	0.40202	-0.0672173	0.744354	FALSE	NA
ENSMUSG00000008730	Hipk1	0.25474	0.0636171	0.235904	0.104679	FALSE	NA
ENSMUSG00000008734	Gprc5b	2.18161	0.0163573	1.27302	0.259849	FALSE	NA
ENSMUSG00000008763	Man1a2	0.194062	0.290658	0.205472	0.29256	TRUE	NA
ENSMUSG00000008822	Acyp1	-0.127842	0.667488	0.173295	0.558335	FALSE	NA
ENSMUSG00000008855	Hdac5	-0.168329	0.328951	0.184587	0.292565	FALSE	NA
ENSMUSG00000008859	Rala	-0.508347	4.39489e-09	-0.139115	0.209595	FALSE	NA
ENSMUSG00000008892	Vdac3	0.823622	0.0060231	0.221447	0.612595	FALSE	NA
ENSMUSG00000008958	Vps72	0.336179	0.0122421	-0.144365	0.412816	TRUE	NA
ENSMUSG00000008976	Gabpa	-0.263082	0.135151	-0.20987	0.278202	FALSE	NA
ENSMUSG00000008999	Bmp7	-0.967578	0.218916	0.986475	0.115128	TRUE	GROUP_5
ENSMUSG00000009013	Dynll1	0.111044	0.352991	-0.206876	0.0647093	FALSE	NA
ENSMUSG00000009030	Pdcl	-0.113344	0.569469	0.0420402	0.863747	FALSE	NA
ENSMUSG00000009035	Tmem184b	-0.430265	0.10336	-0.319505	0.275025	FALSE	NA
ENSMUSG00000009073	Nf2	-0.0532	0.736766	-0.420412	0.000177802	FALSE	NA
ENSMUSG00000009075	Cabp7	-3.36995	3.69429e-07	-2.14438	6.24836e-05	TRUE	NA
ENSMUSG00000009076	Zmat5	0.472778	0.278741	0.156022	0.795683	TRUE	NA
ENSMUSG00000009079	Ewsr1	-0.0625481	0.819314	0.22401	0.318196	FALSE	NA
ENSMUSG00000009090	Ap1b1	-0.0986645	0.526646	-0.146413	0.338795	FALSE	NA
ENSMUSG00000009092	Derl3	-2.06653	0.285302	0.204019	NA	FALSE	NA
ENSMUSG00000009108	Gnat2	0.39662	0.557207	-0.445603	0.566571	FALSE	NA
ENSMUSG00000009112	Bcl2l13	-0.148086	0.457939	-0.0834986	0.726681	FALSE	NA
ENSMUSG00000009145	Dqx1	1.12721	0.342767	0.41466	0.800352	FALSE	NA
ENSMUSG00000009207	Lnpk	-0.212177	0.281017	0.175348	0.411139	FALSE	NA
ENSMUSG00000009248	Ascl2	-1.30117	1.52054e-17	-0.279045	0.145329	FALSE	NA
ENSMUSG00000009291	Pttg1ip	-0.139327	0.194283	0.0223394	0.88648	TRUE	NA
ENSMUSG00000009293	Ube2g2	-0.774199	0.000887146	-0.207173	0.506469	FALSE	NA
ENSMUSG00000009376	Met	0.074498	0.974349	3.42272	0.00514517	FALSE	NA
ENSMUSG00000009406	Elk1	-0.100627	0.716859	-0.237806	0.344955	FALSE	NA
ENSMUSG00000009418	Nav1	0.206399	0.0643021	0.0171478	0.926854	TRUE	NA
ENSMUSG00000009470	Tnpo1	-0.102246	0.420136	0.0139333	0.939976	FALSE	NA
ENSMUSG00000009535	Rnmt	0.267111	0.00526861	-0.0517893	0.72364	FALSE	NA
ENSMUSG00000009549	Srp14	-0.384215	0.00102491	-0.0160146	0.93927	FALSE	NA
ENSMUSG00000009555	Cdk9	-0.46116	0.0953569	-0.387004	0.192028	FALSE	NA
ENSMUSG00000009563	Tor2a	-0.397945	0.0163426	-0.0452547	0.859117	FALSE	NA
ENSMUSG00000009566	Fpgs	1.62194	8.04733e-17	1.19607	4.55193e-09	FALSE	GROUP_14
ENSMUSG00000009569	Mrtfb	-0.283992	0.271456	-0.0270582	0.944438	FALSE	NA
ENSMUSG00000009575	Cbx5	0.18782	0.0446605	-0.230662	0.0151318	FALSE	NA
ENSMUSG00000009585	Apobec3	0.0996371	0.862584	-0.186979	0.748259	FALSE	NA
ENSMUSG00000009596	Taf7l	-1.64656	0.0138067	0.191902	0.856751	FALSE	NA
ENSMUSG00000009614	Sardh	0.917278	0.515927	1.43349	0.273613	FALSE	NA
ENSMUSG00000009621	Vav2	-1.06224	1.37598e-07	-0.483611	0.0253661	FALSE	NA
ENSMUSG00000009628	Tex15	0.509376	0.40107	-1.396	0.0191529	FALSE	NA
ENSMUSG00000009630	Ppp2cb	-0.0558289	0.908184	0.886938	0.00283862	FALSE	NA
ENSMUSG00000009633	G0s2	1.33191	NA	0	NA	FALSE	NA
ENSMUSG00000009640	Dmap1	0.440571	0.0753459	0.16934	0.609249	FALSE	NA
ENSMUSG00000009646	Pla2g12b	0.60464	0.711464	0.496535	NA	TRUE	NA
ENSMUSG00000009647	Mcu	-0.405893	0.0351874	-0.315952	0.131597	TRUE	GROUP_4
ENSMUSG00000009654	Oit3	2.19321	0.113624	1.31054	0.455339	TRUE	NA
ENSMUSG00000009681	Bcr	0.671517	1.80063e-05	0.126707	0.594518	TRUE	GROUP_5
ENSMUSG00000009687	Fxyd5	2.06757	2.68687e-14	0.677102	0.0577825	FALSE	NA
ENSMUSG00000009731	Kcnd1	-0.162071	0.622112	-0.353743	0.239244	FALSE	NA
ENSMUSG00000009733	Tfcp2	0.112396	0.872381	-0.512143	0.405033	FALSE	NA
ENSMUSG00000009739	Pou6f1	0.612712	0.252281	0.14196	0.857036	FALSE	NA
ENSMUSG00000009741	Ubp1	0.0967322	0.479254	-0.172658	0.184636	TRUE	NA
ENSMUSG00000009772	Nuak2	0.504021	0.063396	0.273604	0.415133	FALSE	NA
ENSMUSG00000009828	Cilk1	-0.877951	0.00319224	-0.470613	0.157117	FALSE	NA
ENSMUSG00000009863	Sdhb	0.0673395	0.596091	0.154987	0.168598	FALSE	NA
ENSMUSG00000009894	Snap47	0.165752	0.303387	-0.183627	0.286276	FALSE	NA
ENSMUSG00000009905	Kdsr	0.318625	0.0156225	0.152082	0.356711	FALSE	NA
ENSMUSG00000009907	Vps4b	-0.17075	0.0717984	-0.222453	0.0173021	FALSE	NA
ENSMUSG00000009927	Rps25	0.576597	0.00575698	0.33357	0.178495	FALSE	NA
ENSMUSG00000009995	Taz	0.00787632	0.982199	-0.115371	0.71354	FALSE	NA
ENSMUSG00000010025	Aldh3a2	0.207293	0.282083	0.190772	0.369076	FALSE	NA
ENSMUSG00000010044	Zmynd10	0.84964	NA	0.248626	NA	FALSE	NA
ENSMUSG00000010045	Tmem115	-0.0610797	0.883221	-0.257575	0.484899	TRUE	NA
ENSMUSG00000010047	Hyal2	0.304968	0.109105	0.446768	0.0139955	FALSE	NA
ENSMUSG00000010048	Ifrd2	0.881547	0.00979542	0.229321	0.652919	FALSE	NA
ENSMUSG00000010051	Hyal1	0.312707	0.571284	0.88995	0.0462623	TRUE	NA
ENSMUSG00000010054	Tusc2	0.0222535	0.927563	0.033213	0.8971	TRUE	NA
ENSMUSG00000010057	Nprl2	0.292302	0.348688	0.0248927	0.958848	FALSE	NA
ENSMUSG00000010064	Slc38a3	0.734155	0.69766	0.474483	0.832293	FALSE	NA
ENSMUSG00000010066	Cacna2d2	1.3065	0.0039357	-0.136478	0.864578	FALSE	NA
ENSMUSG00000010067	Rassf1	0.0844572	0.744567	-0.216012	0.362481	TRUE	NA
ENSMUSG00000010080	Epn3	-3.63055	1.73441e-31	-0.268656	0.424722	FALSE	NA
ENSMUSG00000010095	Slc3a2	0.109002	0.490622	0.367355	0.0038946	TRUE	NA
ENSMUSG00000010097	Nxf1	0.0712028	0.692684	-0.133091	0.443471	FALSE	NA
ENSMUSG00000010110	Stx5a	-0.0462353	0.859586	-0.260395	0.201729	FALSE	NA
ENSMUSG00000010122	Slc47a1	1.36835	0.0769633	1.16361	0.174749	FALSE	NA
ENSMUSG00000010154	Spire2	-1.46887	0.138538	-0.265184	0.83213	FALSE	NA
ENSMUSG00000010175	Prox1	0.914622	0.00168088	0.492046	0.161204	FALSE	NA
ENSMUSG00000010277	2610507B11Rik	-0.347459	0.0677035	-0.130142	0.604168	FALSE	NA
ENSMUSG00000010290	AI597479	0.475918	0.0376115	0.189609	0.534356	TRUE	NA
ENSMUSG00000010307	Tmem86a	1.2694	0.42368	2.69948	0.0417226	FALSE	NA
ENSMUSG00000010342	Tex14	1.34836	0.237787	0.995815	0.461588	FALSE	NA
ENSMUSG00000010358	Ifi35	0.440763	0.0836947	-0.171725	0.622464	FALSE	NA
ENSMUSG00000010362	Rdm1	0.874468	0.000350955	1.17977	5.25653e-07	FALSE	NA
ENSMUSG00000010376	Nedd8	0.161831	0.191845	-0.182573	0.162718	FALSE	NA
ENSMUSG00000010392	Gosr1	-0.625989	0.0139055	-0.0177918	0.969322	FALSE	NA
ENSMUSG00000010406	Mrpl52	0.598475	6.5252e-06	0.524121	0.000131095	FALSE	NA
ENSMUSG00000010453	Kansl3	-0.358402	0.0041291	-0.396246	0.00159044	FALSE	NA
ENSMUSG00000010476	Ebf3	-2.17873	NA	-0.734583	NA	FALSE	NA
ENSMUSG00000010517	Faf1	-0.432616	0.000486513	0.30932	0.0148467	TRUE	NA
ENSMUSG00000010529	Gm266	0.0437661	0.988654	-0.218936	0.947058	TRUE	NA
ENSMUSG00000010538	Tsacc	1.22679	0.178674	0.614104	0.607736	FALSE	NA
ENSMUSG00000010554	Mettl16	0.178153	0.246922	-0.342851	0.0173265	FALSE	NA
ENSMUSG00000010592	Dazl	1.19788	0.233756	0.492248	0.723766	FALSE	NA
ENSMUSG00000010607	Pigyl	-0.0193179	0.966681	0.648829	0.023813	FALSE	NA
ENSMUSG00000010608	Rbm25	0.0142104	0.947887	-0.0697268	0.731133	TRUE	NA
ENSMUSG00000010609	Psen2	2.24981	8.18195e-60	-0.0215981	0.944438	FALSE	NA
ENSMUSG00000010651	Acaa1b	0.933935	0.470192	-0.510496	0.775253	FALSE	NA
ENSMUSG00000010660	Plcd1	0.121169	0.838588	1.01422	0.0137436	TRUE	NA
ENSMUSG00000010663	Fads1	0.123795	0.605171	-0.155334	0.539479	FALSE	NA
ENSMUSG00000010721	Lmbr1	0.294301	0.452617	-0.146635	0.769087	TRUE	NA
ENSMUSG00000010751	Tnfrsf22	0.229877	0.862584	-0.0273531	0.988177	FALSE	NA
ENSMUSG00000010755	Cars	0.688321	0.000877425	0.342498	0.174251	FALSE	NA
ENSMUSG00000010760	Phlda2	-1.91126	1.58058e-102	-0.0589245	0.678631	FALSE	NA
ENSMUSG00000010830	Kdelr3	0.622277	0.00336249	1.2588	1.76986e-11	FALSE	NA
ENSMUSG00000010911	Apip	0.0670629	0.798727	0.0996451	0.708248	FALSE	NA
ENSMUSG00000010914	Pdhx	-0.15432	0.376037	-0.0383949	0.869878	FALSE	NA
ENSMUSG00000010936	Vac14	-0.12923	0.538797	-0.0730943	0.771046	FALSE	NA
ENSMUSG00000011096	Akt1s1	-0.0700249	0.87591	0.157122	0.710131	FALSE	NA
ENSMUSG00000011114	Tbrg1	0.014458	0.933787	-0.0129423	0.947186	TRUE	NA
ENSMUSG00000011148	Adssl1	-0.334051	0.53097	0.924638	0.0212861	TRUE	GROUP_4
ENSMUSG00000011158	Brf1	-0.236107	0.38868	-0.566863	0.020029	FALSE	NA
ENSMUSG00000011171	Vipr2	-0.393462	NA	0.927546	NA	TRUE	NA
ENSMUSG00000011179	Odc1	2.35565	1.15256e-09	1.00921	0.0363241	TRUE	GROUP_12
ENSMUSG00000011254	Thg1l	0.017925	0.957514	-0.143038	0.633575	FALSE	NA
ENSMUSG00000011256	Adam19	-0.48385	0.068894	-1.41505	2.04719e-09	TRUE	NA
ENSMUSG00000011257	Pabpc4	0.513195	6.13982e-05	0.399387	0.00366367	TRUE	GROUP_5
ENSMUSG00000011263	Exoc3l2	0.406207	0.653126	-0.0785015	0.949615	FALSE	NA
ENSMUSG00000011267	Zfp296	1.42578	0.00549872	1.58085	0.00200953	FALSE	GROUP_14
ENSMUSG00000011305	Plin5	-0.0326889	0.977217	0.0167238	0.990754	FALSE	NA
ENSMUSG00000011306	Sugp1	0.304893	0.215618	-0.0250817	0.949615	TRUE	NA
ENSMUSG00000011382	Dhdh	1.02843	0.22769	1.93361	0.00892716	FALSE	NA
ENSMUSG00000011427	Zfp790	-0.283312	0.733168	0.388965	0.621717	FALSE	NA
ENSMUSG00000011589	Fsd1	0.596076	0.0524001	0.100775	0.836144	FALSE	NA
ENSMUSG00000011632	Pinlyp	-0.866533	0.598488	0.11925	0.953207	FALSE	NA
ENSMUSG00000011658	Fuz	-0.329772	0.611436	-0.459021	0.486919	FALSE	NA
ENSMUSG00000011751	Sptbn4	-0.741463	0.347548	-0.400024	0.662217	FALSE	NA
ENSMUSG00000011752	Pgam1	-0.293676	0.558416	-0.107637	0.860888	FALSE	NA
ENSMUSG00000011831	Evi5	-0.458857	0.00106898	-0.236251	0.141596	FALSE	NA
ENSMUSG00000011832	Evi5l	0.707552	0.490662	0.861599	0.409281	FALSE	NA
ENSMUSG00000011837	Snapc2	-0.133688	0.636145	-0.193998	0.494458	FALSE	NA
ENSMUSG00000011877	Git1	-0.0540515	0.824686	-0.499512	0.00302374	FALSE	NA
ENSMUSG00000011884	Gltp	0.444367	0.000841695	0.444118	0.00110014	FALSE	NA
ENSMUSG00000011958	Bnip2	-0.0292565	0.900872	-0.197685	0.300834	TRUE	NA
ENSMUSG00000011960	Ccnt1	0.0154627	0.929055	-0.143476	0.286759	FALSE	NA
ENSMUSG00000012017	Scarf2	-0.773594	3.94058e-05	-0.914911	8.79147e-07	FALSE	NA
ENSMUSG00000012076	Brms1l	-1.01688	1.47786e-05	-0.718537	0.00276313	TRUE	NA
ENSMUSG00000012114	Med15	-0.504273	2.425e-06	-0.258283	0.0286284	TRUE	NA
ENSMUSG00000012117	Dhdds	-0.0218074	0.955916	-0.253	0.432272	FALSE	NA
ENSMUSG00000012123	Crybg2	-0.511437	0.131313	-0.492555	0.166825	TRUE	NA
ENSMUSG00000012187	Mogat1	-2.77059	0.107547	0.0115929	NA	FALSE	NA
ENSMUSG00000012296	Tjap1	-0.0674425	0.751385	-0.30901	0.0631859	TRUE	NA
ENSMUSG00000012396	Nanog	2.01384	0.250623	1.88592	NA	TRUE	NA
ENSMUSG00000012405	Rpl15	0.488308	0.0143039	0.412309	0.0540475	FALSE	NA
ENSMUSG00000012422	Tmem167	-0.162175	0.162956	-0.0639236	0.673853	FALSE	NA
ENSMUSG00000012429	Mplkip	0.470146	0.00153007	0.460798	0.00243873	FALSE	NA
ENSMUSG00000012443	Kif11	0.373161	0.0685645	0.486768	0.0157665	FALSE	NA
ENSMUSG00000012483	Rpa3	-0.618182	0.340125	0.17785	0.84137	FALSE	NA
ENSMUSG00000012519	Mlkl	1.15576	NA	2.60152	NA	FALSE	NA
ENSMUSG00000012535	Tnpo3	-0.0718902	0.49959	-0.083961	0.452812	FALSE	NA
ENSMUSG00000012609	Ttll5	0.429017	0.0728118	0.0491618	0.897704	TRUE	NA
ENSMUSG00000012640	Zfp715	0.0701233	0.887526	0.180895	0.702158	FALSE	NA
ENSMUSG00000012848	Rps5	0.296845	1.65417e-07	0.298742	1.98947e-07	FALSE	NA
ENSMUSG00000013033	Adgrl1	0.0697653	0.712058	-0.861212	9.1792e-11	FALSE	NA
ENSMUSG00000013076	Amotl1	0.11258	0.60897	0.597744	0.000243598	FALSE	NA
ENSMUSG00000013089	Etv5	-0.14493	0.893042	-0.406248	0.699249	TRUE	GROUP_5
ENSMUSG00000013150	Gfod2	0.412588	0.416308	-0.507075	0.37431	FALSE	NA
ENSMUSG00000013155	Enkd1	0.313575	0.401839	0.320471	0.419413	FALSE	NA
ENSMUSG00000013160	Atp6v0d1	-0.392149	0.000152221	-0.206487	0.0808525	FALSE	NA
ENSMUSG00000013236	Ptprs	0.0280306	0.897631	-0.0800729	0.703185	FALSE	NA
ENSMUSG00000013275	Slc41a1	-0.0555819	0.879991	0.0729065	0.849043	FALSE	NA
ENSMUSG00000013367	Iglon5	0.380341	NA	0.716545	NA	FALSE	NA
ENSMUSG00000013415	Igf2bp1	-0.0535766	0.605171	-0.147937	0.0988216	FALSE	NA
ENSMUSG00000013419	Zfp651	-0.273346	0.555576	-0.678755	0.103871	FALSE	NA
ENSMUSG00000013465	Nelfb	-0.0950375	0.670989	-0.0902349	0.713292	FALSE	NA
ENSMUSG00000013483	Card14	-1.95496	0.120835	0.561031	0.678045	FALSE	NA
ENSMUSG00000013495	Tmem175	0.187841	0.309797	0.0195322	0.945117	FALSE	NA
ENSMUSG00000013523	Bcas1	2.62835	0.150163	1.13124	0.673853	FALSE	NA
ENSMUSG00000013539	Tango2	0.352381	0.200791	0.183101	0.596395	FALSE	NA
ENSMUSG00000013593	Ndufs2	0.0285251	0.841889	0.266187	0.00556648	FALSE	NA
ENSMUSG00000013611	Snx31	-1.05936	0.521137	0.157113	0.937498	FALSE	NA
ENSMUSG00000013622	Atraid	0.240318	0.497462	-0.351415	0.339202	FALSE	NA
ENSMUSG00000013629	Cad	0.290191	0.0340663	0.107926	0.555781	FALSE	NA
ENSMUSG00000013646	Sh3bp5l	-0.507537	0.00133307	-0.672581	1.43025e-05	FALSE	NA
ENSMUSG00000013662	Atad1	-0.182799	0.116154	0.0840085	0.565384	FALSE	NA
ENSMUSG00000013663	Pten	-0.326362	0.0998118	-0.0799528	0.772218	TRUE	NA
ENSMUSG00000013698	Pea15a	0.0321523	0.878741	-0.0725527	0.728389	TRUE	NA
ENSMUSG00000013701	Timm23	0.465778	0.55794	0.200117	0.844398	FALSE	NA
ENSMUSG00000013707	Tnfaip8l2	-1.51577	NA	0.54305	NA	FALSE	NA
ENSMUSG00000013736	Trnt1	0.356705	0.0811451	-0.372582	0.102007	FALSE	NA
ENSMUSG00000013766	Ly6g6e	0.336369	0.812367	0.737778	0.567655	FALSE	NA
ENSMUSG00000013787	Ehmt2	-0.133819	0.56246	-0.353342	0.0774163	FALSE	NA
ENSMUSG00000013822	Elof1	0.318299	0.0649198	0.101163	0.67382	FALSE	NA
ENSMUSG00000013833	Med16	-0.482849	0.160865	-0.369867	0.3291	FALSE	NA
ENSMUSG00000013846	St3gal1	0.0981249	0.899603	1.17895	0.0135869	TRUE	NA
ENSMUSG00000013858	Tmem259	0.0622059	0.819494	-0.389877	0.054478	FALSE	NA
ENSMUSG00000013878	Rnf170	0.305216	0.750741	-0.159569	0.889751	FALSE	NA
ENSMUSG00000013921	Clip3	0.560714	0.0161815	-0.33035	0.264324	FALSE	NA
ENSMUSG00000013928	1700020L13Rik	1.10992	NA	0.874333	NA	FALSE	NA
ENSMUSG00000013936	Myl2	-0.233893	0.853425	-2.18184	0.0348259	FALSE	NA
ENSMUSG00000013973	Dedd	0.081855	0.737516	0.0275086	0.928449	FALSE	NA
ENSMUSG00000013974	Mcemp1	2.60611	0.00309079	1.41747	0.206814	TRUE	GROUP8
ENSMUSG00000013997	Nit1	-0.30278	0.220596	0.216809	0.431705	FALSE	NA
ENSMUSG00000014039	Prdm15	-0.141629	0.737046	-0.342416	0.376527	FALSE	NA
ENSMUSG00000014074	Rnf168	0.488583	0.000809415	0.261631	0.130119	FALSE	NA
ENSMUSG00000014075	Dynlt2b	0.0442823	0.885431	0.26481	0.26906	FALSE	NA
ENSMUSG00000014077	Chp1	-0.52048	5.90654e-06	-0.277105	0.0285676	FALSE	NA
ENSMUSG00000014158	Trpv4	0.119207	0.919148	-0.0231059	0.988198	TRUE	NA
ENSMUSG00000014177	Tvp23b	-0.0147262	0.93976	0.0200678	0.923427	FALSE	NA
ENSMUSG00000014195	Dnajc7	0.236139	0.0685645	-0.0785673	0.661831	FALSE	NA
ENSMUSG00000014198	Zfp385c	0.00622257	0.998601	1.2174	NA	FALSE	NA
ENSMUSG00000014226	Cacybp	-0.0275473	0.85498	-0.224885	0.0351054	FALSE	NA
ENSMUSG00000014232	Cluap1	0.263327	0.418197	-0.0724711	0.870041	FALSE	NA
ENSMUSG00000014243	Zswim7	0.937028	3.73836e-06	0.41078	0.0998528	FALSE	NA
ENSMUSG00000014245	Pigl	-0.223733	0.667488	-0.938001	0.0321324	FALSE	NA
ENSMUSG00000014294	Ndufa2	0.345157	0.0158294	-0.0504173	0.823486	FALSE	NA
ENSMUSG00000014301	Pam16	0.554803	0.0682998	0.0504182	0.921894	FALSE	NA
ENSMUSG00000014303	Glis2	1.73332	1.2103e-18	1.01509	2.54172e-06	TRUE	GROUP_12
ENSMUSG00000014313	Cox6c	-0.0599582	0.566045	-0.106315	0.286276	FALSE	NA
ENSMUSG00000014329	Bicc1	1.18292	0.161551	1.61626	0.0454135	TRUE	NA
ENSMUSG00000014349	Ube2z	-0.421687	0.000289093	0.047218	0.799294	FALSE	NA
ENSMUSG00000014353	Tmem87b	-0.92971	6.42712e-10	-0.872493	4.76614e-09	FALSE	NA
ENSMUSG00000014355	Anapc1	0.0829374	0.630554	0.0329305	0.875939	FALSE	NA
ENSMUSG00000014361	Mertk	-0.664101	0.625255	0.240878	0.874267	FALSE	NA
ENSMUSG00000014402	Tsg101	0.0501057	0.83007	0.0372134	0.883866	TRUE	NA
ENSMUSG00000014418	Hps5	-0.172722	0.641108	-0.0451797	0.925282	FALSE	NA
ENSMUSG00000014426	Map3k4	-0.579913	0.000249759	-0.561343	0.000511877	FALSE	NA
ENSMUSG00000014444	Piezo1	-0.0264189	0.912117	0.111552	0.600533	TRUE	NA
ENSMUSG00000014470	Rnf166	-0.012286	0.982033	-0.433889	0.28906	FALSE	NA
ENSMUSG00000014496	Ankrd28	0.574388	0.000427771	0.551185	0.000993198	TRUE	NA
ENSMUSG00000014498	Ankrd52	-0.0397534	0.972935	-0.855353	0.385984	FALSE	NA
ENSMUSG00000014503	Pkd2l2	-1.63968	0.345986	-0.660625	NA	FALSE	NA
ENSMUSG00000014504	Srp19	0.233722	0.0078181	0.134648	0.193024	FALSE	NA
ENSMUSG00000014547	Wdfy2	-0.230116	0.402923	-0.356421	0.18139	TRUE	NA
ENSMUSG00000014550	Rbsn	-0.205671	0.534308	0.06721	0.869699	FALSE	NA
ENSMUSG00000014551	Mrps25	0.611166	0.0010338	0.0149548	0.967854	FALSE	NA
ENSMUSG00000014554	Dguok	-0.0678146	0.827871	0.161834	0.566345	FALSE	NA
ENSMUSG00000014592	Camta1	-0.189631	0.475209	0.166914	0.561529	TRUE	NA
ENSMUSG00000014599	Csf1	-0.232869	0.366489	-0.195816	0.502622	TRUE	GROUP_4
ENSMUSG00000014601	Strip1	0.674268	4.39456e-05	0.204252	0.36622	TRUE	GROUP_5
ENSMUSG00000014602	Kif1a	2.76919	0.148428	4.24777	0.0154748	FALSE	NA
ENSMUSG00000014603	Alx3	0.765392	0.241559	-0.0917485	0.931303	FALSE	NA
ENSMUSG00000014606	Slc25a11	-0.200404	0.0609121	-0.149995	0.209992	FALSE	NA
ENSMUSG00000014633	Cmc2	0.632954	0.00520865	0.328905	0.235642	FALSE	NA
ENSMUSG00000014668	Chfr	0.259268	0.130042	-0.123006	0.580567	FALSE	NA
ENSMUSG00000014748	Tex261	-0.173732	0.220589	-0.334722	0.0101852	FALSE	NA
ENSMUSG00000014763	Fam120b	-0.0202725	0.948736	-0.0449031	0.886164	FALSE	NA
ENSMUSG00000014767	Tbp	0.27811	0.267974	0.332838	0.190652	FALSE	NA
ENSMUSG00000014769	Psmb1	-0.00194315	0.987417	-0.0676795	0.488328	FALSE	NA
ENSMUSG00000014771	Pdcd2	-0.145257	0.615467	0.0623772	0.859811	FALSE	NA
ENSMUSG00000014776	Nol3	1.99708	NA	2.0907	NA	FALSE	NA
ENSMUSG00000014778	Fhod1	0.949661	1.10531e-06	0.912685	4.27862e-06	TRUE	NA
ENSMUSG00000014782	Plekhg4	0.787519	0.663614	1.13195	0.519302	FALSE	NA
ENSMUSG00000014786	Slc9a5	0.626797	0.144458	0.656441	0.144735	FALSE	NA
ENSMUSG00000014791	Elmo3	0.846104	0.541352	1.51007	0.221607	FALSE	NA
ENSMUSG00000014813	Stc1	2.52344	0.0233585	1.00086	0.528198	TRUE	GROUP8
ENSMUSG00000014837	4931428F04Rik	1.04599	0.0272568	0.908696	0.0748132	FALSE	NA
ENSMUSG00000014846	Tppp3	0.394737	0.304617	0.162562	0.749653	FALSE	NA
ENSMUSG00000014850	Msh3	0.110401	0.718038	-0.258499	0.366555	FALSE	NA
ENSMUSG00000014856	Tmem208	0.498152	0.000336749	0.00195577	0.995508	FALSE	NA
ENSMUSG00000014859	E2f4	1.14985	8.25366e-12	1.09798	9.27862e-11	TRUE	GROUP_12
ENSMUSG00000014867	Surf4	-0.30648	0.000165845	-0.0443743	0.724375	FALSE	NA
ENSMUSG00000014873	Surf2	-0.530901	0.828039	-1.31554	0.56642	FALSE	NA
ENSMUSG00000014905	Dnajb9	-0.605728	0.040542	-0.183461	0.638	FALSE	NA
ENSMUSG00000014907	Naf1	0.502407	0.000576262	-0.00322978	0.992478	TRUE	GROUP_5
ENSMUSG00000014932	Yes1	0.00395558	0.993731	0.31926	0.445468	FALSE	NA
ENSMUSG00000014956	Ppp1cb	0.17713	0.377937	0.799896	2.93886e-07	TRUE	NA
ENSMUSG00000014959	Gorasp2	-0.0312596	0.833591	0.168988	0.130944	TRUE	NA
ENSMUSG00000014980	Tsen15	-0.469969	0.086309	0.0686827	0.865552	FALSE	NA
ENSMUSG00000015002	Efr3a	-0.240551	0.0131234	0.115318	0.320485	FALSE	NA
ENSMUSG00000015013	Trappc2l	0.246808	0.113122	0.0982619	0.63359	FALSE	NA
ENSMUSG00000015016	Acsf3	1.22451	0.00499349	0.522952	0.36548	FALSE	NA
ENSMUSG00000015023	Ddx19a	0.0324494	0.8866	-0.00534095	0.986172	FALSE	NA
ENSMUSG00000015027	Galns	0.0152421	0.974973	0.354422	0.338874	FALSE	NA
ENSMUSG00000015053	Gata2	-4.05982	1.72489e-42	-2.05346	7.31596e-12	TRUE	GROUP_17
ENSMUSG00000015083	C8g	1.21992	NA	1.55714	NA	FALSE	NA
ENSMUSG00000015085	Entpd2	0.296418	0.872804	2.27655	0.0502182	FALSE	NA
ENSMUSG00000015087	Rabl6	-0.0681872	0.768848	0.0433178	0.869305	FALSE	NA
ENSMUSG00000015092	Edf1	0.0616535	0.746584	-0.135365	0.452838	FALSE	NA
ENSMUSG00000015094	Npdc1	-0.485442	0.0183631	0.199533	0.416544	FALSE	NA
ENSMUSG00000015095	Fbxw5	0.948782	0.0600973	0.479847	0.458448	FALSE	NA
ENSMUSG00000015112	Slc25a13	-0.192821	0.234697	-0.278378	0.0811055	FALSE	NA
ENSMUSG00000015120	Ube2i	-0.665394	0.22769	-0.501439	0.41451	FALSE	NA
ENSMUSG00000015126	Tsr3	-0.31212	0.144458	-0.223469	0.355091	FALSE	NA
ENSMUSG00000015127	Unkl	-0.0596524	NA	0.324902	NA	FALSE	NA
ENSMUSG00000015133	Lrrk1	-0.127751	0.744145	-1.10028	0.000132407	TRUE	NA
ENSMUSG00000015134	Aldh1a3	-1.41196	0.0184771	-1.2309	0.0383505	FALSE	NA
ENSMUSG00000015143	Actn1	-1.05074	1.19124e-17	-0.772075	1.22651e-09	TRUE	NA
ENSMUSG00000015149	Sirt2	-0.469017	0.0158935	0.249768	0.261835	FALSE	NA
ENSMUSG00000015165	Hnrnpl	-0.036279	0.816903	0.120525	0.360475	TRUE	NA
ENSMUSG00000015176	Nolc1	0.695296	8.4738e-06	0.182409	0.402213	FALSE	NA
ENSMUSG00000015189	Casd1	-0.810172	3.47176e-05	-0.762306	0.000104306	TRUE	NA
ENSMUSG00000015202	Cnksr3	-0.0341454	0.94975	0.0767169	0.883402	TRUE	GROUP_5
ENSMUSG00000015214	Mtmr1	-0.491398	0.128471	-0.0451142	0.928094	FALSE	NA
ENSMUSG00000015217	Hmgb3	1.8984	0.184282	2.93345	0.0232423	FALSE	NA
ENSMUSG00000015222	Map2	-0.283793	0.819993	2.32591	0.000331031	FALSE	NA
ENSMUSG00000015243	Abca1	-2.9128	1.98371e-09	-0.224849	0.67515	TRUE	NA
ENSMUSG00000015247	Nipsnap3b	-0.8518	0.000133217	-0.381941	0.148437	FALSE	NA
ENSMUSG00000015289	Lage3	0.400163	0.0101345	0.290489	0.0940664	FALSE	NA
ENSMUSG00000015290	Ubl4a	-0.0584357	0.742994	-0.0669532	0.723766	FALSE	NA
ENSMUSG00000015291	Gdi1	-0.788609	0.00603023	-0.552137	0.0731201	FALSE	NA
ENSMUSG00000015305	Sash1	1.24792	1.36118e-12	0.95195	2.41406e-07	TRUE	GROUP8
ENSMUSG00000015312	Gadd45b	-1.19232	7.92157e-08	-0.247353	0.407433	TRUE	NA
ENSMUSG00000015335	Zdhhc12	-0.90958	1.76568e-08	-1.89621	1.60906e-30	FALSE	NA
ENSMUSG00000015337	Endog	0.463208	0.249234	0.607668	0.122967	FALSE	NA
ENSMUSG00000015340	Cybb	-0.148709	0.850382	0.249569	0.740363	FALSE	NA
ENSMUSG00000015341	Golga7	-0.170008	0.773507	0.207335	0.725884	FALSE	NA
ENSMUSG00000015342	Xk	0.287415	0.669593	0.117129	0.886505	FALSE	NA
ENSMUSG00000015354	Pcolce2	-1.30645	0.0447593	-3.55559	0.0001786	FALSE	NA
ENSMUSG00000015357	Clpx	-0.537589	0.015079	0.0562173	0.866356	FALSE	NA
ENSMUSG00000015363	Trabd	0.370694	0.107677	0.0100736	0.981192	TRUE	NA
ENSMUSG00000015365	Mov10l1	1.79656	0.00190254	1.97652	0.000628195	FALSE	GROUP_14
ENSMUSG00000015377	Dennd6b	1.75502	0.266606	1.32171	0.481962	FALSE	NA
ENSMUSG00000015396	Cd83	-0.657847	0.805155	2.70208	0.106819	TRUE	GROUP_5
ENSMUSG00000015452	Ager	-1.16525	0.43262	-1.73252	NA	FALSE	NA
ENSMUSG00000015461	Atf6b	0.349328	0.0728071	0.195131	0.413975	FALSE	NA
ENSMUSG00000015467	Egfl8	-0.992135	0.579119	-0.0133309	0.995762	FALSE	NA
ENSMUSG00000015468	Notch4	1.34289	0.110891	0.523508	0.662464	TRUE	GROUP_5
ENSMUSG00000015474	Ppt2	-0.000221014	0.999868	-0.196217	0.600497	FALSE	NA
ENSMUSG00000015478	Rnf5	-0.187922	0.844167	1.12791	0.115839	TRUE	NA
ENSMUSG00000015488	Cacfd1	0.421789	0.127469	-0.260967	0.458131	FALSE	NA
ENSMUSG00000015501	Hivep2	-1.30371	0.177351	1.51128	0.034811	FALSE	NA
ENSMUSG00000015522	Arnt	-0.0530818	0.885967	0.472068	0.0652888	FALSE	NA
ENSMUSG00000015536	Mocs2	-0.412916	0.0244966	0.0320622	0.911778	FALSE	NA
ENSMUSG00000015542	Nat9	0.216974	0.654067	0.0287331	0.966099	TRUE	NA
ENSMUSG00000015568	Lpl	-1.66114	0.078722	2.09401	0.000922919	FALSE	NA
ENSMUSG00000015575	Atp6v0e	-0.279815	0.0358033	-0.0345442	0.868164	FALSE	NA
ENSMUSG00000015597	Zfp318	-0.0287759	0.898395	0.0109612	0.968521	FALSE	NA
ENSMUSG00000015599	Ttbk1	-1.42034	0.368525	-1.67981	0.310906	FALSE	NA
ENSMUSG00000015605	Srf	-0.532681	0.611936	0.576261	0.60184	FALSE	NA
ENSMUSG00000015619	Gata3	-0.225439	0.0694212	0.186224	0.172358	TRUE	NA
ENSMUSG00000015647	Lama5	0.411447	0.00395344	0.0856295	0.689912	TRUE	NA
ENSMUSG00000015652	Steap1	-0.31704	0.146928	-0.956503	8.89502e-07	FALSE	NA
ENSMUSG00000015653	Steap2	-0.414253	0.00285344	-1.06031	5.90984e-16	FALSE	NA
ENSMUSG00000015656	Hspa8	-0.0870516	0.95515	-0.44957	0.760111	TRUE	NA
ENSMUSG00000015659	Serac1	0.103293	0.918772	-0.205532	0.846898	FALSE	NA
ENSMUSG00000015668	Pdzd11	-0.107241	0.678656	-0.150048	0.568403	FALSE	NA
ENSMUSG00000015671	Psma2	-0.138849	0.262744	-0.0169397	0.929295	FALSE	NA
ENSMUSG00000015672	Mrpl32	-0.234919	0.370594	-0.0574619	0.869699	FALSE	NA
ENSMUSG00000015697	Setdb1	0.139667	0.723441	0.33872	0.341052	FALSE	NA
ENSMUSG00000015702	Anxa9	-1.75948	0.011556	-0.640502	0.399933	FALSE	NA
ENSMUSG00000015709	Arnt2	2.15869	0.122955	2.76122	0.0406798	FALSE	NA
ENSMUSG00000015711	Prune1	-1.03907	9.9372e-08	-0.624619	0.0018551	TRUE	NA
ENSMUSG00000015714	Cers2	-0.574113	0.0440849	-0.162621	0.687884	FALSE	NA
ENSMUSG00000015733	Capza2	-0.215426	0.0509134	0.0942567	0.495617	FALSE	NA
ENSMUSG00000015745	Plekho1	-0.115123	0.700531	-0.444044	0.0672533	TRUE	GROUP_4
ENSMUSG00000015747	Vps45	0.107655	0.857704	0.0478109	0.945382	FALSE	NA
ENSMUSG00000015748	Prpf3	0.11122	0.494574	-0.0377001	0.858659	FALSE	NA
ENSMUSG00000015749	Anp32e	0.271558	0.0790925	0.246914	0.140268	FALSE	NA
ENSMUSG00000015750	Aph1a	0.721844	0.104493	0.436893	0.420882	TRUE	NA
ENSMUSG00000015755	Tab2	-0.139355	0.406655	-0.3121	0.0366236	FALSE	NA
ENSMUSG00000015757	Ppil4	-0.0392015	0.85985	-0.118476	0.556378	FALSE	NA
ENSMUSG00000015759	Cnih1	-0.25384	0.0372127	-0.0123312	0.952226	FALSE	NA
ENSMUSG00000015766	Eps8	-0.170057	0.661409	0.602878	0.03267	FALSE	NA
ENSMUSG00000015776	Med22	-0.369028	0.160111	-0.248626	0.410467	FALSE	NA
ENSMUSG00000015790	Surf1	-0.869273	0.661261	-1.50566	0.44226	FALSE	NA
ENSMUSG00000015804	Med28	-0.256282	0.0605986	-0.140497	0.398332	FALSE	NA
ENSMUSG00000015806	Qdpr	0.131301	0.539428	0.0277231	0.925282	FALSE	NA
ENSMUSG00000015812	Gnrh1	-0.280021	0.746607	-1.03411	0.178639	FALSE	NA
ENSMUSG00000015837	Sqstm1	0.0611222	0.597844	0.0308014	0.828946	FALSE	NA
ENSMUSG00000015839	Nfe2l2	-0.31694	0.022923	0.0349553	0.872135	FALSE	NA
ENSMUSG00000015846	Rxra	-1.54066	3.32812e-32	-0.546718	1.90194e-05	TRUE	NA
ENSMUSG00000015850	Adamtsl4	-1.66104	0.000156941	-1.08945	0.0125885	TRUE	GROUP_17
ENSMUSG00000015869	Prpsap1	0.457625	0.00735756	0.19622	0.370976	FALSE	NA
ENSMUSG00000015880	Ncapg	0.567788	1.42724e-05	0.329179	0.0264423	FALSE	NA
ENSMUSG00000015882	Lcorl	0.463251	0.287475	0.841134	0.0301511	FALSE	NA
ENSMUSG00000015889	Lta4h	-0.644702	0.0102078	0.0791694	0.841802	FALSE	NA
ENSMUSG00000015932	Dstn	-0.618309	0.0437787	-0.710075	0.0235622	TRUE	GROUP_4
ENSMUSG00000015937	Macroh2a1	0.211225	0.139424	0.573892	2.43574e-06	FALSE	NA
ENSMUSG00000015942	Gtf2ird2	0.664524	0.228083	-0.121163	0.884129	TRUE	NA
ENSMUSG00000015943	Bola1	1.0937	1.47192e-07	0.532238	0.030032	FALSE	NA
ENSMUSG00000015944	Castor2	-1.40182	4.95884e-08	-0.667706	0.0118769	FALSE	NA
ENSMUSG00000015950	Ncf1	3.67994	NA	2.06815	NA	TRUE	NA
ENSMUSG00000015957	Wnt11	2.64069	0.0444299	0.515805	0.834285	TRUE	GROUP8
ENSMUSG00000015961	Adss	-0.0518023	0.736583	0.0328972	0.853882	FALSE	NA
ENSMUSG00000015966	Il17rb	-2.77717	0.00168681	-2.2645	0.00633232	FALSE	GROUP_13
ENSMUSG00000015970	Chdh	-3.71263	3.34069e-18	-1.48813	1.12869e-06	FALSE	GROUP_13
ENSMUSG00000015971	Actr8	-0.09982	0.660322	-0.106442	0.659599	TRUE	NA
ENSMUSG00000015980	Lrrc27	2.8616	9.39027e-06	2.07248	0.00383911	TRUE	GROUP_12
ENSMUSG00000015981	Stk32c	2.16556	0.153925	3.08053	0.0279415	TRUE	NA
ENSMUSG00000015994	Fnta	-0.281735	0.00711053	-0.029175	0.860421	FALSE	NA
ENSMUSG00000016018	Mtrex	0.159002	0.423292	-0.29936	0.10853	FALSE	NA
ENSMUSG00000016028	Celsr1	0.0859776	0.877258	0.281711	0.565507	TRUE	GROUP_4
ENSMUSG00000016128	Stard13	0.92259	0.041592	0.255149	0.703384	TRUE	GROUP_5
ENSMUSG00000016181	Utp25	0.779835	5.70294e-05	0.0172711	0.965427	TRUE	GROUP_5
ENSMUSG00000016200	Syt14	0.0166025	0.977227	-0.592771	0.167269	FALSE	NA
ENSMUSG00000016206	H2-M3	-0.034768	0.972675	-0.318508	0.741128	FALSE	NA
ENSMUSG00000016239	Lonrf3	-2.27584	NA	-0.506168	NA	FALSE	NA
ENSMUSG00000016252	Atp5e	-0.671212	1.12331e-07	0.168312	0.289953	FALSE	NA
ENSMUSG00000016253	Nelfcd	0.473472	0.0404147	-0.0889397	0.800211	FALSE	NA
ENSMUSG00000016256	Ctsz	-0.680358	5.1431e-08	0.0378477	0.857986	FALSE	NA
ENSMUSG00000016257	Prelid3b	0.179362	0.244146	-0.062376	0.766879	FALSE	NA
ENSMUSG00000016262	Sertad4	1.61717	2.24979e-11	-0.941746	0.00228545	FALSE	NA
ENSMUSG00000016283	H2-M2	0.11477	0.927509	-0.975771	0.377351	FALSE	NA
ENSMUSG00000016308	Ube2a	0.388412	0.000125304	0.2586	0.0207053	FALSE	NA
ENSMUSG00000016319	Slc25a5	0.0666702	0.871943	0.448796	0.144043	FALSE	NA
ENSMUSG00000016344	Ppdpf	-0.539255	0.497701	0.35882	0.668975	TRUE	NA
ENSMUSG00000016346	Kcnq2	1.54142	NA	1.32214	NA	FALSE	NA
ENSMUSG00000016356	Col20a1	-0.414988	NA	1.60247	NA	FALSE	NA
ENSMUSG00000016382	Pls3	-0.691385	8.91615e-08	-0.752733	3.94337e-09	FALSE	NA
ENSMUSG00000016386	Mpped2	0.474506	0.174076	0.270187	0.531814	FALSE	NA
ENSMUSG00000016409	Nkap	-0.147744	0.494929	0.150091	0.511849	FALSE	NA
ENSMUSG00000016427	Ndufa1	-0.944731	0.0236223	0.319047	0.567862	FALSE	NA
ENSMUSG00000016458	Wt1	-2.03572	1.12915e-22	-1.18143	2.16184e-09	TRUE	NA
ENSMUSG00000016477	E2f3	0.283155	0.170684	0.366285	0.0703305	TRUE	NA
ENSMUSG00000016481	Cr1l	-0.0528733	0.799988	0.604766	2.1434e-06	FALSE	NA
ENSMUSG00000016487	Ppfibp1	-0.376967	0.000157425	-0.769063	5.02905e-16	TRUE	NA
ENSMUSG00000016493	Cd46	-0.339394	0.827533	0.216602	0.893331	FALSE	NA
ENSMUSG00000016495	Plgrkt	-0.492249	0.0621208	0.153096	0.649866	FALSE	NA
ENSMUSG00000016496	Cd274	1.35288	0.134849	0.561513	0.652138	FALSE	NA
ENSMUSG00000016503	Gtf3a	1.2638	4.65873e-09	0.663573	0.00714583	TRUE	GROUP8
ENSMUSG00000016510	Mtif3	0.84311	5.36103e-05	0.251417	0.386347	FALSE	NA
ENSMUSG00000016520	Lnx2	0.606086	0.000910755	0.736618	3.46693e-05	TRUE	NA
ENSMUSG00000016524	Il19	1.08555	NA	-0.471845	NA	FALSE	NA
ENSMUSG00000016526	Dyrk3	1.37739	4.68887e-23	1.92428	5.67648e-47	FALSE	GROUP_14
ENSMUSG00000016528	Mapkapk2	-0.374666	0.00553152	-0.00135861	0.996442	FALSE	NA
ENSMUSG00000016534	Lamp2	-0.939172	3.77332e-18	-0.627055	1.21144e-08	FALSE	NA
ENSMUSG00000016541	Atxn10	-0.195484	0.0877807	0.0419322	0.802459	FALSE	NA
ENSMUSG00000016552	Foxred2	-0.0775003	0.877258	0.00032587	1	FALSE	NA
ENSMUSG00000016554	Eif3d	0.370275	0.00330194	0.186926	0.223816	TRUE	NA
ENSMUSG00000016559	H3f3b	0.118426	0.370594	-0.0683493	0.67483	TRUE	NA
ENSMUSG00000016619	Nup50	0.269771	0.0423268	0.0810763	0.66367	FALSE	NA
ENSMUSG00000016624	Phf21b	1.76503	0.249176	1.34622	0.456397	FALSE	NA
ENSMUSG00000016637	Ift27	0.212409	0.71804	0.208723	0.74376	FALSE	NA
ENSMUSG00000016664	Pacsin2	0.300093	0.297922	0.588174	0.0212861	TRUE	NA
ENSMUSG00000016757	Ttll12	-0.635077	1.73467e-07	-0.388845	0.00228616	FALSE	NA
ENSMUSG00000016758	Bik	-0.497247	0.146626	-0.546009	0.122187	FALSE	NA
ENSMUSG00000016763	Scube1	-1.87589	0.336573	-1.42171	0.529614	FALSE	NA
ENSMUSG00000016831	Tox4	-0.0434251	0.866009	0.0445297	0.869558	FALSE	NA
ENSMUSG00000016833	Mrps18c	0.078662	0.690296	0.299135	0.0493968	FALSE	NA
ENSMUSG00000016921	Srsf6	-0.106223	0.475209	-0.259627	0.0454681	FALSE	NA
ENSMUSG00000016933	Plcg1	1.02329	4.67043e-09	0.0216192	0.952646	FALSE	NA
ENSMUSG00000016940	Kctd2	0.345131	0.231191	-0.36316	0.247297	FALSE	NA
ENSMUSG00000016946	Kctd5	-0.778216	6.12064e-05	-0.447187	0.0385926	TRUE	NA
ENSMUSG00000016984	Etaa1	0.313885	0.103368	0.200718	0.383263	FALSE	NA
ENSMUSG00000016995	Matn4	1.38924	0.0574067	0.945496	0.273934	TRUE	NA
ENSMUSG00000017009	Sdc4	-0.420879	0.000876999	0.0110859	0.961815	TRUE	NA
ENSMUSG00000017057	Il13ra1	-2.20302	NA	-1.73385	NA	FALSE	NA
ENSMUSG00000017119	Nbr1	-0.445489	0.000308598	-0.263137	0.0567495	FALSE	NA
ENSMUSG00000017132	Cyth1	-1.23143	0.0315156	-0.0762305	0.928449	TRUE	NA
ENSMUSG00000017144	Rnd3	-0.60302	0.61923	-0.582297	0.654902	TRUE	NA
ENSMUSG00000017146	Brca1	0.814685	7.91739e-08	0.595315	0.000233451	FALSE	NA
ENSMUSG00000017167	Cntnap1	-0.500212	0.811761	0.258439	NA	FALSE	NA
ENSMUSG00000017176	Nt5c3b	0.509878	0.00749274	0.285526	0.210529	FALSE	NA
ENSMUSG00000017188	Coa3	0.0371487	0.839776	0.139563	0.369637	FALSE	NA
ENSMUSG00000017210	Med24	0.130101	0.570814	0.0712642	0.796553	FALSE	NA
ENSMUSG00000017221	Psmd3	-0.115541	0.166943	-0.309656	2.21589e-05	FALSE	NA
ENSMUSG00000017264	Exosc10	0.552138	0.000759139	0.298973	0.123694	FALSE	NA
ENSMUSG00000017286	Glod4	0.248156	0.299065	0.435111	0.0469259	FALSE	NA
ENSMUSG00000017288	Vps53	0.0852753	0.661409	0.394757	0.00627878	FALSE	NA
ENSMUSG00000017291	Taok1	-0.37223	0.000118523	-0.458824	1.70238e-06	FALSE	NA
ENSMUSG00000017299	Dnttip1	-0.145259	0.552901	-0.314534	0.155573	FALSE	NA
ENSMUSG00000017307	Acot8	0.788055	0.00957445	0.103777	0.837478	TRUE	NA
ENSMUSG00000017314	Mpp2	0.745389	0.490137	0.665469	0.579444	FALSE	NA
ENSMUSG00000017376	Nlk	0.31737	0.0185577	0.0438301	0.840176	FALSE	NA
ENSMUSG00000017386	Traf4	0.951259	1.12653e-11	0.361906	0.0323738	FALSE	NA
ENSMUSG00000017390	Aldoc	-0.0514854	0.95515	0.273872	0.747105	FALSE	NA
ENSMUSG00000017400	Stac2	-0.25634	0.791244	1.40387	0.0223727	FALSE	NA
ENSMUSG00000017404	Rpl19	0.0429737	0.889181	-0.0309301	0.931107	FALSE	NA
ENSMUSG00000017405	Nek8	0.249256	0.682488	-0.255882	0.710055	FALSE	NA
ENSMUSG00000017418	Arl5b	-0.255271	0.22308	-0.244665	0.272883	FALSE	NA
ENSMUSG00000017421	Zfp207	-0.139631	0.132445	-0.055038	0.651747	FALSE	NA
ENSMUSG00000017428	Psmd11	-0.245492	0.120428	0.077042	0.723281	FALSE	NA
ENSMUSG00000017453	Pipox	1.68371	0.0226965	-0.298803	0.821834	TRUE	GROUP8
ENSMUSG00000017466	Timp2	-1.38347	2.32941e-20	-0.893261	2.88165e-09	TRUE	NA
ENSMUSG00000017478	Zc3h18	0.220433	0.0918166	-0.123834	0.446054	FALSE	NA
ENSMUSG00000017485	Top2b	-0.76071	7.56734e-15	-0.467874	2.46241e-06	FALSE	NA
ENSMUSG00000017493	Igfbp4	-0.485048	0.00337703	-0.777586	9.81578e-07	FALSE	NA
ENSMUSG00000017499	Cdc6	1.04676	3.82968e-15	0.814757	3.53939e-09	FALSE	NA
ENSMUSG00000017548	Suz12	0.414498	7.47332e-06	0.37408	8.84819e-05	FALSE	NA
ENSMUSG00000017550	Atad5	0.183488	0.316405	-0.128888	0.554872	FALSE	NA
ENSMUSG00000017561	Crlf3	-0.352213	0.00459123	-0.351898	0.0057741	FALSE	NA
ENSMUSG00000017607	Tns4	-0.408433	0.0734858	0.13386	0.65489	FALSE	NA
ENSMUSG00000017615	Tnfaip1	-0.132515	0.281369	-0.119223	0.384228	FALSE	NA
ENSMUSG00000017631	Abr	1.13063	3.34394e-17	0.301485	0.082432	TRUE	GROUP8
ENSMUSG00000017639	Rab11fip4	-0.758292	0.00116212	-0.362524	0.18312	FALSE	NA
ENSMUSG00000017652	Cd40	0.539293	0.194193	0.337541	0.502798	FALSE	NA
ENSMUSG00000017664	Slc35c2	0.473528	0.0811834	0.0950399	0.816313	FALSE	NA
ENSMUSG00000017667	Zfp334	0.401914	0.235361	0.122939	0.795536	FALSE	NA
ENSMUSG00000017670	Elmo2	-0.493151	0.000669305	-0.378563	0.0128586	FALSE	NA
ENSMUSG00000017677	Wsb1	-0.324347	0.142308	0.247899	0.30235	FALSE	NA
ENSMUSG00000017679	Ttpal	-1.05064	8.09056e-05	-0.0553365	0.893365	FALSE	NA
ENSMUSG00000017686	Rhot1	-0.504353	9.92159e-08	-0.210919	0.051438	FALSE	NA
ENSMUSG00000017692	Rhbdl3	-1.89581	0.0988041	-1.0361	0.396914	FALSE	NA
ENSMUSG00000017697	Ada	0.064126	0.883465	0.811906	0.00285246	FALSE	NA
ENSMUSG00000017707	Serinc3	-0.719672	5.62627e-10	-0.298143	0.0258613	FALSE	NA
ENSMUSG00000017715	Pgs1	1.26009	1.52903e-11	0.482614	0.0334208	FALSE	NA
ENSMUSG00000017716	Birc5	0.328218	0.00149422	0.18116	0.138423	FALSE	NA
ENSMUSG00000017718	Afmid	0.0179895	0.988654	-0.448282	0.692586	FALSE	NA
ENSMUSG00000017721	Pigt	0.177664	0.542926	-0.16999	0.600939	FALSE	NA
ENSMUSG00000017723	Wfdc2	-1.27256	1.61494e-07	-0.727257	0.00645358	TRUE	NA
ENSMUSG00000017724	Etv4	0.51661	0.6963	2.25729	0.00899824	TRUE	NA
ENSMUSG00000017734	Dbndd2	-0.126645	0.899713	-0.440253	0.647165	FALSE	NA
ENSMUSG00000017737	Mmp9	0.954707	0.000116141	1.17185	1.52157e-06	TRUE	NA
ENSMUSG00000017740	Slc12a5	-0.194913	0.888792	0.316731	0.814353	TRUE	NA
ENSMUSG00000017747	Ghdc	-0.727803	0.00289368	0.0440827	0.913967	FALSE	NA
ENSMUSG00000017754	Pltp	-0.951997	3.9085e-15	-0.0516578	0.793841	FALSE	NA
ENSMUSG00000017756	Slc12a7	-0.237346	0.455877	0.313709	0.310882	TRUE	NA
ENSMUSG00000017760	Ctsa	0.322686	0.601706	0.330154	0.618002	FALSE	NA
ENSMUSG00000017764	Zswim1	-0.14712	0.649133	0.156562	0.638917	TRUE	NA
ENSMUSG00000017765	Slc12a4	-0.160758	0.513145	-0.567304	0.0052347	FALSE	NA
ENSMUSG00000017774	Myo1c	-0.478985	3.66185e-06	0.0693059	0.65996	FALSE	NA
ENSMUSG00000017776	Crk	-0.280736	0.00184093	-0.193265	0.048592	FALSE	NA
ENSMUSG00000017778	Cox7c	-0.0762151	0.752839	-0.150497	0.51688	FALSE	NA
ENSMUSG00000017781	Pitpna	-0.417158	2.37434e-07	-0.167697	0.0743937	FALSE	NA
ENSMUSG00000017801	Mlx	-0.220212	0.279507	-0.0512185	0.857986	FALSE	NA
ENSMUSG00000017802	Retreg3	-0.0455735	0.927439	-0.25559	0.559758	FALSE	NA
ENSMUSG00000017817	Jph2	0.0622778	0.955381	-2.25922	0.0195405	FALSE	NA
ENSMUSG00000017830	Dhx58	2.61035	0.158326	2.6364	0.181584	FALSE	NA
ENSMUSG00000017831	Rab5a	-0.531415	0.197685	-0.395611	0.394456	TRUE	NA
ENSMUSG00000017837	Nkiras2	-0.227434	0.295123	0.0181152	0.955437	FALSE	NA
ENSMUSG00000017843	Ppp2r5c	-0.0312394	0.82613	-0.181367	0.0894673	TRUE	NA
ENSMUSG00000017858	Ift52	-0.0717185	0.80417	-0.0685042	0.823766	FALSE	NA
ENSMUSG00000017861	Mybl2	2.07124	5.66156e-28	0.743849	0.00105006	TRUE	GROUP8
ENSMUSG00000017868	Sgk2	-5.44344	4.11823e-05	-2.66771	0.0100129	FALSE	GROUP_13
ENSMUSG00000017897	Eya2	-2.89647	1.99617e-13	-1.65636	7.91476e-07	TRUE	GROUP_17
ENSMUSG00000017929	B4galt5	0.0382232	0.873751	0.726084	4.76224e-07	TRUE	NA
ENSMUSG00000017969	Ptgis	2.14282	0.00243618	1.16189	0.190473	FALSE	NA
ENSMUSG00000017978	Cadps2	3.02211	0.072639	3.9553	0.0126038	FALSE	NA
ENSMUSG00000017999	Ddx27	0.555646	7.74871e-07	0.269068	0.0404688	FALSE	NA
ENSMUSG00000018001	Cyth3	-0.0325101	0.910685	-0.446072	0.0279267	TRUE	NA
ENSMUSG00000018008	Cyth4	-0.950001	0.650048	0.596315	0.750295	TRUE	GROUP_5
ENSMUSG00000018012	Rac3	0.634802	0.205729	1.17864	0.00831195	FALSE	NA
ENSMUSG00000018040	Rrp7a	0.415303	0.422659	0.394909	0.485702	FALSE	NA
ENSMUSG00000018042	Cyb5r3	-0.668552	1.08576e-10	-0.0224038	0.904821	TRUE	GROUP_4
ENSMUSG00000018068	Ints2	0.0466209	0.772454	-0.0275963	0.879442	FALSE	NA
ENSMUSG00000018076	Med13l	1.00931	9.46853e-16	1.39203	3.33728e-30	TRUE	NA
ENSMUSG00000018102	H2bc4	0.107346	0.786844	0.702869	0.0102857	FALSE	NA
ENSMUSG00000018126	Baiap2l2	0.116134	0.957396	0.550718	0.779387	FALSE	NA
ENSMUSG00000018143	Mafk	0.231748	0.490734	0.151535	0.701743	TRUE	NA
ENSMUSG00000018160	Med1	0.172763	0.136944	-0.0293509	0.866356	FALSE	NA
ENSMUSG00000018166	Erbb3	0.615596	0.0301827	1.27741	2.73606e-07	TRUE	NA
ENSMUSG00000018167	Stard3	-0.11923	0.564539	0.134202	0.527574	FALSE	NA
ENSMUSG00000018168	Ikzf3	-0.991247	NA	-0.268665	NA	FALSE	NA
ENSMUSG00000018171	Vmp1	-0.017668	0.920154	0.00243141	0.992024	FALSE	NA
ENSMUSG00000018189	Uchl5	0.152413	0.143624	0.116571	0.322499	FALSE	NA
ENSMUSG00000018196	Glrx2	-0.214016	0.178974	-0.483916	0.0007687	TRUE	NA
ENSMUSG00000018199	Ro60	0.00438182	0.98947	0.0177367	0.960854	FALSE	NA
ENSMUSG00000018209	Stk4	0.265832	0.0319749	-0.0576979	0.756782	TRUE	NA
ENSMUSG00000018217	Pmp22	-0.469222	0.0180456	-0.114542	0.688769	TRUE	GROUP_4
ENSMUSG00000018238	Gdf9	-0.236972	0.726002	-0.240556	0.742372	FALSE	NA
ENSMUSG00000018239	Zcchc10	0.431346	6.2079e-05	-0.0126442	0.951458	FALSE	NA
ENSMUSG00000018286	Psmb6	0.296154	0.0168009	0.0311929	0.876066	FALSE	NA
ENSMUSG00000018287	Spag7	0.200521	0.204089	-0.0829916	0.692371	FALSE	NA
ENSMUSG00000018293	Pfn1	-0.22557	0.742733	0.65708	0.273169	FALSE	NA
ENSMUSG00000018322	Tomm34	0.659547	2.36826e-06	0.414732	0.00741585	FALSE	NA
ENSMUSG00000018326	Ywhab	-0.0451663	0.628155	-0.00996734	0.936779	FALSE	NA
ENSMUSG00000018334	Ksr1	-0.732424	3.29468e-06	-0.969249	4.20362e-10	TRUE	GROUP_4
ENSMUSG00000018339	Gpx3	0.199184	0.224698	-0.732908	1.44432e-07	FALSE	NA
ENSMUSG00000018340	Anxa6	-0.618045	1.30028e-05	-0.434465	0.00438996	FALSE	NA
ENSMUSG00000018347	Zkscan6	0.158154	0.700687	0.316561	0.404777	FALSE	NA
ENSMUSG00000018363	Smurf2	-0.118115	0.426621	-0.204787	0.142683	FALSE	NA
ENSMUSG00000018372	Cep95	0.327427	0.233592	0.31215	0.290987	FALSE	NA
ENSMUSG00000018377	Vezf1	1.56072	1.70739e-34	0.400536	0.0108687	FALSE	NA
ENSMUSG00000018378	Cuedc1	1.19113	2.79384e-07	0.45097	0.125859	TRUE	NA
ENSMUSG00000018379	Srsf1	-0.124801	0.504435	0.0046949	0.988124	FALSE	NA
ENSMUSG00000018387	Shroom1	-0.829843	0.0189258	-0.42599	0.293136	FALSE	NA
ENSMUSG00000018395	Kif3a	-0.342693	0.0670157	-0.230958	0.278084	FALSE	NA
ENSMUSG00000018398	Septin8	-0.105086	0.424496	-0.00194536	0.993546	FALSE	NA
ENSMUSG00000018401	Mtmr4	-0.705492	2.14538e-11	-0.136655	0.319855	FALSE	NA
ENSMUSG00000018405	Mrm1	-0.111798	0.671666	-0.471821	0.0246214	TRUE	NA
ENSMUSG00000018411	Mapt	0.181611	0.564961	0.211298	0.525627	FALSE	NA
ENSMUSG00000018412	Kansl1	-0.228881	0.232649	-0.175161	0.425551	FALSE	NA
ENSMUSG00000018415	Gid4	-0.165153	0.545886	0.142265	0.629877	FALSE	NA
ENSMUSG00000018417	Myo1b	0.849924	2.13904e-05	1.13045	3.09983e-09	TRUE	NA
ENSMUSG00000018425	Dhx40	0.507867	0.0001404	-0.0018732	0.995508	FALSE	NA
ENSMUSG00000018427	Ypel2	-0.810738	0.0300579	-0.16279	0.754681	TRUE	GROUP_4
ENSMUSG00000018428	Akap1	0.162297	0.261359	0.386478	0.00182685	FALSE	NA
ENSMUSG00000018433	Nol11	0.488722	0.000185504	0.132245	0.472721	FALSE	NA
ENSMUSG00000018442	Derl2	-0.0597779	0.69697	-0.065258	0.690408	FALSE	NA
ENSMUSG00000018446	C1qbp	-0.0291357	0.882576	0.297087	0.0321324	FALSE	NA
ENSMUSG00000018449	Rpain	-0.181803	0.346224	-0.393267	0.0234129	FALSE	NA
ENSMUSG00000018451	6330403K07Rik	1.5637	0.274774	-0.377821	0.872468	FALSE	NA
ENSMUSG00000018470	Kcnab3	0.934524	0.261602	1.35037	0.081915	FALSE	NA
ENSMUSG00000018474	Chd3	-0.0170069	0.978739	0.869159	0.0240316	FALSE	NA
ENSMUSG00000018476	Kdm6b	0.526911	0.123839	1.48311	1.19872e-07	FALSE	NA
ENSMUSG00000018479	1700125H20Rik	-1.47453	0.330588	-1.13544	0.478243	FALSE	NA
ENSMUSG00000018481	Appbp2	-0.074556	0.492349	-0.254695	0.0041022	FALSE	NA
ENSMUSG00000018500	Adora2b	1.56306	0.0505689	0.187932	0.894605	FALSE	NA
ENSMUSG00000018501	Ncor1	-0.255428	0.00173662	-0.266752	0.00134793	FALSE	NA
ENSMUSG00000018507	Trpv2	-0.762252	2.24788e-05	0.854846	5.12122e-08	FALSE	NA
ENSMUSG00000018509	Cenpv	0.161538	0.526466	0.143547	0.605765	FALSE	NA
ENSMUSG00000018537	Pcgf2	0.521439	0.00378189	-0.0433618	0.888533	FALSE	NA
ENSMUSG00000018541	Cwc25	0.119509	0.507198	0.0280429	0.9089	FALSE	NA
ENSMUSG00000018543	1700001P01Rik	0.426483	NA	1.43302	NA	FALSE	NA
ENSMUSG00000018547	Pip4k2b	-0.407844	0.00620152	-0.224543	0.187794	FALSE	NA
ENSMUSG00000018548	Trim37	0.298626	0.0920566	-0.119476	0.617063	TRUE	NA
ENSMUSG00000018554	Ybx2	0.0684722	0.92023	0.40133	0.478243	FALSE	NA
ENSMUSG00000018559	Ctdnep1	0.272032	0.19437	0.494485	0.00943169	FALSE	NA
ENSMUSG00000018565	Elp5	0.28156	0.0827004	-0.0298204	0.909569	FALSE	NA
ENSMUSG00000018566	Slc2a4	0.520222	0.324523	0.320439	0.616586	FALSE	NA
ENSMUSG00000018567	Gabarap	-0.356498	0.00639178	0.0561739	0.775672	FALSE	NA
ENSMUSG00000018569	Cldn7	1.32954	0.583729	4.82246	0.00343243	FALSE	NA
ENSMUSG00000018570	2810408A11Rik	2.60107	0.0667948	3.05627	0.0301239	FALSE	NA
ENSMUSG00000018572	Phf23	0.0379628	0.840844	0.0614088	0.750295	FALSE	NA
ENSMUSG00000018574	Acadvl	-0.172914	0.404726	-0.180693	0.410952	FALSE	NA
ENSMUSG00000018581	Dnah11	1.22769	0.504408	1.68111	NA	TRUE	NA
ENSMUSG00000018583	G3bp1	0.317107	0.00108658	0.328072	0.000955015	FALSE	NA
ENSMUSG00000018585	Atox1	0.26126	0.0113137	0.401829	3.9572e-05	FALSE	NA
ENSMUSG00000018593	Sparc	0.570002	9.68737e-07	0.0324844	0.874473	TRUE	NA
ENSMUSG00000018599	Mief2	0.0808121	0.84674	0.188428	0.623236	FALSE	NA
ENSMUSG00000018604	Tbx3	-0.93076	5.17941e-13	-0.48002	0.00068097	FALSE	NA
ENSMUSG00000018648	Dusp14	-0.562664	2.26809e-05	-0.459065	0.00100941	FALSE	NA
ENSMUSG00000018651	Tada2a	0.351345	0.00678918	-0.230743	0.127518	FALSE	NA
ENSMUSG00000018659	Pnpo	0.0367238	0.84505	-0.44128	0.000437006	FALSE	NA
ENSMUSG00000018661	Cog1	-0.0803516	0.850421	0.368822	0.259694	FALSE	NA
ENSMUSG00000018666	Cbx1	0.137331	0.13351	-0.0678923	0.560747	FALSE	NA
ENSMUSG00000018669	Cdk5rap3	0.660387	0.00141815	0.0179729	0.964487	FALSE	NA
ENSMUSG00000018672	Copz2	-0.589472	0.329892	-0.0630356	0.942665	FALSE	NA
ENSMUSG00000018677	Slc25a39	1.81705	1.6054e-37	0.965076	2.00047e-10	FALSE	NA
ENSMUSG00000018678	Sp2	0.106748	0.691952	0.245092	0.303782	FALSE	NA
ENSMUSG00000018697	Aatf	0.442036	0.0323674	0.2781	0.251165	FALSE	NA
ENSMUSG00000018707	Dync1h1	-0.33609	0.195427	-0.37837	0.165801	FALSE	NA
ENSMUSG00000018727	Cpsf4l	2.53103	0.0796774	1.52305	0.407035	TRUE	GROUP_5
ENSMUSG00000018733	Pex12	0.174056	0.522485	-0.0146314	0.97229	FALSE	NA
ENSMUSG00000018736	Ndel1	-0.754839	3.37593e-12	-0.39266	0.000842583	FALSE	NA
ENSMUSG00000018740	Slc25a35	-0.124229	0.883005	-0.108494	0.907997	FALSE	NA
ENSMUSG00000018750	Zbtb4	-1.16514	3.58325e-06	-0.662691	0.0109165	FALSE	NA
ENSMUSG00000018752	Tnfsfm13	0.512539	NA	-1.88808	NA	FALSE	NA
ENSMUSG00000018761	Mpdu1	-0.0512228	0.74419	-0.261332	0.0292887	FALSE	NA
ENSMUSG00000018765	Fxr2	-0.0390496	0.792278	-0.434287	1.09732e-05	FALSE	NA
ENSMUSG00000018770	Atp5g3	-0.326804	0.0140744	0.219953	0.148826	FALSE	NA
ENSMUSG00000018774	Cd68	-0.776208	0.0242619	1.43054	6.65977e-08	FALSE	NA
ENSMUSG00000018796	Acsl1	-0.634722	0.0168695	0.128117	0.723288	FALSE	NA
ENSMUSG00000018800	Abca5	-0.050089	0.950626	-0.385915	0.582276	FALSE	NA
ENSMUSG00000018809	Smyd4	-0.062168	0.84674	-0.268008	0.310511	FALSE	NA
ENSMUSG00000018819	Lsp1	-0.895605	0.0934118	-0.556545	0.363702	FALSE	NA
ENSMUSG00000018820	Zfyve27	-0.343352	0.175164	-0.586841	0.0147062	FALSE	NA
ENSMUSG00000018821	Avpi1	-0.0386068	0.871271	-0.0086023	0.976752	TRUE	NA
ENSMUSG00000018822	Sfrp5	0.0366815	0.965752	-0.380238	0.623549	FALSE	NA
ENSMUSG00000018841	Rad51d	-0.194139	0.351868	-0.0729191	0.785633	FALSE	NA
ENSMUSG00000018845	Unc45b	-0.280209	0.719296	-0.538143	0.476781	FALSE	NA
ENSMUSG00000018846	Pank3	-0.456064	0.00342231	-0.127775	0.543995	TRUE	NA
ENSMUSG00000018848	Rars	0.23042	0.0287131	0.175716	0.133683	FALSE	NA
ENSMUSG00000018849	Wwc1	0.540528	5.47842e-05	0.629118	1.96761e-06	TRUE	NA
ENSMUSG00000018858	Mrpl58	0.606771	0.00443912	-0.100066	0.768886	TRUE	NA
ENSMUSG00000018861	Fdxr	0.214436	0.496628	-0.273274	0.41524	FALSE	NA
ENSMUSG00000018865	Sult4a1	0.0147308	0.971555	0.575845	0.0288565	FALSE	NA
ENSMUSG00000018882	Mrpl45	0.00580192	0.974973	0.237817	0.0511923	FALSE	NA
ENSMUSG00000018893	Mb	-1.67338	0.286013	0.718704	0.622312	TRUE	NA
ENSMUSG00000018899	Irf1	0.246117	0.18138	-0.386145	0.0333523	FALSE	NA
ENSMUSG00000018900	Slc22a5	-1.13737	0.032277	-0.119599	0.877544	FALSE	NA
ENSMUSG00000018906	P4ha2	-1.03145	7.74595e-11	-0.830422	2.08526e-07	TRUE	NA
ENSMUSG00000018909	Arrb1	-0.235131	0.282246	-0.752219	6.5424e-05	FALSE	NA
ENSMUSG00000018920	Cxcl16	-0.154073	0.650776	-0.862778	0.00081433	FALSE	NA
ENSMUSG00000018921	Pelp1	0.47343	4.27669e-06	0.0839573	0.591213	FALSE	NA
ENSMUSG00000018923	Med11	-0.572483	0.0020598	-0.258091	0.242864	FALSE	NA
ENSMUSG00000018931	Natd1	0.463714	0.0385873	-0.0434719	0.908372	TRUE	NA
ENSMUSG00000018932	Map2k3	0.232824	0.108381	0.587699	2.43574e-06	FALSE	NA
ENSMUSG00000018965	Ywhah	-0.363708	0.0025036	-0.341206	0.0060439	FALSE	NA
ENSMUSG00000018974	Sart3	0.221191	0.106573	0.153705	0.331179	FALSE	NA
ENSMUSG00000018983	E2f2	0.850945	0.12722	-0.355514	0.667648	FALSE	NA
ENSMUSG00000018995	Nars2	-0.0902162	0.900872	0.326835	0.605319	FALSE	NA
ENSMUSG00000018999	Slc35b4	-0.438641	0.0141304	-0.434184	0.0172449	FALSE	NA
ENSMUSG00000019027	Dnah1	-1.28961	NA	-0.595782	NA	FALSE	NA
ENSMUSG00000019039	Dalrd3	0.103225	0.697237	-0.458768	0.0309536	FALSE	NA
ENSMUSG00000019054	Fis1	-0.131718	0.511442	-0.426747	0.0105101	FALSE	NA
ENSMUSG00000019055	Plod1	0.380664	0.0540239	-0.156806	0.551366	FALSE	NA
ENSMUSG00000019066	Rab3d	-1.27051	0.000130907	-0.302088	0.477419	FALSE	NA
ENSMUSG00000019080	Mfsd3	0.580208	0.163241	0.0215196	0.976866	FALSE	NA
ENSMUSG00000019082	Slc25a22	-1.02258	0.00631936	-0.0990836	0.859403	FALSE	NA
ENSMUSG00000019087	Atp6ap1	-0.524714	0.000681705	-0.402095	0.0159373	FALSE	NA
ENSMUSG00000019088	Dnase1l1	-0.853217	0.00615985	0.156931	0.716684	FALSE	NA
ENSMUSG00000019124	Scrn1	0.212028	0.613921	-1.49025	1.34716e-05	FALSE	NA
ENSMUSG00000019132	BC005537	-0.411381	0.00492657	-0.123011	0.527112	FALSE	NA
ENSMUSG00000019139	Isyna1	1.0422	2.93812e-11	0.156532	0.51349	FALSE	NA
ENSMUSG00000019143	Hars2	-0.163475	0.459577	-0.21405	0.338874	FALSE	NA
ENSMUSG00000019158	Tmem160	0.0656554	0.764089	-0.237215	0.194692	FALSE	NA
ENSMUSG00000019173	Rab5c	-0.142987	0.261111	-0.194355	0.127036	FALSE	NA
ENSMUSG00000019179	Mdh2	0.138392	0.30152	0.0482322	0.790632	FALSE	NA
ENSMUSG00000019188	H13	0.205478	0.339395	-0.0924515	0.741168	FALSE	NA
ENSMUSG00000019189	Rnf145	0.0544219	0.835033	0.957934	8.3727e-10	FALSE	NA
ENSMUSG00000019194	Scn1b	0.0121295	0.964232	-0.298155	0.119252	FALSE	NA
ENSMUSG00000019210	Atp6v1e1	-0.00157488	0.992615	-0.188185	0.123484	TRUE	NA
ENSMUSG00000019214	Chtf18	0.305602	0.33148	-0.0101399	0.985601	FALSE	NA
ENSMUSG00000019230	Lhx9	3.03893	0.0141867	1.38522	0.416824	FALSE	NA
ENSMUSG00000019235	Rps6kl1	0.0981741	0.870465	0.12588	0.841314	FALSE	NA
ENSMUSG00000019254	Ppp1r12c	0.37158	0.0327458	0.369597	0.0391625	FALSE	NA
ENSMUSG00000019256	Ahr	0.106849	0.955543	1.2424	0.374342	FALSE	NA
ENSMUSG00000019261	Map1s	-0.154363	0.490734	-0.104886	0.687702	TRUE	NA
ENSMUSG00000019295	Tmem129	-0.979558	0.0122421	-0.655163	0.119477	FALSE	NA
ENSMUSG00000019297	Nop9	0.0905185	0.59182	0.199012	0.185179	FALSE	NA
ENSMUSG00000019302	Atp6v0a1	1.06255	4.08184e-07	0.623125	0.0088384	FALSE	NA
ENSMUSG00000019303	Psmc3ip	0.591055	0.0355003	0.294943	0.407173	FALSE	NA
ENSMUSG00000019312	Grb7	-0.00641758	0.980855	0.616597	1.65297e-05	FALSE	NA
ENSMUSG00000019320	Noxo1	-0.800243	0.49648	0.0854182	0.954836	FALSE	NA
ENSMUSG00000019326	Aoc3	-1.42531	NA	-0.968464	NA	FALSE	NA
ENSMUSG00000019338	Zfp687	-0.111716	0.628742	-0.204863	0.35016	FALSE	NA
ENSMUSG00000019359	Gdpd2	-2.42777	0.000103395	-6.91058	2.26075e-08	FALSE	GROUP_13
ENSMUSG00000019362	D8Ertd738e	0.409314	0.0230097	0.101719	0.698173	FALSE	NA
ENSMUSG00000019368	Sec14l4	-0.0875487	0.942259	0.257244	0.821533	FALSE	NA
ENSMUSG00000019370	Calm3	-0.0401684	0.757496	-0.139134	0.201093	FALSE	NA
ENSMUSG00000019373	Cops3	-0.0333278	0.877466	-0.0293279	0.901182	FALSE	NA
ENSMUSG00000019428	Fkbp8	0.0432446	0.866189	-0.0547757	0.840711	FALSE	NA
ENSMUSG00000019432	Ddx39b	0.642764	1.06549e-05	0.0571708	0.820396	FALSE	NA
ENSMUSG00000019433	Gipc1	-1.19775	0.00134269	0.245214	0.594097	FALSE	NA
ENSMUSG00000019437	Tlcd1	0.313389	0.0393264	-0.196058	0.288698	FALSE	NA
ENSMUSG00000019461	Plscr3	-0.297497	0.224554	-0.34342	0.171775	FALSE	NA
ENSMUSG00000019467	Arhgef25	-0.558314	0.00734226	-0.72342	0.000425589	FALSE	NA
ENSMUSG00000019470	Xab2	0.371703	0.0915201	0.169298	0.55238	FALSE	NA
ENSMUSG00000019471	Cdc37	0.267802	0.0191518	0.125415	0.386512	FALSE	NA
ENSMUSG00000019478	Rab4a	-0.0930013	0.847595	-0.576729	0.123062	FALSE	NA
ENSMUSG00000019487	Trip10	-0.36801	0.671564	0.918928	0.233731	FALSE	NA
ENSMUSG00000019494	Cops6	-0.176649	0.302157	-0.0314449	0.8971	FALSE	NA
ENSMUSG00000019505	Ubb	-1.20658	0.0159396	0.0328044	0.972103	FALSE	NA
ENSMUSG00000019518	Ap4m1	0.299221	0.474738	0.208785	0.66845	FALSE	NA
ENSMUSG00000019528	Gyg	0.246451	0.548742	0.282985	0.508126	FALSE	NA
ENSMUSG00000019539	Rcn3	1.04896	0.0296141	-0.692399	0.261835	FALSE	NA
ENSMUSG00000019558	Slc6a8	-1.54169	1.59659e-23	-1.37536	3.99226e-20	FALSE	NA
ENSMUSG00000019564	Arid3a	-0.272226	0.0748872	0.241466	0.144317	TRUE	GROUP_4
ENSMUSG00000019577	Pdk4	1.55324	NA	0.726294	NA	FALSE	NA
ENSMUSG00000019578	Ubxn6	-0.170728	0.386257	-0.490603	0.00367848	FALSE	NA
ENSMUSG00000019579	Mydgf	-0.330245	0.0718014	-0.272336	0.17392	FALSE	NA
ENSMUSG00000019590	Cyb561	0.405391	0.224247	0.162441	0.715961	FALSE	NA
ENSMUSG00000019647	Sema6a	0.647645	0.449238	-0.739943	0.469031	TRUE	NA
ENSMUSG00000019659	Ccdc12	0.0347882	0.938565	-0.0148606	0.977609	TRUE	NA
ENSMUSG00000019689	Fmc1	0.208321	0.497697	0.284981	0.350868	FALSE	NA
ENSMUSG00000019699	Akt3	0.298661	0.0949227	-0.340741	0.0747317	TRUE	NA
ENSMUSG00000019710	Mrpl24	0.536226	0.0093292	0.265885	0.298092	FALSE	NA
ENSMUSG00000019715	Gle1	0.196037	0.278216	0.0213892	0.93927	TRUE	NA
ENSMUSG00000019718	L3hypdh	1.35094	0.0096213	1.19808	0.0307818	FALSE	GROUP_14
ENSMUSG00000019726	Lyst	-0.288508	0.525358	-0.465802	0.291751	FALSE	NA
ENSMUSG00000019731	Slc35e1	0.774285	5.77459e-07	0.466324	0.00720622	FALSE	NA
ENSMUSG00000019732	Calr3	2.58787	0.177592	1.93181	NA	FALSE	NA
ENSMUSG00000019734	Tmc4	0.674076	0.423191	-0.153179	0.900185	FALSE	NA
ENSMUSG00000019737	Syne4	0.54528	0.531123	0.313133	0.768808	FALSE	NA
ENSMUSG00000019738	Polr2i	0.509184	0.00446181	-0.000349454	1	FALSE	NA
ENSMUSG00000019761	Krt10	0.0417683	0.960536	0.791669	0.157749	FALSE	NA
ENSMUSG00000019763	Rmnd1	0.264028	0.517167	0.294896	0.491336	TRUE	NA
ENSMUSG00000019773	Fbxo5	1.27558	4.2495e-15	0.986339	5.46057e-09	FALSE	NA
ENSMUSG00000019774	Mtrf1l	-0.0306904	0.934437	0.0153045	0.972391	FALSE	NA
ENSMUSG00000019775	Rgs17	-2.40689	0.125146	0.935182	0.434674	FALSE	NA
ENSMUSG00000019777	Hdac2	0.14848	0.346728	-0.15848	0.354437	FALSE	NA
ENSMUSG00000019779	Frk	-1.03054	0.101305	-0.882267	0.188206	TRUE	GROUP_4
ENSMUSG00000019782	Rwdd1	-0.140623	0.563189	0.134615	0.596287	FALSE	NA
ENSMUSG00000019790	Stxbp5	-0.801998	0.010202	-0.282774	0.463697	FALSE	NA
ENSMUSG00000019791	Hint3	-0.180192	0.533941	0.624663	0.00441773	FALSE	NA
ENSMUSG00000019792	Trmt11	-0.0873655	0.786223	0.229243	0.409049	FALSE	NA
ENSMUSG00000019794	Katna1	0.00306337	0.988654	-0.121686	0.47017	FALSE	NA
ENSMUSG00000019795	Pcmt1	-0.277487	0.0926154	-0.446304	0.00450284	TRUE	NA
ENSMUSG00000019796	Lrp11	-0.685616	0.0796119	-0.132546	0.801342	TRUE	GROUP_5
ENSMUSG00000019797	Mtres1	0.200369	0.306815	0.306207	0.101631	FALSE	NA
ENSMUSG00000019802	Sec63	-0.353751	0.00473368	0.0307853	0.876548	FALSE	NA
ENSMUSG00000019804	Snx3	-0.62464	0.0284113	0.0415793	0.932455	FALSE	NA
ENSMUSG00000019806	Aig1	-0.428979	0.29712	0.968774	0.00258304	FALSE	NA
ENSMUSG00000019808	Adat2	0.668406	0.00213693	0.323641	0.230775	FALSE	NA
ENSMUSG00000019809	Pex3	-0.222322	0.503938	-0.023179	0.960927	FALSE	NA
ENSMUSG00000019810	Fuca2	-0.643322	2.02575e-07	0.100855	0.563757	FALSE	NA
ENSMUSG00000019813	Cep57l1	0.0940587	0.787385	0.131253	0.711347	FALSE	NA
ENSMUSG00000019814	Ltv1	-0.230021	0.0571015	-0.0904343	0.559976	FALSE	NA
ENSMUSG00000019818	Cd164	-0.167601	0.199122	0.58353	4.43668e-08	TRUE	NA
ENSMUSG00000019820	Utrn	-0.664288	9.14191e-06	-0.604711	8.89092e-05	TRUE	GROUP_4
ENSMUSG00000019822	Smpd2	0.633562	0.0323683	0.740004	0.0113936	FALSE	NA
ENSMUSG00000019823	Mical1	1.11532	0.00647065	1.34321	0.000788152	TRUE	GROUP_12
ENSMUSG00000019826	Zbtb24	0.310649	0.179547	0.167264	0.562116	TRUE	NA
ENSMUSG00000019831	Wasf1	1.08376	0.0250315	0.118596	0.885678	FALSE	NA
ENSMUSG00000019832	Rab32	-1.30863	3.99302e-11	-1.40539	1.03641e-12	FALSE	GROUP_13
ENSMUSG00000019837	Gtf3c6	0.204354	0.201555	-0.188611	0.291738	FALSE	NA
ENSMUSG00000019838	Slc16a10	1.74619	0.0537877	1.48378	0.138408	TRUE	GROUP_5
ENSMUSG00000019841	Rev3l	-0.416284	0.229425	-0.160979	0.71793	FALSE	NA
ENSMUSG00000019842	Traf3ip2	0.705139	0.0378645	0.274926	0.551061	FALSE	NA
ENSMUSG00000019843	Fyn	1.03346	0.00320972	0.814664	0.032835	TRUE	GROUP8
ENSMUSG00000019845	Tube1	0.617525	0.107382	0.567653	0.169559	FALSE	NA
ENSMUSG00000019846	Lama4	2.08628	NA	4.11537	NA	FALSE	NA
ENSMUSG00000019848	Popdc3	-0.294277	0.72838	-1.02961	0.182914	FALSE	NA
ENSMUSG00000019849	Prep	-0.451688	2.9037e-08	-0.29953	0.000506082	FALSE	NA
ENSMUSG00000019850	Tnfaip3	0.551091	0.567114	-0.451589	0.700122	TRUE	GROUP_5
ENSMUSG00000019851	Perp	0.197217	0.191524	0.333309	0.019432	TRUE	GROUP_5
ENSMUSG00000019852	Arfgef3	-1.22789	0.00111939	-0.591901	0.176524	FALSE	NA
ENSMUSG00000019853	Hebp2	-0.566683	0.00157644	-1.05125	9.57085e-10	FALSE	NA
ENSMUSG00000019854	Reps1	-0.50923	8.7622e-05	0.271526	0.0514845	TRUE	GROUP_4
ENSMUSG00000019856	Fam184a	-2.52627	1.1612e-13	-1.48163	1.52157e-06	TRUE	GROUP_17
ENSMUSG00000019857	Asf1a	-0.201377	0.231592	-0.142702	0.45915	FALSE	NA
ENSMUSG00000019861	Gopc	-0.316865	0.0239634	-0.20857	0.186808	FALSE	NA
ENSMUSG00000019863	Qrsl1	-0.148428	0.545468	0.244859	0.278053	FALSE	NA
ENSMUSG00000019864	Rtn4ip1	0.50756	0.0698636	0.37639	0.237102	FALSE	NA
ENSMUSG00000019866	Crybg1	-0.893349	0.0597158	-0.116389	0.859403	TRUE	NA
ENSMUSG00000019868	Vta1	0.208937	0.392386	0.502465	0.0158518	FALSE	NA
ENSMUSG00000019872	Smpdl3a	0.445184	NA	3.08113	NA	FALSE	NA
ENSMUSG00000019873	Reep3	0.958003	8.26879e-13	1.03153	6.60939e-15	TRUE	NA
ENSMUSG00000019877	Serinc1	-0.270207	0.0124319	-0.292157	0.00760995	FALSE	NA
ENSMUSG00000019878	Hsf2	-0.485776	0.00234768	-0.408083	0.0134044	FALSE	NA
ENSMUSG00000019883	Echdc1	0.649341	0.00915539	0.617696	0.0170038	FALSE	NA
ENSMUSG00000019888	Mgat4c	-3.62293	0.0287612	-3.88501	0.0235097	FALSE	NA
ENSMUSG00000019889	Ptprk	-0.240721	0.449294	1.04914	2.45071e-06	FALSE	NA
ENSMUSG00000019891	Dcbld1	1.12375	0.0028666	1.0478	0.00746299	FALSE	GROUP_14
ENSMUSG00000019897	Ccdc59	-0.0094552	0.965951	-0.00912707	0.972432	FALSE	NA
ENSMUSG00000019907	Ppp1r12a	0.262121	0.033972	-0.198645	0.157245	FALSE	NA
ENSMUSG00000019916	P4ha1	-0.0109706	0.981098	0.0658143	0.880751	FALSE	NA
ENSMUSG00000019917	Septin10	-0.0583003	0.818388	-0.123765	0.605651	TRUE	NA
ENSMUSG00000019920	Lims1	-0.573868	0.00191415	-0.0952647	0.734761	FALSE	NA
ENSMUSG00000019923	Zwint	-0.795025	2.63492e-06	-0.0537457	0.856005	TRUE	NA
ENSMUSG00000019927	Ube2d1	1.02168	0.00126997	0.449434	0.267092	FALSE	NA
ENSMUSG00000019942	Cdk1	0.01495	0.966715	0.406864	0.110881	FALSE	NA
ENSMUSG00000019943	Atp2b1	-0.0464508	0.766075	-0.379937	0.000489094	FALSE	NA
ENSMUSG00000019944	Rhobtb1	-1.59578	0.118115	0.739828	0.416971	FALSE	NA
ENSMUSG00000019947	Arid5b	-0.57194	4.8617e-05	-0.3464	0.0273447	TRUE	NA
ENSMUSG00000019948	Actr6	0.726958	0.00561896	0.407735	0.196383	FALSE	NA
ENSMUSG00000019951	Uhrf1bp1l	-0.477076	0.000997341	-0.155722	0.405992	FALSE	NA
ENSMUSG00000019952	Poc1b	0.064956	0.869828	0.260239	0.424581	TRUE	NA
ENSMUSG00000019960	Dusp6	1.07954	0.251804	0.959668	0.359151	TRUE	GROUP_5
ENSMUSG00000019961	Tmpo	0.467139	9.30363e-05	0.284765	0.0347617	FALSE	NA
ENSMUSG00000019966	Kitl	-0.166087	0.919808	-0.642019	0.689425	FALSE	NA
ENSMUSG00000019969	Psen1	0.214716	0.223263	-0.293488	0.102576	TRUE	NA
ENSMUSG00000019970	Sgk1	-0.913397	0.000275848	-0.468349	0.090586	TRUE	NA
ENSMUSG00000019971	Cep290	0.242753	0.504168	0.00405224	0.995482	FALSE	NA
ENSMUSG00000019975	Ikbip	-0.234986	0.291079	-0.386618	0.0682085	FALSE	NA
ENSMUSG00000019977	Hbs1l	-0.0464272	0.814235	-0.0738222	0.708544	FALSE	NA
ENSMUSG00000019978	Epb41l2	-0.11946	0.523247	-0.293152	0.074292	TRUE	NA
ENSMUSG00000019979	Apaf1	-0.0280183	0.938824	0.256333	0.370296	FALSE	NA
ENSMUSG00000019984	Med23	0.074699	0.8187	0.244288	0.372528	FALSE	NA
ENSMUSG00000019986	Ahi1	0.176867	0.825318	0.0917002	0.921812	FALSE	NA
ENSMUSG00000019988	Nedd1	0.00670317	0.976892	-0.298804	0.0531511	TRUE	NA
ENSMUSG00000019992	Mtfr2	0.776264	0.012466	0.977161	0.00120135	FALSE	NA
ENSMUSG00000019996	Map7	-1.61652	2.74117e-12	0.274834	0.312021	FALSE	NA
ENSMUSG00000019997	Ccn2	-1.64024	0.136683	-1.43679	0.239244	FALSE	NA
ENSMUSG00000019998	Stx7	-0.480812	1.99857e-05	0.505004	1.63898e-06	FALSE	NA
ENSMUSG00000020003	Pex7	-0.5272	0.0347267	-0.240464	0.432272	FALSE	NA
ENSMUSG00000020009	Ifngr1	0.137408	0.738804	0.454938	0.170857	FALSE	NA
ENSMUSG00000020015	Cdk17	-0.478356	0.0427408	0.29179	0.264249	TRUE	NA
ENSMUSG00000020017	Hal	-0.419983	0.41771	0.0726111	0.91817	FALSE	NA
ENSMUSG00000020018	Snrpf	0.297098	0.172959	0.120807	0.675472	FALSE	NA
ENSMUSG00000020019	Ntn4	-1.60828	0.315994	-1.3193	NA	FALSE	NA
ENSMUSG00000020021	Fgd6	0.888894	0.00108552	0.646931	0.0309632	TRUE	GROUP_5
ENSMUSG00000020022	Ndufa12	0.41572	0.0421171	0.198683	0.444268	FALSE	NA
ENSMUSG00000020023	Tmcc3	0.0939045	0.773109	1.23898	8.07072e-10	TRUE	NA
ENSMUSG00000020024	Cep83	-0.666597	0.000288097	-0.349305	0.0867436	FALSE	NA
ENSMUSG00000020027	Socs2	1.63502	1.75864e-12	0.453042	0.150786	TRUE	GROUP8
ENSMUSG00000020029	Nudt4	0.536142	3.67151e-06	0.255875	0.0613198	TRUE	NA
ENSMUSG00000020032	Nuak1	-0.579029	3.83107e-06	-1.2368	3.05274e-24	TRUE	NA
ENSMUSG00000020034	Tcp11l2	-1.35465	0.24168	0.504404	0.674556	FALSE	NA
ENSMUSG00000020038	Cry1	0.632136	0.0183631	0.608748	0.0279419	FALSE	NA
ENSMUSG00000020042	Btbd11	1.56649	0.000633924	0.302883	0.690002	TRUE	GROUP8
ENSMUSG00000020044	Timp3	0.100436	0.666018	-0.387858	0.0390967	TRUE	GROUP_4
ENSMUSG00000020048	Hsp90b1	-0.0717884	0.538408	-0.0991701	0.402045	FALSE	NA
ENSMUSG00000020056	Washc3	-0.695763	0.294348	-0.224887	0.80187	FALSE	NA
ENSMUSG00000020057	Dram1	0.30889	0.586291	0.528227	0.322712	FALSE	NA
ENSMUSG00000020059	Sycp3	1.34911	0.275558	-0.367481	0.860212	FALSE	NA
ENSMUSG00000020063	Sirt1	-0.187327	0.2615	-0.567212	8.13533e-05	FALSE	NA
ENSMUSG00000020064	Herc4	-0.328808	0.0416226	0.0914155	0.675882	TRUE	NA
ENSMUSG00000020069	Hnrnph3	-0.323174	0.103389	-0.351773	0.0863535	FALSE	NA
ENSMUSG00000020070	Rufy2	-0.122181	0.551504	-0.672269	2.19994e-05	FALSE	NA
ENSMUSG00000020074	Ccar1	0.347191	0.00552298	0.138949	0.394927	FALSE	NA
ENSMUSG00000020075	Ddx21	0.728813	2.37324e-08	-0.377143	0.0118669	FALSE	NA
ENSMUSG00000020076	Ddx50	-0.298195	0.104656	-0.477475	0.00665832	FALSE	NA
ENSMUSG00000020077	Srgn	1.31377	0.588573	-0.383291	0.904961	TRUE	GROUP_5
ENSMUSG00000020078	Vps26a	-0.479931	0.00652158	-0.478351	0.00882856	FALSE	NA
ENSMUSG00000020079	Supv3l1	0.053342	0.871167	-0.429395	0.076576	FALSE	NA
ENSMUSG00000020080	Hkdc1	2.76263	NA	1.38608	NA	FALSE	NA
ENSMUSG00000020081	Tacr2	-1.46923	NA	-1.96738	NA	FALSE	NA
ENSMUSG00000020083	Fam241b	-0.293475	0.307934	-0.641191	0.014513	TRUE	NA
ENSMUSG00000020085	Aifm2	-0.596359	0.09564	-0.348995	0.408616	FALSE	NA
ENSMUSG00000020086	Macroh2a2	0.383065	0.212654	0.485484	0.111273	FALSE	NA
ENSMUSG00000020087	Tysnd1	0.314347	0.465308	0.37203	0.4009	FALSE	NA
ENSMUSG00000020088	Sar1a	0.0107315	0.955058	0.0482902	0.786334	FALSE	NA
ENSMUSG00000020089	Ppa1	-0.293057	0.0308867	-0.0670313	0.736407	TRUE	NA
ENSMUSG00000020091	Eif4ebp2	-0.239491	0.0876771	-0.10411	0.561121	FALSE	NA
ENSMUSG00000020092	Pald1	0.847773	0.00123781	0.22226	0.565152	TRUE	GROUP_5
ENSMUSG00000020097	Sgpl1	-0.216204	0.0444889	0.0755934	0.589451	FALSE	NA
ENSMUSG00000020098	Pcbd1	-0.000683665	0.999144	-1.05657	0.000320255	FALSE	NA
ENSMUSG00000020099	Unc5b	2.76386	3.53695e-46	2.21868	2.19292e-29	TRUE	GROUP_12
ENSMUSG00000020100	Slc29a3	0.185714	0.497983	-0.327165	0.217308	FALSE	NA
ENSMUSG00000020101	Vsir	1.11108	0.013813	0.473613	0.42896	TRUE	NA
ENSMUSG00000020105	Lrig3	0.790429	0.00258509	0.145786	0.727371	FALSE	NA
ENSMUSG00000020107	Anapc16	-0.0542081	0.87297	0.0404106	0.913967	FALSE	NA
ENSMUSG00000020108	Ddit4	1.45546	5.60639e-08	1.41103	2.09113e-07	TRUE	NA
ENSMUSG00000020109	Dnajb12	-0.294167	0.179991	-0.488965	0.0191529	FALSE	NA
ENSMUSG00000020111	Micu1	-0.543238	0.0225611	-0.71432	0.00234512	TRUE	GROUP_4
ENSMUSG00000020114	Cand1	0.114937	0.15843	-0.0305759	0.79324	TRUE	NA
ENSMUSG00000020115	Tbk1	0.194563	0.326731	-0.0577096	0.834204	TRUE	NA
ENSMUSG00000020116	Pno1	-0.0501078	0.748596	0.179157	0.158392	FALSE	NA
ENSMUSG00000020121	Srgap1	0.122497	0.741259	0.164339	0.670863	FALSE	NA
ENSMUSG00000020122	Egfr	-0.259769	0.352066	0.346323	0.182735	FALSE	NA
ENSMUSG00000020124	Usp15	-0.515276	3.08619e-05	-0.150306	0.336578	FALSE	NA
ENSMUSG00000020128	Vps54	0.266709	0.182001	0.0258569	0.936697	FALSE	NA
ENSMUSG00000020130	Tbc1d15	0.108721	0.672537	0.154518	0.549326	FALSE	NA
ENSMUSG00000020131	Pcsk4	0.44712	0.546453	-0.250347	0.793614	FALSE	NA
ENSMUSG00000020132	Rab21	0.0200179	0.919649	0.264529	0.0502182	FALSE	NA
ENSMUSG00000020133	2310011J03Rik	-0.0854075	0.82169	-0.227983	0.508126	FALSE	NA
ENSMUSG00000020134	Peli1	0.792152	2.52684e-11	0.408137	0.00225632	TRUE	NA
ENSMUSG00000020135	Apc2	-1.45112	0.00612055	-0.567242	0.343617	FALSE	NA
ENSMUSG00000020137	Thap2	-0.234897	0.416308	-0.137701	0.688381	FALSE	NA
ENSMUSG00000020142	Slc1a4	0.177246	0.661616	0.77781	0.00891814	TRUE	NA
ENSMUSG00000020149	Rab1a	-0.529323	3.52753e-05	0.0414441	0.850445	FALSE	NA
ENSMUSG00000020150	Gamt	-0.0596664	0.955381	-0.980812	0.244127	FALSE	NA
ENSMUSG00000020152	Actr2	-0.726099	0.000584093	0.11676	0.72218	TRUE	NA
ENSMUSG00000020153	Ndufs7	0.122213	0.4747	0.148316	0.400349	FALSE	NA
ENSMUSG00000020154	Ptprb	3.21647	0.00528512	0.282541	0.902344	FALSE	NA
ENSMUSG00000020156	Pwwp3a	0.85022	3.30904e-09	0.183539	0.376316	TRUE	GROUP_5
ENSMUSG00000020159	Gabrp	-1.36136	0.475306	-2.90478	NA	TRUE	GROUP_4
ENSMUSG00000020160	Meis1	1.34497	0.000250412	0.769341	0.0799243	TRUE	GROUP8
ENSMUSG00000020163	Uqcr11	0.286558	0.213167	0.200575	0.457834	FALSE	NA
ENSMUSG00000020166	Cnot2	0.121696	0.585509	-0.0800164	0.763255	FALSE	NA
ENSMUSG00000020167	Tcf3	-0.212035	0.297596	-0.522737	0.00374512	FALSE	NA
ENSMUSG00000020170	Frs2	-0.902687	3.39596e-16	-1.951	4.6606e-63	TRUE	NA
ENSMUSG00000020171	Yeats4	0.0178693	0.923165	-0.567189	5.05443e-07	FALSE	NA
ENSMUSG00000020173	Cobl	0.1888	0.931327	3.24138	0.00488894	TRUE	NA
ENSMUSG00000020175	Rab36	1.67992	0.262249	1.10791	0.550142	FALSE	NA
ENSMUSG00000020176	Grb10	-0.687629	3.53764e-13	-0.768097	5.02905e-16	FALSE	NA
ENSMUSG00000020178	Adora2a	3.33166	NA	2.71099	NA	FALSE	NA
ENSMUSG00000020180	Snrpd3	0.795226	2.10101e-09	0.227791	0.190128	FALSE	NA
ENSMUSG00000020181	Nav3	3.58101	4.44753e-06	1.97856	0.0345091	TRUE	GROUP_12
ENSMUSG00000020182	Ddc	-0.645603	0.00175827	-0.624888	0.00296025	FALSE	NA
ENSMUSG00000020183	Cpm	0.972181	0.149844	0.551736	0.519356	FALSE	NA
ENSMUSG00000020184	Mdm2	-0.0461337	0.820154	0.0289634	0.899082	TRUE	NA
ENSMUSG00000020185	E2f7	-0.467539	0.00979542	-0.214393	0.328691	FALSE	NA
ENSMUSG00000020186	Csrp2	-0.53565	0.000277603	-0.959325	1.41737e-11	FALSE	NA
ENSMUSG00000020189	Osbpl8	-1.36067	9.12337e-15	-0.537461	0.00280847	TRUE	NA
ENSMUSG00000020190	Mknk2	-1.01587	1.06618e-07	-0.035391	0.91847	FALSE	NA
ENSMUSG00000020196	Cabin1	0.122198	0.677168	-0.12678	0.692889	FALSE	NA
ENSMUSG00000020198	Ap3d1	0.133689	0.492677	-0.11209	0.612904	FALSE	NA
ENSMUSG00000020205	Phlda1	1.31389	3.39619e-13	1.45306	4.51448e-16	FALSE	GROUP_14
ENSMUSG00000020211	Sf3a2	0.371457	0.0770696	-0.0645873	0.844398	FALSE	NA
ENSMUSG00000020212	Mdm1	0.371553	0.397016	0.497995	0.244662	TRUE	GROUP_5
ENSMUSG00000020219	Timm13	0.149698	0.286389	0.134134	0.388283	FALSE	NA
ENSMUSG00000020220	Vps13d	-0.246773	0.48061	0.0398573	0.934216	TRUE	NA
ENSMUSG00000020224	Llph	-0.0497356	0.884642	0.0989432	0.770027	TRUE	NA
ENSMUSG00000020225	Tmbim4	-0.518905	6.22818e-08	-0.62711	3.66525e-11	TRUE	NA
ENSMUSG00000020227	Irak3	-1.67089	0.00124375	-1.86004	0.000393572	TRUE	GROUP_17
ENSMUSG00000020228	Helb	0.4044	0.206975	-0.233904	0.56642	TRUE	NA
ENSMUSG00000020230	Prmt2	-0.191266	0.274661	-0.620168	2.9172e-05	FALSE	NA
ENSMUSG00000020231	Dip2a	-0.857418	1.30242e-05	-0.417257	0.0544054	FALSE	NA
ENSMUSG00000020232	Hmg20b	-0.777357	3.1005e-10	-0.590603	2.43574e-06	FALSE	NA
ENSMUSG00000020235	Fzr1	0.650301	3.70591e-05	0.0525376	0.849086	FALSE	NA
ENSMUSG00000020238	Ncln	0.0390821	0.883236	-0.333087	0.0948989	FALSE	NA
ENSMUSG00000020241	Col6a2	0.0935172	0.894443	0.0399869	0.961815	FALSE	NA
ENSMUSG00000020246	Hcfc2	-1.55164	1.22419e-08	-0.85184	0.00206437	FALSE	NA
ENSMUSG00000020248	Nfyb	0.0639354	0.714453	-0.264404	0.058343	FALSE	NA
ENSMUSG00000020250	Txnrd1	0.411435	0.000145072	0.588972	1.10733e-08	FALSE	NA
ENSMUSG00000020253	Ppm1m	0.230795	0.226856	-0.0514296	0.853882	FALSE	NA
ENSMUSG00000020255	D10Wsu102e	0.69871	5.5458e-05	0.0978355	0.727202	FALSE	NA
ENSMUSG00000020257	Wdr82	0.35611	0.000584559	0.158184	0.217756	FALSE	NA
ENSMUSG00000020258	Glyctk	-0.502686	0.671029	0.936809	0.309923	FALSE	NA
ENSMUSG00000020260	Pofut2	0.256418	0.37138	0.255919	0.407938	FALSE	NA
ENSMUSG00000020261	Slc36a1	0.0433774	0.899421	0.676643	0.00192165	TRUE	NA
ENSMUSG00000020262	Adarb1	0.935152	0.0467809	0.764026	0.142082	TRUE	GROUP_5
ENSMUSG00000020263	Appl2	-0.17378	0.617332	0.262782	0.423817	FALSE	NA
ENSMUSG00000020265	Sumo3	0.406259	0.000232594	-0.0635349	0.716107	FALSE	NA
ENSMUSG00000020267	Hint1	0.0340073	0.794592	-0.160397	0.119312	FALSE	NA
ENSMUSG00000020268	Lyrm7	0.237391	0.540943	0.126307	0.790054	FALSE	NA
ENSMUSG00000020271	Fbxw11	-0.186537	0.0201403	-0.216658	0.00698503	TRUE	NA
ENSMUSG00000020272	Stk10	-0.154057	0.5668	0.192813	0.472749	TRUE	NA
ENSMUSG00000020273	Papolg	0.028927	0.945822	0.118254	0.765064	FALSE	NA
ENSMUSG00000020275	Rel	-0.265755	0.457281	-0.00361306	0.995508	FALSE	NA
ENSMUSG00000020277	Pfkl	-0.318168	0.233765	0.242269	0.418163	FALSE	NA
ENSMUSG00000020280	Pus10	0.00432395	0.989647	0.411267	0.0558566	FALSE	NA
ENSMUSG00000020282	Rhbdf1	-1.14249	1.87911e-10	-0.850091	2.5415e-06	FALSE	NA
ENSMUSG00000020283	Pex13	-0.391981	0.235361	0.213495	0.594097	FALSE	NA
ENSMUSG00000020284	Cfap410	0.163347	0.802269	-0.129247	0.859917	FALSE	NA
ENSMUSG00000020287	Mpg	-0.210544	0.165845	-0.326761	0.0245996	FALSE	NA
ENSMUSG00000020288	Ahsa2	-0.205897	0.244058	-0.692048	4.2958e-06	FALSE	NA
ENSMUSG00000020289	Nprl3	-0.652254	0.0748754	-0.132115	0.794961	FALSE	NA
ENSMUSG00000020290	Xpo1	0.219988	0.00466306	0.0331734	0.786773	FALSE	NA
ENSMUSG00000020300	Cpeb4	-0.559464	0.000445337	-0.350012	0.0462623	FALSE	NA
ENSMUSG00000020303	Stc2	1.45839	0.123237	1.5861	0.101616	TRUE	GROUP_5
ENSMUSG00000020305	Asb3	-0.1608	0.464231	-0.0797942	0.767076	FALSE	NA
ENSMUSG00000020307	Cdc34	-0.133639	0.274774	0.0949909	0.501037	FALSE	NA
ENSMUSG00000020308	Tpgs1	-0.119918	0.693166	-0.241662	0.397959	FALSE	NA
ENSMUSG00000020309	Chac2	-0.28441	0.596091	-0.0734647	0.914337	FALSE	NA
ENSMUSG00000020310	Madcam1	0.891228	0.0309948	-1.32787	0.00667199	FALSE	NA
ENSMUSG00000020311	Erlec1	-0.341204	0.120134	-0.0115177	0.974795	FALSE	NA
ENSMUSG00000020312	Shc2	-0.169585	0.802288	-0.605033	0.301908	FALSE	NA
ENSMUSG00000020315	Sptbn1	0.196417	0.039426	0.118278	0.29737	TRUE	NA
ENSMUSG00000020319	Wdpcp	0.124277	0.946809	0.248178	NA	TRUE	NA
ENSMUSG00000020321	Mdh1	-0.2357	0.0159513	-0.0235149	0.879619	FALSE	NA
ENSMUSG00000020325	Fstl3	-0.494071	0.00184093	-0.441076	0.0075237	TRUE	NA
ENSMUSG00000020326	Ccng1	0.354979	0.0012449	0.636198	5.39858e-10	FALSE	NA
ENSMUSG00000020327	Fgf22	-0.0620357	0.955381	0.275772	0.78326	FALSE	NA
ENSMUSG00000020328	Nudcd2	0.242814	0.0348117	0.254853	0.0316922	FALSE	NA
ENSMUSG00000020329	Polrmt	0.0662657	0.855265	0.154548	0.646761	FALSE	NA
ENSMUSG00000020330	Hmmr	0.26028	0.0589871	0.279095	0.0494409	FALSE	NA
ENSMUSG00000020331	Hcn2	-1.39903	0.000625171	-1.07175	0.0100265	FALSE	NA
ENSMUSG00000020333	Acsl6	-0.0599649	0.888343	0.843141	0.00091965	FALSE	NA
ENSMUSG00000020334	Slc22a4	-1.43225	NA	-3.40124	NA	FALSE	NA
ENSMUSG00000020335	Zfp354b	1.62839	0.366828	2.19404	0.211369	FALSE	NA
ENSMUSG00000020340	Cyfip2	0.640981	0.0147338	0.528656	0.0626711	FALSE	NA
ENSMUSG00000020346	Mgat1	-0.306559	0.0756837	0.13639	0.525492	FALSE	NA
ENSMUSG00000020349	Ppp2ca	-0.0324037	0.727385	-0.0647025	0.463996	FALSE	NA
ENSMUSG00000020357	Flt4	0.0415558	0.968297	1.93672	0.000909143	FALSE	NA
ENSMUSG00000020358	Hnrnpab	0.15645	0.0195885	-0.0369201	0.707537	FALSE	NA
ENSMUSG00000020359	Phykpl	0.312534	0.229207	-0.255322	0.404323	FALSE	NA
ENSMUSG00000020361	Hspa4	-0.237666	0.0372127	0.101039	0.494393	FALSE	NA
ENSMUSG00000020362	Cnot6	-0.37626	0.000133681	-0.399892	5.83849e-05	FALSE	NA
ENSMUSG00000020363	Gfpt2	-1.51676	0.303791	1.68559	0.0767317	TRUE	GROUP_5
ENSMUSG00000020364	Zfp354a	0.0475767	0.940694	0.00392366	0.996571	FALSE	NA
ENSMUSG00000020366	Mapk9	-0.508298	0.0011011	0.0133091	0.961615	TRUE	NA
ENSMUSG00000020368	Canx	-0.0312757	0.785096	-0.164368	0.059555	FALSE	NA
ENSMUSG00000020372	Rack1	0.195614	0.00207815	0.209359	0.0012575	TRUE	NA
ENSMUSG00000020375	Rufy1	-0.465688	0.0687596	-0.496543	0.0564318	FALSE	NA
ENSMUSG00000020376	Rnf130	-1.13797	0.56586	1.77482	0.154386	FALSE	NA
ENSMUSG00000020377	Ltc4s	-0.903433	0.117202	-0.926562	0.12121	FALSE	NA
ENSMUSG00000020380	Rad50	0.153196	0.448747	0.22308	0.26556	FALSE	NA
ENSMUSG00000020381	Mrnip	-0.292136	0.298277	-0.540191	0.0391667	FALSE	NA
ENSMUSG00000020385	Clk4	0.024734	0.938734	-0.0429536	0.896735	FALSE	NA
ENSMUSG00000020386	Sar1b	0.240828	0.0691522	0.167192	0.273735	FALSE	NA
ENSMUSG00000020387	Jade2	2.99489	6.66502e-16	-0.918928	0.150672	FALSE	NA
ENSMUSG00000020388	Pdlim4	-0.828751	1.30119e-08	-1.27435	6.25331e-19	TRUE	NA
ENSMUSG00000020389	Cdkl3	0.393246	0.705369	0.893247	0.324056	FALSE	NA
ENSMUSG00000020390	Ube2b	-0.326282	3.03965e-05	-0.315832	6.96482e-05	FALSE	NA
ENSMUSG00000020392	Cdkn2aipnl	0.810522	5.83893e-17	0.0417274	0.814309	TRUE	NA
ENSMUSG00000020393	Kremen1	-1.48276	9.82645e-21	-0.156711	0.467792	FALSE	NA
ENSMUSG00000020396	Nefh	2.06778	0.214791	1.47168	0.467122	FALSE	NA
ENSMUSG00000020397	Med7	0.280803	0.00877448	-0.0573556	0.724275	FALSE	NA
ENSMUSG00000020400	Tnip1	0.104907	0.588573	-0.571275	9.90085e-05	TRUE	NA
ENSMUSG00000020402	Vdac1	-0.457227	0.00391964	0.259336	0.15858	FALSE	NA
ENSMUSG00000020407	Upp1	2.64365	1.30926e-14	2.35313	2.25536e-11	FALSE	GROUP_14
ENSMUSG00000020409	Slu7	0.0658098	0.492624	0.145096	0.086163	FALSE	NA
ENSMUSG00000020411	Nipal4	-0.838808	0.416701	-1.10174	0.29733	FALSE	NA
ENSMUSG00000020412	Ascc2	-0.123305	0.558648	-0.179974	0.392623	FALSE	NA
ENSMUSG00000020413	Hus1	0.479834	0.0135377	0.580162	0.00226889	TRUE	GROUP_5
ENSMUSG00000020415	Pttg1	0.757584	4.2913e-11	0.311736	0.0214296	FALSE	NA
ENSMUSG00000020422	Tns3	0.571949	4.32753e-07	-0.205622	0.157511	TRUE	NA
ENSMUSG00000020423	Btg2	0.64834	8.02087e-07	0.79294	8.79616e-10	FALSE	NA
ENSMUSG00000020424	Castor1	-1.79969	9.0972e-23	-0.611466	0.000423983	FALSE	NA
ENSMUSG00000020427	Igfbp3	-0.187424	0.870012	1.54782	0.020888	FALSE	NA
ENSMUSG00000020430	Pes1	0.405322	0.00942765	0.156756	0.44662	FALSE	NA
ENSMUSG00000020431	Adcy1	-1.46655	8.30534e-07	-0.646398	0.0463804	TRUE	NA
ENSMUSG00000020432	Tcn2	-0.525182	0.042827	0.222002	0.487725	FALSE	NA
ENSMUSG00000020434	4921536K21Rik	0.0274439	0.988725	0.33635	0.854007	FALSE	NA
ENSMUSG00000020435	Osbp2	-0.100449	0.971059	1.73443	NA	FALSE	NA
ENSMUSG00000020437	Myo1g	2.58221	NA	1.09331	NA	FALSE	NA
ENSMUSG00000020439	Smtn	0.371263	0.0294781	0.179381	0.404617	FALSE	NA
ENSMUSG00000020440	Arf5	-0.295382	0.0106613	-0.210305	0.104308	FALSE	NA
ENSMUSG00000020441	2310033P09Rik	-0.094124	0.617691	-0.917292	2.78449e-11	FALSE	NA
ENSMUSG00000020444	Guk1	0.14248	0.200526	0.283577	0.00491093	FALSE	NA
ENSMUSG00000020448	Rnf185	0.136544	0.47027	0.21543	0.233731	FALSE	NA
ENSMUSG00000020451	Limk2	-0.141589	0.143791	0.0463994	0.727508	TRUE	GROUP_4
ENSMUSG00000020453	Patz1	0.693444	0.0023349	0.500792	0.0469512	FALSE	NA
ENSMUSG00000020454	Eif4enif1	-0.428069	7.25957e-05	-0.338639	0.00254431	FALSE	NA
ENSMUSG00000020455	Trim11	0.398393	0.0811043	0.588175	0.0062292	FALSE	NA
ENSMUSG00000020456	Ogdh	-0.34262	0.00269452	-0.0947552	0.54725	FALSE	NA
ENSMUSG00000020457	Drg1	0.0215956	0.906904	0.0241311	0.904693	FALSE	NA
ENSMUSG00000020458	Rtn4	-0.558573	1.13949e-14	-0.0878383	0.390691	FALSE	NA
ENSMUSG00000020459	Mtif2	0.178114	0.503766	0.0384262	0.916607	FALSE	NA
ENSMUSG00000020460	Rps27a	0.361412	0.57503	0.23659	0.757466	FALSE	NA
ENSMUSG00000020461	Clhc1	0.593633	NA	-1.37764	NA	FALSE	NA
ENSMUSG00000020462	Cfap36	-0.239725	0.513867	-0.217696	0.593613	FALSE	NA
ENSMUSG00000020463	Ppp4r3b	-0.374895	8.20191e-05	-0.308938	0.0017741	FALSE	NA
ENSMUSG00000020464	Pnpt1	-0.374355	0.478516	0.391698	0.492254	FALSE	NA
ENSMUSG00000020471	Pold2	0.746647	3.06522e-06	0.335083	0.0834717	FALSE	NA
ENSMUSG00000020472	Zkscan17	0.189539	0.310549	0.532719	0.000495396	FALSE	NA
ENSMUSG00000020473	Aebp1	-0.170354	0.612806	-1.52697	7.21664e-09	FALSE	NA
ENSMUSG00000020474	Polm	1.36651	4.17659e-07	0.311774	0.447619	TRUE	GROUP8
ENSMUSG00000020475	Pgam2	4.46397	1.29069e-07	1.54746	0.191167	FALSE	NA
ENSMUSG00000020476	Dbnl	0.721142	3.48649e-12	-0.113905	0.472639	FALSE	NA
ENSMUSG00000020477	Mrps24	0.421374	0.0023298	0.228676	0.165534	FALSE	NA
ENSMUSG00000020482	Ccdc117	-0.517597	0.00108014	-0.200854	0.294607	FALSE	NA
ENSMUSG00000020483	Dynll2	0.229601	0.042761	0.685131	6.72935e-13	TRUE	NA
ENSMUSG00000020484	Xbp1	-1.15001	3.06436e-11	-0.268451	0.221372	FALSE	NA
ENSMUSG00000020485	Supt4a	-0.0731111	0.906126	0.246828	0.659056	FALSE	NA
ENSMUSG00000020486	Septin4	-0.525716	0.00826674	-0.299103	0.201981	FALSE	NA
ENSMUSG00000020491	2810021J22Rik	0.382161	0.620776	-0.687563	0.407106	TRUE	NA
ENSMUSG00000020492	Ska2	0.532008	0.00204074	0.00909002	0.979174	FALSE	NA
ENSMUSG00000020493	Prr11	0.650343	0.0955004	0.173498	0.762997	FALSE	NA
ENSMUSG00000020495	Smg8	-0.00888134	0.982995	0.491141	0.0616607	FALSE	NA
ENSMUSG00000020496	Rnf187	0.131706	0.312625	0.0485277	0.780552	FALSE	NA
ENSMUSG00000020513	Tubd1	-0.173123	0.871074	-0.658689	0.493756	FALSE	NA
ENSMUSG00000020514	Mrpl22	-0.280635	0.353758	-0.00116238	0.999355	FALSE	NA
ENSMUSG00000020515	Cnot8	-0.490754	0.0232074	0.271726	0.290406	FALSE	NA
[truncated: 12,686 more rows]
