# Supplementary material for: The Fgf/Erf/NCoR1/2 repressive axis controls trophoblast cell fate
Source: Nat Commun. 2023 May 4;14:2559. doi: 10.1038/s41467-023-38101-8 (PMC10193302; doi:10.1038/s41467-023-38101-8)
Supplement: Supplementary file 6 — Supplementary Dataset 4 [file 41467_2023_38101_MOESM6_ESM.xlsx]

## Sheet: All clustered genes annotated
Genes of Clusters derived by hierarchical “ward” clustering of the 3000 top variance genes in WD and PD differentiation
cluster	mgi_symbol	ensembl_gene_id	entrezgene_id	ETNN
1	Dusp6	ENSMUSG00000019960	67603	TRUE
2	Tpbpa	ENSMUSG00000033834	21984	FALSE
2	Ctsj	ENSMUSG00000055298	26898	FALSE
1	Sox2	ENSMUSG00000074637	20674	FALSE
1	Pou3f1	ENSMUSG00000090125	18991	TRUE
1	Eomes	ENSMUSG00000032446	13813	FALSE
1	Ddah1	ENSMUSG00000028194	69219	TRUE
2	Prl2b1	ENSMUSG00000069258	66392	FALSE
2	Psg29	ENSMUSG00000023159	114872	FALSE
3	Rsad2	ENSMUSG00000020641	58185	TRUE
2	1600012P17Rik	ENSMUSG00000047661	72025	FALSE
1	Esrrb	ENSMUSG00000021255	26380	TRUE
2	Prl3b1	ENSMUSG00000038891	18776	FALSE
1	Bmp4	ENSMUSG00000021835	12159	TRUE
2	Prl7d1	ENSMUSG00000021348	18814	TRUE
2	Ceacam9	ENSMUSG00000007209	26368	FALSE
3	Lgals9	ENSMUSG00000001123	16859	FALSE
1	Zic3	ENSMUSG00000067860	22773	FALSE
1	Deptor	ENSMUSG00000022419	97998	FALSE
1	Inpp1	ENSMUSG00000026102	16329	TRUE
2	Plac8	ENSMUSG00000029322	231507	FALSE
1	Tmem114	ENSMUSG00000022715	74720	FALSE
2	Ceacam15	ENSMUSG00000078795	101434	FALSE
1	Etv4	ENSMUSG00000017724	18612	TRUE
1	Ccdc3	ENSMUSG00000026676	74186	FALSE
4	Plet1	ENSMUSG00000032068	76509	TRUE
1	Spry2	ENSMUSG00000022114	24064	TRUE
1	Nat8l	ENSMUSG00000048142	269642	FALSE
1	Sox21	ENSMUSG00000061517	223227	FALSE
2	Nrk	ENSMUSG00000052854	27206	FALSE
2	Prl2c5	ENSMUSG00000055360	107849	FALSE
1	Ccnd1	ENSMUSG00000070348	12443	FALSE
2	Adgrf5	ENSMUSG00000056492	224792	FALSE
1	Sorl1	ENSMUSG00000049313	20660	TRUE
1	Spred1	ENSMUSG00000027351	114715	TRUE
1	Nr0b1	ENSMUSG00000025056	11614	FALSE
3	Cmklr1	ENSMUSG00000042190	14747	TRUE
3	Gata2	ENSMUSG00000015053	14461	TRUE
1	Dusp4	ENSMUSG00000031530	319520	TRUE
3	Gjb2	ENSMUSG00000046352	14619	FALSE
3	Myl4	ENSMUSG00000061086	17896	FALSE
3	Mbnl3	ENSMUSG00000036109	171170	FALSE
2	Prl2a1	ENSMUSG00000022886	56635	FALSE
2	Tnfrsf9	ENSMUSG00000028965	21942	FALSE
3	Plac1	ENSMUSG00000061082	56096	TRUE
1	Hs3st3b1	ENSMUSG00000070407	54710	TRUE
3	Gab2	ENSMUSG00000004508	14389	TRUE
1	Wnt7b	ENSMUSG00000022382	22422	FALSE
1	Stard8	ENSMUSG00000031216	236920	TRUE
2	Serpinb9g	ENSMUSG00000057726	93806	FALSE
2	Prl4a1	ENSMUSG00000005891	19110	FALSE
2	Fnd3c2	ENSMUSG00000073012	331491	FALSE
1	Ly6a	ENSMUSG00000075602	110454	FALSE
2	Ctsr	ENSMUSG00000055679	56835	FALSE
1	Cyp26a1	ENSMUSG00000024987	13082	TRUE
3	Sct	ENSMUSG00000038580	20287	FALSE
2	Prl7a1	ENSMUSG00000006488	19113	FALSE
2	Arhgef6	ENSMUSG00000031133	73341	FALSE
1	Zic5	ENSMUSG00000041703	65100	FALSE
3	App	ENSMUSG00000022892	11820	TRUE
1	Gm1673	ENSMUSG00000070858	381633	FALSE
2	Hsd11b2	ENSMUSG00000031891	15484	FALSE
2	Rarres2	ENSMUSG00000009281	71660	FALSE
4	Ppp2r2c	ENSMUSG00000029120	269643	FALSE
2	Cdh5	ENSMUSG00000031871	12562	TRUE
1	Nexmif	ENSMUSG00000046449	245555	FALSE
3	Sgk2	ENSMUSG00000017868	27219	FALSE
2	Fthl17a	ENSMUSG00000035491	71996	FALSE
3	Ascl2	ENSMUSG00000009248	17173	FALSE
4	Tox2	ENSMUSG00000074607	269389	FALSE
2	Plbd1	ENSMUSG00000030214	66857	TRUE
3	Epn3	ENSMUSG00000010080	71889	FALSE
2	Plekha6	ENSMUSG00000041757	240753	TRUE
1	Smad6	ENSMUSG00000036867	17130	TRUE
2	Entpd1	ENSMUSG00000048120	12495	FALSE
2	Prl6a1	ENSMUSG00000069259	19111	FALSE
1	Egr1	ENSMUSG00000038418	13653	TRUE
3	Prss8	ENSMUSG00000030800	76560	FALSE
3	Nacad	ENSMUSG00000041073	192950	FALSE
2	Lonrf3	ENSMUSG00000016239	74365	FALSE
1	Cemip2	ENSMUSG00000024754	83921	TRUE
1	Socs2	ENSMUSG00000020027	216233	TRUE
3	Tmem150a	ENSMUSG00000055912	232086	FALSE
2	Serpinb9e	ENSMUSG00000062342	20710	FALSE
1	Nptxr	ENSMUSG00000022421	73340	FALSE
1	Prps1	ENSMUSG00000031432	19139	FALSE
3	Gcm1	ENSMUSG00000023333	14531	TRUE
1	Tmem181b-ps	ENSMUSG00000096780	NA	FALSE
1	Hes1	ENSMUSG00000022528	15205	TRUE
1	Rnf125	ENSMUSG00000033107	67664	FALSE
2	Rtp4	ENSMUSG00000033355	67775	FALSE
3	Parm1	ENSMUSG00000034981	231440	TRUE
3	Slc43a2	ENSMUSG00000038178	215113	TRUE
3	Tmem140	ENSMUSG00000057137	68487	TRUE
3	Dnase1l3	ENSMUSG00000025279	13421	FALSE
2	Esam	ENSMUSG00000001946	69524	FALSE
3	Liph	ENSMUSG00000044626	239759	FALSE
1	Gprc5a	ENSMUSG00000046733	232431	TRUE
2	Serpinb9c	ENSMUSG00000021404	20707	TRUE
1	Elf5	ENSMUSG00000027186	13711	TRUE
2	Ccrl2	ENSMUSG00000043953	54199	FALSE
3	Epas1	ENSMUSG00000024140	13819	TRUE
3	Rnf144b	ENSMUSG00000038068	218215	TRUE
3	Krt8	ENSMUSG00000049382	16691	TRUE
3	Chdh	ENSMUSG00000015970	218865	FALSE
3	Tbx3	ENSMUSG00000018604	21386	FALSE
2	Olr1	ENSMUSG00000030162	108078	TRUE
3	Rhox9	ENSMUSG00000068048	104384	FALSE
1	Wnt6	ENSMUSG00000033227	22420	TRUE
3	Vgll3	ENSMUSG00000091243	73569	TRUE
1	Efna3	ENSMUSG00000028039	13638	FALSE
2	Tgm2	ENSMUSG00000037820	21817	TRUE
1	Ctbp2	ENSMUSG00000030970	13017	TRUE
2	Isg15	ENSMUSG00000035692	100038882	FALSE
3	C430049B03Rik	ENSMUSG00000087365	NA	FALSE
1	Atrx	ENSMUSG00000031229	22589	TRUE
3	Csf1r	ENSMUSG00000024621	12978	TRUE
2	Fam90a1b	ENSMUSG00000118554	631145	FALSE
3	Kif26a	ENSMUSG00000021294	668303	FALSE
1	Nrarp	ENSMUSG00000078202	67122	FALSE
3	Rragd	ENSMUSG00000028278	52187	TRUE
3	Rhox6	ENSMUSG00000006200	19202	FALSE
3	Dppa1	ENSMUSG00000064010	347708	FALSE
1	Bves	ENSMUSG00000071317	23828	FALSE
2	Rgs5	ENSMUSG00000026678	19737	FALSE
3	Gm28730	ENSMUSG00000101603	NA	FALSE
1	Apoe	ENSMUSG00000002985	11816	TRUE
1	Dnmt3b	ENSMUSG00000027478	13436	FALSE
3	Cdkn1c	ENSMUSG00000037664	12577	FALSE
3	Dkkl1	ENSMUSG00000030792	50722	FALSE
1	Spry4	ENSMUSG00000024427	24066	TRUE
1	Cbfa2t3	ENSMUSG00000006362	12398	FALSE
4	Spn	ENSMUSG00000051457	20737	TRUE
3	Mgat4a	ENSMUSG00000026110	269181	TRUE
2	Adra2b	ENSMUSG00000058620	11552	FALSE
2	Ceacam3	ENSMUSG00000053228	384557	FALSE
3	Irf7	ENSMUSG00000025498	54123	FALSE
3	Cmpk2	ENSMUSG00000020638	22169	FALSE
1	Akap17b	ENSMUSG00000059708	338351	FALSE
3	Magea9	ENSMUSG00000031179	70696	FALSE
1	Mpped2	ENSMUSG00000016386	77015	FALSE
1	Dkc1	ENSMUSG00000031403	245474	FALSE
1	Hdac7	ENSMUSG00000022475	56233	FALSE
2	Serpinb9d	ENSMUSG00000054266	20726	FALSE
3	Anxa1	ENSMUSG00000024659	16952	FALSE
2	Col3a1	ENSMUSG00000026043	12825	FALSE
3	Nrip1	ENSMUSG00000048490	268903	TRUE
1	Bmp8b	ENSMUSG00000002384	12164	FALSE
3	Rnd2	ENSMUSG00000001313	11858	TRUE
2	Thbd	ENSMUSG00000074743	21824	FALSE
1	Plk1	ENSMUSG00000030867	18817	FALSE
1	Capn6	ENSMUSG00000067276	12338	FALSE
2	Psg18	ENSMUSG00000003505	26438	FALSE
2	Tfpi	ENSMUSG00000027082	21788	TRUE
1	Cxxc5	ENSMUSG00000046668	67393	FALSE
2	Oasl2	ENSMUSG00000029561	23962	FALSE
3	Jun	ENSMUSG00000052684	16476	TRUE
2	Usp18	ENSMUSG00000030107	24110	FALSE
3	Phlda2	ENSMUSG00000010760	22113	FALSE
1	Mmp9	ENSMUSG00000017737	17395	TRUE
3	Magec2	ENSMUSG00000045330	74437	FALSE
3	Dtx1	ENSMUSG00000029603	14357	FALSE
2	Adgrg6	ENSMUSG00000039116	215798	TRUE
3	Akap5	ENSMUSG00000021057	238276	TRUE
1	Prss46	ENSMUSG00000049719	74306	TRUE
2	Gm6325	ENSMUSG00000081778	NA	FALSE
2	Pappa2	ENSMUSG00000073530	23850	FALSE
2	Serpinb6b	ENSMUSG00000042842	20708	FALSE
2	Kitl	ENSMUSG00000019966	17311	FALSE
1	Alg13	ENSMUSG00000041718	67574	FALSE
3	Shroom1	ENSMUSG00000018387	71774	FALSE
2	Adgrg1	ENSMUSG00000031785	14766	TRUE
2	Cyp17a1	ENSMUSG00000003555	13074	FALSE
3	1600025M17Rik	ENSMUSG00000085114	72030	FALSE
3	Sbsn	ENSMUSG00000046056	282619	TRUE
3	Exoc3l4	ENSMUSG00000021280	74190	TRUE
3	Lgals3	ENSMUSG00000050335	16854	TRUE
4	Phactr1	ENSMUSG00000054728	218194	TRUE
2	Ctsq	ENSMUSG00000021439	104002	FALSE
3	Nxf7	ENSMUSG00000031410	170722	FALSE
1	Smim3	ENSMUSG00000038059	106878	TRUE
3	Tns1	ENSMUSG00000055322	21961	FALSE
3	Entpd5	ENSMUSG00000021236	12499	FALSE
1	Sertad4	ENSMUSG00000016262	214791	FALSE
1	Laptm5	ENSMUSG00000028581	16792	TRUE
1	Cdx2	ENSMUSG00000029646	12591	TRUE
4	Upp1	ENSMUSG00000020407	22271	FALSE
4	Irx3	ENSMUSG00000031734	16373	TRUE
1	Ube2c	ENSMUSG00000001403	68612	FALSE
2	Nr2f2	ENSMUSG00000030551	11819	FALSE
2	Stat1	ENSMUSG00000026104	20846	FALSE
1	Gm19705	ENSMUSG00000097113	100503460	TRUE
2	Ifit1	ENSMUSG00000034459	15957	FALSE
1	Robo4	ENSMUSG00000032125	74144	FALSE
3	Arhgef37	ENSMUSG00000045094	328967	FALSE
1	Cenpf	ENSMUSG00000026605	108000	FALSE
3	Xdh	ENSMUSG00000024066	22436	FALSE
1	Pimreg	ENSMUSG00000020808	109212	FALSE
3	Vnn1	ENSMUSG00000037440	22361	TRUE
2	Rgcc	ENSMUSG00000022018	66214	TRUE
3	Dusp8	ENSMUSG00000037887	18218	FALSE
3	Igfbp2	ENSMUSG00000039323	16008	TRUE
2	Ncam1	ENSMUSG00000039542	17967	TRUE
2	Ctla2a	ENSMUSG00000044258	13024	FALSE
3	Anxa4	ENSMUSG00000029994	11746	FALSE
1	Unc5b	ENSMUSG00000020099	107449	TRUE
3	Cebpb	ENSMUSG00000056501	12608	FALSE
2	Aqp3	ENSMUSG00000028435	11828	TRUE
3	Arl4c	ENSMUSG00000049866	320982	FALSE
3	Dio3	ENSMUSG00000075707	107585	FALSE
4	Bin2	ENSMUSG00000098112	668218	FALSE
3	Jund	ENSMUSG00000071076	16478	FALSE
2	Prl7b1	ENSMUSG00000021347	75596	FALSE
2	Psg22	ENSMUSG00000044903	243862	FALSE
2	Slco4a1	ENSMUSG00000038963	108115	FALSE
3	Rassf5	ENSMUSG00000026430	54354	TRUE
1	Bok	ENSMUSG00000026278	51800	FALSE
2	Slc25a48	ENSMUSG00000021509	328258	FALSE
3	Serpinb9b	ENSMUSG00000021403	20706	TRUE
2	Dmrtc1a	ENSMUSG00000031323	70887	FALSE
2	Prl8a9	ENSMUSG00000006490	67310	FALSE
3	Igtp	ENSMUSG00000078853	16145	FALSE
1	Fgfr2	ENSMUSG00000030849	14183	TRUE
4	Slc39a14	ENSMUSG00000022094	213053	TRUE
1	Cdc20	ENSMUSG00000006398	107995	FALSE
3	Slc5a5	ENSMUSG00000000792	114479	FALSE
3	Gadd45g	ENSMUSG00000021453	23882	TRUE
3	Rgma	ENSMUSG00000070509	244058	TRUE
1	Fpgs	ENSMUSG00000009566	14287	FALSE
1	Plekhg3	ENSMUSG00000052609	263406	TRUE
1	Il17rd	ENSMUSG00000040717	171463	TRUE
2	Taf7l	ENSMUSG00000009596	74469	FALSE
2	Snap91	ENSMUSG00000033419	20616	FALSE
2	Nos2	ENSMUSG00000020826	18126	FALSE
1	Spred2	ENSMUSG00000045671	114716	TRUE
1	Kif14	ENSMUSG00000041498	381293	TRUE
3	Lrrc15	ENSMUSG00000052316	74488	FALSE
1	Pgap1	ENSMUSG00000073678	241062	TRUE
1	Ssbp4	ENSMUSG00000070003	76900	TRUE
1	Trim9	ENSMUSG00000021071	94090	FALSE
1	Ccdc88c	ENSMUSG00000021182	68339	TRUE
3	Ndrg1	ENSMUSG00000005125	17988	TRUE
1	Morc4	ENSMUSG00000031434	75746	TRUE
2	Flvcr2	ENSMUSG00000034258	217721	TRUE
3	Mfsd12	ENSMUSG00000034854	73822	FALSE
2	H19	ENSMUSG00000000031	14955	FALSE
4	Myc	ENSMUSG00000022346	17869	FALSE
3	Tapbp	ENSMUSG00000024308	21356	FALSE
1	Plvap	ENSMUSG00000034845	84094	FALSE
3	Pdlim4	ENSMUSG00000020388	30794	TRUE
3	Bcl9l	ENSMUSG00000063382	80288	TRUE
3	Cited2	ENSMUSG00000039910	17684	TRUE
1	Msx1	ENSMUSG00000048450	17701	FALSE
3	Zxdb	ENSMUSG00000073062	668166	FALSE
1	Ppat	ENSMUSG00000029246	231327	TRUE
3	Elf1	ENSMUSG00000036461	13709	TRUE
2	Hsd3b6	ENSMUSG00000027869	15497	FALSE
2	Slc41a2	ENSMUSG00000034591	338365	FALSE
2	Nostrin	ENSMUSG00000034738	329416	FALSE
1	Lin28a	ENSMUSG00000050966	83557	FALSE
2	Ldoc1	ENSMUSG00000057615	434784	FALSE
3	Timp2	ENSMUSG00000017466	21858	TRUE
3	Epha4	ENSMUSG00000026235	13838	TRUE
1	Nol4l	ENSMUSG00000061411	329540	FALSE
1	Pbx3	ENSMUSG00000038718	18516	FALSE
3	Slc40a1	ENSMUSG00000025993	53945	TRUE
3	Afap1l2	ENSMUSG00000025083	226250	TRUE
1	Tspan2	ENSMUSG00000027858	70747	TRUE
3	Acta1	ENSMUSG00000031972	11459	FALSE
1	Id1	ENSMUSG00000042745	15901	TRUE
1	Igsf3	ENSMUSG00000042035	78908	TRUE
3	Hmgn5	ENSMUSG00000031245	50887	FALSE
3	Foxo4	ENSMUSG00000042903	54601	FALSE
3	Gpr146	ENSMUSG00000044197	80290	FALSE
1	Mcam	ENSMUSG00000032135	84004	FALSE
1	Dnph1	ENSMUSG00000040658	381101	FALSE
3	Dmkn	ENSMUSG00000060962	73712	FALSE
3	Mxd4	ENSMUSG00000037235	17122	FALSE
3	Peg10	ENSMUSG00000092035	170676	FALSE
1	Insm1	ENSMUSG00000068154	53626	FALSE
2	Cyp11a1	ENSMUSG00000032323	13070	TRUE
2	Krt19	ENSMUSG00000020911	16669	TRUE
1	Hmmr	ENSMUSG00000020330	15366	FALSE
1	Il5ra	ENSMUSG00000005364	16192	FALSE
2	F2r	ENSMUSG00000048376	14062	TRUE
1	Pclaf	ENSMUSG00000040204	68026	FALSE
3	Elf3	ENSMUSG00000003051	13710	FALSE
1	Adgrl1	ENSMUSG00000013033	330814	FALSE
2	Cables1	ENSMUSG00000040957	63955	TRUE
1	Cenpa	ENSMUSG00000029177	12615	FALSE
3	AU015836	ENSMUSG00000081044	NA	FALSE
1	Calca	ENSMUSG00000030669	12310	FALSE
1	Id2	ENSMUSG00000020644	15902	TRUE
2	Psap	ENSMUSG00000004207	19156	TRUE
3	Pdgfb	ENSMUSG00000000489	18591	FALSE
3	Gbp2	ENSMUSG00000028270	14469	FALSE
3	Hspb8	ENSMUSG00000041548	80888	FALSE
3	Hrk	ENSMUSG00000046607	12123	FALSE
1	Cbx6	ENSMUSG00000089715	494448	FALSE
1	Elovl6	ENSMUSG00000041220	170439	FALSE
2	Flt1	ENSMUSG00000029648	14254	TRUE
1	Mis18bp1	ENSMUSG00000047534	217653	TRUE
3	Dap	ENSMUSG00000039168	223453	TRUE
3	AA467197	ENSMUSG00000033213	433470	FALSE
2	Fam78b	ENSMUSG00000060568	226610	FALSE
2	Lgals3bp	ENSMUSG00000033880	19039	FALSE
2	Fstl3	ENSMUSG00000020325	83554	TRUE
1	Tbx18	ENSMUSG00000032419	76365	FALSE
3	Rhob	ENSMUSG00000054364	11852	TRUE
2	Inhbb	ENSMUSG00000037035	16324	TRUE
3	Shisal1	ENSMUSG00000062760	72301	TRUE
3	Tagln	ENSMUSG00000032085	21345	FALSE
1	Cep55	ENSMUSG00000024989	74107	TRUE
1	Etv5	ENSMUSG00000013089	104156	TRUE
3	Erfe	ENSMUSG00000047443	227358	FALSE
2	Ada	ENSMUSG00000017697	11486	FALSE
1	Hmgn3	ENSMUSG00000066456	94353	TRUE
2	Tsc22d3	ENSMUSG00000031431	14605	TRUE
2	C3ar1	ENSMUSG00000040552	12267	TRUE
2	Pla2g4d	ENSMUSG00000070719	78390	TRUE
1	Pla2g7	ENSMUSG00000023913	27226	FALSE
1	Timm10b	ENSMUSG00000089847	14356	FALSE
1	B4galt6	ENSMUSG00000056124	56386	FALSE
3	Csrp1	ENSMUSG00000026421	13007	FALSE
3	Mgll	ENSMUSG00000033174	23945	TRUE
1	Nuak2	ENSMUSG00000009772	74137	FALSE
1	Paip1	ENSMUSG00000025451	218693	TRUE
1	Aurka	ENSMUSG00000027496	20878	FALSE
2	Tns4	ENSMUSG00000017607	217169	FALSE
1	Peg12	ENSMUSG00000070526	27412	FALSE
1	Gdf6	ENSMUSG00000051279	242316	FALSE
3	Krt7	ENSMUSG00000023039	110310	TRUE
1	Apcdd1	ENSMUSG00000071847	494504	FALSE
3	Capn1	ENSMUSG00000024942	12333	FALSE
1	Ninl	ENSMUSG00000068115	78177	FALSE
1	Dppa4	ENSMUSG00000058550	73693	FALSE
2	Gm2a	ENSMUSG00000000594	14667	FALSE
3	Lims2	ENSMUSG00000024395	225341	TRUE
3	Prr5l	ENSMUSG00000032841	72446	FALSE
3	Efna5	ENSMUSG00000048915	13640	TRUE
1	Top2a	ENSMUSG00000020914	21973	FALSE
3	Arhgef16	ENSMUSG00000029032	230972	FALSE
2	Gm648	ENSMUSG00000064016	270599	FALSE
2	Dlx3	ENSMUSG00000001510	13393	TRUE
1	Vangl1	ENSMUSG00000027860	229658	TRUE
3	Vamp8	ENSMUSG00000050732	22320	TRUE
2	Ddx58	ENSMUSG00000040296	230073	FALSE
2	Gbp3	ENSMUSG00000028268	55932	TRUE
1	Cecr2	ENSMUSG00000071226	330409	TRUE
4	Hsd17b2	ENSMUSG00000031844	15486	TRUE
3	H2-D1	ENSMUSG00000073411	14964	FALSE
3	Oaf	ENSMUSG00000032014	102644	TRUE
2	Ghrh	ENSMUSG00000027643	14601	TRUE
3	Mybpc3	ENSMUSG00000002100	17868	TRUE
2	Srgap3	ENSMUSG00000030257	259302	TRUE
2	Mmp1a	ENSMUSG00000043089	83995	TRUE
1	Bcl2l11	ENSMUSG00000027381	12125	TRUE
2	Smarca2	ENSMUSG00000024921	67155	FALSE
1	Slc4a7	ENSMUSG00000021733	218756	FALSE
3	Abhd6	ENSMUSG00000025277	66082	FALSE
3	Htr1d	ENSMUSG00000070687	15552	TRUE
1	AU020206	ENSMUSG00000097415	108167440	FALSE
1	Cd276	ENSMUSG00000035914	102657	TRUE
1	D130058E05Rik	ENSMUSG00000092627	102637806	FALSE
1	Meis1	ENSMUSG00000020160	17268	TRUE
3	Septin4	ENSMUSG00000020486	18952	FALSE
1	Vim	ENSMUSG00000026728	22352	FALSE
1	Pkp4	ENSMUSG00000026991	227937	FALSE
1	Ubash3b	ENSMUSG00000032020	72828	FALSE
1	Dusp7	ENSMUSG00000053716	235584	TRUE
3	Tubb3	ENSMUSG00000062380	22152	FALSE
1	Gsto1	ENSMUSG00000025068	14873	FALSE
3	Creb3	ENSMUSG00000028466	12913	FALSE
3	Crip1	ENSMUSG00000006360	12925	TRUE
3	Lamp2	ENSMUSG00000016534	16784	FALSE
1	Cadm1	ENSMUSG00000032076	54725	TRUE
2	Tpbpb	ENSMUSG00000062705	116913	FALSE
1	Dok2	ENSMUSG00000022102	13449	FALSE
1	Noct	ENSMUSG00000023087	12457	TRUE
2	Prkch	ENSMUSG00000021108	18755	FALSE
3	Syt13	ENSMUSG00000027220	80976	TRUE
2	Prdm1	ENSMUSG00000038151	12142	TRUE
1	Gpx3	ENSMUSG00000018339	14778	FALSE
3	Lpl	ENSMUSG00000015568	16956	FALSE
1	Gtf2i	ENSMUSG00000060261	14886	TRUE
1	Siah1b	ENSMUSG00000040749	20438	FALSE
1	Gm2830	ENSMUSG00000086567	NA	FALSE
1	Fry	ENSMUSG00000056602	320365	TRUE
3	Slfn5	ENSMUSG00000054404	327978	FALSE
3	Chil1	ENSMUSG00000064246	12654	FALSE
1	Ctnnal1	ENSMUSG00000038816	54366	TRUE
3	Mtss2	ENSMUSG00000033763	244654	FALSE
3	Mt2	ENSMUSG00000031762	17750	FALSE
2	E330020D12Rik	ENSMUSG00000073538	NA	FALSE
4	Ccnjl	ENSMUSG00000044707	380694	TRUE
1	Tph1	ENSMUSG00000040046	21990	FALSE
1	Snhg4	ENSMUSG00000117869	100503380	FALSE
2	Bhlhe41	ENSMUSG00000030256	79362	FALSE
2	Hpgd	ENSMUSG00000031613	15446	FALSE
3	Tesc	ENSMUSG00000029359	57816	FALSE
4	Ier3	ENSMUSG00000003541	15937	TRUE
3	Cxcl16	ENSMUSG00000018920	66102	FALSE
4	Rgs2	ENSMUSG00000026360	19735	FALSE
1	Ephb3	ENSMUSG00000005958	13845	TRUE
1	Ccnb2	ENSMUSG00000032218	12442	FALSE
1	Zfp462	ENSMUSG00000060206	242466	TRUE
1	Setx	ENSMUSG00000043535	269254	TRUE
1	Ak1	ENSMUSG00000026817	11636	FALSE
2	Ackr3	ENSMUSG00000044337	12778	TRUE
3	Gipc2	ENSMUSG00000039131	54120	TRUE
1	Htra1	ENSMUSG00000006205	56213	TRUE
2	Dhrs3	ENSMUSG00000066026	20148	TRUE
3	Eya2	ENSMUSG00000017897	14049	TRUE
2	Slc22a5	ENSMUSG00000018900	20520	FALSE
2	Atp2a3	ENSMUSG00000020788	53313	TRUE
2	Cds1	ENSMUSG00000029330	74596	FALSE
1	Eif1ax	ENSMUSG00000067194	66235	FALSE
1	Emp1	ENSMUSG00000030208	13730	TRUE
2	Ctsb	ENSMUSG00000021939	13030	TRUE
3	Chst5	ENSMUSG00000031952	56773	FALSE
1	Apln	ENSMUSG00000037010	30878	TRUE
1	Akain1	ENSMUSG00000091636	320722	TRUE
1	Pgam2	ENSMUSG00000020475	56012	FALSE
3	Frk	ENSMUSG00000019779	14302	TRUE
1	Hibch	ENSMUSG00000041426	227095	FALSE
1	Fam124a	ENSMUSG00000035184	629059	FALSE
1	Kif21b	ENSMUSG00000041642	16565	FALSE
4	Rusc2	ENSMUSG00000035969	100213	TRUE
1	St6galnac4	ENSMUSG00000079442	20448	TRUE
3	Efnb1	ENSMUSG00000031217	13641	FALSE
2	B3gnt7	ENSMUSG00000079445	227327	FALSE
3	Zmiz1	ENSMUSG00000007817	328365	TRUE
1	Cpne3	ENSMUSG00000028228	70568	FALSE
3	Rxra	ENSMUSG00000015846	20181	TRUE
3	Stx3	ENSMUSG00000041488	20908	FALSE
2	Zbtb7c	ENSMUSG00000044646	207259	TRUE
1	Cd300a	ENSMUSG00000034652	217303	FALSE
3	Paqr7	ENSMUSG00000037348	71904	TRUE
1	Six2	ENSMUSG00000024134	20472	TRUE
3	Tmem191c	ENSMUSG00000055692	224019	FALSE
4	Lipg	ENSMUSG00000053846	16891	FALSE
1	Sord	ENSMUSG00000027227	20322	TRUE
3	Zxdc	ENSMUSG00000034430	80292	FALSE
3	Irf9	ENSMUSG00000002325	16391	FALSE
1	Cmtm5	ENSMUSG00000040759	67272	FALSE
1	Aspm	ENSMUSG00000033952	12316	FALSE
2	Trf	ENSMUSG00000032554	22041	FALSE
1	Pwwp2b	ENSMUSG00000060260	101631	TRUE
4	Crispld2	ENSMUSG00000031825	78892	TRUE
2	Ppp2r3a	ENSMUSG00000043154	235542	FALSE
1	Efna4	ENSMUSG00000028040	13639	TRUE
3	Slc22a3	ENSMUSG00000023828	20519	FALSE
3	Il2rb	ENSMUSG00000068227	16185	TRUE
1	Rbpms2	ENSMUSG00000032387	71973	FALSE
4	Pecam1	ENSMUSG00000020717	18613	TRUE
3	Klk7	ENSMUSG00000030713	23993	TRUE
2	Igsf8	ENSMUSG00000038034	140559	FALSE
2	Pkd2l1	ENSMUSG00000037578	329064	FALSE
1	Pabpc4	ENSMUSG00000011257	230721	TRUE
1	Atp7b	ENSMUSG00000006567	11979	FALSE
4	Fn1	ENSMUSG00000026193	14268	FALSE
2	Gbp7	ENSMUSG00000040253	229900	FALSE
2	Diras2	ENSMUSG00000047842	68203	TRUE
3	Wnt4	ENSMUSG00000036856	22417	FALSE
2	Star	ENSMUSG00000031574	20845	FALSE
3	Vav3	ENSMUSG00000033721	57257	FALSE
1	Kif15	ENSMUSG00000036768	209737	TRUE
2	Ednrb	ENSMUSG00000022122	13618	FALSE
3	Batf3	ENSMUSG00000026630	381319	FALSE
1	Duox2	ENSMUSG00000068452	214593	FALSE
3	Irgm2	ENSMUSG00000069874	54396	FALSE
1	Pth1r	ENSMUSG00000032492	19228	FALSE
3	Filip1l	ENSMUSG00000043336	78749	TRUE
3	Slco2a1	ENSMUSG00000032548	24059	TRUE
1	Fbxo5	ENSMUSG00000019773	67141	FALSE
1	G2e3	ENSMUSG00000035293	217558	FALSE
2	Sin3b	ENSMUSG00000031622	20467	TRUE
3	Col1a1	ENSMUSG00000001506	12842	FALSE
1	Ccnb1	ENSMUSG00000041431	268697	FALSE
1	Zfpm1	ENSMUSG00000049577	22761	FALSE
1	Cenpm	ENSMUSG00000068101	66570	TRUE
3	Rhou	ENSMUSG00000039960	69581	FALSE
2	Nhs	ENSMUSG00000059493	195727	FALSE
2	Tdrd7	ENSMUSG00000035517	100121	FALSE
2	Homer2	ENSMUSG00000025813	26557	FALSE
2	Gm48544	ENSMUSG00000113049	NA	FALSE
3	Slc38a4	ENSMUSG00000022464	69354	TRUE
2	Sp100	ENSMUSG00000026222	20684	FALSE
3	Gadd45b	ENSMUSG00000015312	17873	TRUE
2	Amz1	ENSMUSG00000050022	231842	FALSE
1	Mybl2	ENSMUSG00000017861	17865	TRUE
3	Rps6ka6	ENSMUSG00000025665	67071	FALSE
2	Wscd2	ENSMUSG00000063430	320916	TRUE
3	Rassf4	ENSMUSG00000042129	213391	TRUE
2	H2-Bl	ENSMUSG00000073406	14963	FALSE
2	H2bc4	ENSMUSG00000018102	68024	FALSE
3	Igf2os	ENSMUSG00000086266	111975	FALSE
3	Dlg3	ENSMUSG00000000881	53310	TRUE
4	Fam171a1	ENSMUSG00000050530	269233	FALSE
3	Krt18	ENSMUSG00000023043	16668	TRUE
1	Slc2a3	ENSMUSG00000003153	20527	TRUE
2	Prl7c1	ENSMUSG00000060738	67505	FALSE
2	Stra6	ENSMUSG00000032327	20897	TRUE
3	Srxn1	ENSMUSG00000032802	76650	FALSE
1	Epha2	ENSMUSG00000006445	13836	FALSE
2	Plcg2	ENSMUSG00000034330	234779	TRUE
3	Flt3	ENSMUSG00000042817	14255	FALSE
1	Mest	ENSMUSG00000051855	17294	FALSE
3	Pmp22	ENSMUSG00000018217	18858	TRUE
1	Eng	ENSMUSG00000026814	13805	FALSE
3	F2rl1	ENSMUSG00000021678	14063	TRUE
3	Eps8l2	ENSMUSG00000025504	98845	FALSE
1	Bzw2	ENSMUSG00000020547	66912	FALSE
2	Esrp1	ENSMUSG00000040728	207920	FALSE
4	Jup	ENSMUSG00000001552	16480	TRUE
2	Gm9112	ENSMUSG00000079479	668339	FALSE
1	Cdca2	ENSMUSG00000048922	108912	FALSE
4	Tmem229b	ENSMUSG00000046157	268567	FALSE
3	Atp9a	ENSMUSG00000027546	11981	FALSE
3	Kremen1	ENSMUSG00000020393	84035	FALSE
2	Psd4	ENSMUSG00000026979	215632	TRUE
4	Cdh3	ENSMUSG00000061048	12560	TRUE
1	Cd55	ENSMUSG00000026399	13136	FALSE
2	Plxnb1	ENSMUSG00000053646	235611	FALSE
1	Fgfr4	ENSMUSG00000005320	14186	FALSE
2	Plekhh1	ENSMUSG00000060716	211945	TRUE
1	Mki67	ENSMUSG00000031004	17345	TRUE
2	Prune2	ENSMUSG00000039126	353211	FALSE
3	Mras	ENSMUSG00000032470	17532	TRUE
4	Pcdh12	ENSMUSG00000024440	53601	FALSE
3	Zbtb10	ENSMUSG00000069114	229055	FALSE
4	Cpm	ENSMUSG00000020183	70574	FALSE
1	Tet1	ENSMUSG00000047146	52463	TRUE
1	Ska1	ENSMUSG00000036223	66468	FALSE
3	Creb5	ENSMUSG00000053007	231991	FALSE
2	Itgb3	ENSMUSG00000020689	16416	TRUE
3	Bcorl1	ENSMUSG00000036959	320376	FALSE
3	Chst1	ENSMUSG00000027221	76969	TRUE
2	Rasgef1b	ENSMUSG00000089809	320292	TRUE
3	Fam20c	ENSMUSG00000025854	80752	TRUE
4	Spry1	ENSMUSG00000037211	24063	TRUE
3	Cldn14	ENSMUSG00000047109	56173	FALSE
3	Gdpd2	ENSMUSG00000019359	71584	FALSE
2	Tanc2	ENSMUSG00000053580	77097	TRUE
1	Duoxa2	ENSMUSG00000027225	66811	FALSE
2	Tor3a	ENSMUSG00000060519	30935	FALSE
3	BC053393	ENSMUSG00000046974	407814	FALSE
3	Gkap1	ENSMUSG00000021552	56278	TRUE
3	Ddit3	ENSMUSG00000025408	13198	TRUE
2	Pard6g	ENSMUSG00000056214	93737	TRUE
1	Mppe1	ENSMUSG00000062526	225651	FALSE
1	Dlg4	ENSMUSG00000020886	13385	FALSE
4	Fabp5	ENSMUSG00000027533	16592	FALSE
2	Aldh3b2	ENSMUSG00000075296	621603	FALSE
3	Il10rb	ENSMUSG00000022969	16155	FALSE
2	Parp9	ENSMUSG00000022906	80285	FALSE
2	Tmsb4x	ENSMUSG00000049775	19241	TRUE
1	Pttg1	ENSMUSG00000020415	30939	FALSE
2	Adamts1	ENSMUSG00000022893	11504	FALSE
1	Ldhb	ENSMUSG00000030246	16832	FALSE
1	Cth	ENSMUSG00000028179	107869	TRUE
2	Rnf157	ENSMUSG00000052949	217340	TRUE
2	Eif4e3	ENSMUSG00000093661	66892	FALSE
3	Atf3	ENSMUSG00000026628	11910	FALSE
2	Islr2	ENSMUSG00000051243	320563	FALSE
2	C1ql2	ENSMUSG00000036907	226359	FALSE
1	9130008F23Rik	ENSMUSG00000054951	71583	TRUE
3	Tpm2	ENSMUSG00000028464	22004	FALSE
1	Ndrg2	ENSMUSG00000004558	29811	FALSE
1	Crb2	ENSMUSG00000035403	241324	TRUE
1	Ptpn3	ENSMUSG00000038764	545622	TRUE
2	Nt5e	ENSMUSG00000032420	23959	FALSE
1	Kif20a	ENSMUSG00000003779	19348	FALSE
3	Serpine2	ENSMUSG00000026249	20720	FALSE
2	Rassf6	ENSMUSG00000029370	73246	FALSE
1	Foxm1	ENSMUSG00000001517	14235	FALSE
2	Pde4dip	ENSMUSG00000038170	83679	FALSE
1	Sp4	ENSMUSG00000025323	20688	TRUE
1	Spc24	ENSMUSG00000074476	67629	FALSE
1	Pif1	ENSMUSG00000041064	208084	FALSE
4	Slc29a2	ENSMUSG00000024891	13340	TRUE
2	Trpv2	ENSMUSG00000018507	22368	FALSE
3	Rffl	ENSMUSG00000020696	67338	FALSE
1	Dctpp1	ENSMUSG00000042462	66422	FALSE
1	Sgo1	ENSMUSG00000023940	72415	FALSE
1	Shmt1	ENSMUSG00000020534	20425	FALSE
2	Psg17	ENSMUSG00000004540	26437	FALSE
1	Esco2	ENSMUSG00000022034	71988	FALSE
3	Usp25	ENSMUSG00000022867	30940	FALSE
3	Dstn	ENSMUSG00000015932	56431	TRUE
1	Slc30a3	ENSMUSG00000029151	22784	FALSE
3	Fndc3b	ENSMUSG00000039286	72007	FALSE
1	Bub1b	ENSMUSG00000040084	12236	FALSE
1	Fbp2	ENSMUSG00000021456	14120	TRUE
2	Git2	ENSMUSG00000041890	26431	TRUE
2	Psg26	ENSMUSG00000070799	574429	FALSE
4	Sgpp1	ENSMUSG00000021054	81535	TRUE
2	Vsir	ENSMUSG00000020101	74048	TRUE
2	Mertk	ENSMUSG00000014361	17289	FALSE
3	Cpeb2	ENSMUSG00000039782	231207	TRUE
1	Adgre5	ENSMUSG00000002885	26364	TRUE
3	Eif2ak2	ENSMUSG00000024079	19106	FALSE
1	Frrs1	ENSMUSG00000033386	20321	TRUE
4	Fosl1	ENSMUSG00000024912	14283	FALSE
4	Kctd12	ENSMUSG00000098557	239217	FALSE
1	Cdca8	ENSMUSG00000028873	52276	FALSE
4	Sdc1	ENSMUSG00000020592	20969	TRUE
2	Ifit3b	ENSMUSG00000062488	667370	FALSE
1	Psrc1	ENSMUSG00000068744	56742	FALSE
1	Kif27	ENSMUSG00000060176	75050	FALSE
3	Cxcr4	ENSMUSG00000045382	12767	TRUE
2	Parp14	ENSMUSG00000034422	547253	FALSE
3	Usp2	ENSMUSG00000032010	53376	TRUE
2	Stat2	ENSMUSG00000040033	20847	FALSE
2	Chrdl2	ENSMUSG00000030732	69121	FALSE
4	Grem2	ENSMUSG00000050069	23893	FALSE
1	Cxcl14	ENSMUSG00000021508	57266	TRUE
1	Ptpn13	ENSMUSG00000034573	19249	TRUE
1	Triml2	ENSMUSG00000091490	622117	TRUE
3	Atp11a	ENSMUSG00000031441	50770	TRUE
1	Klf14	ENSMUSG00000073209	619665	FALSE
3	Col5a1	ENSMUSG00000026837	12831	TRUE
2	Sema6a	ENSMUSG00000019647	20358	TRUE
3	Vdr	ENSMUSG00000022479	22337	TRUE
4	Elk3	ENSMUSG00000008398	13713	FALSE
2	Taf9b	ENSMUSG00000047242	407786	FALSE
3	Ksr1	ENSMUSG00000018334	16706	TRUE
3	Dkk1	ENSMUSG00000024868	13380	FALSE
1	Aard	ENSMUSG00000068522	239435	FALSE
3	Kank1	ENSMUSG00000032702	107351	TRUE
3	Nr6a1	ENSMUSG00000063972	14536	TRUE
2	Meis2	ENSMUSG00000027210	17536	FALSE
1	Nxt2	ENSMUSG00000042271	237082	FALSE
3	Gpr157	ENSMUSG00000047875	269604	TRUE
2	St3gal1	ENSMUSG00000013846	20442	TRUE
1	Acap1	ENSMUSG00000001588	216859	FALSE
3	Tmem106a	ENSMUSG00000034947	217203	FALSE
1	Morrbid	ENSMUSG00000074813	100043424	FALSE
1	Msh2	ENSMUSG00000024151	17685	TRUE
1	Gramd4	ENSMUSG00000035900	223752	TRUE
2	Zbp1	ENSMUSG00000027514	58203	FALSE
1	Mycn	ENSMUSG00000037169	18109	TRUE
4	Rps23	ENSMUSG00000049517	66475	FALSE
1	Ildr1	ENSMUSG00000022900	106347	FALSE
3	Lgalsl	ENSMUSG00000042363	216551	TRUE
4	Limk1	ENSMUSG00000029674	16885	TRUE
3	Arhgap27	ENSMUSG00000034255	544817	FALSE
2	Ovol2	ENSMUSG00000037279	107586	FALSE
1	Gng2	ENSMUSG00000043004	14702	FALSE
3	Pde10a	ENSMUSG00000023868	23984	FALSE
3	Pltp	ENSMUSG00000017754	18830	FALSE
4	Tbc1d4	ENSMUSG00000033083	210789	FALSE
1	Ncapg	ENSMUSG00000015880	54392	FALSE
1	Rasa3	ENSMUSG00000031453	19414	TRUE
3	Fbxl19	ENSMUSG00000030811	233902	TRUE
2	Irs3	ENSMUSG00000047182	16369	TRUE
3	Tmem37	ENSMUSG00000050777	170706	FALSE
1	Ptpn18	ENSMUSG00000026126	19253	FALSE
4	Sema4c	ENSMUSG00000026121	20353	FALSE
3	Ralbp1	ENSMUSG00000024096	19765	TRUE
2	Cxcr2	ENSMUSG00000026180	12765	TRUE
1	Gins1	ENSMUSG00000027454	69270	TRUE
1	Clstn1	ENSMUSG00000039953	65945	TRUE
3	Klf6	ENSMUSG00000000078	23849	TRUE
2	Parp12	ENSMUSG00000038507	243771	FALSE
1	Ston2	ENSMUSG00000020961	108800	TRUE
2	Pparg	ENSMUSG00000000440	19016	FALSE
3	Glipr1	ENSMUSG00000056888	73690	FALSE
1	Cdca7	ENSMUSG00000055612	66953	TRUE
1	Kctd14	ENSMUSG00000051727	233529	FALSE
4	2010204K13Rik	ENSMUSG00000063018	NA	FALSE
2	Slc30a1	ENSMUSG00000037434	22782	FALSE
3	Neat1	ENSMUSG00000092274	66961	TRUE
3	Cebpa	ENSMUSG00000034957	12606	FALSE
2	Rgl1	ENSMUSG00000026482	19731	FALSE
3	Ugp2	ENSMUSG00000001891	216558	FALSE
1	Cdk6	ENSMUSG00000040274	12571	TRUE
3	Zfp469	ENSMUSG00000043903	195209	TRUE
3	Emp2	ENSMUSG00000022505	13731	FALSE
3	Paqr4	ENSMUSG00000023909	76498	FALSE
4	Sema3e	ENSMUSG00000063531	20349	TRUE
2	Mx2	ENSMUSG00000023341	17858	FALSE
2	Ctnnd1	ENSMUSG00000034101	12388	TRUE
3	Id3	ENSMUSG00000007872	15903	TRUE
1	Ncapd2	ENSMUSG00000038252	68298	FALSE
4	Hspa8	ENSMUSG00000015656	15481	TRUE
4	Nav3	ENSMUSG00000020181	260315	TRUE
3	Shisa4	ENSMUSG00000041889	77552	FALSE
3	Denn2b	ENSMUSG00000031024	76954	TRUE
4	Bhlhe40	ENSMUSG00000030103	20893	FALSE
3	Hspb1	ENSMUSG00000004951	15507	TRUE
1	Kctd1	ENSMUSG00000036225	106931	TRUE
1	Mcm7	ENSMUSG00000029730	17220	FALSE
3	Hbegf	ENSMUSG00000024486	15200	FALSE
3	Ralb	ENSMUSG00000004451	64143	FALSE
1	Grip1	ENSMUSG00000034813	74053	FALSE
3	Cln8	ENSMUSG00000026317	26889	TRUE
1	Rin2	ENSMUSG00000001768	74030	TRUE
2	6030452D12Rik	ENSMUSG00000054069	NA	FALSE
1	Cbx7	ENSMUSG00000053411	52609	FALSE
1	Jam3	ENSMUSG00000031990	83964	TRUE
2	Dhrs7	ENSMUSG00000021094	66375	FALSE
3	Tmem116	ENSMUSG00000029452	77462	FALSE
2	Nucb2	ENSMUSG00000030659	53322	TRUE
1	H1f10	ENSMUSG00000044927	243529	FALSE
3	Dusp14	ENSMUSG00000018648	56405	FALSE
1	Kif11	ENSMUSG00000012443	16551	FALSE
1	Fgfbp1	ENSMUSG00000048373	14181	TRUE
1	Racgap1	ENSMUSG00000023015	26934	TRUE
4	Procr	ENSMUSG00000027611	19124	FALSE
2	Elmo1	ENSMUSG00000041112	140580	TRUE
1	Enc1	ENSMUSG00000041773	13803	TRUE
1	Cip2a	ENSMUSG00000033031	224171	FALSE
2	Atp1a2	ENSMUSG00000007097	98660	FALSE
1	Naf1	ENSMUSG00000014907	234344	TRUE
3	Ifnar2	ENSMUSG00000022971	15976	TRUE
2	Gm34680	ENSMUSG00000116957	NA	FALSE
3	Timp3	ENSMUSG00000020044	21859	TRUE
2	Iqgap2	ENSMUSG00000021676	544963	TRUE
1	Uck2	ENSMUSG00000026558	80914	TRUE
3	Tor1aip1	ENSMUSG00000026466	208263	FALSE
1	Kif18b	ENSMUSG00000051378	70218	FALSE
2	Plpp1	ENSMUSG00000021759	19012	TRUE
1	Erf	ENSMUSG00000040857	13875	FALSE
3	Zbtb7a	ENSMUSG00000035011	16969	FALSE
3	Usp29	ENSMUSG00000051527	57775	TRUE
1	Klf5	ENSMUSG00000005148	12224	TRUE
3	Cep170b	ENSMUSG00000072825	217882	TRUE
4	Ptpn12	ENSMUSG00000028771	19248	TRUE
1	Asph	ENSMUSG00000028207	65973	TRUE
3	Vstm2l	ENSMUSG00000037843	277432	FALSE
4	Mfge8	ENSMUSG00000030605	17304	TRUE
3	Helz	ENSMUSG00000020721	78455	TRUE
3	Iqsec1	ENSMUSG00000034312	232227	TRUE
3	Arf2	ENSMUSG00000062421	11841	FALSE
3	Lmna	ENSMUSG00000028063	16905	TRUE
3	Clps	ENSMUSG00000024225	109791	FALSE
2	Plekhd1	ENSMUSG00000066438	217682	FALSE
4	Slc16a1	ENSMUSG00000032902	20501	TRUE
1	Gcat	ENSMUSG00000006378	26912	FALSE
4	Fth1	ENSMUSG00000024661	14319	TRUE
2	Adcy7	ENSMUSG00000031659	11513	TRUE
1	Rapgef3	ENSMUSG00000022469	223864	TRUE
1	Sting1	ENSMUSG00000024349	72512	FALSE
2	Tmc5	ENSMUSG00000030650	74424	FALSE
4	Adm	ENSMUSG00000030790	11535	TRUE
2	Pdgfra	ENSMUSG00000029231	18595	FALSE
3	Optn	ENSMUSG00000026672	71648	FALSE
1	Trnt1	ENSMUSG00000013736	70047	FALSE
4	St6gal1	ENSMUSG00000022885	20440	TRUE
1	Mnd1	ENSMUSG00000033752	76915	FALSE
3	Ostf1	ENSMUSG00000024725	20409	FALSE
1	NA	NA	NA	TRUE
2	Ppp1r3g	ENSMUSG00000050423	76487	TRUE
1	Rab34	ENSMUSG00000002059	19376	FALSE
1	Six4	ENSMUSG00000034460	20474	FALSE
1	Fndc3c1	ENSMUSG00000033737	333564	FALSE
1	Fkbp10	ENSMUSG00000001555	14230	FALSE
4	Crim1	ENSMUSG00000024074	50766	TRUE
1	Gcnt2	ENSMUSG00000021360	14538	TRUE
3	Rab15	ENSMUSG00000021062	104886	TRUE
1	Elavl2	ENSMUSG00000008489	15569	FALSE
3	Mmp11	ENSMUSG00000000901	17385	FALSE
1	Ccna2	ENSMUSG00000027715	12428	FALSE
3	Abca3	ENSMUSG00000024130	27410	FALSE
1	Hpcal4	ENSMUSG00000046093	170638	FALSE
2	Slc16a9	ENSMUSG00000037762	66859	TRUE
2	Clic5	ENSMUSG00000023959	224796	FALSE
2	Serpinb9f	ENSMUSG00000038327	20709	FALSE
3	Apela	ENSMUSG00000079042	100038489	FALSE
1	Zic2	ENSMUSG00000061524	22772	FALSE
1	Kif22	ENSMUSG00000030677	110033	TRUE
3	Cdk5r1	ENSMUSG00000048895	12569	FALSE
1	Steap1	ENSMUSG00000015652	70358	FALSE
3	NA	NA	NA	TRUE
1	Mmp12	ENSMUSG00000049723	17381	FALSE
1	Rhebl1	ENSMUSG00000023755	69159	FALSE
2	Hexb	ENSMUSG00000021665	15212	FALSE
3	Bcor	ENSMUSG00000040363	71458	FALSE
3	Rasal1	ENSMUSG00000029602	19415	FALSE
1	Gm49602	ENSMUSG00000113831	NA	FALSE
3	Ypel5	ENSMUSG00000039770	383295	TRUE
2	Prr13	ENSMUSG00000023048	66151	TRUE
1	Limch1	ENSMUSG00000037736	77569	FALSE
3	Ctr9	ENSMUSG00000005609	22083	TRUE
1	Dcaf12l1	ENSMUSG00000045284	245404	FALSE
3	Lgals1	ENSMUSG00000068220	16852	TRUE
3	Esx1	ENSMUSG00000023443	13984	FALSE
3	Hcn2	ENSMUSG00000020331	15166	FALSE
1	Fancm	ENSMUSG00000055884	104806	TRUE
1	Adcyap1r1	ENSMUSG00000029778	11517	FALSE
3	Aif1l	ENSMUSG00000001864	108897	TRUE
1	Barx1	ENSMUSG00000021381	12022	FALSE
1	Cenpe	ENSMUSG00000045328	229841	TRUE
3	Plpp3	ENSMUSG00000028517	67916	FALSE
3	Rtn1	ENSMUSG00000021087	104001	TRUE
3	Abhd5	ENSMUSG00000032540	67469	TRUE
4	Atp6v0a1	ENSMUSG00000019302	11975	FALSE
1	Ttk	ENSMUSG00000038379	22137	FALSE
4	4933415A04Rik	ENSMUSG00000045877	NA	FALSE
2	Kit	ENSMUSG00000005672	16590	TRUE
1	N4bp3	ENSMUSG00000001053	212706	FALSE
3	Abca1	ENSMUSG00000015243	11303	TRUE
1	Wt1	ENSMUSG00000016458	22431	TRUE
1	Rrm2	ENSMUSG00000020649	20135	TRUE
2	Jaml	ENSMUSG00000048534	270152	FALSE
1	Irx1	ENSMUSG00000060969	16371	FALSE
3	Zim1	ENSMUSG00000002266	22776	FALSE
3	Tnrc18	ENSMUSG00000039477	231861	TRUE
3	Elavl3	ENSMUSG00000003410	15571	TRUE
2	Ifit3	ENSMUSG00000074896	15959	FALSE
1	Zfp930	ENSMUSG00000059897	234358	FALSE
1	Troap	ENSMUSG00000032783	78733	FALSE
3	Rasl11b	ENSMUSG00000049907	68939	TRUE
4	Itga1	ENSMUSG00000042284	109700	FALSE
3	Maf	ENSMUSG00000055435	17132	TRUE
1	Trp53	ENSMUSG00000059552	22059	FALSE
3	Mvp	ENSMUSG00000030681	78388	TRUE
1	Adrb3	ENSMUSG00000031489	11556	TRUE
3	Med14	ENSMUSG00000064127	26896	FALSE
3	Tmod1	ENSMUSG00000028328	21916	TRUE
4	Folr1	ENSMUSG00000001827	14275	TRUE
1	Zfp281	ENSMUSG00000041483	226442	FALSE
3	Cspg5	ENSMUSG00000032482	29873	FALSE
2	Syna	ENSMUSG00000085957	214292	FALSE
1	Nr4a1	ENSMUSG00000023034	15370	TRUE
1	Nuf2	ENSMUSG00000026683	66977	FALSE
3	Cmbl	ENSMUSG00000022235	69574	FALSE
1	D16Ertd472e	ENSMUSG00000022864	67102	TRUE
2	Pdzd2	ENSMUSG00000022197	68070	FALSE
3	Cd81	ENSMUSG00000037706	12520	FALSE
1	Notch4	ENSMUSG00000015468	18132	TRUE
1	Ccn1	ENSMUSG00000028195	16007	TRUE
4	Sft2d1	ENSMUSG00000073468	106489	TRUE
2	Dmxl2	ENSMUSG00000041268	235380	FALSE
1	Nfatc2ip	ENSMUSG00000030722	18020	TRUE
2	Isg20	ENSMUSG00000039236	57444	FALSE
3	C2cd2	ENSMUSG00000045975	207781	TRUE
3	Irx4	ENSMUSG00000021604	50916	FALSE
4	Slc7a7	ENSMUSG00000000958	20540	TRUE
1	Incenp	ENSMUSG00000024660	16319	TRUE
2	Ifi27	ENSMUSG00000064215	52668	FALSE
3	Mtmr4	ENSMUSG00000018401	170749	FALSE
3	Lcor	ENSMUSG00000025019	212391	TRUE
1	Hmgb2	ENSMUSG00000054717	97165	FALSE
2	Hic1	ENSMUSG00000043099	15248	FALSE
4	Fam89a	ENSMUSG00000043068	69627	TRUE
2	Ifi202b	ENSMUSG00000026535	26388	FALSE
2	Smim5	ENSMUSG00000048442	66528	FALSE
1	Ccdc77	ENSMUSG00000030177	67200	FALSE
3	Tceanc	ENSMUSG00000051224	245695	FALSE
3	Hadh	ENSMUSG00000027984	15107	TRUE
1	Prc1	ENSMUSG00000038943	233406	FALSE
1	Pnp	ENSMUSG00000115338	18950	FALSE
3	Itpkb	ENSMUSG00000038855	320404	FALSE
1	Cenpv	ENSMUSG00000018509	73139	FALSE
4	Eif1b	ENSMUSG00000006941	68969	TRUE
4	Kdr	ENSMUSG00000062960	16542	TRUE
1	Exo1	ENSMUSG00000039748	26909	TRUE
1	Pold2	ENSMUSG00000020471	18972	FALSE
1	Camk2a	ENSMUSG00000024617	12322	FALSE
3	Il17rb	ENSMUSG00000015966	50905	FALSE
2	Zmat1	ENSMUSG00000052676	215693	FALSE
1	Bmp1	ENSMUSG00000022098	12153	TRUE
1	Nid2	ENSMUSG00000021806	18074	FALSE
1	Map3k20	ENSMUSG00000004085	65964	TRUE
1	Tead4	ENSMUSG00000030353	21679	TRUE
1	Aurkb	ENSMUSG00000020897	20877	FALSE
3	Vgll1	ENSMUSG00000031131	170828	FALSE
3	Purb	ENSMUSG00000094483	19291	FALSE
1	Tmem97	ENSMUSG00000037278	69071	FALSE
2	Etos1	ENSMUSG00000050189	NA	FALSE
4	Hsd17b11	ENSMUSG00000029311	114664	TRUE
3	Nbl1	ENSMUSG00000041120	17965	FALSE
1	Knl1	ENSMUSG00000027326	76464	FALSE
2	Cd82	ENSMUSG00000027215	12521	TRUE
1	Bard1	ENSMUSG00000026196	12021	FALSE
1	Khdrbs3	ENSMUSG00000022332	13992	FALSE
3	Cbx4	ENSMUSG00000039989	12418	TRUE
3	Cpt1a	ENSMUSG00000024900	12894	FALSE
3	Serpinb9	ENSMUSG00000045827	20723	FALSE
1	Synpo2l	ENSMUSG00000039376	68760	TRUE
3	Trib1	ENSMUSG00000032501	211770	TRUE
1	Abhd17b	ENSMUSG00000047368	226016	TRUE
1	Pa2g4	ENSMUSG00000025364	18813	FALSE
2	Parp10	ENSMUSG00000063268	671535	FALSE
1	Itga7	ENSMUSG00000025348	16404	FALSE
2	Irgm1	ENSMUSG00000046879	15944	FALSE
1	Nusap1	ENSMUSG00000027306	108907	FALSE
1	Spc25	ENSMUSG00000005233	66442	TRUE
1	Slc7a6	ENSMUSG00000031904	330836	TRUE
2	Dhrs9	ENSMUSG00000027068	241452	FALSE
1	Ccne1	ENSMUSG00000002068	12447	FALSE
3	Gpr50	ENSMUSG00000056380	14765	FALSE
1	Kif20b	ENSMUSG00000024795	240641	FALSE
2	Ifih1	ENSMUSG00000026896	71586	FALSE
2	Gm4926	ENSMUSG00000086909	237749	FALSE
1	Tcof1	ENSMUSG00000024613	21453	TRUE
1	Espl1	ENSMUSG00000058290	105988	FALSE
3	Amot	ENSMUSG00000041688	27494	FALSE
1	Cdca3	ENSMUSG00000023505	14793	FALSE
3	Mxra8	ENSMUSG00000029070	74761	FALSE
1	Rbp4	ENSMUSG00000024990	19662	FALSE
2	Fdx1	ENSMUSG00000032051	14148	TRUE
3	Cdc42ep2	ENSMUSG00000045664	104252	FALSE
2	Clip2	ENSMUSG00000063146	269713	TRUE
1	Dcbld1	ENSMUSG00000019891	66686	FALSE
1	Nop10	ENSMUSG00000027133	66181	FALSE
3	P4hb	ENSMUSG00000025130	18453	TRUE
4	Ly6e	ENSMUSG00000022587	17069	FALSE
1	Arhgef39	ENSMUSG00000051517	230098	FALSE
3	Tmem9b	ENSMUSG00000031021	56786	FALSE
1	Abhd14a	ENSMUSG00000042210	68644	FALSE
3	Tada1	ENSMUSG00000026563	27878	FALSE
1	Tnfrsf21	ENSMUSG00000023915	94185	FALSE
2	Nsd3	ENSMUSG00000054823	234135	TRUE
3	Synpo	ENSMUSG00000043079	104027	TRUE
3	Marveld3	ENSMUSG00000001672	73608	TRUE
1	Zfp365	ENSMUSG00000037855	216049	FALSE
1	Lyar	ENSMUSG00000067367	17089	FALSE
4	Rps18-ps6	ENSMUSG00000069117	NA	FALSE
4	Irf2	ENSMUSG00000031627	16363	TRUE
4	Hand1	ENSMUSG00000037335	15110	TRUE
4	Il6ra	ENSMUSG00000027947	16194	TRUE
1	E2f4	ENSMUSG00000014859	104394	TRUE
3	St3gal5	ENSMUSG00000056091	20454	TRUE
1	Kif23	ENSMUSG00000032254	71819	TRUE
1	Oxct1	ENSMUSG00000022186	67041	FALSE
3	Selenop	ENSMUSG00000064373	20363	FALSE
1	Got1	ENSMUSG00000025190	14718	TRUE
1	Popdc3	ENSMUSG00000019848	78977	FALSE
3	Crb3	ENSMUSG00000044279	224912	FALSE
3	Letmd1	ENSMUSG00000037353	68614	FALSE
2	Alpl	ENSMUSG00000028766	11647	TRUE
1	Sapcd2	ENSMUSG00000026955	72080	FALSE
1	Nkrf	ENSMUSG00000044149	77286	FALSE
3	Adap1	ENSMUSG00000056413	231821	FALSE
1	Dse	ENSMUSG00000039497	212898	FALSE
3	Dpf3	ENSMUSG00000021221	70127	TRUE
1	B930086L07Rik	ENSMUSG00000110282	NA	FALSE
3	Dusp9	ENSMUSG00000031383	75590	FALSE
1	Birc5	ENSMUSG00000017716	11799	FALSE
1	Amn	ENSMUSG00000021278	93835	FALSE
3	Gsn	ENSMUSG00000026879	227753	TRUE
3	Mtss1	ENSMUSG00000022353	211401	TRUE
3	Arid3a	ENSMUSG00000019564	13496	TRUE
1	Camkk2	ENSMUSG00000029471	207565	FALSE
3	Lgals8	ENSMUSG00000057554	56048	FALSE
2	Ifi47	ENSMUSG00000078920	15953	FALSE
3	Epb41l5	ENSMUSG00000026383	226352	FALSE
1	Prkab1	ENSMUSG00000029513	19079	TRUE
1	Thy1	ENSMUSG00000032011	21838	TRUE
1	Hells	ENSMUSG00000025001	15201	TRUE
1	Isyna1	ENSMUSG00000019139	71780	FALSE
2	Chst2	ENSMUSG00000033350	54371	FALSE
2	Plau	ENSMUSG00000021822	18792	FALSE
2	Rnasel	ENSMUSG00000066800	24014	FALSE
1	Myef2	ENSMUSG00000027201	17876	FALSE
1	Mcemp1	ENSMUSG00000013974	69189	TRUE
2	Irak2	ENSMUSG00000060477	108960	TRUE
1	Elovl5	ENSMUSG00000032349	68801	TRUE
1	Umps	ENSMUSG00000022814	22247	FALSE
1	Gnal	ENSMUSG00000024524	14680	FALSE
2	Ceacam1	ENSMUSG00000074272	26365	FALSE
3	Csf2ra	ENSMUSG00000059326	12982	FALSE
2	2310030G06Rik	ENSMUSG00000032062	66952	FALSE
3	Taf7	ENSMUSG00000051316	24074	FALSE
1	Nacc1	ENSMUSG00000001910	66830	FALSE
1	Efnb2	ENSMUSG00000001300	13642	TRUE
1	Grik3	ENSMUSG00000001985	14807	FALSE
3	Znfx1	ENSMUSG00000039501	98999	FALSE
1	Ncaph	ENSMUSG00000034906	215387	FALSE
4	Fasl	ENSMUSG00000000817	14103	TRUE
4	Tnfaip2	ENSMUSG00000021281	21928	TRUE
3	Ccn2	ENSMUSG00000019997	14219	FALSE
4	Srd5a1	ENSMUSG00000021594	78925	FALSE
1	Sulf2	ENSMUSG00000006800	72043	FALSE
3	Nynrin	ENSMUSG00000075592	277154	FALSE
3	Ablim1	ENSMUSG00000025085	226251	TRUE
3	Tacstd2	ENSMUSG00000051397	56753	FALSE
4	Myom3	ENSMUSG00000037139	242702	TRUE
2	Srr	ENSMUSG00000001323	27364	FALSE
3	Snx1	ENSMUSG00000032382	56440	TRUE
3	Pdlim2	ENSMUSG00000022090	213019	FALSE
1	Gen1	ENSMUSG00000051235	209334	FALSE
2	Egln3	ENSMUSG00000035105	112407	FALSE
2	Txnip	ENSMUSG00000038393	56338	FALSE
1	Gm20667	ENSMUSG00000093726	NA	FALSE
3	Hic2	ENSMUSG00000050240	58180	FALSE
1	Gemin6	ENSMUSG00000055760	67242	FALSE
1	Cenpw	ENSMUSG00000075266	66311	FALSE
3	Cltb	ENSMUSG00000047547	74325	FALSE
4	Sema3f	ENSMUSG00000034684	20350	FALSE
1	Srm	ENSMUSG00000006442	20810	TRUE
3	Ankrd1	ENSMUSG00000024803	107765	FALSE
3	Hcfc2	ENSMUSG00000020246	67933	FALSE
1	Rps6ka5	ENSMUSG00000021180	73086	FALSE
4	Mfsd2a	ENSMUSG00000028655	76574	TRUE
3	Tmem79	ENSMUSG00000001420	71913	FALSE
3	Sh3bp5	ENSMUSG00000021892	24056	TRUE
3	Syngr1	ENSMUSG00000022415	20972	TRUE
3	Basp1	ENSMUSG00000045763	70350	TRUE
1	Arhgap35	ENSMUSG00000058230	232906	TRUE
1	Igsf9	ENSMUSG00000037995	93842	TRUE
1	Mcm3	ENSMUSG00000041859	17215	FALSE
4	Snhg8	ENSMUSG00000104960	69895	FALSE
3	Fxyd3	ENSMUSG00000057092	17178	TRUE
3	Gpr153	ENSMUSG00000042804	100129	FALSE
1	Tmem121	ENSMUSG00000049036	69195	FALSE
1	Dut	ENSMUSG00000027203	110074	FALSE
4	Nek2	ENSMUSG00000026622	18005	FALSE
3	Rab32	ENSMUSG00000019832	67844	FALSE
1	Dcaf12l2	ENSMUSG00000050926	245403	FALSE
1	Hmga2	ENSMUSG00000056758	15364	TRUE
1	Ttll4	ENSMUSG00000033257	67534	FALSE
3	Atoh8	ENSMUSG00000037621	71093	TRUE
1	Prkar2a	ENSMUSG00000032601	19087	TRUE
1	Tpx2	ENSMUSG00000027469	72119	FALSE
4	Socs3	ENSMUSG00000053113	12702	TRUE
3	Tfap2a	ENSMUSG00000021359	21418	FALSE
2	Elk4	ENSMUSG00000026436	13714	FALSE
1	Smco4	ENSMUSG00000058173	170748	TRUE
3	Hivep2	ENSMUSG00000015501	15273	FALSE
1	Rras2	ENSMUSG00000055723	66922	FALSE
1	Cks1b	ENSMUSG00000028044	54124	FALSE
1	Septin6	ENSMUSG00000050379	56526	FALSE
1	Tmem98	ENSMUSG00000035413	103743	FALSE
2	Oas1c	ENSMUSG00000001166	114643	TRUE
1	Gar1	ENSMUSG00000028010	68147	FALSE
3	Slc25a10	ENSMUSG00000025792	27376	TRUE
2	Dmrtc1b	ENSMUSG00000073027	632708	FALSE
3	Wfdc2	ENSMUSG00000017723	67701	TRUE
2	Chd7	ENSMUSG00000041235	320790	FALSE
2	Klf13	ENSMUSG00000052040	50794	TRUE
1	Knstrn	ENSMUSG00000027331	51944	FALSE
1	Dnmt3l	ENSMUSG00000000730	54427	TRUE
2	Oas1b	ENSMUSG00000029605	23961	FALSE
3	Dtx2	ENSMUSG00000004947	74198	TRUE
3	Lima1	ENSMUSG00000023022	65970	TRUE
2	Ppfibp2	ENSMUSG00000036528	19024	TRUE
1	Ddx18	ENSMUSG00000001674	66942	FALSE
3	Mov10	ENSMUSG00000002227	17454	FALSE
2	Chpt1	ENSMUSG00000060002	212862	TRUE
4	Efna1	ENSMUSG00000027954	13636	TRUE
1	Fam111a	ENSMUSG00000024691	107373	TRUE
1	Adamts7	ENSMUSG00000032363	108153	TRUE
1	Bub1	ENSMUSG00000027379	12235	FALSE
1	Cbs	ENSMUSG00000024039	12411	TRUE
1	Mcm4	ENSMUSG00000022673	17217	FALSE
1	Lrrfip1	ENSMUSG00000026305	16978	FALSE
1	Paics	ENSMUSG00000029247	67054	FALSE
3	Sall1	ENSMUSG00000031665	58198	FALSE
2	Dtx3l	ENSMUSG00000049502	209200	FALSE
2	Abhd3	ENSMUSG00000002475	106861	FALSE
3	Tmem104	ENSMUSG00000045980	320534	FALSE
1	Ina	ENSMUSG00000034336	226180	FALSE
3	Acadl	ENSMUSG00000026003	11363	FALSE
3	Prss23	ENSMUSG00000039405	76453	FALSE
1	Alox12	ENSMUSG00000000320	11684	FALSE
1	F11r	ENSMUSG00000038235	16456	FALSE
1	Aunip	ENSMUSG00000078521	69885	TRUE
1	Fyb2	ENSMUSG00000078612	242594	TRUE
1	Smc2	ENSMUSG00000028312	14211	FALSE
3	Cyba	ENSMUSG00000006519	13057	FALSE
2	Reps2	ENSMUSG00000040855	194590	FALSE
1	Dtl	ENSMUSG00000037474	76843	FALSE
1	Shcbp1	ENSMUSG00000022322	20419	TRUE
3	Ccn4	ENSMUSG00000005124	22402	FALSE
2	Prl3d3	ENSMUSG00000062201	215029	FALSE
1	Pald1	ENSMUSG00000020092	27355	TRUE
1	Nrp2	ENSMUSG00000025969	18187	TRUE
3	Pkp2	ENSMUSG00000041957	67451	TRUE
3	Kcnj11	ENSMUSG00000096146	16514	FALSE
1	Impdh1	ENSMUSG00000003500	23917	FALSE
3	Saa3	ENSMUSG00000040026	20210	TRUE
1	Cacna1a	ENSMUSG00000034656	12286	TRUE
2	Gpr1	ENSMUSG00000046856	241070	FALSE
3	Kdm1b	ENSMUSG00000038080	218214	FALSE
3	Shb	ENSMUSG00000044813	230126	TRUE
2	Tmem30b	ENSMUSG00000034435	238257	TRUE
1	Septin3	ENSMUSG00000022456	24050	FALSE
1	Plcg1	ENSMUSG00000016933	18803	FALSE
1	Rcor2	ENSMUSG00000024968	104383	FALSE
1	Satb1	ENSMUSG00000023927	20230	TRUE
2	Stx2	ENSMUSG00000029428	13852	TRUE
3	Cgn	ENSMUSG00000068876	70737	TRUE
1	Ehd4	ENSMUSG00000027293	98878	TRUE
1	Utf1	ENSMUSG00000047751	22286	FALSE
3	Il2rg	ENSMUSG00000031304	16186	FALSE
2	Was	ENSMUSG00000031165	22376	FALSE
1	Tes	ENSMUSG00000029552	21753	TRUE
1	Pbk	ENSMUSG00000022033	52033	TRUE
3	Klc4	ENSMUSG00000003546	74764	FALSE
3	Smtnl2	ENSMUSG00000045667	276829	FALSE
1	Gk	ENSMUSG00000025059	14933	FALSE
1	Foxo1	ENSMUSG00000044167	56458	FALSE
1	Lrig3	ENSMUSG00000020105	320398	FALSE
1	Sfxn1	ENSMUSG00000021474	14057	FALSE
3	Ptp4a3	ENSMUSG00000059895	19245	TRUE
1	Snora73b	ENSMUSG00000065353	100306945	FALSE
3	Dlx4os	ENSMUSG00000086552	320453	FALSE
3	Csf1	ENSMUSG00000014599	12977	TRUE
1	Zcchc12	ENSMUSG00000036699	72693	FALSE
1	Ly6c1	ENSMUSG00000079018	17067	TRUE
1	Zfp382	ENSMUSG00000074220	233060	FALSE
2	Adssl1	ENSMUSG00000011148	11565	TRUE
3	Ankrd13a	ENSMUSG00000041870	68420	FALSE
1	Dppa2	ENSMUSG00000072419	73703	TRUE
3	Bahd1	ENSMUSG00000040007	228536	FALSE
4	Pmpcb	ENSMUSG00000029017	73078	TRUE
2	Osbp2	ENSMUSG00000020435	74309	FALSE
3	Esrp2	ENSMUSG00000084128	77411	FALSE
1	Fbxo2	ENSMUSG00000041556	230904	FALSE
1	Gnpnat1	ENSMUSG00000037722	54342	TRUE
3	Grhl1	ENSMUSG00000020656	195733	TRUE
1	Snhg3	ENSMUSG00000085241	399101	FALSE
1	Cacng6	ENSMUSG00000078815	54378	FALSE
3	Maged1	ENSMUSG00000025151	94275	FALSE
1	Hmgb3	ENSMUSG00000015217	15354	FALSE
2	Oas1d	ENSMUSG00000032623	100535	FALSE
1	Mms22l	ENSMUSG00000045751	212377	FALSE
1	Tamalin	ENSMUSG00000000531	56149	FALSE
1	Polr3g	ENSMUSG00000035834	67486	FALSE
1	Tmpo	ENSMUSG00000019961	21917	FALSE
1	Matn2	ENSMUSG00000022324	17181	FALSE
1	Pop1	ENSMUSG00000022325	67724	FALSE
4	Depdc7	ENSMUSG00000027173	211896	TRUE
1	Mpp3	ENSMUSG00000052373	13384	FALSE
3	Rragc	ENSMUSG00000028646	54170	TRUE
4	Tmcc3	ENSMUSG00000020023	319880	TRUE
1	Amph	ENSMUSG00000021314	218038	FALSE
3	Spsb2	ENSMUSG00000038451	14794	FALSE
2	Klk6	ENSMUSG00000050063	19144	FALSE
3	Pdgfa	ENSMUSG00000025856	18590	TRUE
1	St6galnac6	ENSMUSG00000026811	50935	FALSE
3	Ankrd12	ENSMUSG00000034647	106585	FALSE
3	Zfp655	ENSMUSG00000007812	72611	TRUE
2	Lhfp	ENSMUSG00000048332	108927	TRUE
1	Srsf9	ENSMUSG00000029538	108014	TRUE
1	Nova2	ENSMUSG00000030411	384569	FALSE
4	Ndfip2	ENSMUSG00000053253	76273	TRUE
1	Mad2l1	ENSMUSG00000029910	56150	FALSE
3	Anxa2	ENSMUSG00000032231	12306	TRUE
4	Rps16	ENSMUSG00000037563	20055	FALSE
3	Myorg	ENSMUSG00000046312	329828	TRUE
3	Pramel13	ENSMUSG00000028591	77632	TRUE
3	Col13a1	ENSMUSG00000058806	12817	TRUE
1	2610021A01Rik	ENSMUSG00000091474	NA	FALSE
2	Adamts4	ENSMUSG00000006403	240913	FALSE
1	Card10	ENSMUSG00000033170	105844	FALSE
3	Tmem41a	ENSMUSG00000022856	66664	FALSE
1	Fam83d	ENSMUSG00000027654	71878	FALSE
3	Map7	ENSMUSG00000019996	17761	FALSE
1	Ckap2l	ENSMUSG00000048327	70466	FALSE
3	Cryab	ENSMUSG00000032060	12955	FALSE
1	Rab26os	ENSMUSG00000093565	75614	FALSE
3	Rbp1	ENSMUSG00000046402	19659	TRUE
1	Cdc25c	ENSMUSG00000044201	12532	FALSE
3	Sh3rf2	ENSMUSG00000057719	269016	TRUE
3	Fam110b	ENSMUSG00000049119	242297	FALSE
2	Adgrg3	ENSMUSG00000060470	54672	TRUE
3	Fxyd6	ENSMUSG00000066705	59095	FALSE
3	Hid1	ENSMUSG00000034586	217310	FALSE
3	Rab11fip4	ENSMUSG00000017639	268451	FALSE
3	Mroh1	ENSMUSG00000022558	223658	FALSE
3	Pip5k1a	ENSMUSG00000028126	18720	TRUE
1	Rpf2	ENSMUSG00000038510	67239	FALSE
2	Eva1a	ENSMUSG00000035104	232146	TRUE
3	Ttc39a	ENSMUSG00000028555	230603	FALSE
1	Phlda1	ENSMUSG00000020205	21664	FALSE
4	Plcb4	ENSMUSG00000039943	18798	FALSE
1	Pfas	ENSMUSG00000020899	237823	FALSE
3	Marcks	ENSMUSG00000069662	17118	TRUE
1	Fhl3	ENSMUSG00000032643	14201	TRUE
1	Hirip3	ENSMUSG00000042606	233876	FALSE
1	Cdc25b	ENSMUSG00000027330	12531	FALSE
1	Parpbp	ENSMUSG00000035365	75317	FALSE
2	Kmt2c	ENSMUSG00000038056	231051	FALSE
3	Slc34a2	ENSMUSG00000029188	20531	TRUE
1	Ttc39b	ENSMUSG00000038172	69863	FALSE
2	Fam122b	ENSMUSG00000036022	78755	FALSE
1	S1pr1	ENSMUSG00000045092	13609	TRUE
3	Ak3	ENSMUSG00000024782	56248	FALSE
3	Arhgap29	ENSMUSG00000039831	214137	TRUE
2	Lcp1	ENSMUSG00000021998	18826	TRUE
1	Cad	ENSMUSG00000013629	69719	FALSE
1	Entpd3	ENSMUSG00000041608	215446	TRUE
2	Arrdc3	ENSMUSG00000074794	105171	TRUE
1	Cdk18	ENSMUSG00000026437	18557	FALSE
1	Apoc1	ENSMUSG00000040564	11812	FALSE
2	Slc9a6	ENSMUSG00000060681	236794	FALSE
2	Phyhipl	ENSMUSG00000037747	70911	FALSE
3	Ankrd2	ENSMUSG00000025172	56642	FALSE
2	Htatsf1	ENSMUSG00000067873	72459	FALSE
1	Lrch2	ENSMUSG00000031290	210297	FALSE
1	Kcnj4	ENSMUSG00000044216	16520	FALSE
2	Slc52a3	ENSMUSG00000027463	69698	FALSE
2	Psg27	ENSMUSG00000070797	545925	FALSE
3	Xbp1	ENSMUSG00000020484	22433	FALSE
1	Rasa4	ENSMUSG00000004952	54153	FALSE
2	Fam219a	ENSMUSG00000028439	71901	FALSE
3	Nexn	ENSMUSG00000039103	68810	FALSE
2	Tex2	ENSMUSG00000040548	21763	TRUE
3	Hmox1	ENSMUSG00000005413	15368	TRUE
3	Col16a1	ENSMUSG00000040690	107581	FALSE
4	Snx10	ENSMUSG00000038301	71982	TRUE
3	Fhdc1	ENSMUSG00000041842	229474	TRUE
3	Acaa1a	ENSMUSG00000036138	113868	FALSE
3	Spsb1	ENSMUSG00000039911	74646	FALSE
1	Pcgf2	ENSMUSG00000018537	22658	FALSE
3	Fosl2	ENSMUSG00000029135	14284	TRUE
3	Rhpn2	ENSMUSG00000030494	52428	TRUE
3	Serpine1	ENSMUSG00000037411	18787	TRUE
3	Hectd3	ENSMUSG00000046861	76608	FALSE
2	Fchsd2	ENSMUSG00000030691	207278	TRUE
3	Bace1	ENSMUSG00000032086	23821	TRUE
3	Tuba1a	ENSMUSG00000072235	22142	FALSE
3	Dnmt3a	ENSMUSG00000020661	13435	FALSE
4	Gm7694	ENSMUSG00000102752	665574	FALSE
1	Cldn6	ENSMUSG00000023906	54419	FALSE
3	Igf2	ENSMUSG00000048583	16002	TRUE
1	Acot1	ENSMUSG00000072949	26897	TRUE
3	Irgq	ENSMUSG00000041037	210146	FALSE
2	Hapln3	ENSMUSG00000030606	67666	FALSE
1	Prkaa2	ENSMUSG00000028518	108079	FALSE
3	Golga2	ENSMUSG00000002546	99412	FALSE
3	Mt4	ENSMUSG00000031757	17752	FALSE
4	Cgnl1	ENSMUSG00000032232	68178	TRUE
3	Arhgap8	ENSMUSG00000078954	73167	TRUE
3	Avpi1	ENSMUSG00000018821	69534	TRUE
4	Fhl2	ENSMUSG00000008136	14200	TRUE
2	Mex3b	ENSMUSG00000057706	108797	FALSE
1	Mcm10	ENSMUSG00000026669	70024	FALSE
4	Rpl17	ENSMUSG00000062328	319195	FALSE
4	Gm8730	ENSMUSG00000063696	NA	FALSE
1	Thra	ENSMUSG00000058756	21833	FALSE
1	Spag5	ENSMUSG00000002055	54141	FALSE
4	Dagla	ENSMUSG00000035735	269060	FALSE
2	Tgfa	ENSMUSG00000029999	21802	FALSE
4	Hap1	ENSMUSG00000006930	15114	FALSE
1	Gm807	ENSMUSG00000097848	NA	FALSE
3	Nr4a3	ENSMUSG00000028341	18124	TRUE
2	Pla2g4f	ENSMUSG00000046971	271844	TRUE
3	Stambp	ENSMUSG00000006906	70527	FALSE
1	Tfap4	ENSMUSG00000005718	83383	TRUE
1	Dab2	ENSMUSG00000022150	13132	TRUE
2	Slc22a18	ENSMUSG00000000154	18400	TRUE
1	Gm35208	ENSMUSG00000113220	NA	FALSE
3	Slc30a4	ENSMUSG00000005802	22785	TRUE
1	Gas6	ENSMUSG00000031451	14456	FALSE
1	Nap1l1	ENSMUSG00000058799	53605	FALSE
2	Glis1	ENSMUSG00000034762	230587	FALSE
3	Xylb	ENSMUSG00000035769	102448	TRUE
1	Rad54l	ENSMUSG00000028702	19366	FALSE
2	Cts7	ENSMUSG00000021440	56092	FALSE
2	Tgfbr3	ENSMUSG00000029287	21814	TRUE
3	Acp5	ENSMUSG00000001348	11433	TRUE
1	Psat1	ENSMUSG00000024640	107272	FALSE
1	Nasp	ENSMUSG00000028693	50927	FALSE
3	Ppp1r13b	ENSMUSG00000021285	21981	TRUE
1	Rrp9	ENSMUSG00000041506	27966	FALSE
3	Pkib	ENSMUSG00000019876	18768	FALSE
1	Arhgap11a	ENSMUSG00000041219	228482	TRUE
3	Jag1	ENSMUSG00000027276	16449	FALSE
2	Unc93a2	ENSMUSG00000056133	667055	FALSE
3	Peg3	ENSMUSG00000002265	18616	FALSE
3	AW822252	ENSMUSG00000085998	NA	FALSE
1	Dyrk3	ENSMUSG00000016526	226419	FALSE
1	Gpc4	ENSMUSG00000031119	14735	TRUE
3	Nuak1	ENSMUSG00000020032	77976	TRUE
2	Hlf	ENSMUSG00000003949	217082	FALSE
1	Meig1	ENSMUSG00000026650	104362	FALSE
1	Pcbp4	ENSMUSG00000023495	59092	FALSE
3	Vegfa	ENSMUSG00000023951	22339	TRUE
3	Rasd1	ENSMUSG00000049892	19416	FALSE
2	Ldb1	ENSMUSG00000025223	16825	FALSE
3	Misp3	ENSMUSG00000074217	70134	FALSE
2	Ovol1	ENSMUSG00000024922	18426	TRUE
2	Epb41l4a	ENSMUSG00000024376	13824	TRUE
2	Cdkn1a	ENSMUSG00000023067	12575	TRUE
2	Unc50	ENSMUSG00000026111	67387	FALSE
3	Sri	ENSMUSG00000003161	109552	TRUE
2	Cyp26b1	ENSMUSG00000063415	232174	FALSE
3	Map3k1	ENSMUSG00000021754	26401	TRUE
3	1700052K11Rik	ENSMUSG00000099681	NA	FALSE
2	Arhgap30	ENSMUSG00000048865	226652	FALSE
1	Fkbp3	ENSMUSG00000020949	30795	FALSE
1	Gm15675	ENSMUSG00000086825	NA	FALSE
1	Msh6	ENSMUSG00000005370	17688	TRUE
3	Dact2	ENSMUSG00000048826	240025	TRUE
3	Kdf1	ENSMUSG00000037600	69073	FALSE
1	Runx1	ENSMUSG00000022952	12394	TRUE
1	Pitpnc1	ENSMUSG00000040430	71795	TRUE
3	Lactb	ENSMUSG00000032370	80907	TRUE
3	Vwa5a	ENSMUSG00000023186	67776	FALSE
2	Zfand2a	ENSMUSG00000053581	100494	TRUE
3	Tbx3os1	ENSMUSG00000087516	100039542	FALSE
4	Gramd2	ENSMUSG00000074259	546134	TRUE
4	Hopx	ENSMUSG00000059325	74318	TRUE
3	Gpc1	ENSMUSG00000034220	14733	TRUE
2	Itih5	ENSMUSG00000025780	209378	FALSE
2	C030015A19Rik	ENSMUSG00000108181	NA	FALSE
1	Tm6sf1	ENSMUSG00000038623	107769	FALSE
1	Ckap2	ENSMUSG00000037725	80986	FALSE
3	Tdrp	ENSMUSG00000050052	72148	FALSE
1	Eme1	ENSMUSG00000039055	268465	FALSE
1	Cers4	ENSMUSG00000008206	67260	FALSE
1	Kif2c	ENSMUSG00000028678	73804	TRUE
2	Pam	ENSMUSG00000026335	18484	TRUE
1	Arhgef40	ENSMUSG00000004562	268739	FALSE
3	Fignl2	ENSMUSG00000095440	668225	TRUE
3	Esyt1	ENSMUSG00000025366	23943	TRUE
1	Prodh	ENSMUSG00000003526	19125	TRUE
4	Sh2b2	ENSMUSG00000005057	23921	TRUE
3	Zcchc14	ENSMUSG00000061410	142682	TRUE
1	Ggct	ENSMUSG00000002797	110175	FALSE
2	Slc19a2	ENSMUSG00000040918	116914	FALSE
3	Arhgap42	ENSMUSG00000050730	71544	TRUE
1	Nos3	ENSMUSG00000028978	18127	FALSE
1	Ect2	ENSMUSG00000027699	13605	FALSE
2	Cd47	ENSMUSG00000055447	16423	TRUE
1	Runx3	ENSMUSG00000070691	12399	TRUE
1	Lhx9	ENSMUSG00000019230	16876	FALSE
3	Setd1b	ENSMUSG00000038384	208043	TRUE
3	Tmprss4	ENSMUSG00000032091	214523	FALSE
3	Bmf	ENSMUSG00000040093	171543	TRUE
1	Phf19	ENSMUSG00000026873	74016	TRUE
1	Ryr3	ENSMUSG00000057378	20192	TRUE
4	Odc1	ENSMUSG00000011179	18263	TRUE
1	Tsku	ENSMUSG00000049580	244152	TRUE
1	Got1l1	ENSMUSG00000039720	76615	TRUE
4	Frmd4a	ENSMUSG00000026657	209630	TRUE
1	Sh3bp4	ENSMUSG00000036206	98402	TRUE
3	Plxna2	ENSMUSG00000026640	18845	TRUE
3	Mospd1	ENSMUSG00000023074	70380	FALSE
2	Pxdc1	ENSMUSG00000021411	66895	TRUE
2	Gbp9	ENSMUSG00000029298	236573	FALSE
1	Gas2l3	ENSMUSG00000074802	237436	FALSE
1	Ppid	ENSMUSG00000027804	67738	TRUE
3	Caskin1	ENSMUSG00000033597	268932	FALSE
2	Bbx	ENSMUSG00000022641	70508	TRUE
2	Tmem14c	ENSMUSG00000021361	66154	FALSE
3	Acta2	ENSMUSG00000035783	11475	FALSE
4	Stk39	ENSMUSG00000027030	53416	FALSE
1	Pid1	ENSMUSG00000045658	98496	TRUE
1	Zfas1	ENSMUSG00000074578	68949	FALSE
1	Exoc6	ENSMUSG00000053799	107371	FALSE
1	Rbpj	ENSMUSG00000039191	19664	TRUE
4	Arhgap18	ENSMUSG00000039031	73910	TRUE
1	Pxylp1	ENSMUSG00000043587	235534	TRUE
1	Cd59a	ENSMUSG00000032679	12509	TRUE
3	Sgms2	ENSMUSG00000050931	74442	FALSE
2	Ftl1	ENSMUSG00000050708	14325	FALSE
2	Samd9l	ENSMUSG00000047735	209086	FALSE
2	Csgalnact1	ENSMUSG00000036356	234356	FALSE
3	Malat1	ENSMUSG00000092341	72289	TRUE
3	Mycbpap	ENSMUSG00000039110	104601	FALSE
1	Pianp	ENSMUSG00000030329	319352	FALSE
4	Nrgn	ENSMUSG00000053310	64011	FALSE
4	1700025G04Rik	ENSMUSG00000032666	69399	TRUE
3	Vash2	ENSMUSG00000037568	226841	FALSE
3	Spint1	ENSMUSG00000027315	20732	FALSE
3	Tmem87b	ENSMUSG00000014353	72477	FALSE
1	Stc2	ENSMUSG00000020303	20856	TRUE
1	Vangl2	ENSMUSG00000026556	93840	FALSE
3	Acox1	ENSMUSG00000020777	11430	FALSE
3	Ech1	ENSMUSG00000053898	51798	FALSE
1	Nfatc1	ENSMUSG00000033016	18018	TRUE
1	Zfyve9	ENSMUSG00000034557	230597	FALSE
3	Cidea	ENSMUSG00000024526	12683	FALSE
3	Scrn1	ENSMUSG00000019124	69938	FALSE
1	Wdr12	ENSMUSG00000026019	57750	FALSE
3	Slc2a12	ENSMUSG00000037490	353169	TRUE
3	Pcyox1	ENSMUSG00000029998	66881	FALSE
3	Cdon	ENSMUSG00000038119	57810	FALSE
2	Ccdc71l	ENSMUSG00000090946	72123	FALSE
1	Rhno1	ENSMUSG00000048668	72440	FALSE
3	Cd24a	ENSMUSG00000047139	12484	FALSE
2	Gca	ENSMUSG00000026893	227960	FALSE
1	Tpst1	ENSMUSG00000034118	22021	TRUE
2	Cabp7	ENSMUSG00000009075	192650	TRUE
2	Maged2	ENSMUSG00000025268	80884	FALSE
1	Jmjd1c	ENSMUSG00000037876	108829	TRUE
3	Ptms	ENSMUSG00000030122	69202	TRUE
3	Dyrk2	ENSMUSG00000028630	69181	TRUE
2	Cd274	ENSMUSG00000016496	60533	FALSE
4	Ptp4a2	ENSMUSG00000028788	19244	TRUE
1	BC055324	ENSMUSG00000041406	381306	FALSE
3	Rnf38	ENSMUSG00000035696	73469	FALSE
3	Wnt9a	ENSMUSG00000000126	216795	FALSE
4	Gga2	ENSMUSG00000030872	74105	TRUE
1	Cdkn2a	ENSMUSG00000044303	12578	TRUE
3	Pbxip1	ENSMUSG00000042613	229534	FALSE
1	Lmnb1	ENSMUSG00000024590	16906	FALSE
4	Slc25a39	ENSMUSG00000018677	68066	FALSE
2	Slc28a2	ENSMUSG00000027219	269346	FALSE
1	Plekhg5	ENSMUSG00000039713	269608	FALSE
3	Mir351	ENSMUSG00000065503	723910	FALSE
3	Spryd3	ENSMUSG00000036966	223918	FALSE
3	Prune1	ENSMUSG00000015711	229589	TRUE
3	Tcn2	ENSMUSG00000020432	21452	FALSE
3	Gch1	ENSMUSG00000037580	14528	FALSE
3	Usp9x	ENSMUSG00000031010	22284	FALSE
2	Trim21	ENSMUSG00000030966	20821	FALSE
1	Fbxo15	ENSMUSG00000034391	50764	FALSE
2	Tmeff1	ENSMUSG00000028347	230157	FALSE
1	Anp32e	ENSMUSG00000015749	66471	FALSE
2	Slc38a8	ENSMUSG00000034224	234788	FALSE
3	Kazn	ENSMUSG00000040606	71529	TRUE
3	Fbxo32	ENSMUSG00000022358	67731	FALSE
2	Ap3b2	ENSMUSG00000062444	11775	FALSE
1	Prss50	ENSMUSG00000048752	235631	FALSE
3	Rasl10b	ENSMUSG00000020684	276952	FALSE
3	Fzd5	ENSMUSG00000045005	14367	TRUE
3	Rhoc	ENSMUSG00000002233	11853	TRUE
3	Dubr	ENSMUSG00000022639	NA	FALSE
2	Lrrfip2	ENSMUSG00000032497	71268	TRUE
3	Atl3	ENSMUSG00000024759	109168	TRUE
4	Cox17	ENSMUSG00000046516	12856	FALSE
4	Myo1b	ENSMUSG00000018417	17912	TRUE
1	Ppp5c	ENSMUSG00000003099	19060	TRUE
1	Ikzf4	ENSMUSG00000002578	22781	TRUE
4	Zcchc2	ENSMUSG00000038866	227449	FALSE
3	Tgfb1i1	ENSMUSG00000030782	21804	FALSE
3	Ankrd50	ENSMUSG00000044864	99696	FALSE
3	P4ha2	ENSMUSG00000018906	18452	TRUE
1	Kif18a	ENSMUSG00000027115	228421	FALSE
3	Gpr20	ENSMUSG00000045281	239530	FALSE
2	Gm13269	ENSMUSG00000087086	NA	FALSE
1	Ifrd2	ENSMUSG00000010048	15983	FALSE
1	Pals2	ENSMUSG00000038388	56524	FALSE
3	H2-K1	ENSMUSG00000061232	14972	FALSE
1	Wrnip1	ENSMUSG00000021400	78903	FALSE
1	Tacc3	ENSMUSG00000037313	21335	FALSE
4	Neurl1b	ENSMUSG00000034413	240055	TRUE
1	Gpnmb	ENSMUSG00000029816	93695	FALSE
3	Comp	ENSMUSG00000031849	12845	FALSE
1	Sgo2a	ENSMUSG00000026039	68549	FALSE
2	Pde8a	ENSMUSG00000025584	18584	FALSE
2	Serinc5	ENSMUSG00000021703	218442	FALSE
3	Akap13	ENSMUSG00000066406	75547	TRUE
2	Fbxo27	ENSMUSG00000037463	233040	TRUE
3	Tmprss2	ENSMUSG00000000385	50528	TRUE
1	Ncoa3	ENSMUSG00000027678	17979	TRUE
2	Rora	ENSMUSG00000032238	19883	FALSE
2	Las1l	ENSMUSG00000057421	76130	FALSE
1	Ybx3	ENSMUSG00000030189	56449	FALSE
3	Slc4a2	ENSMUSG00000028962	20535	FALSE
1	Glo1	ENSMUSG00000024026	109801	FALSE
4	Zbtb7b	ENSMUSG00000028042	22724	TRUE
3	Helz2	ENSMUSG00000027580	229003	FALSE
4	Pik3cd	ENSMUSG00000039936	18707	TRUE
1	Lhx6	ENSMUSG00000026890	16874	FALSE
1	Rpl22	ENSMUSG00000028936	19934	TRUE
3	Arhgef3	ENSMUSG00000021895	71704	TRUE
1	Igf1r	ENSMUSG00000005533	16001	TRUE
1	Tipin	ENSMUSG00000032397	66131	FALSE
2	NA	NA	NA	TRUE
3	Gm47135	ENSMUSG00000111837	NA	FALSE
1	Mthfd2	ENSMUSG00000005667	17768	FALSE
1	Smad3	ENSMUSG00000032402	17127	TRUE
3	Vtcn1	ENSMUSG00000051076	242122	TRUE
3	Cstb	ENSMUSG00000005054	13014	TRUE
1	Macroh2a2	ENSMUSG00000020086	404634	FALSE
2	Pdcd4	ENSMUSG00000024975	18569	TRUE
1	Ly6g	ENSMUSG00000022582	546644	FALSE
3	Gaa	ENSMUSG00000025579	14387	FALSE
2	Tcp11l2	ENSMUSG00000020034	216198	FALSE
1	G3bp2	ENSMUSG00000029405	23881	TRUE
3	Cmtm3	ENSMUSG00000031875	68119	FALSE
3	Fam76a	ENSMUSG00000028878	230789	TRUE
1	Nxpe3	ENSMUSG00000075033	385658	FALSE
1	Aplp1	ENSMUSG00000006651	11803	TRUE
1	D5Ertd605e	ENSMUSG00000106820	100039805	FALSE
4	Prex2	ENSMUSG00000048960	109294	FALSE
3	Trp53i11	ENSMUSG00000068735	277414	FALSE
3	Tbrg1	ENSMUSG00000011114	21376	TRUE
1	Six3	ENSMUSG00000038805	20473	FALSE
3	Rrbp1	ENSMUSG00000027422	81910	TRUE
1	Samd5	ENSMUSG00000060487	320825	TRUE
3	NA	NA	NA	TRUE
3	Slc25a51	ENSMUSG00000045973	230125	TRUE
2	Bend5	ENSMUSG00000028545	67621	FALSE
1	Cd44	ENSMUSG00000005087	12505	TRUE
1	Ccdc102a	ENSMUSG00000063605	234582	TRUE
1	Gart	ENSMUSG00000022962	14450	FALSE
1	Gcsh	ENSMUSG00000034424	68133	FALSE
1	Cdc14b	ENSMUSG00000033102	218294	TRUE
1	Tada2a	ENSMUSG00000018651	217031	FALSE
3	Phlpp2	ENSMUSG00000031732	244650	FALSE
1	Dnajc9	ENSMUSG00000021811	108671	FALSE
2	Gm16701	ENSMUSG00000102548	100503962	FALSE
2	Fbln7	ENSMUSG00000027386	70370	FALSE
2	A730085K08Rik	ENSMUSG00000093598	NA	FALSE
3	Flnb	ENSMUSG00000025278	286940	TRUE
3	Col4a2	ENSMUSG00000031503	12827	TRUE
2	Cipc	ENSMUSG00000034157	217732	FALSE
3	Tram1	ENSMUSG00000025935	72265	TRUE
2	Ampd2	ENSMUSG00000027889	109674	FALSE
1	Pvt1	ENSMUSG00000097039	19296	FALSE
3	Vhl	ENSMUSG00000033933	22346	FALSE
1	Ak4	ENSMUSG00000028527	11639	FALSE
4	Enho	ENSMUSG00000028445	69638	FALSE
3	Irak3	ENSMUSG00000020227	73914	TRUE
3	Gpat3	ENSMUSG00000029314	231510	TRUE
1	Acsl6	ENSMUSG00000020333	216739	FALSE
3	C1qtnf6	ENSMUSG00000022440	72709	FALSE
3	Ctns	ENSMUSG00000005949	83429	FALSE
1	Ube2t	ENSMUSG00000026429	67196	FALSE
2	Ctsl	ENSMUSG00000021477	13039	TRUE
1	Ramp3	ENSMUSG00000041046	56089	FALSE
2	Rnf43	ENSMUSG00000034177	207742	FALSE
4	Myo1d	ENSMUSG00000035441	338367	TRUE
1	Eif4e	ENSMUSG00000028156	13684	TRUE
1	Apex1	ENSMUSG00000035960	11792	FALSE
3	Pik3cb	ENSMUSG00000032462	74769	FALSE
3	Bst2	ENSMUSG00000046718	69550	FALSE
4	D430041D05Rik	ENSMUSG00000068373	241589	FALSE
2	Gm13889	ENSMUSG00000087006	620695	FALSE
3	Rab11fip5	ENSMUSG00000051343	52055	TRUE
3	Ptgr1	ENSMUSG00000028378	67103	FALSE
4	Rnf24	ENSMUSG00000048911	51902	FALSE
3	Hspa1b	ENSMUSG00000090877	15511	FALSE
1	Ivns1abp	ENSMUSG00000023150	117198	FALSE
3	Camsap3	ENSMUSG00000044433	69697	FALSE
1	Rbmxl1	ENSMUSG00000037070	19656	FALSE
2	Itm2a	ENSMUSG00000031239	16431	FALSE
2	Sgk3	ENSMUSG00000025915	170755	FALSE
3	Nhlrc3	ENSMUSG00000042997	212114	FALSE
1	Arntl	ENSMUSG00000055116	11865	TRUE
1	Zfp710	ENSMUSG00000048897	209225	TRUE
2	Tlr5	ENSMUSG00000079164	53791	FALSE
3	Uba7	ENSMUSG00000032596	74153	FALSE
2	Psg19	ENSMUSG00000004542	26439	FALSE
1	Rdm1	ENSMUSG00000010362	66599	FALSE
2	Tlcd3a	ENSMUSG00000069808	116972	FALSE
1	Pspc1	ENSMUSG00000021938	66645	FALSE
1	Bicral	ENSMUSG00000036568	210982	TRUE
3	Fgd3	ENSMUSG00000037946	30938	FALSE
1	Rpa2	ENSMUSG00000028884	19891	FALSE
3	Etnk2	ENSMUSG00000070644	214253	FALSE
1	Epb41l4aos	ENSMUSG00000087590	69749	FALSE
2	Sema4d	ENSMUSG00000021451	20354	TRUE
3	Igfbp4	ENSMUSG00000017493	16010	FALSE
1	Scmh1	ENSMUSG00000000085	29871	TRUE
3	Prrg2	ENSMUSG00000007837	65116	FALSE
1	Snrpd1	ENSMUSG00000002477	20641	FALSE
3	Trib3	ENSMUSG00000032715	228775	FALSE
1	Glt1d1	ENSMUSG00000049971	319804	FALSE
3	Atxn1	ENSMUSG00000046876	20238	TRUE
2	Cyb561a3	ENSMUSG00000034445	225912	FALSE
3	Col4a1	ENSMUSG00000031502	12826	TRUE
4	Fam110a	ENSMUSG00000027459	73847	FALSE
4	Zfp703	ENSMUSG00000085795	353310	TRUE
3	Gjb5	ENSMUSG00000042357	14622	TRUE
4	Rpl7a	ENSMUSG00000062647	27176	FALSE
3	Cln6	ENSMUSG00000032245	76524	FALSE
3	Clint1	ENSMUSG00000006169	216705	FALSE
1	Gripap1	ENSMUSG00000031153	54645	TRUE
2	Nupr1	ENSMUSG00000030717	56312	FALSE
3	Serpinb6c	ENSMUSG00000052180	97848	FALSE
1	Slc7a5	ENSMUSG00000040010	20539	TRUE
2	Bsg	ENSMUSG00000023175	12215	TRUE
3	Pip4k2c	ENSMUSG00000025417	117150	FALSE
3	Nagk	ENSMUSG00000034744	56174	FALSE
3	Reep6	ENSMUSG00000035504	70335	FALSE
3	Tmem127	ENSMUSG00000034850	69470	FALSE
1	Serpinb1a	ENSMUSG00000044734	66222	FALSE
3	Ing2	ENSMUSG00000063049	69260	TRUE
3	Camta2	ENSMUSG00000040712	216874	FALSE
1	Ccnd3	ENSMUSG00000034165	12445	TRUE
1	Kifc5b	ENSMUSG00000024301	16580	FALSE
1	mt-Nd6	ENSMUSG00000064368	17722	FALSE
1	Map3k8	ENSMUSG00000024235	26410	TRUE
2	Pgm1	ENSMUSG00000025791	72157	TRUE
3	Zfhx3	ENSMUSG00000038872	11906	TRUE
3	Fem1a	ENSMUSG00000043683	14154	TRUE
1	Snrpd3	ENSMUSG00000020180	67332	FALSE
3	Mfsd11	ENSMUSG00000020818	69900	TRUE
3	Glipr2	ENSMUSG00000028480	384009	TRUE
3	Il11ra1	ENSMUSG00000073889	16157	FALSE
2	Tlr3	ENSMUSG00000031639	142980	FALSE
3	Ccdc68	ENSMUSG00000038903	381175	FALSE
3	Actn1	ENSMUSG00000015143	109711	TRUE
1	Gm4349	ENSMUSG00000097532	NA	FALSE
1	Utp14a	ENSMUSG00000063785	72554	FALSE
2	Asap3	ENSMUSG00000036995	230837	FALSE
3	Tfcp2l1	ENSMUSG00000026380	81879	FALSE
1	Clcn5	ENSMUSG00000004317	12728	TRUE
2	AI661453	ENSMUSG00000034382	224833	FALSE
1	Ccnb1ip1	ENSMUSG00000071470	239083	FALSE
1	Mcm5	ENSMUSG00000005410	17218	FALSE
3	Dnajb2	ENSMUSG00000026203	56812	FALSE
2	C1qtnf1	ENSMUSG00000017446	56745	FALSE
4	Bcl2	ENSMUSG00000057329	12043	FALSE
1	Nolc1	ENSMUSG00000015176	70769	FALSE
3	Klf4	ENSMUSG00000003032	16600	TRUE
3	Chst8	ENSMUSG00000060402	68947	TRUE
3	Cyb5r3	ENSMUSG00000018042	109754	TRUE
1	Mrto4	ENSMUSG00000028741	69902	FALSE
3	Ero1a	ENSMUSG00000021831	50527	FALSE
2	Ccng2	ENSMUSG00000029385	12452	TRUE
2	Srebf1	ENSMUSG00000020538	20787	FALSE
3	Ckmt1	ENSMUSG00000000308	12716	FALSE
3	Rab3d	ENSMUSG00000019066	19340	FALSE
1	Uncx	ENSMUSG00000029546	22255	FALSE
3	1700017B05Rik	ENSMUSG00000032300	74211	FALSE
1	Tmem126a	ENSMUSG00000030615	66271	FALSE
1	Erbb3	ENSMUSG00000018166	13867	TRUE
1	Kcnab3	ENSMUSG00000018470	16499	FALSE
1	Rhd	ENSMUSG00000028825	19746	FALSE
1	Slc44a3	ENSMUSG00000039865	213603	TRUE
2	Hpca	ENSMUSG00000028785	15444	FALSE
1	Sall2	ENSMUSG00000049532	50524	FALSE
2	Car5b	ENSMUSG00000031373	56078	FALSE
3	Ssbp3	ENSMUSG00000061887	72475	TRUE
1	Pmf1	ENSMUSG00000028066	67037	FALSE
3	Rcor1	ENSMUSG00000037896	217864	FALSE
1	Bora	ENSMUSG00000022070	77744	FALSE
3	Lrch1	ENSMUSG00000068015	380916	FALSE
2	Avpr1b	ENSMUSG00000026432	26361	FALSE
3	Slc6a14	ENSMUSG00000031089	56774	FALSE
1	Zfp42	ENSMUSG00000051176	22702	TRUE
3	Rflnb	ENSMUSG00000020846	76566	FALSE
3	Glb1	ENSMUSG00000045594	12091	FALSE
1	Ahcy	ENSMUSG00000027597	269378	FALSE
3	Atf5	ENSMUSG00000038539	107503	FALSE
4	Slc20a2	ENSMUSG00000037656	20516	TRUE
1	Ncapg2	ENSMUSG00000042029	76044	FALSE
3	Zfp697	ENSMUSG00000050064	242109	TRUE
3	Osbpl5	ENSMUSG00000037606	79196	FALSE
4	Ap1s3	ENSMUSG00000054702	252903	TRUE
3	Mapt	ENSMUSG00000018411	17762	FALSE
4	Psen2	ENSMUSG00000010609	19165	FALSE
1	Tgif2	ENSMUSG00000062175	228839	TRUE
4	Rab6b	ENSMUSG00000032549	270192	FALSE
1	Zbtb44	ENSMUSG00000047412	235132	TRUE
3	Fam184a	ENSMUSG00000019856	75906	TRUE
2	Thrb	ENSMUSG00000021779	21834	FALSE
2	Kcnh1	ENSMUSG00000058248	16510	TRUE
3	Tcirg1	ENSMUSG00000001750	27060	TRUE
3	Mark1	ENSMUSG00000026620	226778	FALSE
3	Papss1	ENSMUSG00000028032	23971	FALSE
2	Apobr	ENSMUSG00000042759	171504	FALSE
1	Cacng7	ENSMUSG00000069806	81904	FALSE
4	Ssbp1	ENSMUSG00000029911	381760	TRUE
1	Slc35g1	ENSMUSG00000044026	240660	FALSE
1	Ftsj3	ENSMUSG00000020706	56095	FALSE
1	Msantd3	ENSMUSG00000039693	66665	FALSE
1	Ppm1l	ENSMUSG00000027784	242083	FALSE
3	Prmt2	ENSMUSG00000020230	15468	FALSE
3	Desi1	ENSMUSG00000022472	28075	FALSE
4	Rnf213	ENSMUSG00000070327	672511	TRUE
3	Klf2	ENSMUSG00000055148	16598	FALSE
1	Vbp1	ENSMUSG00000031197	22327	FALSE
3	Large2	ENSMUSG00000040434	228366	TRUE
4	Rpl35	ENSMUSG00000062997	66489	FALSE
3	Card14	ENSMUSG00000013483	170720	FALSE
2	Nudt16	ENSMUSG00000032565	75686	FALSE
3	Fabp3	ENSMUSG00000028773	14077	TRUE
1	Lhfpl2	ENSMUSG00000045312	218454	TRUE
3	Ptbp3	ENSMUSG00000028382	230257	TRUE
3	Gsta4	ENSMUSG00000032348	14860	TRUE
1	Arhgap45	ENSMUSG00000035697	70719	FALSE
2	Ell	ENSMUSG00000070002	13716	TRUE
3	Prkcd	ENSMUSG00000021948	18753	TRUE
2	Gm16344	ENSMUSG00000084824	NA	FALSE
1	Polr1b	ENSMUSG00000027395	20017	FALSE
2	Calml4	ENSMUSG00000032246	75600	FALSE
2	Bglap3	ENSMUSG00000074489	12095	FALSE
3	Gys1	ENSMUSG00000003865	14936	FALSE
3	Ppard	ENSMUSG00000002250	19015	FALSE
1	Hrh1	ENSMUSG00000053004	15465	TRUE
3	Psca	ENSMUSG00000022598	72373	FALSE
1	Col18a1	ENSMUSG00000001435	12822	TRUE
1	Lig1	ENSMUSG00000056394	16881	TRUE
1	Nop56	ENSMUSG00000027405	67134	FALSE
1	D7Ertd443e	ENSMUSG00000030994	71007	FALSE
1	Gm16046	ENSMUSG00000085705	NA	FALSE
1	Terf1	ENSMUSG00000025925	21749	FALSE
2	Maml3	ENSMUSG00000061143	433586	FALSE
4	Gm10736	ENSMUSG00000096842	NA	FALSE
2	Flt4	ENSMUSG00000020357	14257	FALSE
1	Col7a1	ENSMUSG00000025650	12836	FALSE
1	Rsl1d1	ENSMUSG00000005846	66409	TRUE
3	Mmp14	ENSMUSG00000000957	17387	FALSE
2	Oas1a	ENSMUSG00000052776	246730	FALSE
4	Errfi1	ENSMUSG00000028967	74155	TRUE
1	Nrm	ENSMUSG00000059791	106582	FALSE
1	Gm50147	ENSMUSG00000118032	NA	FALSE
1	Cacna2d2	ENSMUSG00000010066	56808	FALSE
3	H2aw	ENSMUSG00000078851	319162	FALSE
3	Ripk4	ENSMUSG00000005251	72388	TRUE
4	Rpl10	ENSMUSG00000008682	110954	FALSE
2	Pstpip2	ENSMUSG00000025429	19201	FALSE
3	Frs2	ENSMUSG00000020170	327826	TRUE
3	Slc5a6	ENSMUSG00000006641	330064	TRUE
1	Selenoh	ENSMUSG00000076437	72657	FALSE
3	Ppp1r3d	ENSMUSG00000049999	228966	FALSE
3	Vat1	ENSMUSG00000034993	26949	FALSE
1	Uhrf1	ENSMUSG00000001228	18140	FALSE
1	Cerk	ENSMUSG00000035891	223753	FALSE
2	Khnyn	ENSMUSG00000047153	219094	TRUE
3	Abcd1	ENSMUSG00000031378	11666	FALSE
1	Ska2	ENSMUSG00000020492	66140	FALSE
2	Ncmap	ENSMUSG00000043924	230822	TRUE
1	Anp32a	ENSMUSG00000032249	11737	FALSE
1	Slc1a5	ENSMUSG00000001918	20514	FALSE
1	AA465934	ENSMUSG00000093483	NA	FALSE
2	Smim14	ENSMUSG00000037822	68552	FALSE
1	Fgd5	ENSMUSG00000034037	232237	FALSE
2	Adar	ENSMUSG00000027951	56417	FALSE
1	1500009L16Rik	ENSMUSG00000087651	69784	TRUE
3	Patj	ENSMUSG00000061859	12695	FALSE
3	Pex26	ENSMUSG00000067825	74043	TRUE
1	Pds5b	ENSMUSG00000034021	100710	TRUE
1	Abr	ENSMUSG00000017631	109934	TRUE
2	Kcne4	ENSMUSG00000047330	57814	FALSE
2	Enpp3	ENSMUSG00000019989	209558	FALSE
1	Snai3	ENSMUSG00000006587	30927	TRUE
1	Msx3	ENSMUSG00000025469	17703	TRUE
2	Sema6d	ENSMUSG00000027200	214968	FALSE
3	Lmod1	ENSMUSG00000048096	93689	FALSE
3	Retreg2	ENSMUSG00000049339	227298	FALSE
1	Gm20300	ENSMUSG00000111080	100504586	FALSE
1	Taf4b	ENSMUSG00000054321	72504	FALSE
1	Adam15	ENSMUSG00000028041	11490	FALSE
4	P3h2	ENSMUSG00000038168	210530	FALSE
3	Add1	ENSMUSG00000029106	11518	FALSE
1	Ecel1	ENSMUSG00000026247	13599	FALSE
1	Ncl	ENSMUSG00000026234	17975	FALSE
3	Palm	ENSMUSG00000035863	18483	TRUE
2	4930515G01Rik	ENSMUSG00000092183	67642	FALSE
1	Lsm6	ENSMUSG00000031683	78651	FALSE
4	Gadd45a	ENSMUSG00000036390	13197	TRUE
2	Meltf	ENSMUSG00000022780	30060	FALSE
1	Diaph3	ENSMUSG00000022021	56419	FALSE
2	Sdf2	ENSMUSG00000002064	20316	FALSE
1	Cenpl	ENSMUSG00000026708	70454	FALSE
1	Sparc	ENSMUSG00000018593	20692	TRUE
4	Scarb2	ENSMUSG00000029426	12492	TRUE
4	Ltbr	ENSMUSG00000030339	17000	FALSE
1	Tunar	ENSMUSG00000097929	NA	FALSE
2	Arhgef5	ENSMUSG00000033542	54324	TRUE
1	Nop58	ENSMUSG00000026020	55989	FALSE
3	Foxj2	ENSMUSG00000003154	60611	TRUE
4	Arhgef7	ENSMUSG00000031511	54126	TRUE
4	Eif3j2	ENSMUSG00000043424	100042807	FALSE
2	Kank3	ENSMUSG00000042099	80880	FALSE
1	Ezh2	ENSMUSG00000029687	14056	TRUE
2	Ubb	ENSMUSG00000019505	22187	FALSE
1	Cdca5	ENSMUSG00000024791	67849	FALSE
1	Polm	ENSMUSG00000020474	54125	TRUE
3	Lsp1	ENSMUSG00000018819	16985	FALSE
1	Tcf15	ENSMUSG00000068079	21407	FALSE
4	Fxyd5	ENSMUSG00000009687	18301	FALSE
1	Cenpn	ENSMUSG00000031756	72155	FALSE
1	Dhfr	ENSMUSG00000021707	13361	FALSE
2	Slc5a3	ENSMUSG00000089774	53881	FALSE
3	Rmdn3	ENSMUSG00000070730	67809	TRUE
1	Ybx1	ENSMUSG00000028639	22608	FALSE
3	Decr1	ENSMUSG00000028223	67460	FALSE
2	Psg25	ENSMUSG00000070798	114868	FALSE
2	Pik3r3	ENSMUSG00000028698	18710	FALSE
2	Lrg1	ENSMUSG00000037095	76905	FALSE
3	Cnn2	ENSMUSG00000004665	12798	FALSE
1	4933439C10Rik	ENSMUSG00000072893	NA	FALSE
3	Fuca2	ENSMUSG00000019810	66848	FALSE
2	Aldh1a3	ENSMUSG00000015134	56847	FALSE
3	Pak1	ENSMUSG00000030774	18479	FALSE
1	Sox3	ENSMUSG00000045179	20675	FALSE
4	Tm7sf3	ENSMUSG00000040234	67623	TRUE
1	Trim24	ENSMUSG00000029833	21848	TRUE
1	Suv39h2	ENSMUSG00000026646	64707	FALSE
4	Tnfrsf1a	ENSMUSG00000030341	21937	TRUE
3	Smarcd2	ENSMUSG00000078619	83796	FALSE
3	Zbtb38	ENSMUSG00000040433	245007	FALSE
2	Brpf3	ENSMUSG00000063952	268936	FALSE
1	Steap2	ENSMUSG00000015653	74051	FALSE
1	Rcn1	ENSMUSG00000005973	19672	FALSE
3	Wdr6	ENSMUSG00000066357	83669	FALSE
3	St14	ENSMUSG00000031995	19143	TRUE
3	Ern1	ENSMUSG00000020715	78943	FALSE
3	Sox4	ENSMUSG00000076431	20677	TRUE
1	Rad51	ENSMUSG00000027323	19361	FALSE
1	Pecr	ENSMUSG00000026189	111175	FALSE
1	Depdc1b	ENSMUSG00000021697	218581	TRUE
1	Pcsk6	ENSMUSG00000030513	18553	TRUE
3	Rnf135	ENSMUSG00000020707	71956	FALSE
1	Ramp2	ENSMUSG00000001240	54409	FALSE
3	Rhbdf1	ENSMUSG00000020282	13650	FALSE
1	Sh2b3	ENSMUSG00000042594	16923	FALSE
1	AI506816	ENSMUSG00000105987	NA	FALSE
1	Arap3	ENSMUSG00000024451	106952	FALSE
1	Slc2a4	ENSMUSG00000018566	20528	FALSE
1	Irf1	ENSMUSG00000018899	16362	FALSE
4	Ly6g2	ENSMUSG00000047728	223631	FALSE
1	Ngfr	ENSMUSG00000000120	18053	FALSE
1	Msi1	ENSMUSG00000054256	17690	FALSE
1	Itpr1	ENSMUSG00000030102	16438	TRUE
1	Sfrp5	ENSMUSG00000018822	54612	FALSE
1	Lpcat1	ENSMUSG00000021608	210992	TRUE
1	Nup43	ENSMUSG00000040034	69912	FALSE
3	Asb13	ENSMUSG00000033781	142688	TRUE
1	Gabbr2	ENSMUSG00000039809	242425	FALSE
1	Nipsnap1	ENSMUSG00000034285	18082	FALSE
3	Itsn2	ENSMUSG00000020640	20403	FALSE
3	Idua	ENSMUSG00000033540	15932	FALSE
3	Slc2a1	ENSMUSG00000028645	20525	TRUE
3	Acsl3	ENSMUSG00000032883	74205	TRUE
1	Cdc6	ENSMUSG00000017499	23834	FALSE
1	Ror2	ENSMUSG00000021464	26564	TRUE
1	Perp	ENSMUSG00000019851	64058	TRUE
1	Dglucy	ENSMUSG00000021185	217830	FALSE
3	Wwc2	ENSMUSG00000031563	52357	TRUE
1	Ercc6l	ENSMUSG00000051220	236930	TRUE
3	Slc25a24	ENSMUSG00000040322	229731	FALSE
1	Cavin1	ENSMUSG00000004044	19285	FALSE
2	Gm13205	ENSMUSG00000086606	NA	FALSE
2	Lad1	ENSMUSG00000041782	16763	FALSE
3	Tcta	ENSMUSG00000039461	102791	FALSE
1	Imp3	ENSMUSG00000032288	102462	TRUE
3	Isoc1	ENSMUSG00000024601	66307	FALSE
2	Ppip5k1	ENSMUSG00000033526	327655	FALSE
1	Pwwp3a	ENSMUSG00000020156	68114	TRUE
4	Dock5	ENSMUSG00000044447	68813	TRUE
4	Cttnbp2nl	ENSMUSG00000062127	80281	TRUE
1	Eef1d	ENSMUSG00000055762	66656	FALSE
2	Prkci	ENSMUSG00000037643	18759	FALSE
3	Tgm1	ENSMUSG00000022218	21816	FALSE
4	Gapdh	ENSMUSG00000057666	14433	TRUE
1	Rpl13a	ENSMUSG00000074129	22121	FALSE
4	Acpp	ENSMUSG00000032561	56318	TRUE
1	Prdm5	ENSMUSG00000029913	70779	FALSE
2	Hibadh	ENSMUSG00000029776	58875	FALSE
1	Nsun2	ENSMUSG00000021595	28114	FALSE
1	Casp3	ENSMUSG00000031628	12367	TRUE
3	Cercam	ENSMUSG00000039787	99151	FALSE
1	Fancd2	ENSMUSG00000034023	211651	FALSE
1	Prss44	ENSMUSG00000032493	73336	FALSE
1	Rsf1	ENSMUSG00000035623	233532	TRUE
4	Nudt21	ENSMUSG00000031754	68219	TRUE
2	Rilpl2	ENSMUSG00000029401	80291	FALSE
1	Fgfr3	ENSMUSG00000054252	14184	TRUE
2	Ddx60	ENSMUSG00000037921	234311	FALSE
4	Pstpip1	ENSMUSG00000032322	19200	TRUE
1	Ntf3	ENSMUSG00000049107	18205	TRUE
4	Rpl24	ENSMUSG00000098274	68193	FALSE
3	Gbe1	ENSMUSG00000022707	74185	FALSE
3	Abhd16a	ENSMUSG00000007036	193742	FALSE
2	Morf4l2	ENSMUSG00000031422	56397	FALSE
1	Anxa5	ENSMUSG00000027712	11747	FALSE
4	Sipa1l2	ENSMUSG00000001995	244668	TRUE
1	Htra2	ENSMUSG00000068329	64704	FALSE
2	Cited1	ENSMUSG00000051159	12705	FALSE
1	Ldlrad3	ENSMUSG00000048058	241576	TRUE
1	Atf7ip2	ENSMUSG00000039200	75329	FALSE
2	Dmd	ENSMUSG00000045103	13405	FALSE
2	Hs3st1	ENSMUSG00000051022	15476	FALSE
4	Slc35f2	ENSMUSG00000042195	72022	FALSE
1	Smad7	ENSMUSG00000025880	17131	TRUE
1	Bcat1	ENSMUSG00000030268	12035	TRUE
1	Nme4	ENSMUSG00000024177	56520	FALSE
3	Zdhhc8	ENSMUSG00000060166	27801	FALSE
1	Rmi2	ENSMUSG00000037991	223970	FALSE
1	Cdk1	ENSMUSG00000019942	12534	FALSE
3	Nid1	ENSMUSG00000005397	18073	TRUE
1	Eda2r	ENSMUSG00000034457	245527	FALSE
1	Gabarapl1	ENSMUSG00000030161	57436	FALSE
3	Crppa	ENSMUSG00000043153	75847	TRUE
1	Rae1	ENSMUSG00000027509	66679	FALSE
3	Cln5	ENSMUSG00000022125	211286	FALSE
1	Top3b	ENSMUSG00000022779	21976	TRUE
1	Cenph	ENSMUSG00000045273	26886	FALSE
1	Cysltr1	ENSMUSG00000052821	58861	TRUE
1	Zfp7	ENSMUSG00000033669	223669	FALSE
4	Acsbg1	ENSMUSG00000032281	94180	FALSE
1	Ldlrap1	ENSMUSG00000037295	100017	TRUE
1	1700037H04Rik	ENSMUSG00000027327	67326	TRUE
1	Slc25a5	ENSMUSG00000016319	11740	FALSE
3	Ckb	ENSMUSG00000001270	12709	FALSE
3	Agtrap	ENSMUSG00000029007	11610	TRUE
3	Mknk2	ENSMUSG00000020190	17347	FALSE
1	Adamts9	ENSMUSG00000030022	101401	TRUE
3	Tmem185b	ENSMUSG00000098923	226351	FALSE
1	Atp2c1	ENSMUSG00000032570	235574	FALSE
2	Ppp1r3c	ENSMUSG00000067279	53412	FALSE
1	Pum3	ENSMUSG00000041360	52874	TRUE
1	Dmgdh	ENSMUSG00000042102	74129	FALSE
1	Tubb6	ENSMUSG00000001473	67951	FALSE
1	Lsm8	ENSMUSG00000044155	76522	FALSE
3	Bik	ENSMUSG00000016758	12124	FALSE
2	Gbp4	ENSMUSG00000079363	17472	FALSE
3	Aoc1l1	ENSMUSG00000068536	243376	TRUE
2	Mill2	ENSMUSG00000040987	243864	FALSE
1	Pcna	ENSMUSG00000027342	18538	FALSE
3	9530068E07Rik	ENSMUSG00000036275	213673	TRUE
2	Tbc1d30	ENSMUSG00000052302	74694	FALSE
2	Gm14206	ENSMUSG00000086163	NA	FALSE
3	Tap1	ENSMUSG00000037321	21354	FALSE
3	L3mbtl3	ENSMUSG00000039089	237339	TRUE
3	Osbpl7	ENSMUSG00000038534	71240	FALSE
1	Dbf4	ENSMUSG00000002297	27214	FALSE
1	Crebzf	ENSMUSG00000051451	233490	FALSE
3	Tacc2	ENSMUSG00000030852	57752	FALSE
1	Mboat1	ENSMUSG00000038732	218121	FALSE
1	Plp1	ENSMUSG00000031425	18823	FALSE
2	Prex1	ENSMUSG00000039621	277360	TRUE
3	Sgce	ENSMUSG00000004631	20392	TRUE
2	Apbb1ip	ENSMUSG00000026786	54519	FALSE
3	Irak4	ENSMUSG00000059883	266632	TRUE
2	Gzmm	ENSMUSG00000054206	16904	FALSE
3	Mapkapk2	ENSMUSG00000016528	17164	FALSE
3	Wwtr1	ENSMUSG00000027803	97064	FALSE
3	Arhgef18	ENSMUSG00000004568	102098	TRUE
1	Tmem64	ENSMUSG00000043252	100201	TRUE
1	Mir5136	ENSMUSG00000093314	100628605	FALSE
1	Bhmt2	ENSMUSG00000042118	64918	FALSE
4	Zfp275	ENSMUSG00000031365	27081	FALSE
4	Tomm40	ENSMUSG00000002984	53333	TRUE
3	Tekt5	ENSMUSG00000039179	70426	FALSE
3	Cldn4	ENSMUSG00000047501	12740	TRUE
3	Ncoa2	ENSMUSG00000005886	17978	FALSE
4	Mir703	ENSMUSG00000105814	735265	FALSE
1	Polr3h	ENSMUSG00000022476	78929	FALSE
1	Gm2694	ENSMUSG00000097248	100040294	FALSE
3	Hmg20b	ENSMUSG00000020232	15353	FALSE
1	Glis2	ENSMUSG00000014303	83396	TRUE
1	Exoc3l	ENSMUSG00000043251	277978	FALSE
1	Plekha2	ENSMUSG00000031557	83436	TRUE
2	Ifnlr1	ENSMUSG00000062157	242700	FALSE
1	Plod2	ENSMUSG00000032374	26432	FALSE
3	Rnf208	ENSMUSG00000044628	68846	FALSE
1	Dhcr24	ENSMUSG00000034926	74754	FALSE
2	Ccdc115	ENSMUSG00000042111	69668	FALSE
4	Dennd4a	ENSMUSG00000053641	102442	FALSE
3	Cnppd1	ENSMUSG00000033159	69171	FALSE
1	Laptm4b	ENSMUSG00000022257	114128	TRUE
3	Adcy1	ENSMUSG00000020431	432530	TRUE
2	Nppb	ENSMUSG00000029019	18158	TRUE
3	Gnas	ENSMUSG00000027523	14683	FALSE
1	2310010J17Rik	ENSMUSG00000097162	78329	FALSE
2	Prss12	ENSMUSG00000027978	19142	FALSE
1	Lrrc75a	ENSMUSG00000046417	192976	FALSE
3	Marveld2	ENSMUSG00000021636	218518	FALSE
3	Elf4	ENSMUSG00000031103	56501	TRUE
2	Bean1	ENSMUSG00000031872	65115	FALSE
1	Wdr43	ENSMUSG00000041057	72515	FALSE
2	Ptger3	ENSMUSG00000040016	19218	FALSE
2	Unc119b	ENSMUSG00000046562	106840	TRUE
1	Zfp280c	ENSMUSG00000036916	208968	FALSE
1	Sapcd1	ENSMUSG00000036185	78376	FALSE
1	Serpinb8	ENSMUSG00000026315	20725	FALSE
2	Ddr2	ENSMUSG00000026674	18214	FALSE
1	Cenpq	ENSMUSG00000023919	83815	FALSE
1	Nnt	ENSMUSG00000116207	NA	FALSE
4	Hunk	ENSMUSG00000053414	26559	TRUE
1	Clspn	ENSMUSG00000042489	269582	FALSE
2	Svil	ENSMUSG00000024236	225115	TRUE
3	Rbms2	ENSMUSG00000040043	56516	TRUE
2	Vstm5	ENSMUSG00000031937	69137	FALSE
2	Col5a3	ENSMUSG00000004098	53867	FALSE
3	Nipsnap2	ENSMUSG00000029432	14467	FALSE
1	Fam13c	ENSMUSG00000043259	71721	TRUE
1	Chrna9	ENSMUSG00000029205	231252	TRUE
4	C5ar2	ENSMUSG00000074361	319430	TRUE
3	Txndc15	ENSMUSG00000021497	69672	FALSE
1	Pde3b	ENSMUSG00000030671	18576	FALSE
3	Sorbs1	ENSMUSG00000025006	20411	TRUE
1	C1ql4	ENSMUSG00000001076	239659	FALSE
4	Snx24	ENSMUSG00000024535	69226	FALSE
1	Prelid3a	ENSMUSG00000024530	225655	FALSE
2	Zfp608	ENSMUSG00000052713	269023	TRUE
1	Mdn1	ENSMUSG00000058006	100019	FALSE
3	Cd68	ENSMUSG00000018774	12514	FALSE
1	Zcchc3	ENSMUSG00000074682	67917	FALSE
2	F3	ENSMUSG00000028128	14066	FALSE
3	Mylk	ENSMUSG00000022836	107589	FALSE
2	Etv3	ENSMUSG00000003382	27049	TRUE
1	Cmtm7	ENSMUSG00000032436	102545	TRUE
1	2610318N02Rik	ENSMUSG00000049916	70458	FALSE
3	Dlc1	ENSMUSG00000031523	50768	TRUE
2	Fstl1	ENSMUSG00000022816	14314	FALSE
4	Jdp2	ENSMUSG00000034271	81703	TRUE
1	Znrf1	ENSMUSG00000033545	170737	FALSE
1	Rangrf	ENSMUSG00000032892	57785	FALSE
3	Cryl1	ENSMUSG00000021947	68631	TRUE
1	Ube2ql1	ENSMUSG00000052981	76980	FALSE
2	Efr3b	ENSMUSG00000020658	668212	FALSE
2	Foxk1	ENSMUSG00000056493	17425	TRUE
2	Rhox12	ENSMUSG00000071766	382282	FALSE
2	Glrx	ENSMUSG00000021591	93692	TRUE
2	Llgl1	ENSMUSG00000020536	16897	FALSE
3	Ikbke	ENSMUSG00000042349	56489	FALSE
1	Mapk12	ENSMUSG00000022610	29857	FALSE
1	Kat6b	ENSMUSG00000021767	54169	TRUE
1	Zfp57	ENSMUSG00000036036	22715	TRUE
3	Mmp15	ENSMUSG00000031790	17388	TRUE
[truncated: 1,002 more rows]

## Sheet: ETNN counted per cluster
Numbers of ETNN target genes included in each cluster
cluster	ETNN target	gene count
1	FALSE	812
1	TRUE	372
2	FALSE	439
2	TRUE	177
3	FALSE	590
3	TRUE	357
4	FALSE	119
4	TRUE	134
