# Supplementary material for: The Fgf/Erf/NCoR1/2 repressive axis controls trophoblast cell fate
Source: Nat Commun. 2023 May 4;14:2559. doi: 10.1038/s41467-023-38101-8 (PMC10193302; doi:10.1038/s41467-023-38101-8)
Supplement: Supplementary file 7 — Supplementary Dataset 5 [file 41467_2023_38101_MOESM7_ESM.xlsx]

## Sheet: Supplementary_Data_5
Related to Figure 6 – Genes associated to ETNN bound, Erf dependent regular and super enhancers
REGULAR ENHANCERS			SUPER ENHANCERS
ENSEMBL	SYMBOL		ENSEMBL	SYMBOL
ENSMUSG00000048583	Igf2		ENSMUSG00000043639	Rbm20
ENSMUSG00000022436	Sh3bp1		ENSMUSG00000055320	Tead1
ENSMUSG00000031488	Rab11fip1		ENSMUSG00000042644	Itpr3
ENSMUSG00000068220	Lgals1		ENSMUSG00000006699	Cdc42
ENSMUSG00000029528	Pxn		ENSMUSG00000000628	Hk2
ENSMUSG00000049719	Prss46		ENSMUSG00000022897	Dyrk1a
ENSMUSG00000037411	Serpine1		ENSMUSG00000023079	Gtf2ird1
ENSMUSG00000028064	Sema4a		ENSMUSG00000053293	Pom121
ENSMUSG00000034936	Arl4d		ENSMUSG00000031565	Fgfr1
ENSMUSG00000040694	Apobec2		ENSMUSG00000038648	Creb3l2
ENSMUSG00000007030	Vwa7		ENSMUSG00000030342	Cd9
ENSMUSG00000043964	Orai3		ENSMUSG00000014599	Csf1
ENSMUSG00000021280	Exoc3l4		ENSMUSG00000035778	Ggta1
ENSMUSG00000031487	Brf2		ENSMUSG00000039477	Tnrc18
ENSMUSG00000029247	Paics		ENSMUSG00000016541	Atxn10
ENSMUSG00000022415	Syngr1		ENSMUSG00000030536	Iqgap1
ENSMUSG00000005045	Chd5		ENSMUSG00000026421	Csrp1
ENSMUSG00000010529	Gm266		ENSMUSG00000039671	Zmynd8
ENSMUSG00000023994	Nfya		ENSMUSG00000026895	Ndufa8
ENSMUSG00000038155	Gstp2		ENSMUSG00000033220	Rac2
ENSMUSG00000043501	Lgals2		ENSMUSG00000096458	Moap1
ENSMUSG00000025509	Pnpla2		ENSMUSG00000041012	Cmtm8
ENSMUSG00000020818	Mfsd11		ENSMUSG00000069769	Msi2
ENSMUSG00000023043	Krt18		ENSMUSG00000020392	Cdkn2aipnl
ENSMUSG00000030649	Anapc15		ENSMUSG00000028382	Ptbp3
ENSMUSG00000030825	Hsd17b14		ENSMUSG00000021423	Ly86
ENSMUSG00000116165	Pdxp		ENSMUSG00000031549	Ido2
ENSMUSG00000058655	Eif4b		ENSMUSG00000025316	Banp
ENSMUSG00000022623	Shank3		ENSMUSG00000022286	Grhl2
ENSMUSG00000070473	Cldn3		ENSMUSG00000021947	Cryl1
ENSMUSG00000026921	Egfl7		ENSMUSG00000010608	Rbm25
ENSMUSG00000037805	Rpl10a		ENSMUSG00000060206	Zfp462
ENSMUSG00000026922	Agpat2		ENSMUSG00000023452	Pisd
ENSMUSG00000060260	Pwwp2b		ENSMUSG00000023032	Slc4a8
ENSMUSG00000058216	Gstp3		ENSMUSG00000021127	Zfp36l1
ENSMUSG00000034254	Agpat1		ENSMUSG00000054951	9130008F23Rik
ENSMUSG00000064220	H2ac18		ENSMUSG00000046280	She
ENSMUSG00000037446	Tulp1		ENSMUSG00000032280	Tle3
ENSMUSG00000081058	H3c15		ENSMUSG00000027035	Cers6
ENSMUSG00000025510	Cd151		ENSMUSG00000024190	Dusp1
ENSMUSG00000014444	Piezo1		ENSMUSG00000036934	4921524J17Rik
ENSMUSG00000055923	Aasdh		ENSMUSG00000063506	Arhgap22
ENSMUSG00000023020	Cox14		ENSMUSG00000020585	Laptm4a
ENSMUSG00000043279	Trim56		ENSMUSG00000004207	Psap
ENSMUSG00000079484	Phyhd1		ENSMUSG00000025144	Cenpx
ENSMUSG00000036160	Surf6		ENSMUSG00000020935	Dcakd
ENSMUSG00000061723	Tnnt3		ENSMUSG00000048578	Mlec
ENSMUSG00000060639	H4c9		ENSMUSG00000050052	Tdrp
ENSMUSG00000079471	Mymx		ENSMUSG00000029202	Pds5a
ENSMUSG00000000959	Oxa1l		ENSMUSG00000033781	Asb13
ENSMUSG00000006930	Hap1		ENSMUSG00000058392	Rrp1b
ENSMUSG00000018931	Natd1		ENSMUSG00000021493	Pdlim7
ENSMUSG00000014859	E2f4		ENSMUSG00000053175	Bcl3
ENSMUSG00000007721	Ccdc124		ENSMUSG00000034432	Cops8
ENSMUSG00000054808	Actn4		ENSMUSG00000001995	Sipa1l2
ENSMUSG00000051998	Lax1		ENSMUSG00000051223	Bzw1
ENSMUSG00000005161	Prdx2		ENSMUSG00000040606	Kazn
ENSMUSG00000006310	Zbtb32		ENSMUSG00000074656	Eif2s2
ENSMUSG00000040435	Ppp1r15a		ENSMUSG00000006445	Epha2
ENSMUSG00000023034	Nr4a1		ENSMUSG00000051375	Pcdh1
ENSMUSG00000034758	Tle6		ENSMUSG00000059325	Hopx
ENSMUSG00000023913	Pla2g7		ENSMUSG00000046330	Rpl37a
ENSMUSG00000032398	Snapc5		ENSMUSG00000049922	Slc35c1
ENSMUSG00000078249	Hmga1b		ENSMUSG00000038831	Ralgps1
ENSMUSG00000025350	Rdh5		ENSMUSG00000032679	Cd59a
ENSMUSG00000080316	Spaca6		ENSMUSG00000030872	Gga2
ENSMUSG00000006498	Ptbp1		ENSMUSG00000027955	Gask1b
ENSMUSG00000050212	Eva1b		ENSMUSG00000035385	Ccl2
ENSMUSG00000042357	Gjb5		ENSMUSG00000031965	Tbx20
ENSMUSG00000028063	Lmna		ENSMUSG00000030231	Plekha5
ENSMUSG00000019261	Map1s		ENSMUSG00000052075	1700029F12Rik
ENSMUSG00000028936	Rpl22		ENSMUSG00000068966	Zbtb34
ENSMUSG00000049521	Cdc42ep1		ENSMUSG00000017929	B4galt5
ENSMUSG00000040952	Rps19		ENSMUSG00000021782	Dlg5
ENSMUSG00000025351	Cd63		ENSMUSG00000015971	Actr8
ENSMUSG00000034165	Ccnd3		ENSMUSG00000056708	Ier5
ENSMUSG00000010067	Rassf1		ENSMUSG00000063568	Jazf1
ENSMUSG00000037003	Tns2		ENSMUSG00000058013	Septin11
ENSMUSG00000035863	Palm		ENSMUSG00000058488	Kl
ENSMUSG00000006589	Aprt		ENSMUSG00000038677	Scube3
ENSMUSG00000040940	Arhgef1		ENSMUSG00000054499	Dedd2
ENSMUSG00000007610	Gtpbp3		ENSMUSG00000028878	Fam76a
ENSMUSG00000007034	Slc44a4		ENSMUSG00000009654	Oit3
ENSMUSG00000015647	Lama5		ENSMUSG00000022371	Col14a1
ENSMUSG00000004263	Atn1		ENSMUSG00000041258	Zfp236
ENSMUSG00000017718	Afmid		ENSMUSG00000034574	Daam1
ENSMUSG00000047182	Irs3		ENSMUSG00000004105	Angptl2
ENSMUSG00000052609	Plekhg3		ENSMUSG00000032381	Ciao2a
ENSMUSG00000054150	Syne3		ENSMUSG00000038400	Pmepa1
ENSMUSG00000039382	Wdr45		ENSMUSG00000030329	Pianp
ENSMUSG00000037772	Mrpl23		ENSMUSG00000001768	Rin2
ENSMUSG00000030681	Mvp		ENSMUSG00000001768	BC039771
ENSMUSG00000003435	Supt5		ENSMUSG00000024589	Nedd4l
ENSMUSG00000000958	Slc7a7		ENSMUSG00000021248	Tmed10
ENSMUSG00000010095	Slc3a2		ENSMUSG00000031788	Kifc3
ENSMUSG00000018042	Cyb5r3		ENSMUSG00000038046	Mrm3
ENSMUSG00000034595	Ppp1r18		ENSMUSG00000029205	Chrna9
ENSMUSG00000059305	Vpreb1		ENSMUSG00000063856	Gpx1
ENSMUSG00000001248	Gramd1a		ENSMUSG00000039208	Metrnl
ENSMUSG00000039001	Rps21		ENSMUSG00000056394	Lig1
ENSMUSG00000042367	Gjb3		ENSMUSG00000045659	Plekha7
ENSMUSG00000070003	Ssbp4		ENSMUSG00000029484	Anxa3
ENSMUSG00000003549	Ercc1		ENSMUSG00000003038	Hmgn2
ENSMUSG00000030811	Fbxl19		ENSMUSG00000042745	Id1
ENSMUSG00000044786	Zfp36		ENSMUSG00000069601	Ank3
ENSMUSG00000018593	Sparc		ENSMUSG00000005968	Tuft1
ENSMUSG00000047150	1700001C19Rik		ENSMUSG00000002365	Snx9
ENSMUSG00000001552	Jup		ENSMUSG00000028591	Pramel13
ENSMUSG00000026814	Eng		ENSMUSG00000049882	Vcpkmt
ENSMUSG00000040564	Apoc1		ENSMUSG00000038578	Susd1
ENSMUSG00000004667	Polr2e		ENSMUSG00000014303	Glis2
ENSMUSG00000047501	Cldn4		ENSMUSG00000038537	Mc3r
ENSMUSG00000036158	Prickle1		ENSMUSG00000040675	Mthfd1l
ENSMUSG00000038260	Trpm4		ENSMUSG00000005413	Hmox1
ENSMUSG00000029831	Npvf		ENSMUSG00000076432	Ywhaq
ENSMUSG00000022885	St6gal1		ENSMUSG00000026317	Cln8
ENSMUSG00000036061	Smug1		ENSMUSG00000020580	Rock2
ENSMUSG00000024033	Rsph1		ENSMUSG00000086040	Wipf3
ENSMUSG00000029659	Medag		ENSMUSG00000074277	Phldb3
ENSMUSG00000033014	Trim33		ENSMUSG00000050786	Ccdc126
ENSMUSG00000037541	Shank2		ENSMUSG00000002748	Baz1b
ENSMUSG00000027954	Efna1		ENSMUSG00000028514	Usp24
ENSMUSG00000024038	Ndufv3		ENSMUSG00000047878	A4galt
ENSMUSG00000042993	Ifnk		ENSMUSG00000037020	Wdr62
ENSMUSG00000070047	Fat1		ENSMUSG00000021948	Prkcd
ENSMUSG00000062300	Nectin2		ENSMUSG00000002076	Hsf2bp
ENSMUSG00000046546	Fam43a		ENSMUSG00000041598	Cdc42ep4
ENSMUSG00000027993	Trim2		ENSMUSG00000079111	Kdelr2
ENSMUSG00000021759	Plpp1		ENSMUSG00000050912	Tmem123
ENSMUSG00000025578	Cbx8		ENSMUSG00000002057	Foxn1
ENSMUSG00000029552	Tes		ENSMUSG00000028195	Ccn1
ENSMUSG00000024620	Pdgfrb		ENSMUSG00000039646	Vasn
ENSMUSG00000031563	Wwc2		ENSMUSG00000026640	Plxna2
ENSMUSG00000029817	Tra2a		ENSMUSG00000094430	Smbd1
ENSMUSG00000068417	Pnp2		ENSMUSG00000021143	Pacs2
ENSMUSG00000063594	Gng8		ENSMUSG00000060860	Ube2s
ENSMUSG00000043252	Tmem64		ENSMUSG00000022285	Ywhaz
ENSMUSG00000035248	Tut7		ENSMUSG00000041377	Ninj2
ENSMUSG00000053774	Ubxn7		ENSMUSG00000034341	Wbp2
ENSMUSG00000024074	Crim1		ENSMUSG00000049764	Zfp280b
ENSMUSG00000017724	Etv4		ENSMUSG00000021451	Sema4d
ENSMUSG00000046733	Gprc5a		ENSMUSG00000022024	Sugt1
ENSMUSG00000024843	Chka		ENSMUSG00000029135	Fosl2
ENSMUSG00000040274	Cdk6		ENSMUSG00000027227	Sord
ENSMUSG00000041773	Enc1		ENSMUSG00000038806	Sde2
ENSMUSG00000020156	Pwwp3a		ENSMUSG00000023008	Fmnl3
ENSMUSG00000008136	Fhl2		ENSMUSG00000036574	Tex44
ENSMUSG00000047842	Diras2		ENSMUSG00000029581	Fscn1
ENSMUSG00000061731	Ext1		ENSMUSG00000020032	Nuak1
ENSMUSG00000016520	Lnx2		ENSMUSG00000048376	F2r
ENSMUSG00000052684	Jun		ENSMUSG00000029599	Ddx54
ENSMUSG00000037820	Tgm2		ENSMUSG00000030083	Abtb1
ENSMUSG00000048772	Tmem53		ENSMUSG00000021009	Ptpn21
ENSMUSG00000005107	Slc2a9		ENSMUSG00000039145	Camk1d
ENSMUSG00000020758	Itgb4		ENSMUSG00000043079	Synpo
ENSMUSG00000030315	Vgll4		ENSMUSG00000037315	Jade3
ENSMUSG00000041471	Shld2		ENSMUSG00000028433	Ubap2
ENSMUSG00000032745	Gpbp1		ENSMUSG00000042377	Fam83g
ENSMUSG00000029364	Wsb2		ENSMUSG00000008892	Vdac3
ENSMUSG00000042671	Rgs8		ENSMUSG00000015165	Hnrnpl
ENSMUSG00000039742	Fam71f1		ENSMUSG00000045210	Vcpip1
ENSMUSG00000027630	Tbl1xr1		ENSMUSG00000059554	Ccdc28a
ENSMUSG00000037373	Ctbp1		ENSMUSG00000020605	Hs1bp3
ENSMUSG00000024347	Psd2		ENSMUSG00000024812	Tjp2
ENSMUSG00000028964	Park7		ENSMUSG00000023004	Tuba1b
ENSMUSG00000036097	Slf2		ENSMUSG00000049800	Sertad2
ENSMUSG00000051176	Zfp42		ENSMUSG00000024268	Celf4
ENSMUSG00000020400	Tnip1		ENSMUSG00000031453	Rasa3
ENSMUSG00000037202	Prf1		ENSMUSG00000038729	Pakap
ENSMUSG00000005057	Sh2b2		ENSMUSG00000022463	Srebf2
ENSMUSG00000053560	Ier2		ENSMUSG00000007805	Twist2
ENSMUSG00000036990	Otud4		ENSMUSG00000030516	Tjp1
ENSMUSG00000072419	Dppa2		ENSMUSG00000029314	Gpat3
ENSMUSG00000000884	Gnb1l		ENSMUSG00000033149	Phldb2
ENSMUSG00000016319	Slc25a5		ENSMUSG00000075415	Fnbp1
ENSMUSG00000057173	Rfx8		ENSMUSG00000034714	Ttyh2
ENSMUSG00000039087	Rreb1		ENSMUSG00000056121	Fez2
ENSMUSG00000037211	Spry1		ENSMUSG00000021553	Slc28a3
ENSMUSG00000036199	Ndufa13		ENSMUSG00000028890	Mtf1
ENSMUSG00000049353	Rd3		ENSMUSG00000018378	2210416O15Rik
ENSMUSG00000021678	F2rl1		ENSMUSG00000018378	Cuedc1
ENSMUSG00000032733	Snx33		ENSMUSG00000004085	Map3k20
ENSMUSG00000034160	Ogt		ENSMUSG00000020770	Unk
ENSMUSG00000079523	Tmsb10		ENSMUSG00000029922	Mkrn1
ENSMUSG00000042712	Tceal9		ENSMUSG00000029381	Shroom3
ENSMUSG00000030213	Atf7ip		ENSMUSG00000030353	Tead4
ENSMUSG00000029190	D5Ertd579e		ENSMUSG00000028960	Ube4b
ENSMUSG00000057672	Pkn1		ENSMUSG00000028779	Pef1
ENSMUSG00000028756	Pink1		ENSMUSG00000022438	Parvb
ENSMUSG00000052713	Zfp608		ENSMUSG00000040820	Hlcs
ENSMUSG00000004951	Hspb1		ENSMUSG00000030220	Arhgdib
ENSMUSG00000034485	Uaca		ENSMUSG00000056770	Setd3
ENSMUSG00000033885	Pxk		ENSMUSG00000072872	Rybp
ENSMUSG00000040459	Arglu1		ENSMUSG00000072872	Rybp-ps
ENSMUSG00000024750	Zfand5		ENSMUSG00000089762	Ier5l
ENSMUSG00000032376	Usp3		ENSMUSG00000028838	Extl1
ENSMUSG00000048148	Nwd1		ENSMUSG00000029313	Aff1
ENSMUSG00000025314	Ptprj		ENSMUSG00000025555	Farp1
ENSMUSG00000009731	Kcnd1		ENSMUSG00000036617	Etl4
ENSMUSG00000062252	Lhfpl5		ENSMUSG00000025019	Lcor
ENSMUSG00000026918	Brd3		ENSMUSG00000006576	Slc4a3
ENSMUSG00000078963	Hsbp1l1		ENSMUSG00000022353	Mtss1
ENSMUSG00000026749	Nek6		ENSMUSG00000003154	Foxj2
ENSMUSG00000039197	Adk		ENSMUSG00000039910	Cited2
ENSMUSG00000025195	Dnmbp		ENSMUSG00000045314	Sowahb
ENSMUSG00000035969	Rusc2		ENSMUSG00000078429	Ctdsp2
ENSMUSG00000037742	Eef1a1		ENSMUSG00000061689	Dlgap4
ENSMUSG00000063177	Klk1b27		ENSMUSG00000028412	Slc44a1
ENSMUSG00000059263	Usp47		ENSMUSG00000015619	Gata3
ENSMUSG00000038866	Zcchc2		ENSMUSG00000076441	Ass1
ENSMUSG00000017491	Rarb		ENSMUSG00000070999	Ccin
ENSMUSG00000025983	Ccdc150		ENSMUSG00000040010	Slc7a5
ENSMUSG00000071369	Map3k5		ENSMUSG00000046873	Mbtps2
ENSMUSG00000029287	Tgfbr3		ENSMUSG00000046223	Plaur
ENSMUSG00000052544	St6galnac3		ENSMUSG00000039865	Slc44a3
ENSMUSG00000038007	Acer2		ENSMUSG00000026648	Dclre1c
ENSMUSG00000043153	Crppa		ENSMUSG00000068566	Myadm
ENSMUSG00000022982	Sod1		ENSMUSG00000066043	Phactr4
ENSMUSG00000021520	Uqcrb		ENSMUSG00000029833	Trim24
ENSMUSG00000095909	Zfp997		ENSMUSG00000004661	Arid3b
ENSMUSG00000118401	Gpr52		ENSMUSG00000036555	Iqce
ENSMUSG00000054423	Cadps		ENSMUSG00000087166	L1td1
ENSMUSG00000036815	Dpp10		ENSMUSG00000028164	Manba
ENSMUSG00000032440	Tgfbr2		ENSMUSG00000032366	Tpm1
ENSMUSG00000094443	Sgo2b		ENSMUSG00000079562	Maea
ENSMUSG00000059974	Ntm		ENSMUSG00000028763	Hspg2
ENSMUSG00000079579	Gm6760		ENSMUSG00000048612	Myof
ENSMUSG00000028245	Nsmaf		ENSMUSG00000024014	Pim1
ENSMUSG00000102252	Snrpn		ENSMUSG00000026796	Niban2
ENSMUSG00000091243	Vgll3		ENSMUSG00000030268	Bcat1
ENSMUSG00000038370	Pcp4l1		ENSMUSG00000001280	Sp1
ENSMUSG00000068205	Macrod2		ENSMUSG00000051495	Irf2bp2
ENSMUSG00000021483	Cdk20		ENSMUSG00000030507	Dbx1
ENSMUSG00000021262	Evl		ENSMUSG00000022179	4931414P19Rik
ENSMUSG00000074832	Zfp998		ENSMUSG00000037936	Scarb1
ENSMUSG00000032105	Pdzd3		ENSMUSG00000033060	Lmo7
ENSMUSG00000030000	Add2		ENSMUSG00000020099	Unc5b
ENSMUSG00000037628	Cdkn3		ENSMUSG00000031490	Eif4ebp1
ENSMUSG00000059108	Ifitm6		ENSMUSG00000051934	Spats2
ENSMUSG00000047361	Gm973		ENSMUSG00000022270	Retreg1
ENSMUSG00000042707	Dnali1		ENSMUSG00000037295	Ldlrap1
ENSMUSG00000054604	Cggbp1		ENSMUSG00000020519	Sap30l
ENSMUSG00000021895	Arhgef3		ENSMUSG00000034112	Atp2c2
ENSMUSG00000029361	Nos1		ENSMUSG00000044813	Shb
ENSMUSG00000031957	Ctrb1		ENSMUSG00000064210	Ano6
ENSMUSG00000015950	Ncf1		ENSMUSG00000032547	Ryk
ENSMUSG00000074207	Adh1		ENSMUSG00000029648	Flt1
ENSMUSG00000020111	Micu1		ENSMUSG00000026883	Dab2ip
ENSMUSG00000022799	Arhgap31		ENSMUSG00000001576	Ergic1
ENSMUSG00000020042	Btbd11		ENSMUSG00000029064	Gnb1
ENSMUSG00000004843	Chmp2b		ENSMUSG00000022387	Brd1
ENSMUSG00000039037	St6galnac5		ENSMUSG00000031024	Denn2b
ENSMUSG00000038175	Mylip		ENSMUSG00000037071	Scd1
ENSMUSG00000056427	Slit3		ENSMUSG00000022464	Slc38a4
ENSMUSG00000001700	Gramd3		ENSMUSG00000095061	E030018B13Rik
ENSMUSG00000049946	BC030500		ENSMUSG00000055799	Tcf7l1
ENSMUSG00000019647	Sema6a		ENSMUSG00000023022	Lima1
ENSMUSG00000020865	Abcc3		ENSMUSG00000036599	Chst12
ENSMUSG00000050565	Tor1aip2		ENSMUSG00000031962	Cdh15
ENSMUSG00000012123	Crybg2		ENSMUSG00000033373	Fntb
ENSMUSG00000067851	Arfgef1		ENSMUSG00000026970	Rbms1
ENSMUSG00000029736	Nobox		ENSMUSG00000079259	Trim71
ENSMUSG00000022221	Ripk3		ENSMUSG00000020170	Frs2
ENSMUSG00000038214	Bend3		ENSMUSG00000031586	Rbpms
ENSMUSG00000028559	Osbpl9		ENSMUSG00000025278	Flnb
ENSMUSG00000051180	Olfr522		ENSMUSG00000027678	Ncoa3
ENSMUSG00000019726	Lyst		ENSMUSG00000027109	Sp3
ENSMUSG00000037072	Selenof		ENSMUSG00000028789	Azin2
ENSMUSG00000052539	Magi3		ENSMUSG00000022507	1810013L24Rik
ENSMUSG00000027495	Fam210b		ENSMUSG00000037692	Ahdc1
ENSMUSG00000090141	Gm614		ENSMUSG00000021767	Kat6b
ENSMUSG00000062960	Kdr		ENSMUSG00000031503	Col4a2
ENSMUSG00000096316	Faiml		ENSMUSG00000046079	Lrrc8d
ENSMUSG00000040761	Spen		ENSMUSG00000028580	Pum1
ENSMUSG00000022010	Tsc22d1		ENSMUSG00000032536	Trak1
ENSMUSG00000052105	Mtcl1		ENSMUSG00000030352	Tspan9
ENSMUSG00000039372	Marchf4		ENSMUSG00000049969	Plekhf2
ENSMUSG00000028121	Bcar3		ENSMUSG00000027540	Ptpn1
ENSMUSG00000040548	Tex2		ENSMUSG00000028136	Snx27
ENSMUSG00000090862	Rps13		ENSMUSG00000016664	Pacsin2
ENSMUSG00000063130	Calml3		ENSMUSG00000044641	Pard6b
ENSMUSG00000027642	Rpn2		ENSMUSG00000026604	Ptpn14
ENSMUSG00000031996	Aplp2		ENSMUSG00000028640	Tfap2c
ENSMUSG00000068040	Tm9sf4		ENSMUSG00000001089	Luzp1
ENSMUSG00000000787	Ddx3x		ENSMUSG00000040163	1700034J05Rik
ENSMUSG00000031835	Mbtps1		ENSMUSG00000059248	Septin9
ENSMUSG00000032076	Cadm1		ENSMUSG00000022443	Myh9
ENSMUSG00000034220	Gpc1		ENSMUSG00000004530	Coro1c
ENSMUSG00000040651	Tasor		ENSMUSG00000025856	Pdgfa
ENSMUSG00000061130	Ppm1b		ENSMUSG00000062397	Zfp706
ENSMUSG00000000142	Axin2		ENSMUSG00000039952	Dag1
ENSMUSG00000024789	Jak2		ENSMUSG00000035569	Ankrd11
ENSMUSG00000033016	Nfatc1		ENSMUSG00000029050	Ski
ENSMUSG00000022389	Tef		ENSMUSG00000037242	Clic4
ENSMUSG00000043089	Mmp1a		ENSMUSG00000022770	Dlg1
ENSMUSG00000004233	Wars2		ENSMUSG00000039844	Rapgef1
ENSMUSG00000037410	Tbc1d2b		ENSMUSG00000031557	Plekha2
ENSMUSG00000000416	Cttnbp2		ENSMUSG00000023026	Dip2b
ENSMUSG00000042082	Arsb		ENSMUSG00000066278	Vps37b
ENSMUSG00000028179	Cth		ENSMUSG00000020564	Atxn7l1
ENSMUSG00000069170	Adgrv1		ENSMUSG00000024985	Tcf7l2
ENSMUSG00000058022	Adtrp		ENSMUSG00000056493	Foxk1
ENSMUSG00000020227	Irak3		ENSMUSG00000033788	Dysf
ENSMUSG00000040124	Gorab		ENSMUSG00000015143	Actn1
ENSMUSG00000034612	Chst11		ENSMUSG00000037833	Sh2d4b
ENSMUSG00000022236	Ropn1l		ENSMUSG00000022272	Myo10
ENSMUSG00000063889	Crem		ENSMUSG00000072692	Rpl37rt
ENSMUSG00000035133	Arhgap5		ENSMUSG00000024042	Sik1
ENSMUSG00000039509	Nup133		ENSMUSG00000055652	Klhl25
ENSMUSG00000030682	Cdipt		ENSMUSG00000036438	Calm2
ENSMUSG00000060487	Samd5		ENSMUSG00000044982	Sft2d3
ENSMUSG00000000732	Icosl		ENSMUSG00000020184	Mdm2
ENSMUSG00000055447	Cd47		ENSMUSG00000001507	Itga3
ENSMUSG00000032253	Phip		ENSMUSG00000040659	Efhd2
ENSMUSG00000039206	Daglb		ENSMUSG00000032436	Cmtm7
ENSMUSG00000046027	Stard5		ENSMUSG00000020644	Id2
ENSMUSG00000079450	Cldn34c1		ENSMUSG00000032741	Tpcn1
ENSMUSG00000079450	Cldn34c2		ENSMUSG00000000532	Acvr1b
ENSMUSG00000002100	Mybpc3		ENSMUSG00000049553	Polr1a
ENSMUSG00000030747	Dgat2		ENSMUSG00000033871	Ppargc1b
ENSMUSG00000006360	Crip1		ENSMUSG00000039262	Prrc2b
ENSMUSG00000028019	Pdgfc		ENSMUSG00000021250	Fos
ENSMUSG00000057137	Tmem140		ENSMUSG00000049904	Tmem17
ENSMUSG00000042190	Cmklr1		ENSMUSG00000002210	Smg9
ENSMUSG00000022016	Akap11		ENSMUSG00000070733	Fryl
ENSMUSG00000014592	Camta1		ENSMUSG00000029207	Apbb2
ENSMUSG00000025400	Tac2		ENSMUSG00000028755	Cda
ENSMUSG00000021403	Serpinb9b		ENSMUSG00000048175	Asb8
ENSMUSG00000015314	Slamf6		ENSMUSG00000039046	Usp6nl
ENSMUSG00000050919	Zfp366		ENSMUSG00000092060	Bend4
ENSMUSG00000029049	Morn1		ENSMUSG00000030208	Emp1
ENSMUSG00000043110	Lrrn4		ENSMUSG00000025608	Podxl
ENSMUSG00000024667	Tmem216		ENSMUSG00000024091	Vapa
ENSMUSG00000029125	Stx18		ENSMUSG00000039838	Slc45a1
ENSMUSG00000037722	Gnpnat1		ENSMUSG00000074647	Fam83c
ENSMUSG00000051343	Rab11fip5		ENSMUSG00000032515	Csrnp1
ENSMUSG00000029802	Abcg2		ENSMUSG00000041734	Kirrel
ENSMUSG00000043029	Trpv3		ENSMUSG00000057337	Chst3
ENSMUSG00000029804	Herc3		ENSMUSG00000022565	Plec
ENSMUSG00000054942	Miga1		ENSMUSG00000070298	Trcg1
ENSMUSG00000021338	Carmil1		ENSMUSG00000042507	Mideas
ENSMUSG00000026260	Ndufa10		ENSMUSG00000032898	Fbxo21
ENSMUSG00000029086	Prom1		ENSMUSG00000017631	Abr
ENSMUSG00000048065	Cyb5r2		ENSMUSG00000019820	Utrn
ENSMUSG00000050064	Zfp697		ENSMUSG00000028645	Slc2a1
ENSMUSG00000021466	Ptch1		ENSMUSG00000044477	Zfand3
ENSMUSG00000074748	Atxn7l3b		ENSMUSG00000027646	Src
ENSMUSG00000032712	Resf1		ENSMUSG00000022817	Itgb5
ENSMUSG00000033530	Ttc7b		ENSMUSG00000034390	Cmip
ENSMUSG00000005683	Cs		ENSMUSG00000028794	A3galt2
ENSMUSG00000025329	Padi1		ENSMUSG00000025795	Rassf3
ENSMUSG00000048874	Phf3		ENSMUSG00000047875	Gpr157
ENSMUSG00000050996	Cetn1		ENSMUSG00000054008	Ndst1
ENSMUSG00000027643	Ghrh		ENSMUSG00000011256	Adam19
ENSMUSG00000001039	B9d1		ENSMUSG00000039976	Tbc1d16
ENSMUSG00000030255	Sspn		ENSMUSG00000022750	Klhl22
ENSMUSG00000001864	Aif1l		ENSMUSG00000014956	Ppp1cb
ENSMUSG00000028820	Sfpq		ENSMUSG00000033295	Ptprf
ENSMUSG00000022797	Tfrc		ENSMUSG00000041959	S100a10
ENSMUSG00000022533	Atp13a3		ENSMUSG00000034135	Sik3
ENSMUSG00000090356	Teddm3		ENSMUSG00000032220	Myo1e
ENSMUSG00000053024	Cntn2		ENSMUSG00000055817	Mta3
ENSMUSG00000027361	Gabpb1		ENSMUSG00000039202	Abhd2
ENSMUSG00000022412	Mief1		ENSMUSG00000018849	Wwc1
ENSMUSG00000040600	Eps8l3		ENSMUSG00000079509	Zfx
ENSMUSG00000049291	Prss38		ENSMUSG00000029344	Tpst2
ENSMUSG00000019923	Zwint		ENSMUSG00000055044	Pdlim1
ENSMUSG00000028478	Clta		ENSMUSG00000033174	Mgll
ENSMUSG00000020907	Rcvrn		ENSMUSG00000020090	Npffr1
ENSMUSG00000037326	Capn15		ENSMUSG00000053110	Yap1
ENSMUSG00000042700	Sipa1l1		ENSMUSG00000040481	Bptf
ENSMUSG00000023333	Gcm1		ENSMUSG00000022263	Trio
ENSMUSG00000053338	Tarm1		ENSMUSG00000026548	Slamf9
ENSMUSG00000031987	Egln1		ENSMUSG00000023169	Slc38a1
ENSMUSG00000030019	Fbxl14		ENSMUSG00000021892	Sh3bp5
ENSMUSG00000039852	Rere		ENSMUSG00000032216	Nedd4
ENSMUSG00000040043	Rbms2		ENSMUSG00000022951	Rcan1
ENSMUSG00000016028	Celsr1		ENSMUSG00000023827	Agpat4
ENSMUSG00000029512	Ulk1		ENSMUSG00000000303	Cdh1
ENSMUSG00000049090	Zadh2		ENSMUSG00000041323	Ak7
ENSMUSG00000109941	Exosc6		ENSMUSG00000039936	Pik3cd
ENSMUSG00000031016	Wee1		ENSMUSG00000021340	Gpld1
ENSMUSG00000062312	Erbb2		ENSMUSG00000030499	Kctd15
ENSMUSG00000031751	Amfr		ENSMUSG00000021065	Fut8
ENSMUSG00000025041	Nt5c2		ENSMUSG00000022814	Umps
ENSMUSG00000060152	Pop5		ENSMUSG00000056076	Eif3b
ENSMUSG00000059456	Ptk2b		ENSMUSG00000034258	Flvcr2
ENSMUSG00000022124	Fbxl3		ENSMUSG00000020388	Pdlim4
ENSMUSG00000056870	Gulp1		ENSMUSG00000030259	Rassf8
ENSMUSG00000020902	Ntn1		ENSMUSG00000069662	Marcks
ENSMUSG00000022114	Spry2		ENSMUSG00000032000	Birc3
ENSMUSG00000037010	Apln		ENSMUSG00000023951	Vegfa
ENSMUSG00000062309	Rpp25		ENSMUSG00000022537	Tmem44
ENSMUSG00000024695	Zfp91		ENSMUSG00000038765	Lmx1b
ENSMUSG00000006575	Rundc3a		ENSMUSG00000029134	Plb1
ENSMUSG00000026014	Raph1		ENSMUSG00000046056	Sbsn
ENSMUSG00000032226	Gcnt3		ENSMUSG00000043259	Fam13c
ENSMUSG00000005846	Rsl1d1		ENSMUSG00000024223	Armc12
ENSMUSG00000024691	Fam111a		ENSMUSG00000021799	Opn4
ENSMUSG00000052363	Zdhhc19		ENSMUSG00000014778	Fhod1
ENSMUSG00000040842	Szrd1		ENSMUSG00000004677	Myo9b
ENSMUSG00000078612	Fyb2		ENSMUSG00000029478	Ncor2
ENSMUSG00000035873	Pawr		ENSMUSG00000021196	Pfkp
ENSMUSG00000005397	Nid1		ENSMUSG00000003948	Mmd
ENSMUSG00000059481	Plg		ENSMUSG00000049739	Zfp646
ENSMUSG00000025217	Btrc		ENSMUSG00000024803	Ankrd1
ENSMUSG00000022661	Cd200		ENSMUSG00000030275	Etnk1
ENSMUSG00000030232	Aebp2		ENSMUSG00000020474	Polm
ENSMUSG00000070424	Art5		ENSMUSG00000040093	Bmf
ENSMUSG00000063354	Slc39a4		ENSMUSG00000032254	Kif23
ENSMUSG00000056608	Chd9		ENSMUSG00000032501	Trib1
ENSMUSG00000078713	Tomm5		ENSMUSG00000063531	Sema3e
ENSMUSG00000027447	Cst3		ENSMUSG00000024096	Ralbp1
ENSMUSG00000014496	Ankrd28		ENSMUSG00000024969	Mark2
ENSMUSG00000040652	Oaz2		ENSMUSG00000025978	Rftn2
ENSMUSG00000030002	Dusp11		ENSMUSG00000028859	Csf3r
ENSMUSG00000028364	Tnc		ENSMUSG00000047945	Marcksl1
ENSMUSG00000022466	Rpap3		ENSMUSG00000028581	Laptm5
ENSMUSG00000020919	Stat5b		ENSMUSG00000043019	Edem3
ENSMUSG00000074259	Gramd2		ENSMUSG00000020649	Rrm2
ENSMUSG00000024953	Prdx5		ENSMUSG00000038384	Setd1b
ENSMUSG00000021797	9230112D13Rik		ENSMUSG00000045394	Epcam
ENSMUSG00000031485	Plpbp		ENSMUSG00000015542	Nat9
ENSMUSG00000028191	Bcl10		ENSMUSG00000032185	Carm1
ENSMUSG00000006219	Fblim1		ENSMUSG00000015889	Lta4h
ENSMUSG00000022051	Bnip3l		ENSMUSG00000037257	Aagab
ENSMUSG00000070738	Dgkd		ENSMUSG00000038582	Pptc7
ENSMUSG00000025283	Sat1		ENSMUSG00000030750	Nsmce1
ENSMUSG00000036955	Kifbp		ENSMUSG00000029822	Osbpl3
ENSMUSG00000016477	E2f3		ENSMUSG00000037795	N4bp2
ENSMUSG00000025006	Sorbs1		ENSMUSG00000028494	Plin2
ENSMUSG00000094066	Fam205a2		ENSMUSG00000030530	Furin
ENSMUSG00000048732	Klhl11		ENSMUSG00000025082	Vwa2
ENSMUSG00000042189	Tekt3		ENSMUSG00000019851	Perp
ENSMUSG00000037060	Cavin3		ENSMUSG00000027995	Tlr2
ENSMUSG00000027381	Bcl2l11		ENSMUSG00000027933	Ints3
ENSMUSG00000017417	Plxdc1		ENSMUSG00000042439	Zfp532
ENSMUSG00000074577	Ripor3		ENSMUSG00000031778	Cx3cl1
ENSMUSG00000046402	Rbp1		ENSMUSG00000043099	Hic1
ENSMUSG00000021097	Clmn		ENSMUSG00000056481	Cd248
ENSMUSG00000026207	Speg		ENSMUSG00000037169	Mycn
ENSMUSG00000028676	Srsf10		ENSMUSG00000022253	Nadk2
ENSMUSG00000020088	Sar1a		ENSMUSG00000042628	Zfyve1
ENSMUSG00000034998	Foxn2		ENSMUSG00000024805	Pcgf5
ENSMUSG00000030980	Knop1		ENSMUSG00000024754	Cemip2
ENSMUSG00000031765	Mt1		ENSMUSG00000005125	Ndrg1
ENSMUSG00000050621	Rps27rt		ENSMUSG00000028788	Ptp4a2
ENSMUSG00000033685	Ucp2		ENSMUSG00000005687	Bcas2
ENSMUSG00000025436	Atp23		ENSMUSG00000025371	Chmp6
ENSMUSG00000041957	Pkp2		ENSMUSG00000035759	Bbs10
ENSMUSG00000050423	Ppp1r3g		ENSMUSG00000029524	Sirt4
ENSMUSG00000060012	Kif13b		ENSMUSG00000022009	Nufip1
ENSMUSG00000025185	Loxl4		ENSMUSG00000031523	Dlc1
ENSMUSG00000065952	Rps23rg1		ENSMUSG00000095115	Itpripl2
ENSMUSG00000037594	Clba1		ENSMUSG00000038331	Satb2
ENSMUSG00000030088	Aldh1l1		ENSMUSG00000034853	Acot11
ENSMUSG00000055612	Cdca7		ENSMUSG00000016503	Gtf3a
ENSMUSG00000034781	Gna11		ENSMUSG00000070498	Tmem132b
ENSMUSG00000066306	Numa1		ENSMUSG00000028649	Macf1
ENSMUSG00000032363	Adamts7		ENSMUSG00000045319	Proser2
ENSMUSG00000015189	Casd1		ENSMUSG00000002578	Ikzf4
ENSMUSG00000090035	Galnt4		ENSMUSG00000027890	Gstm4
ENSMUSG00000092109	Gm9376		ENSMUSG00000053835	H2-T24
ENSMUSG00000030762	Aqp8		ENSMUSG00000021453	Gadd45g
ENSMUSG00000059288	Cdyl		ENSMUSG00000011257	Pabpc4
ENSMUSG00000015305	Sash1		ENSMUSG00000025027	Xpnpep1
ENSMUSG00000037933	Bicd2		ENSMUSG00000037174	Elf2
ENSMUSG00000042557	Sin3a		ENSMUSG00000027547	Sall4
ENSMUSG00000052271	Bhlha15		ENSMUSG00000031574	Star
ENSMUSG00000035064	Eef2k		ENSMUSG00000027293	Ehd4
ENSMUSG00000029550	Sppl3		ENSMUSG00000041408	Wapl
ENSMUSG00000048285	Frmd6		ENSMUSG00000028125	Abca4
ENSMUSG00000036275	9530068E07Rik		ENSMUSG00000022472	Desi1
ENSMUSG00000036777	Anln		ENSMUSG00000056537	Rlim
ENSMUSG00000025237	Parp6		ENSMUSG00000026811	St6galnac6
ENSMUSG00000023048	Prr13		ENSMUSG00000064043	Trerf1
ENSMUSG00000028232	Tmem68		ENSMUSG00000020108	Ddit4
ENSMUSG00000056602	Fry		ENSMUSG00000000244	Tspan32
ENSMUSG00000000881	Dlg3		ENSMUSG00000042269	Cibar2
ENSMUSG00000038302	Afg1l		ENSMUSG00000040007	Bahd1
ENSMUSG00000070436	Serpinh1		ENSMUSG00000056851	Pcbp2
ENSMUSG00000055882	Abhd16b		ENSMUSG00000038024	Dennd4c
ENSMUSG00000023067	Cdkn1a		ENSMUSG00000025792	Slc25a10
ENSMUSG00000018821	Avpi1		ENSMUSG00000066406	Akap13
ENSMUSG00000062797	Hikeshi		ENSMUSG00000032177	Pde4a
ENSMUSG00000034416	Pkd1l2		ENSMUSG00000022055	Nefl
ENSMUSG00000008683	Rps15a		ENSMUSG00000059005	Hnrnpa3
ENSMUSG00000022008	Gpalpp1		ENSMUSG00000042821	Snai1
ENSMUSG00000001750	Tcirg1		ENSMUSG00000039158	Akna
ENSMUSG00000070639	Lrrc8b		ENSMUSG00000022359	Wdyhv1
ENSMUSG00000026773	Pfkfb3		ENSMUSG00000057092	Fxyd3
ENSMUSG00000041372	B4galnt3		ENSMUSG00000052934	Fbxo31
ENSMUSG00000046814	Gchfr		ENSMUSG00000073802	Cdkn2b
ENSMUSG00000038295	Atg9b		ENSMUSG00000063019	Manbal
ENSMUSG00000047388	Atmin		ENSMUSG00000039813	Tbc1d2
ENSMUSG00000001985	Grik3		ENSMUSG00000000275	Trim25
ENSMUSG00000034486	Gbx2		ENSMUSG00000070287	Slc35g2
ENSMUSG00000049907	Rasl11b		ENSMUSG00000032307	Ube2q2
ENSMUSG00000026107	Nabp1		ENSMUSG00000031971	Ccsap
ENSMUSG00000052928	Ctif		ENSMUSG00000025340	Rabgef1
ENSMUSG00000036960	Clca2		ENSMUSG00000059810	Rgs3
ENSMUSG00000001672	Marveld3		ENSMUSG00000056214	Pard6g
ENSMUSG00000024818	Slc25a45		ENSMUSG00000027215	Cd82
ENSMUSG00000036606	Plxnb2		ENSMUSG00000091636	Akain1
ENSMUSG00000030660	Pik3c2a		ENSMUSG00000000385	Tmprss2
ENSMUSG00000038740	Mvb12b		ENSMUSG00000066877	Nck2
ENSMUSG00000000253	Gmpr		ENSMUSG00000029580	Actb
ENSMUSG00000021686	Ap3b1		ENSMUSG00000054199	Gon4l
ENSMUSG00000040731	Eif4h		ENSMUSG00000029781	Fkbp9
ENSMUSG00000030587	2200002D01Rik		ENSMUSG00000043257	Pigv
ENSMUSG00000036611	Eepd1		ENSMUSG00000015932	Dstn
ENSMUSG00000012396	Nanog		ENSMUSG00000013698	Pea15a
ENSMUSG00000004591	Pkn2		ENSMUSG00000032548	Slco2a1
ENSMUSG00000020181	Nav3		ENSMUSG00000021469	Msx2
ENSMUSG00000027018	Hat1		ENSMUSG00000045763	Basp1
ENSMUSG00000022818	Cyp2ab1		ENSMUSG00000026167	Wnt10a
ENSMUSG00000022400	Rbx1		ENSMUSG00000045671	Spred2
ENSMUSG00000033416	Gucd1		ENSMUSG00000009681	Bcr
ENSMUSG00000025780	Itih5		ENSMUSG00000026566	Mpzl1
ENSMUSG00000032551	1110059G10Rik		ENSMUSG00000021751	Acox2
ENSMUSG00000018858	Mrpl58		ENSMUSG00000020823	Sec14l1
ENSMUSG00000031831	Dnaaf1		ENSMUSG00000022139	Mbnl2
ENSMUSG00000020359	Phykpl		ENSMUSG00000001211	Agpat3
ENSMUSG00000029790	Cep41		ENSMUSG00000031825	Crispld2
ENSMUSG00000022545	Ercc4		ENSMUSG00000042747	Krtcap2
ENSMUSG00000030551	Nr2f2		ENSMUSG00000034522	Zfp395
ENSMUSG00000005625	Psmd4		ENSMUSG00000061838	Suclg2
ENSMUSG00000031659	Adcy7		ENSMUSG00000001435	Col18a1
ENSMUSG00000061186	Sfmbt2		ENSMUSG00000060459	Kng2
ENSMUSG00000023387	Kcnk16		ENSMUSG00000035506	Slc12a8
ENSMUSG00000022864	D16Ertd472e		ENSMUSG00000034573	Ptpn13
ENSMUSG00000024891	Slc29a2		ENSMUSG00000020716	Nf1
ENSMUSG00000006519	Cyba		ENSMUSG00000029249	Rest
ENSMUSG00000000127	Fer		ENSMUSG00000015396	Cd83
ENSMUSG00000032643	Fhl3		ENSMUSG00000021866	Anxa11
ENSMUSG00000030609	Aen		ENSMUSG00000026626	Ppp2r5a
ENSMUSG00000002847	Pla1a		ENSMUSG00000035407	Kank4
ENSMUSG00000028156	Eif4e		ENSMUSG00000040345	Arhgap9
ENSMUSG00000054013	Tmem179		ENSMUSG00000038843	Gcnt1
ENSMUSG00000019699	Akt3		ENSMUSG00000032577	Mapkapk3
ENSMUSG00000112039	Gm5136		ENSMUSG00000000530	Acvrl1
ENSMUSG00000047751	Utf1		ENSMUSG00000023017	Asic1
ENSMUSG00000029710	Ephb4		ENSMUSG00000049107	Ntf3
ENSMUSG00000033392	Clasp2		ENSMUSG00000050945	Zfp438
ENSMUSG00000027868	Tbx15		ENSMUSG00000043924	Ncmap
ENSMUSG00000004994	Ccdc130		ENSMUSG00000040451	Sgms1
ENSMUSG00000003604	Aven		ENSMUSG00000008658	Rbfox1
ENSMUSG00000039323	Igfbp2		ENSMUSG00000050335	Lgals3
ENSMUSG00000078521	Aunip		ENSMUSG00000019960	Dusp6
ENSMUSG00000022517	Mgrn1		ENSMUSG00000058446	Znrf2
ENSMUSG00000043013	Onecut1		ENSMUSG00000020717	Pecam1
ENSMUSG00000039345	Mettl22		ENSMUSG00000034255	Arhgap27
ENSMUSG00000038496	Slc19a3		ENSMUSG00000055053	Nfic
ENSMUSG00000034463	Scara3		ENSMUSG00000050628	Ubald2
ENSMUSG00000042772	Smg7		ENSMUSG00000045817	Zfp36l2
ENSMUSG00000026879	Gsn		ENSMUSG00000046432	Bex3
ENSMUSG00000029920	Smarcad1		ENSMUSG00000024903	Lao1
ENSMUSG00000037649	H2-DMa		ENSMUSG00000019970	Sgk1
ENSMUSG00000041530	Ago1		ENSMUSG00000014547	Wdfy2
ENSMUSG00000020101	Vsir		ENSMUSG00000028796	Phc2
ENSMUSG00000020115	Tbk1		ENSMUSG00000034101	Ctnnd1
ENSMUSG00000055884	Fancm		ENSMUSG00000051695	Pcbp1
ENSMUSG00000028480	Glipr2		ENSMUSG00000000673	Haao
ENSMUSG00000039395	Mreg		ENSMUSG00000019873	Reep3
ENSMUSG00000018143	Mafk		ENSMUSG00000037151	Lrrc20
ENSMUSG00000058019	Ces5a		ENSMUSG00000095440	Fignl2
ENSMUSG00000062175	Tgif2		ENSMUSG00000014686	Ceacam16
ENSMUSG00000026102	Inpp1		ENSMUSG00000036553	Sh3tc1
ENSMUSG00000038816	Ctnnal1		ENSMUSG00000032640	Chsy1
ENSMUSG00000048897	Zfp710		ENSMUSG00000055302	Mrfap1
ENSMUSG00000018196	Glrx2		ENSMUSG00000073678	Pgap1
ENSMUSG00000023010	Tmbim6		ENSMUSG00000031955	Bcar1
ENSMUSG00000033499	Larp4b		ENSMUSG00000020272	Stk10
ENSMUSG00000027340	Slc23a2		ENSMUSG00000093904	Tomm20
ENSMUSG00000061306	Slc38a10		ENSMUSG00000018008	Cyth4
ENSMUSG00000032329	Hmg20a		ENSMUSG00000063160	Numbl
ENSMUSG00000020600	Slc7a15		ENSMUSG00000008348	Ubc
ENSMUSG00000021072	Tmx1		ENSMUSG00000033444	Specc1l
ENSMUSG00000039989	Cbx4		ENSMUSG00000041025	Iffo2
ENSMUSG00000021061	Sptb		ENSMUSG00000032300	1700017B05Rik
ENSMUSG00000030657	Xylt1		ENSMUSG00000031511	Arhgef7
ENSMUSG00000008036	Ap2s1		ENSMUSG00000102543	Pcdhgc5
ENSMUSG00000071359	Tbpl1		ENSMUSG00000048701	Ccdc6
ENSMUSG00000022637	Cblb		ENSMUSG00000017009	Sdc4
ENSMUSG00000062825	Actg1		ENSMUSG00000042870	Tom1
ENSMUSG00000067597	Dgat2l6		ENSMUSG00000068036	Afdn
ENSMUSG00000020766	Galk1		ENSMUSG00000024427	Spry4
ENSMUSG00000020940	Efcab15		ENSMUSG00000037894	H2az1
ENSMUSG00000047363	Cstad		ENSMUSG00000023087	Noct
ENSMUSG00000025220	Oga		ENSMUSG00000094504	Foxl3
ENSMUSG00000029538	Srsf9		ENSMUSG00000027186	Elf5
ENSMUSG00000032724	Abtb2		ENSMUSG00000057123	Gja5
ENSMUSG00000057637	Prdm2		ENSMUSG00000003526	Prodh
ENSMUSG00000049354	Dcaf7		ENSMUSG00000021540	Smad5
ENSMUSG00000048915	Efna5		ENSMUSG00000031684	Slc10a7
ENSMUSG00000024085	Man2a1		ENSMUSG00000031502	Col4a1
ENSMUSG00000020303	Stc2		ENSMUSG00000038764	Ptpn3
ENSMUSG00000061175	Fnip2		ENSMUSG00000044447	Dock5
ENSMUSG00000096146	Kcnj11		ENSMUSG00000031844	Hsd17b2
ENSMUSG00000054728	Phactr1		ENSMUSG00000006205	Htra1
ENSMUSG00000039830	Olig2		ENSMUSG00000019947	Arid5b
ENSMUSG00000048216	Gpr85		ENSMUSG00000044456	Rin3
ENSMUSG00000037475	Thoc2		ENSMUSG00000035900	Gramd4
ENSMUSG00000021136	Smoc1		ENSMUSG00000063605	Ccdc102a
ENSMUSG00000031532	Saraf		ENSMUSG00000029406	Pitpnm2
ENSMUSG00000058440	Nrf1		ENSMUSG00000035954	Dock4
ENSMUSG00000021252	Erg28		ENSMUSG00000094163	Tdpoz5
ENSMUSG00000028078	Dclk2		ENSMUSG00000021242	Npc2
ENSMUSG00000029679	Hyal6		ENSMUSG00000055531	Cpsf6
ENSMUSG00000062127	Cttnbp2nl		ENSMUSG00000096405	4930474N05Rik
ENSMUSG00000029782	Tmem209		ENSMUSG00000022641	Bbx
ENSMUSG00000044816	D630023F18Rik		ENSMUSG00000015829	Tnr
ENSMUSG00000031504	Rab20		ENSMUSG00000022519	Srl
ENSMUSG00000040430	Pitpnc1		ENSMUSG00000035356	Nfkbiz
ENSMUSG00000032050	Rdx		ENSMUSG00000043068	Fam89a
ENSMUSG00000017843	Ppp2r5c		ENSMUSG00000037762	Slc16a9
ENSMUSG00000021428	Riok1		ENSMUSG00000004268	Emg1
ENSMUSG00000029461	Fam168a		ENSMUSG00000034342	Cbl
ENSMUSG00000030064	Frmd4b		ENSMUSG00000024253	Dync2li1
ENSMUSG00000031383	Dusp9		ENSMUSG00000038664	Herc1
ENSMUSG00000021348	Prl7d1		ENSMUSG00000029650	Slc46a3
ENSMUSG00000118459	Btbd35f1		ENSMUSG00000063229	Ldha
ENSMUSG00000023009	Nckap5l		ENSMUSG00000032249	Anp32a
ENSMUSG00000003380	Rabac1		ENSMUSG00000044854	1700056E22Rik
ENSMUSG00000023927	Satb1		ENSMUSG00000029119	Man2b2
ENSMUSG00000024863	Mbl2		ENSMUSG00000020015	Cdk17
ENSMUSG00000020721	Helz		ENSMUSG00000031628	Casp3
ENSMUSG00000020720	Psmd12		ENSMUSG00000078566	Bnip3
ENSMUSG00000032666	1700025G04Rik		ENSMUSG00000032477	Cdc25a
ENSMUSG00000071256	Zfp213		ENSMUSG00000061288	Taok3
ENSMUSG00000039849	Pcif1		ENSMUSG00000024151	Msh2
ENSMUSG00000023939	Mrpl14		ENSMUSG00000021057	Akap5
ENSMUSG00000025812	Pard3		ENSMUSG00000031530	Dusp4
ENSMUSG00000037966	Ninj1		ENSMUSG00000041879	Ipo9
ENSMUSG00000026750	Psmb7		ENSMUSG00000033467	Crlf2
ENSMUSG00000079157	Fam155a		ENSMUSG00000044167	Foxo1
ENSMUSG00000034663	Bmp2k		ENSMUSG00000026971	Itgb6
ENSMUSG00000038712	Mindy1		ENSMUSG00000027510	Rbm38
ENSMUSG00000059280	Vpreb2		ENSMUSG00000019564	Arid3a
ENSMUSG00000039116	Adgrg6		ENSMUSG00000052949	Rnf157
ENSMUSG00000026657	Frmd4a		ENSMUSG00000029658	Wdr95
ENSMUSG00000059901	Adamts14		ENSMUSG00000004317	Clcn5
ENSMUSG00000041313	Slc7a1		ENSMUSG00000032726	Bmp8a
ENSMUSG00000022174	Dad1		ENSMUSG00000031627	Irf2
ENSMUSG00000003153	Slc2a3		ENSMUSG00000037962	Rflna
ENSMUSG00000028771	Ptpn12		ENSMUSG00000041459	Tardbp
ENSMUSG00000072949	Acot1		ENSMUSG00000024899	Papss2
ENSMUSG00000060470	Adgrg3		ENSMUSG00000061517	Sox21
ENSMUSG00000041143	Tmco4		ENSMUSG00000048895	Cdk5r1
ENSMUSG00000026743	Mllt10		ENSMUSG00000055116	Arntl
ENSMUSG00000021260	Hhipl1		ENSMUSG00000031534	Smim19
ENSMUSG00000029020	Mfn2		ENSMUSG00000031433	Rbm41
ENSMUSG00000028975	Pex14		ENSMUSG00000028385	Snx30
ENSMUSG00000062859	Tcp11		ENSMUSG00000047881	Rell1
ENSMUSG00000016458	Wt1		ENSMUSG00000009418	Nav1
ENSMUSG00000020661	Dnmt3a		ENSMUSG00000041718	Alg13
ENSMUSG00000052632	Asap2		ENSMUSG00000028799	Zfp362
ENSMUSG00000091490	Triml2		ENSMUSG00000028184	Adgrl2
ENSMUSG00000053604	Rpia		ENSMUSG00000034292	Traf3ip1
ENSMUSG00000049327	Kmt5a		ENSMUSG00000038872	Zfhx3
ENSMUSG00000021118	Plek2		ENSMUSG00000036941	Elac1
ENSMUSG00000039062	Anpep		ENSMUSG00000022956	Atp5o
ENSMUSG00000068735	Trp53i11		ENSMUSG00000033319	Fem1c
ENSMUSG00000050106	Tmc8		ENSMUSG00000027327	1700037H04Rik
ENSMUSG00000025127	Gcgr		ENSMUSG00000058173	Smco4
ENSMUSG00000026491	Ahctf1		ENSMUSG00000005718	Tfap4
ENSMUSG00000036306	Lzts1		ENSMUSG00000040017	Saa4
ENSMUSG00000044337	Ackr3		ENSMUSG00000001419	Mef2d
ENSMUSG00000048373	Fgfbp1		ENSMUSG00000028610	Dmrtb1
ENSMUSG00000022957	Itsn1		ENSMUSG00000020682	Mmp28
ENSMUSG00000000730	Dnmt3l		ENSMUSG00000053907	Mat2a
ENSMUSG00000024124	Prss30		ENSMUSG00000028163	Nfkb1
ENSMUSG00000069305	H4c18		ENSMUSG00000050625	Ccdc121
ENSMUSG00000007892	Rplp1		ENSMUSG00000027221	Chst1
ENSMUSG00000024563	Smad2		ENSMUSG00000047434	Xxylt1
ENSMUSG00000065954	Tacc1		ENSMUSG00000037139	Myom3
ENSMUSG00000022099	Dmtn		ENSMUSG00000094690	1600014C23Rik
ENSMUSG00000002233	Rhoc		ENSMUSG00000047810	Ccdc88b
ENSMUSG00000076431	Sox4		ENSMUSG00000044147	Arf6
ENSMUSG00000054027	Nt5dc3		ENSMUSG00000029019	Nppb
ENSMUSG00000022462	Slc38a2		ENSMUSG00000061979	Rcc1l
ENSMUSG00000024399	Ltb		ENSMUSG00000026131	Dst
ENSMUSG00000002870	Mcm2		ENSMUSG00000030522	Mtmr10
ENSMUSG00000029426	Scarb2		ENSMUSG00000037286	Stag1
ENSMUSG00000066368	Actl11		ENSMUSG00000038059	Smim3
ENSMUSG00000020228	Helb		ENSMUSG00000022032	Scara5
ENSMUSG00000032556	Bfsp2		ENSMUSG00000025468	Caly
ENSMUSG00000042487	Leo1		ENSMUSG00000020961	Ston2
ENSMUSG00000033487	Fndc3a		ENSMUSG00000063382	Bcl9l
ENSMUSG00000062732	Lypd4		ENSMUSG00000035623	Rsf1
ENSMUSG00000039810	Zc3h10		ENSMUSG00000024233	Lyzl1
ENSMUSG00000039157	Fam102a		ENSMUSG00000074796	Slc4a11
ENSMUSG00000030206	Gsg1		ENSMUSG00000025020	Slit1
ENSMUSG00000052146	Rps10		ENSMUSG00000021508	Cxcl14
ENSMUSG00000030413	Pglyrp1		ENSMUSG00000008999	Bmp7
ENSMUSG00000045969	Ing1		ENSMUSG00000025959	Klf7
ENSMUSG00000002733	Plekha3		ENSMUSG00000041608	Entpd3
ENSMUSG00000057367	Birc2		ENSMUSG00000039191	Rbpj
ENSMUSG00000021288	Klc1		ENSMUSG00000041872	Il17f
ENSMUSG00000029674	Limk1		ENSMUSG00000028773	Fabp3
ENSMUSG00000020422	Tns3		ENSMUSG00000035673	Sbno2
ENSMUSG00000022822	Abcc5		ENSMUSG00000032827	Ppp1r9a
ENSMUSG00000031119	Gpc4		ENSMUSG00000036986	Pml
ENSMUSG00000002900	Lamb1		ENSMUSG00000030509	Asb7
ENSMUSG00000040380	Cbln3		ENSMUSG00000018166	Erbb3
ENSMUSG00000042429	Adora1		ENSMUSG00000030770	Parva
ENSMUSG00000064179	Tnnt1		ENSMUSG00000028039	Efna3
ENSMUSG00000013846	St3gal1		ENSMUSG00000047412	Zbtb44
ENSMUSG00000046093	Hpcal4		ENSMUSG00000054252	Fgfr3
ENSMUSG00000074604	Mgst2		ENSMUSG00000025024	Smndc1
ENSMUSG00000032523	Hhatl		ENSMUSG00000029622	Arpc1b
ENSMUSG00000032702	Kank1		ENSMUSG00000020520	Galnt10
ENSMUSG00000063457	Rps15		ENSMUSG00000049295	Zfp219
ENSMUSG00000023336	Wfdc1		ENSMUSG00000020689	Itgb3
ENSMUSG00000057132	Rpgrip1		ENSMUSG00000049792	Bag5
ENSMUSG00000039166	Akap7		ENSMUSG00000031441	Atp11a
ENSMUSG00000025357	Dgka		ENSMUSG00000063849	Ppcdc
ENSMUSG00000036550	Cnot1		ENSMUSG00000005514	Por
ENSMUSG00000030403	Vasp		ENSMUSG00000031330	Zcchc13
ENSMUSG00000049086	Bmyc		ENSMUSG00000074063	Osgin1
ENSMUSG00000033383	Rtp1		ENSMUSG00000025323	Sp4
ENSMUSG00000022354	Ndufb9		ENSMUSG00000044317	Gpr4
ENSMUSG00000020225	Tmbim4		ENSMUSG00000038135	Crygn
ENSMUSG00000073158	9030624G23Rik		ENSMUSG00000031434	Morc4
ENSMUSG00000021940	Ptpn20		ENSMUSG00000003534	Ddr1
ENSMUSG00000032407	U2surp		ENSMUSG00000032279	Idh3a
ENSMUSG00000031622	Sin3b		ENSMUSG00000031701	Dnaja2
ENSMUSG00000085795	Zfp703		ENSMUSG00000029836	Cbx3
ENSMUSG00000026659	Dusp12		ENSMUSG00000018001	Cyth3
ENSMUSG00000044348	Slc25a53		ENSMUSG00000057219	Armc7
ENSMUSG00000047843	Bri3		ENSMUSG00000022895	Ets2
ENSMUSG00000039458	Mtmr12		ENSMUSG00000015957	Wnt11
ENSMUSG00000029188	Slc34a2		ENSMUSG00000025190	Got1
ENSMUSG00000036873	2410004B18Rik		ENSMUSG00000020911	Krt19
ENSMUSG00000066324	Bpnt2		ENSMUSG00000027940	Tpm3
ENSMUSG00000022313	Utp23		ENSMUSG00000022528	Hes1
ENSMUSG00000001802	Lrp3		ENSMUSG00000033228	Scaf11
ENSMUSG00000038151	Prdm1		ENSMUSG00000060261	Gtf2i
ENSMUSG00000036528	Ppfibp2		ENSMUSG00000036832	Lpar3
ENSMUSG00000024013	Fgd2		ENSMUSG00000029513	Prkab1
ENSMUSG00000036180	Gatad2a		ENSMUSG00000031539	Ap3m2
ENSMUSG00000006398	Cdc20		ENSMUSG00000061048	Cdh3
ENSMUSG00000049672	Zbtb14		ENSMUSG00000002489	Tiam1
ENSMUSG00000027220	Syt13		ENSMUSG00000036225	Kctd1
ENSMUSG00000032470	Mras		ENSMUSG00000024235	Map3k8
ENSMUSG00000021271	Zfp839		ENSMUSG00000026821	Ralgds
ENSMUSG00000031533	Mrps31		ENSMUSG00000031930	Wwp2
ENSMUSG00000042200	Cdrt4		ENSMUSG00000030539	Sema4b
ENSMUSG00000005533	Igf1r		ENSMUSG00000047407	Tgif1
ENSMUSG00000021939	Ctsb		ENSMUSG00000032261	Sh3bgrl2
ENSMUSG00000031465	Angpt2		ENSMUSG00000032068	Plet1
ENSMUSG00000030584	Dpf1		ENSMUSG00000021270	Hsp90aa1
ENSMUSG00000021066	Atl1		ENSMUSG00000021171	Esyt2
ENSMUSG00000032349	Elovl5		ENSMUSG00000021687	Scamp1
ENSMUSG00000037458	Azin1		ENSMUSG00000018362	Kpna2
ENSMUSG00000029640	Usp12		ENSMUSG00000031216	Stard8
ENSMUSG00000022848	Slc49a4		ENSMUSG00000007659	Bcl2l1
ENSMUSG00000030806	Stx1b		ENSMUSG00000036591	Arhgap21
ENSMUSG00000042502	Cd2bp2		ENSMUSG00000032232	Cgnl1
ENSMUSG00000006276	Eps15l1		ENSMUSG00000037306	Man1c1
ENSMUSG00000021374	Nup153		ENSMUSG00000030970	Ctbp2
ENSMUSG00000023977	Ubr2		ENSMUSG00000070407	Hs3st3b1
ENSMUSG00000020029	Nudt4		ENSMUSG00000053414	Hunk
ENSMUSG00000025854	Fam20c		ENSMUSG00000046317	BC107364
ENSMUSG00000050323	Ndufaf6		ENSMUSG00000022952	Runx1
ENSMUSG00000059713	Rcan3		ENSMUSG00000039131	Gipc2
ENSMUSG00000029686	Cul1		ENSMUSG00000026558	Uck2
ENSMUSG00000032294	Pkm		ENSMUSG00000036430	Tbcc
ENSMUSG00000021838	Samd4		ENSMUSG00000038775	Vill
ENSMUSG00000012296	Tjap1		ENSMUSG00000015312	Gadd45b
ENSMUSG00000038267	Slc22a23		ENSMUSG00000020160	Meis1
ENSMUSG00000045312	Lhfpl2		ENSMUSG00000074221	Zfp568
ENSMUSG00000053931	Cnn3		ENSMUSG00000047409	Ctdspl
ENSMUSG00000068699	Flnc		ENSMUSG00000029094	Afap1
ENSMUSG00000059336	Slc14a1		ENSMUSG00000033066	Gas7
ENSMUSG00000032064	Dixdc1		ENSMUSG00000037335	Hand1
ENSMUSG00000025969	Nrp2		ENSMUSG00000030605	Mfge8
ENSMUSG00000073795	Spef1l		ENSMUSG00000059816	Shisal2a
ENSMUSG00000022550	Adck5		ENSMUSG00000036278	Macrod1
ENSMUSG00000039159	Ube2h		ENSMUSG00000005148	Klf5
ENSMUSG00000002885	Adgre5		ENSMUSG00000036557	Stpg4
ENSMUSG00000047648	Fbxo30		ENSMUSG00000021978	Extl3
ENSMUSG00000038451	Spsb2		ENSMUSG00000030513	Pcsk6
ENSMUSG00000070780	Rbm47		ENSMUSG00000018076	Med13l
ENSMUSG00000069833	Ahnak		ENSMUSG00000028427	Aqp7
ENSMUSG00000057738	Sptan1		ENSMUSG00000050989	Selenon
ENSMUSG00000070708	Gtsf1l		ENSMUSG00000050390	C77080
ENSMUSG00000022914	Brwd1		ENSMUSG00000026074	Map4k4
ENSMUSG00000034480	Diaph2		ENSMUSG00000035168	Tanc1
ENSMUSG00000032086	Bace1		ENSMUSG00000070687	Htr1d
ENSMUSG00000056313	Tcim		ENSMUSG00000036867	Smad6
ENSMUSG00000026303	Mlph		ENSMUSG00000039419	Cntnap2
ENSMUSG00000048490	Nrip1		ENSMUSG00000051339	2900026A02Rik
ENSMUSG00000022665	Ccdc80		ENSMUSG00000037188	Grhl3
ENSMUSG00000048402	Gli2		ENSMUSG00000031822	Gse1
ENSMUSG00000054966	Lmntd1		ENSMUSG00000030583	Sipa1l3
ENSMUSG00000022262	Dnah5		ENSMUSG00000032322	Pstpip1
ENSMUSG00000039115	Itga9		ENSMUSG00000021823	Vcl
ENSMUSG00000039079	Trhr2		ENSMUSG00000003644	Rps6ka1
ENSMUSG00000033998	Kcnk1		ENSMUSG00000033306	Lpp
ENSMUSG00000043286	Pnpla1		ENSMUSG00000022094	Slc39a14
ENSMUSG00000030247	Kcnj8		ENSMUSG00000027624	Epb41l1
ENSMUSG00000000214	Th		ENSMUSG00000035247	Hectd1
ENSMUSG00000044819	Oxgr1		ENSMUSG00000044707	Ccnjl
ENSMUSG00000031169	Porcn		ENSMUSG00000047085	Lrrc4b
ENSMUSG00000022265	Ank		ENSMUSG00000059923	Grb2
ENSMUSG00000094273	Btbd35f17		ENSMUSG00000038244	Mical2
ENSMUSG00000067028	Cntnap5b		ENSMUSG00000038244	Micalcl
ENSMUSG00000031661	Nkd1		ENSMUSG00000006304	Arpc2
ENSMUSG00000021076	Actr10		ENSMUSG00000053716	Dusp7
ENSMUSG00000025142	Aspscr1		ENSMUSG00000034168	Irf2bpl
ENSMUSG00000038844	Kif16b		ENSMUSG00000029646	Cdx2
ENSMUSG00000043945	Adam6a		ENSMUSG00000032562	Gnai2
ENSMUSG00000041135	Ripk2		ENSMUSG00000031229	Atrx
ENSMUSG00000039903	Eva1c		ENSMUSG00000031103	Elf4
ENSMUSG00000024219	Anks1		ENSMUSG00000031647	Mfap3l
ENSMUSG00000024395	Lims2		ENSMUSG00000048537	Phldb1
ENSMUSG00000050830	Vwc2		ENSMUSG00000022575	Gsdmd
ENSMUSG00000038301	Snx10		ENSMUSG00000004099	Dnmt1
ENSMUSG00000025779	Ly96		ENSMUSG00000056069	Otulinl
ENSMUSG00000028152	Tspan5		ENSMUSG00000045216	Hs6st1
ENSMUSG00000024785	Rcl1		ENSMUSG00000025161	Slc16a3
ENSMUSG00000050866	Clrn3		ENSMUSG00000013089	Etv5
ENSMUSG00000040374	Pex2		ENSMUSG00000028207	Asph
ENSMUSG00000041842	Fhdc1		ENSMUSG00000056737	Capg
ENSMUSG00000011118	Panx3		ENSMUSG00000053559	Smagp
ENSMUSG00000026976	Pax8		ENSMUSG00000038084	Opa1
ENSMUSG00000090958	Lrrc32		ENSMUSG00000051650	B3gnt2
ENSMUSG00000032908	Sgpp2		ENSMUSG00000022475	Hdac7
ENSMUSG00000032348	Gsta4		ENSMUSG00000027947	Il6ra
ENSMUSG00000021413	Prpf4b		ENSMUSG00000037679	Inf2
ENSMUSG00000036904	Fzd8		ENSMUSG00000029407	Uso1
ENSMUSG00000050138	Kcnk12		ENSMUSG00000057963	Itpk1
ENSMUSG00000033453	Adamts15		ENSMUSG00000071347	C1qtnf9
ENSMUSG00000020212	Mdm1		ENSMUSG00000062526	Mppe1
ENSMUSG00000058704	Memo1		ENSMUSG00000033863	Klf9
ENSMUSG00000017723	Wfdc2		ENSMUSG00000001098	Kctd10
ENSMUSG00000032010	Usp2		ENSMUSG00000045867	Cradd
ENSMUSG00000039967	Zfp292		ENSMUSG00000037012	Hk1
ENSMUSG00000044072	Eml6		ENSMUSG00000029290	Zfp326
ENSMUSG00000087651	1500009L16Rik		ENSMUSG00000023932	Cdc5l
ENSMUSG00000025231	Sufu		ENSMUSG00000038535	Zfp280d
ENSMUSG00000067750	Khdc1a		ENSMUSG00000031871	Cdh5
ENSMUSG00000028655	Mfsd2a		ENSMUSG00000025558	Dock9
ENSMUSG00000034000	Neu4		ENSMUSG00000033111	3830406C13Rik
ENSMUSG00000078213	Btbd35f4		ENSMUSG00000019659	Ccdc12
ENSMUSG00000022892	App		ENSMUSG00000022607	Ptk2
ENSMUSG00000041670	Rims1		ENSMUSG00000004568	Arhgef18
ENSMUSG00000022108	Itm2b		ENSMUSG00000032402	Smad3
ENSMUSG00000021109	Hif1a		ENSMUSG00000021025	Nfkbia
ENSMUSG00000014603	Alx3		ENSMUSG00000048218	Amigo2
ENSMUSG00000020261	Slc36a1		ENSMUSG00000041852	Tcf20
ENSMUSG00000027996	Sfrp2		ENSMUSG00000040717	Il17rd
ENSMUSG00000027435	Cd93		ENSMUSG00000033576	Apol6
ENSMUSG00000024052	Lpin2		ENSMUSG00000049313	Sorl1
ENSMUSG00000052435	Cebpe		ENSMUSG00000036206	Sh3bp4
ENSMUSG00000030102	Itpr1		ENSMUSG00000038780	Smurf1
ENSMUSG00000078627	Marchf10		ENSMUSG00000023990	Tfeb
ENSMUSG00000030214	Plbd1		ENSMUSG00000024987	Cyp26a1
ENSMUSG00000117994	Gm5820		ENSMUSG00000058503	Fam133b
ENSMUSG00000034709	Ppp1r21		ENSMUSG00000022469	Rapgef3
ENSMUSG00000034617	Mtrr		ENSMUSG00000054455	Vapb
ENSMUSG00000051730	Mettl5		ENSMUSG00000058230	Arhgap35
ENSMUSG00000024592	C330018D20Rik		ENSMUSG00000042622	Maff
ENSMUSG00000022377	Asap1		ENSMUSG00000056952	Tatdn2
ENSMUSG00000042895	Abra		ENSMUSG00000031734	Irx3
ENSMUSG00000032267	Usp28		ENSMUSG00000056758	Hmga2
ENSMUSG00000024140	Epas1		ENSMUSG00000034765	Dusp5
ENSMUSG00000015243	Abca1		ENSMUSG00000050612	Txndc2
ENSMUSG00000043301	Kcnj6		ENSMUSG00000052707	Tnrc6a
ENSMUSG00000039835	Nhsl1		ENSMUSG00000024837	Dmrt1
ENSMUSG00000031990	Jam3		ENSMUSG00000028059	Arhgef2
ENSMUSG00000029672	Fam3c		ENSMUSG00000006435	Neurl1a
ENSMUSG00000030316	Tamm41		ENSMUSG00000031827	Cotl1
ENSMUSG00000055435	Maf		ENSMUSG00000090125	Pou3f1
ENSMUSG00000032609	Klhdc8b		ENSMUSG00000022314	Rad21
ENSMUSG00000027303	Ptpra		ENSMUSG00000032193	Ldlr
ENSMUSG00000052534	Pbx1		ENSMUSG00000029761	Cald1
ENSMUSG00000022245	Skor1		ENSMUSG00000038612	Mcl1
ENSMUSG00000024981	Acsl5		ENSMUSG00000021255	Esrrb
ENSMUSG00000060579	Fhit		ENSMUSG00000024653	Scgb1a1
ENSMUSG00000070691	Runx3		ENSMUSG00000030688	Stard10
ENSMUSG00000031568	Rwdd4a		ENSMUSG00000001493	Meox1
ENSMUSG00000030772	Dkk3		ENSMUSG00000037712	Fermt2
ENSMUSG00000056880	Gadl1		ENSMUSG00000039959	Hip1
ENSMUSG00000001348	Acp5		ENSMUSG00000017715	Pgs1
ENSMUSG00000072553	Gm525		ENSMUSG00000031950	Gabarapl2
ENSMUSG00000040877	Wdr25		ENSMUSG00000021360	Gcnt2
ENSMUSG00000073471	Rsph3a		ENSMUSG00000056941	Commd7
ENSMUSG00000022439	Parvg		ENSMUSG00000025034	Trim8
ENSMUSG00000025076	Casp7		ENSMUSG00000049580	Tsku
ENSMUSG00000052512	Nav2		ENSMUSG00000039630	Hnrnpu
ENSMUSG00000039639	Kcne1		ENSMUSG00000052397	Ezr
ENSMUSG00000067336	Bmpr2		ENSMUSG00000043323	Fbrsl1
ENSMUSG00000049625	Tifab		ENSMUSG00000035891	Cerk
ENSMUSG00000070643	Sox13		ENSMUSG00000023999	Kif6
ENSMUSG00000045294	Insig1		ENSMUSG00000041548	Hspb8
ENSMUSG00000050271	Prag1		ENSMUSG00000033478	Fam160b1
ENSMUSG00000026494	Kif26b		ENSMUSG00000020872	Tac4
ENSMUSG00000048109	Rbm15		ENSMUSG00000039518	Cdsn
ENSMUSG00000028268	Gbp3		ENSMUSG00000021903	Galnt15
ENSMUSG00000059043	Olfr15		ENSMUSG00000030091	Nup210
ENSMUSG00000020044	Timp3		ENSMUSG00000024772	Ehd1
ENSMUSG00000042292	Mrtfa		ENSMUSG00000017132	Cyth1
ENSMUSG00000032350	Gclc		ENSMUSG00000053166	Cdh22
ENSMUSG00000069895	Atxn1l		ENSMUSG00000043991	Pura
ENSMUSG00000026110	Mgat4a		ENSMUSG00000027397	Slc20a1
ENSMUSG00000032624	Eml4		ENSMUSG00000032231	Anxa2
ENSMUSG00000020798	Spns3		ENSMUSG00000026470	Stx6
ENSMUSG00000024664	Fads3		ENSMUSG00000040128	Pnrc1
ENSMUSG00000022973	Synj1		ENSMUSG00000052056	Zfp217
ENSMUSG00000044502	Bod1		ENSMUSG00000038518	Jarid2
ENSMUSG00000032012	Nectin1		ENSMUSG00000026480	Ncf2
ENSMUSG00000094307	Btbd35f28		ENSMUSG00000028776	Tinagl1
ENSMUSG00000027173	Depdc7		ENSMUSG00000021886	Gpr65
ENSMUSG00000032013	Trim29		ENSMUSG00000075254	Heg1
ENSMUSG00000070520	Nsmce3		ENSMUSG00000035413	Tmem98
ENSMUSG00000015981	Stk32c		ENSMUSG00000085957	Syna
ENSMUSG00000047669	Msl3l2		ENSMUSG00000024036	Slc37a1
ENSMUSG00000011154	Cfap161		ENSMUSG00000030849	Fgfr2
ENSMUSG00000029763	Exoc4		ENSMUSG00000050737	Ptges
ENSMUSG00000031023	Akip1		ENSMUSG00000007872	Id3
ENSMUSG00000030737	Slco2b1		ENSMUSG00000017737	Mmp9
ENSMUSG00000008734	Gprc5b		ENSMUSG00000025372	Baiap2
ENSMUSG00000066042	Med18		ENSMUSG00000031826	Usp10
ENSMUSG00000027544	Nfatc2		ENSMUSG00000019834	Slc22a16
ENSMUSG00000047786	Lix1		ENSMUSG00000042035	Igsf3
ENSMUSG00000034312	Iqsec1		ENSMUSG00000032902	Slc16a1
ENSMUSG00000041915	Ammecr1l		ENSMUSG00000015656	Hspa8
ENSMUSG00000021286	Zfyve21		ENSMUSG00000020473	Aebp1
ENSMUSG00000012609	Ttll5		ENSMUSG00000027087	Itgav
ENSMUSG00000063430	Wscd2		ENSMUSG00000044320	1700001O22Rik
ENSMUSG00000015947	Fcgr1		ENSMUSG00000021087	Rtn1
ENSMUSG00000059060	Rad51b		ENSMUSG00000034684	Sema3f
ENSMUSG00000030022	Adamts9		ENSMUSG00000035615	Frmpd1
ENSMUSG00000024642	Tle4		ENSMUSG00000043535	Setx
ENSMUSG00000037375	Hhat		ENSMUSG00000024613	Tcof1
ENSMUSG00000027010	Slc25a12		ENSMUSG00000057286	St6galnac2
ENSMUSG00000046337	Fam178b		ENSMUSG00000021608	Lpcat1
ENSMUSG00000029103	Lrpap1		ENSMUSG00000023805	Synj2
ENSMUSG00000099269	Calm5		ENSMUSG00000053004	Hrh1
ENSMUSG00000027333	Smox		ENSMUSG00000022246	Rai14
ENSMUSG00000030062	Rpn1		ENSMUSG00000031958	Ldhd
ENSMUSG00000004462	Tbccd1
ENSMUSG00000070420	Zscan25
ENSMUSG00000060187	Lrrc10
ENSMUSG00000020405	Fabp6
ENSMUSG00000024248	Cox7a2l
ENSMUSG00000039804	Ncoa5
ENSMUSG00000026416	Il20
ENSMUSG00000000751	Rpa1
ENSMUSG00000015846	Rxra
ENSMUSG00000050215	Olfr70
ENSMUSG00000028420	Tmem38b
ENSMUSG00000024376	Epb41l4a
ENSMUSG00000032412	Atp1b3
ENSMUSG00000056091	St3gal5
ENSMUSG00000069038	H2al1j
ENSMUSG00000020592	Sdc1
ENSMUSG00000058331	Zfp85
ENSMUSG00000030225	Dera
ENSMUSG00000041075	Fzd7
ENSMUSG00000038009	Dnajc22
ENSMUSG00000046613	Vwa5b2
ENSMUSG00000029470	P2rx4
ENSMUSG00000051510	Mafg
ENSMUSG00000026112	Coa5
ENSMUSG00000053070	Cfap300
ENSMUSG00000050840	Cdh20
ENSMUSG00000009647	Mcu
ENSMUSG00000047888	Tnrc6b
ENSMUSG00000045095	Magi1
ENSMUSG00000045095	4930511A08Rik
ENSMUSG00000031595	Pdgfrl
ENSMUSG00000024232	Bambi
ENSMUSG00000040883	Tmem205
ENSMUSG00000029093	Sorcs2
ENSMUSG00000060301	2610008E11Rik
ENSMUSG00000021221	Dpf3
ENSMUSG00000024665	Fads2
ENSMUSG00000073551	Spink13
ENSMUSG00000031816	Mthfsd
ENSMUSG00000025935	Tram1
ENSMUSG00000046846	Spesp1
ENSMUSG00000021785	Ngly1
ENSMUSG00000069727	Zfp975
ENSMUSG00000028328	Tmod1
ENSMUSG00000001424	Snd1
ENSMUSG00000024507	Hsd17b4
ENSMUSG00000032579	Hemk1
ENSMUSG00000027858	Tspan2
ENSMUSG00000022912	Pros1
ENSMUSG00000046408	1700067K01Rik
ENSMUSG00000024481	Lvrn
ENSMUSG00000040270	Bach2
ENSMUSG00000046806	Cyren
ENSMUSG00000019850	Tnfaip3
ENSMUSG00000032298	Neil1
ENSMUSG00000031993	Snx19
ENSMUSG00000001833	Septin7
ENSMUSG00000031847	1700030J22Rik
ENSMUSG00000042363	Lgalsl
ENSMUSG00000024548	Setbp1
ENSMUSG00000034801	Sos2
ENSMUSG00000054855	Rnd1
ENSMUSG00000020964	Sel1l
ENSMUSG00000034271	Jdp2
ENSMUSG00000037469	Acp7
ENSMUSG00000073735	Defb18
ENSMUSG00000047911	Npm2
ENSMUSG00000026401	Cd55b
ENSMUSG00000052997	Uba2
ENSMUSG00000050730	Arhgap42
ENSMUSG00000030654	Arl6ip1
ENSMUSG00000029169	Dhx15
ENSMUSG00000000782	Tcf7
ENSMUSG00000070577	Gm572
ENSMUSG00000048485	Zbtb8b
ENSMUSG00000044092	C130050O18Rik
ENSMUSG00000070867	Trabd2b
ENSMUSG00000024018	Ccdc167
ENSMUSG00000031078	Cttn
ENSMUSG00000024165	Jpt2
ENSMUSG00000023073	Slc10a2
ENSMUSG00000021411	Pxdc1
ENSMUSG00000021756	Il6st
ENSMUSG00000050953	Gja1
ENSMUSG00000003746	Man1a
ENSMUSG00000025991	Cps1
ENSMUSG00000021559	Dapk1
ENSMUSG00000021676	Iqgap2
ENSMUSG00000094942	Gm3604
ENSMUSG00000032776	Mctp2
ENSMUSG00000037826	Ppm1k
ENSMUSG00000040209	Zfp704
ENSMUSG00000048480	Cxcr1
ENSMUSG00000026095	Asnsd1
ENSMUSG00000026575	Nme7
ENSMUSG00000060716	Plekhh1
ENSMUSG00000022332	Khdrbs3
ENSMUSG00000031004	Mki67
ENSMUSG00000005312	Ubqln1
ENSMUSG00000001120	Pcbp3
ENSMUSG00000034435	Tmem30b
ENSMUSG00000025477	Inpp5a
ENSMUSG00000022847	Thpo
ENSMUSG00000072595	4930503E14Rik
ENSMUSG00000051029	Serpinb1b
ENSMUSG00000022378	Cyrib
ENSMUSG00000021337	Scgn
ENSMUSG00000037214	Thap1
ENSMUSG00000062908	Acadm
ENSMUSG00000036402	Gng12
ENSMUSG00000038599	Capn8
ENSMUSG00000041112	Elmo1
ENSMUSG00000046287	Pnma3
ENSMUSG00000021054	Sgpp1
ENSMUSG00000051065	Mb21d2
ENSMUSG00000049775	Tmsb4x
ENSMUSG00000015363	Trabd
ENSMUSG00000070002	Ell
ENSMUSG00000029838	Ptn
ENSMUSG00000067825	Pex26
ENSMUSG00000038763	Alpk3
ENSMUSG00000028760	Eif4g3
ENSMUSG00000014158	Trpv4
ENSMUSG00000037627	Rgs22
ENSMUSG00000054702	Ap1s3
ENSMUSG00000040134	Rdh7
ENSMUSG00000068250	Amn1
ENSMUSG00000029451	Pramel27
ENSMUSG00000028271	Gtf2b
ENSMUSG00000039031	Arhgap18
ENSMUSG00000068227	Il2rb
ENSMUSG00000025017	Pik3ap1
ENSMUSG00000052485	Tmem171
ENSMUSG00000054611	Kdm2a
ENSMUSG00000033009	Ogfod1
ENSMUSG00000044340	Phlpp1
ENSMUSG00000026304	Rab17
ENSMUSG00000016344	Ppdpf
ENSMUSG00000045410	Akr1e1
ENSMUSG00000001763	Tspan33
ENSMUSG00000030532	Hddc3
ENSMUSG00000069670	Nkain2
ENSMUSG00000084128	Esrp2
ENSMUSG00000039672	Kcne2
ENSMUSG00000042228	Lyn
ENSMUSG00000050395	Tnfsf15
ENSMUSG00000035772	Mrps2
ENSMUSG00000076433	Cep295nl
ENSMUSG00000029171	Pgm2
ENSMUSG00000058881	Zfp516
ENSMUSG00000003847	Nfat5
ENSMUSG00000005370	Msh6
ENSMUSG00000027257	Pacsin3
ENSMUSG00000024457	Trim26
ENSMUSG00000039953	Clstn1
ENSMUSG00000027870	Hao2
ENSMUSG00000039067	Psmd7
ENSMUSG00000039242	B3galnt2
ENSMUSG00000025647	Shisa5
ENSMUSG00000032411	Tfdp2
ENSMUSG00000028389	Zfp37
ENSMUSG00000025236	Adpgk
ENSMUSG00000004947	Dtx2
ENSMUSG00000021133	Susd6
ENSMUSG00000061787	Rps17
ENSMUSG00000044017	Adgrd1
ENSMUSG00000058665	En1
ENSMUSG00000027316	Gfra4
ENSMUSG00000026473	Glul
ENSMUSG00000042148	Cox10
ENSMUSG00000060613	Cyp2c70
ENSMUSG00000069520	Tmem19
ENSMUSG00000033161	Atp1a1
ENSMUSG00000021814	Anxa7
ENSMUSG00000060913	Trim55
ENSMUSG00000015016	Acsf3
ENSMUSG00000031938	4931406C07Rik
ENSMUSG00000028330	Ncbp1
ENSMUSG00000011179	Odc1
ENSMUSG00000027341	Tmem230
ENSMUSG00000037101	Ttc29
ENSMUSG00000029918	Mrps33
ENSMUSG00000028086	Fbxw7
ENSMUSG00000072115	Ang
ENSMUSG00000053552	Ebf4
ENSMUSG00000054720	Lrrc8c
ENSMUSG00000038555	Reep2
ENSMUSG00000083307	AA414768
ENSMUSG00000028426	Rad23b
ENSMUSG00000061210	Olfr47
ENSMUSG00000040102	Klhl42
ENSMUSG00000022702	Hira
ENSMUSG00000011960	Ccnt1
ENSMUSG00000040669	Phc1
ENSMUSG00000039361	Picalm
ENSMUSG00000009741	Ubp1
ENSMUSG00000020773	Trim47
ENSMUSG00000055471	Alk
ENSMUSG00000046032	Snx12
ENSMUSG00000034575	Tent4a
ENSMUSG00000036291	Ap5m1
ENSMUSG00000054766	Set
ENSMUSG00000042751	Nmnat2
ENSMUSG00000050558	Prokr2
ENSMUSG00000007029	Vars
ENSMUSG00000042097	Zfp239
ENSMUSG00000032561	Acpp
ENSMUSG00000007817	Zmiz1
ENSMUSG00000026956	Uap1l1
ENSMUSG00000062257	Opcml
ENSMUSG00000014355	Anapc1
ENSMUSG00000041997	Tlk1
ENSMUSG00000017453	Pipox
ENSMUSG00000033697	Arhgap39
ENSMUSG00000017764	Zswim1
ENSMUSG00000043872	Zmym1
ENSMUSG00000073131	Vma21
ENSMUSG00000029644	Pdx1
ENSMUSG00000006651	Aplp1
ENSMUSG00000020027	Socs2
ENSMUSG00000034724	Cnot6l
ENSMUSG00000021835	Bmp4
ENSMUSG00000018417	Myo1b
ENSMUSG00000020962	Gtf2a1
ENSMUSG00000024247	Pkdcc
ENSMUSG00000042659	Arrdc4
ENSMUSG00000022110	Sucla2
ENSMUSG00000068392	Rnase13
ENSMUSG00000084786	Ubl5
ENSMUSG00000109336	Samd4b
ENSMUSG00000027351	Spred1
ENSMUSG00000021537	Cetn3
ENSMUSG00000028583	Pdpn
ENSMUSG00000000708	Kat2b
ENSMUSG00000019842	Traf3ip2
ENSMUSG00000061461	Smim20
ENSMUSG00000043421	Hilpda
ENSMUSG00000025216	Lbx1
ENSMUSG00000022141	Nipbl
ENSMUSG00000047986	Palm3
ENSMUSG00000018727	Cpsf4l
ENSMUSG00000030243	Recql
ENSMUSG00000014813	Stc1
ENSMUSG00000005054	Cstb
ENSMUSG00000041841	Rpl37
ENSMUSG00000041841	Rpl37rt
ENSMUSG00000023830	Igf2r
ENSMUSG00000002524	Puf60
ENSMUSG00000074794	Arrdc3
ENSMUSG00000030722	Nfatc2ip
ENSMUSG00000006587	Snai3
ENSMUSG00000039376	Synpo2l
ENSMUSG00000033565	Rbfox2
ENSMUSG00000029687	Ezh2
ENSMUSG00000054509	Parp4
ENSMUSG00000048930	Tada3
ENSMUSG00000023039	Krt7
ENSMUSG00000005609	Ctr9
ENSMUSG00000054662	Ano9
ENSMUSG00000024663	Rab3il1
ENSMUSG00000040524	Zfp609
ENSMUSG00000050071	Bex1
ENSMUSG00000021259	Cyp46a1
ENSMUSG00000055067	Smyd3
ENSMUSG00000050272	Dscam
ENSMUSG00000003099	Ppp5c
ENSMUSG00000038064	Cldn22
ENSMUSG00000035199	Arl6ip5
ENSMUSG00000022148	Fyb
ENSMUSG00000046324	Ermp1
ENSMUSG00000003235	Eif2b5
ENSMUSG00000000148	Brat1
ENSMUSG00000028954	Nub1
ENSMUSG00000062497	Olfr1411
ENSMUSG00000033237	Arid2
ENSMUSG00000030888	Rrp8
ENSMUSG00000024975	Pdcd4
ENSMUSG00000000740	Rpl13
ENSMUSG00000045658	Pid1
ENSMUSG00000055239	Kcmf1
ENSMUSG00000037437	Adam32
ENSMUSG00000029096	Htra3
ENSMUSG00000021998	Lcp1
ENSMUSG00000051225	Fam83a
ENSMUSG00000070806	Zmynd12
ENSMUSG00000030553	Pgpep1l
ENSMUSG00000029860	Zyx
ENSMUSG00000060090	Rp2
ENSMUSG00000048707	Tprn
ENSMUSG00000033961	Zfp446
ENSMUSG00000043091	Tuba1c
ENSMUSG00000068758	Il3ra
ENSMUSG00000054958	Nt5c1a
ENSMUSG00000057406	Nsd2
ENSMUSG00000028618	Tmem59
ENSMUSG00000028709	Mob3c
ENSMUSG00000032323	Cyp11a1
ENSMUSG00000045092	S1pr1
ENSMUSG00000007880	Arid1a
ENSMUSG00000029007	Agtrap
ENSMUSG00000063802	Hspbp1
ENSMUSG00000000568	Hnrnpd
ENSMUSG00000035642	Aamdc
ENSMUSG00000038037	Socs1
ENSMUSG00000056201	Cfl1
ENSMUSG00000040414	Slc25a28
ENSMUSG00000058869	Gm4832
ENSMUSG00000004631	Sgce
ENSMUSG00000028334	Nans
ENSMUSG00000048922	Cdca2
ENSMUSG00000031652	N4bp1
ENSMUSG00000032373	Car12
ENSMUSG00000001827	Folr1
ENSMUSG00000039678	Tbc1d13
ENSMUSG00000027247	Arhgap1
ENSMUSG00000024806	Mlana
ENSMUSG00000042626	Shc1
ENSMUSG00000033446	Lpar6
ENSMUSG00000094595	Fsbp
ENSMUSG00000071398	2410004P03Rik
ENSMUSG00000032842	Abcc10
ENSMUSG00000033386	Frrs1
ENSMUSG00000057666	Gapdh
ENSMUSG00000029178	Klf3
ENSMUSG00000026860	Sh3glb2
ENSMUSG00000039176	Polg
ENSMUSG00000036840	Siah1a
ENSMUSG00000006641	Slc5a6
ENSMUSG00000002871	Tpra1
ENSMUSG00000060373	Hnrnpc
ENSMUSG00000039886	Tmem120a
ENSMUSG00000061589	Dot1l
ENSMUSG00000022898	Vps26c
ENSMUSG00000020423	Btg2
ENSMUSG00000053398	Phgdh
ENSMUSG00000032883	Acsl3
ENSMUSG00000018893	Mb
ENSMUSG00000038495	Otud7b
ENSMUSG00000029577	Ube3b
ENSMUSG00000028333	Anp32b
ENSMUSG00000004270	Lpcat3
ENSMUSG00000023456	Tpi1
ENSMUSG00000039196	Orm1
ENSMUSG00000034786	Gpsm3
ENSMUSG00000020325	Fstl3
ENSMUSG00000051457	Spn
ENSMUSG00000001333	Sync
ENSMUSG00000000215	Ins2
ENSMUSG00000023175	Bsg
ENSMUSG00000038276	Asic3
ENSMUSG00000070730	Rmdn3
ENSMUSG00000052214	Opa3
ENSMUSG00000042289	Hsd3b7
ENSMUSG00000027637	Rab5if
ENSMUSG00000006731	B4galnt1
ENSMUSG00000055200	Sertad3
ENSMUSG00000028973	Abcb8
ENSMUSG00000038095	Sbno1
ENSMUSG00000037787	Coa8
ENSMUSG00000032246	Calml4
ENSMUSG00000056305	Usp39
ENSMUSG00000074405	Zfp865
ENSMUSG00000024826	Dpf2
ENSMUSG00000008958	Vps72
ENSMUSG00000027406	Idh3b
ENSMUSG00000042675	Ypel3
ENSMUSG00000020781	Tsen54
ENSMUSG00000079553	Kifc1
ENSMUSG00000007476	Lrrc8a
ENSMUSG00000052926	Rnaseh2a
ENSMUSG00000038545	Cul7
ENSMUSG00000015478	Rnf5
ENSMUSG00000049382	Krt8
ENSMUSG00000026917	Wdr5
ENSMUSG00000028410	Dnaja1
ENSMUSG00000093769	H3c14
ENSMUSG00000070283	Ndufaf3
ENSMUSG00000043895	S1pr2
ENSMUSG00000060093	H4c1
ENSMUSG00000057236	Rbbp4
ENSMUSG00000054753	AU018091
ENSMUSG00000025408	Ddit3
ENSMUSG00000015711	Prune1
ENSMUSG00000022601	Zbtb11
ENSMUSG00000007812	Zfp655
ENSMUSG00000031149	Praf2
ENSMUSG00000025574	Tk1
ENSMUSG00000031951	Tmem231
ENSMUSG00000030122	Ptms
ENSMUSG00000040857	Erf
ENSMUSG00000030494	Rhpn2
ENSMUSG00000028587	Orc1
ENSMUSG00000044433	Camsap3
ENSMUSG00000032966	Fkbp1a
ENSMUSG00000042121	Ssh1
ENSMUSG00000020109	Dnajb12
ENSMUSG00000067274	Rplp0
ENSMUSG00000029475	Kdm2b
ENSMUSG00000030541	Idh2
ENSMUSG00000031353	Rbbp7
ENSMUSG00000015053	Gata2
ENSMUSG00000061410	Zcchc14
ENSMUSG00000006313	Upk1a
ENSMUSG00000032803	Cdv3
ENSMUSG00000026930	Gpsm1
ENSMUSG00000022092	Ppp3cc
ENSMUSG00000072825	Cep170b
ENSMUSG00000002608	Ccdc97
ENSMUSG00000020412	Ascc2
ENSMUSG00000019849	Prep
ENSMUSG00000026842	Abl1
ENSMUSG00000017861	Mybl2
ENSMUSG00000012126	Ubxn11
ENSMUSG00000022023	Wbp4
ENSMUSG00000022237	Ankrd33b
ENSMUSG00000000826	Dnajc5
ENSMUSG00000048826	Dact2
ENSMUSG00000063146	Clip2
ENSMUSG00000024966	Stip1
ENSMUSG00000034330	Plcg2
ENSMUSG00000026837	Col5a1
ENSMUSG00000053113	Socs3
ENSMUSG00000032846	Zswim6
ENSMUSG00000039063	Echdc3
ENSMUSG00000059895	Ptp4a3
ENSMUSG00000032370	Lactb
ENSMUSG00000021218	Gdi2
ENSMUSG00000028423	Nfx1
ENSMUSG00000063953	Amd2
ENSMUSG00000034118	Tpst1
ENSMUSG00000068876	Cgn
ENSMUSG00000021701	Plk2
ENSMUSG00000031845	Bco1
ENSMUSG00000028409	Smu1
ENSMUSG00000004383	Large1
ENSMUSG00000021024	Psma6
ENSMUSG00000028567	Txndc12
ENSMUSG00000037493	Cib2
ENSMUSG00000031834	Pik3r2
ENSMUSG00000045078	Rnf216
ENSMUSG00000034858	Fam214a
ENSMUSG00000029402	Snrnp35
ENSMUSG00000053647	Gper1
ENSMUSG00000074003	Gucy2d
ENSMUSG00000031904	Slc7a6
ENSMUSG00000061393	Acvr2b
ENSMUSG00000025232	Hexa
ENSMUSG00000043336	Filip1l
ENSMUSG00000028435	Aqp3
ENSMUSG00000046312	Myorg
ENSMUSG00000041895	Wipi1
ENSMUSG00000021679	S100z
ENSMUSG00000054889	Dsp
ENSMUSG00000039105	Atp6v1g1
ENSMUSG00000019978	Epb41l2
ENSMUSG00000036330	Slc18a1
ENSMUSG00000039748	Exo1
ENSMUSG00000109864	Eid3
ENSMUSG00000037104	Socs5
ENSMUSG00000010045	Tmem115
ENSMUSG00000029174	Tbc1d1
ENSMUSG00000073643	Wdfy1
ENSMUSG00000030763	Lcmt1
ENSMUSG00000054823	Nsd3
ENSMUSG00000003200	Sh3gl1
ENSMUSG00000066152	Slc31a2
ENSMUSG00000030706	Mrpl48
ENSMUSG00000031641	Cbr4
ENSMUSG00000030731	Syt3
ENSMUSG00000048000	Gigyf2
ENSMUSG00000038418	Egr1
ENSMUSG00000034729	Mrps10
ENSMUSG00000046179	E2f8
ENSMUSG00000055235	Wdr86
ENSMUSG00000028381	Ugcg
ENSMUSG00000010290	AI597479
ENSMUSG00000017466	Timp2
ENSMUSG00000024947	Men1
ENSMUSG00000024213	Nudt3
ENSMUSG00000000441	Raf1
ENSMUSG00000052911	Lamb2
ENSMUSG00000031154	Otud5
ENSMUSG00000019210	Atp6v1e1
ENSMUSG00000063049	Ing2
ENSMUSG00000037851	Iars
ENSMUSG00000048721	Fndc9
ENSMUSG00000020469	Myl7
ENSMUSG00000021470	Ercc6l2
ENSMUSG00000024105	Themis3
ENSMUSG00000113450	Zfp935
ENSMUSG00000021477	Ctsl
ENSMUSG00000032454	Rbp2
ENSMUSG00000024670	Cd6
ENSMUSG00000038759	Nup205
ENSMUSG00000026227	2810459M11Rik
ENSMUSG00000045005	Fzd5
ENSMUSG00000026380	Tfcp2l1
ENSMUSG00000030089	Slc41a3
ENSMUSG00000046982	Tshz1
ENSMUSG00000024552	Slc14a2
ENSMUSG00000045382	Cxcr4
ENSMUSG00000025092	Hspa12a
ENSMUSG00000039239	Tgfb2
ENSMUSG00000019987	Arg1
ENSMUSG00000061665	Cd2ap
ENSMUSG00000043687	1190005I06Rik
ENSMUSG00000028127	Abcd3
ENSMUSG00000043753	Dmrta1
ENSMUSG00000032352	Lrrc1
ENSMUSG00000063410	Stk24
ENSMUSG00000045629	Sh3tc2
ENSMUSG00000019917	Septin10
ENSMUSG00000029053	Prkcz
ENSMUSG00000028832	Stmn1
ENSMUSG00000048445	Ccdc57
ENSMUSG00000035620	Ric8b
ENSMUSG00000041361	Myzap
ENSMUSG00000047171	Helt
ENSMUSG00000024039	Cbs
ENSMUSG00000055835	Zfp1
ENSMUSG00000028539	Artn
ENSMUSG00000073565	Prr16
ENSMUSG00000006574	Slc4a1
ENSMUSG00000024041	Cryaa
ENSMUSG00000040794	C1qtnf4
ENSMUSG00000025784	Clec3b
ENSMUSG00000022525	Plaat1
ENSMUSG00000019856	Fam184a
ENSMUSG00000040026	Saa3
ENSMUSG00000025427	Rnf165
ENSMUSG00000039238	Zfp750
ENSMUSG00000026123	Plekhb2
ENSMUSG00000021062	Rab15
ENSMUSG00000024225	Clps
ENSMUSG00000055184	Fam72a
ENSMUSG00000078672	Mup20
ENSMUSG00000023243	Kcnk5
ENSMUSG00000023104	Rfc2
ENSMUSG00000029405	G3bp2
ENSMUSG00000067338	Tuba3b
ENSMUSG00000068037	Mas1
ENSMUSG00000038068	Rnf144b
ENSMUSG00000020155	Kcnmb1
ENSMUSG00000052752	Traf7
ENSMUSG00000037490	Slc2a12
ENSMUSG00000029992	Gfpt1
ENSMUSG00000045107	Saysd1
ENSMUSG00000018581	Dnah11
ENSMUSG00000049690	Nckap5
ENSMUSG00000027524	Edn3
ENSMUSG00000020159	Gabrp
ENSMUSG00000037440	Vnn1
ENSMUSG00000015202	Cnksr3
ENSMUSG00000030852	Tacc2
ENSMUSG00000046876	Atxn1
ENSMUSG00000028405	Aco1
ENSMUSG00000074170	Plekhf1
ENSMUSG00000021036	Sptlc2
ENSMUSG00000042903	Foxo4
ENSMUSG00000023845	Lnpep
ENSMUSG00000017831	Rab5a
ENSMUSG00000039041	Adrm1
ENSMUSG00000022548	Apod
ENSMUSG00000021754	Map3k1
ENSMUSG00000053581	Zfand2a
ENSMUSG00000028656	Cap1
ENSMUSG00000027984	Hadh
ENSMUSG00000019854	Reps1
ENSMUSG00000079020	Slc45a4
ENSMUSG00000010142	Tnfrsf13b
ENSMUSG00000029228	Lnx1
ENSMUSG00000022788	Fgd4
ENSMUSG00000035150	Eif2s3x
ENSMUSG00000032615	Nt5m
ENSMUSG00000034327	Kctd9
ENSMUSG00000042050	Dync2i1
ENSMUSG00000031995	St14
ENSMUSG00000042737	Dpm3
ENSMUSG00000029014	Dnajc2
ENSMUSG00000023015	Racgap1
ENSMUSG00000039770	Ypel5
ENSMUSG00000034525	Ice1
ENSMUSG00000026819	Slc25a25
ENSMUSG00000024413	Npc1
ENSMUSG00000054364	Rhob
ENSMUSG00000025366	Esyt1
ENSMUSG00000062760	Shisal1
ENSMUSG00000072571	Tmem253
ENSMUSG00000041164	Zmiz2
ENSMUSG00000035495	Tstd2
ENSMUSG00000021552	Gkap1
ENSMUSG00000027502	Rtf2
ENSMUSG00000048351	Coa7
ENSMUSG00000037608	Bclaf1
ENSMUSG00000079003	Samd1
ENSMUSG00000038903	Ccdc68
ENSMUSG00000026931	1700019N19Rik
ENSMUSG00000043602	Zfp3
ENSMUSG00000030084	Plxna1
ENSMUSG00000038347	Tcte2
ENSMUSG00000000743	Chmp1a
ENSMUSG00000033966	Cdkl4
ENSMUSG00000070594	Cfhr4
ENSMUSG00000033053	1700028P14Rik
ENSMUSG00000022500	Litaf
ENSMUSG00000015133	Lrrk1
ENSMUSG00000109901	Chmp1b
ENSMUSG00000022105	Rb1
ENSMUSG00000047636	Cdcp2
ENSMUSG00000010311	Optc
ENSMUSG00000051000	Fam160a1
ENSMUSG00000052504	Epha3
ENSMUSG00000037621	Atoh8
ENSMUSG00000022510	Trp63
ENSMUSG00000026312	Cdh7
ENSMUSG00000021906	Oxnad1
ENSMUSG00000026368	F13b
ENSMUSG00000003882	Il7r
ENSMUSG00000036686	Cc2d1a
ENSMUSG00000025083	Afap1l2
ENSMUSG00000021774	Ube2e1
ENSMUSG00000021365	Nedd9
ENSMUSG00000043017	Ptgir
ENSMUSG00000035104	Eva1a
ENSMUSG00000071322	Tcp10a
ENSMUSG00000020722	Cacng1
ENSMUSG00000034774	Dsg1c
ENSMUSG00000036863	Syde2
ENSMUSG00000001774	Chordc1
ENSMUSG00000006442	Srm
ENSMUSG00000030495	Slc7a10
ENSMUSG00000042744	Hectd4
ENSMUSG00000020656	Grhl1
ENSMUSG00000071984	Fndc1
ENSMUSG00000061455	Stx17
ENSMUSG00000020271	Fbxw11
ENSMUSG00000071669	Snx29
ENSMUSG00000047632	Fgfbp3
ENSMUSG00000021624	Cd180
ENSMUSG00000025469	Msx3
ENSMUSG00000020089	Ppa1
ENSMUSG00000031302	Nlgn3
ENSMUSG00000058099	Nfam1
ENSMUSG00000020176	Grb10
ENSMUSG00000054676	1600014C10Rik
ENSMUSG00000026574	Dpt
ENSMUSG00000025777	Gdap1
ENSMUSG00000041671	Pyroxd1
ENSMUSG00000031540	Kat6a
ENSMUSG00000032796	Lama1
ENSMUSG00000030987	Stim1
ENSMUSG00000089704	Galnt2
ENSMUSG00000031785	Adgrg1
ENSMUSG00000009075	Cabp7
ENSMUSG00000034551	Hdx
ENSMUSG00000069072	Slc7a14
ENSMUSG00000030659	Nucb2
ENSMUSG00000021824	Ap3m1
ENSMUSG00000070719	Pla2g4d
ENSMUSG00000029843	Slc13a4
ENSMUSG00000021318	Gli3
ENSMUSG00000027861	Casq2
ENSMUSG00000000078	Klf6
ENSMUSG00000059246	Foxb1
ENSMUSG00000036975	Tmem177
ENSMUSG00000012042	4930579F01Rik
ENSMUSG00000030257	Srgap3
ENSMUSG00000029780	Nt5c3
ENSMUSG00000021668	Polk
ENSMUSG00000044646	Zbtb7c
ENSMUSG00000030713	Klk7
ENSMUSG00000040605	Bace2
ENSMUSG00000049076	Acap2
ENSMUSG00000015942	Gtf2ird2
ENSMUSG00000074754	Smim26
ENSMUSG00000030451	Herc2
ENSMUSG00000025007	Aldh18a1
ENSMUSG00000042055	Wdr11
ENSMUSG00000032011	Thy1
ENSMUSG00000029130	Rnf32
ENSMUSG00000026116	Tmem131
ENSMUSG00000037656	Slc20a2
ENSMUSG00000032333	Stoml1
ENSMUSG00000001313	Rnd2
ENSMUSG00000078324	Btbd35f14
ENSMUSG00000061082	Plac1
ENSMUSG00000025184	R3hcc1l
ENSMUSG00000021990	Spata13
ENSMUSG00000025993	Slc40a1
ENSMUSG00000028278	Rragd
ENSMUSG00000070427	Il18bp
ENSMUSG00000043831	Lysmd4
ENSMUSG00000031787	Katnb1
ENSMUSG00000058979	Hdhd5
ENSMUSG00000021359	Tfap2a
ENSMUSG00000032198	Dock6
ENSMUSG00000021494	Ddx41
ENSMUSG00000095770	Spin2-ps1
ENSMUSG00000095770	Gm21637
ENSMUSG00000042705	Commd10
ENSMUSG00000022479	Vdr
ENSMUSG00000030577	Cd22
ENSMUSG00000034981	Parm1
ENSMUSG00000068101	Cenpm
ENSMUSG00000027692	Tnik
ENSMUSG00000032388	Spg21
ENSMUSG00000028630	Dyrk2
ENSMUSG00000048234	Rnf149
ENSMUSG00000059811	Atl2
ENSMUSG00000049848	Ceacam19
ENSMUSG00000046020	Pofut1
ENSMUSG00000058153	Sez6l
ENSMUSG00000074037	Mc1r
ENSMUSG00000042286	Stab1
ENSMUSG00000021972	Hmbox1
ENSMUSG00000027229	Terb2
ENSMUSG00000020372	Rack1
ENSMUSG00000044597	Mycs
ENSMUSG00000037434	Slc30a1
ENSMUSG00000040434	Large2
ENSMUSG00000040473	Cfap69
ENSMUSG00000038173	Enpp6
ENSMUSG00000027298	Tyro3
ENSMUSG00000029554	Mad1l1
ENSMUSG00000054477	Kcnn2
ENSMUSG00000041229	Phf8
ENSMUSG00000010136	Pifo
ENSMUSG00000026389	Steap3
ENSMUSG00000024646	Cyb5a
ENSMUSG00000027422	Rrbp1
ENSMUSG00000050552	Lamtor4
ENSMUSG00000045854	Lyrm2
ENSMUSG00000048206	Dnajb8
ENSMUSG00000059878	Zfp422
ENSMUSG00000020189	Osbpl8
ENSMUSG00000025085	Ablim1
ENSMUSG00000004771	Rab11a
ENSMUSG00000054733	Msra
ENSMUSG00000091264	Smim13
ENSMUSG00000075370	Igll1
ENSMUSG00000030330	Ing4
ENSMUSG00000020641	Rsad2
ENSMUSG00000025995	Wdr75
ENSMUSG00000039168	Dap
ENSMUSG00000062078	Qk
ENSMUSG00000068329	Htra2
ENSMUSG00000006736	Tspan31
ENSMUSG00000020978	Klhdc2
ENSMUSG00000033065	Pfkm
ENSMUSG00000030996	Art1
ENSMUSG00000059939	9430015G10Rik
ENSMUSG00000019818	Cd164
ENSMUSG00000033813	Tcea1
ENSMUSG00000025362	Rps26
ENSMUSG00000036568	Bicral
ENSMUSG00000062006	Rpl34
ENSMUSG00000062006	Rpl34-ps1
ENSMUSG00000040681	Hmgn1
ENSMUSG00000001910	Nacc1
ENSMUSG00000024749	Tmc1
ENSMUSG00000022849	Hspbap1
ENSMUSG00000050732	Vamp8
ENSMUSG00000021116	Eif2s1
ENSMUSG00000028809	Srrm1
ENSMUSG00000003199	Mpnd
ENSMUSG00000039958	Etfbkmt
ENSMUSG00000020737	Jpt1
ENSMUSG00000075028	Prdm11
ENSMUSG00000025484	Bet1l
ENSMUSG00000031438	Rnf128
ENSMUSG00000062997	Rpl35
ENSMUSG00000056234	Ncoa4
ENSMUSG00000031146	Plp2
ENSMUSG00000004980	Hnrnpa2b1
ENSMUSG00000025130	P4hb
