# Supplementary material for: The Fgf/Erf/NCoR1/2 repressive axis controls trophoblast cell fate
Source: Nat Commun. 2023 May 4;14:2559. doi: 10.1038/s41467-023-38101-8 (PMC10193302; doi:10.1038/s41467-023-38101-8)
Supplement: Supplementary file 8 — Supplementary Dataset 6 [file 41467_2023_38101_MOESM8_ESM.xlsx]

## Sheet: Erf_PD_dereg_ETNN_SUPPLEMENTARY
Related to Figure 6 – Erf-dependent genes associated to ETNN bound regular or super enhancers, LFC in Erf-KO compatred to WT PD
ensembl	mgi_symbol	log2FoldChange	padj	enhancer
ENSMUSG00000000142	Axin2	1.9029	0.000149309	RE_ETNN
ENSMUSG00000000385	Tmprss2	-1.48552	8.2995e-05	SE_ETNN
ENSMUSG00000000530	Acvrl1	1.54665	0.0310124	SE_ETNN
ENSMUSG00000000958	Slc7a7	1.86779	6.29823e-08	RE_ETNN
ENSMUSG00000001552	Jup	2.28929	1.2682e-42	RE_ETNN
ENSMUSG00000001672	Marveld3	-1.3599	6.48949e-07	RE_ETNN
ENSMUSG00000001802	Lrp3	1.77503	6.58575e-06	RE_ETNN
ENSMUSG00000001827	Folr1	1.93961	8.38433e-42	RE_ETNN
ENSMUSG00000001910	Nacc1	1.1279	0.000414169	RE_ETNN
ENSMUSG00000001985	Grik3	4.24093	3.06811e-10	RE_ETNN
ENSMUSG00000001995	Sipa1l2	1.52859	4.66533e-28	SE_ETNN
ENSMUSG00000002733	Plekha3	1.14605	8.10444e-20	RE_ETNN
ENSMUSG00000002847	Pla1a	1.95917	0.00021552	RE_ETNN
ENSMUSG00000002885	Adgre5	1.22065	4.61451e-07	RE_ETNN
ENSMUSG00000003526	Prodh	2.15817	1.63724e-10	SE_ETNN
ENSMUSG00000003549	Ercc1	1.24179	2.98188e-08	RE_ETNN
ENSMUSG00000004099	Dnmt1	-1.3311	2.46279e-32	SE_ETNN
ENSMUSG00000004207	Psap	-1.2181	1.34781e-05	SE_ETNN
ENSMUSG00000004568	Arhgef18	-1.00742	1.22276e-17	SE_ETNN
ENSMUSG00000004947	Dtx2	-1.18396	2.37992e-21	RE_ETNN
ENSMUSG00000004951	Hspb1	-1.36642	6.68611e-12	RE_ETNN
ENSMUSG00000005057	Sh2b2	2.0343	1.25892e-10	RE_ETNN
ENSMUSG00000005125	Ndrg1	-1.7644	2.02446e-30	SE_ETNN
ENSMUSG00000005148	Klf5	1.16498	6.73698e-22	SE_ETNN
ENSMUSG00000005397	Nid1	-1.98161	1.50455e-37	RE_ETNN
ENSMUSG00000005718	Tfap4	1.89041	0.0144504	SE_ETNN
ENSMUSG00000006205	Htra1	1.62005	5.70497e-33	SE_ETNN
ENSMUSG00000006398	Cdc20	1.14614	1.12257e-18	RE_ETNN
ENSMUSG00000006587	Snai3	3.731	0.000322253	RE_ETNN
ENSMUSG00000006930	Hap1	2.66168	1.37326e-18	RE_ETNN
ENSMUSG00000007812	Zfp655	-1.12285	2.32941e-20	RE_ETNN
ENSMUSG00000007817	Zmiz1	-1.56327	1.88288e-34	RE_ETNN
ENSMUSG00000007872	Id3	-2.15068	2.34209e-15	SE_ETNN
ENSMUSG00000008734	Gprc5b	2.18161	0.0163573	RE_ETNN
ENSMUSG00000009075	Cabp7	-3.36995	3.69429e-07	RE_ETNN
ENSMUSG00000011179	Odc1	2.35565	1.15256e-09	RE_ETNN
ENSMUSG00000014303	Glis2	1.73332	1.2103e-18	SE_ETNN
ENSMUSG00000014813	Stc1	2.52344	0.0233585	RE_ETNN
ENSMUSG00000014859	E2f4	1.14985	8.25366e-12	RE_ETNN
ENSMUSG00000015016	Acsf3	1.22451	0.00499349	RE_ETNN
ENSMUSG00000015053	Gata2	-4.05982	1.72489e-42	RE_ETNN
ENSMUSG00000015143	Actn1	-1.05074	1.19124e-17	SE_ETNN
ENSMUSG00000015243	Abca1	-2.9128	1.98371e-09	RE_ETNN
ENSMUSG00000015305	Sash1	1.24792	1.36118e-12	RE_ETNN
ENSMUSG00000015312	Gadd45b	-1.19232	7.92157e-08	SE_ETNN
ENSMUSG00000015711	Prune1	-1.03907	9.9372e-08	RE_ETNN
ENSMUSG00000015846	Rxra	-1.54066	3.32812e-32	RE_ETNN
ENSMUSG00000015957	Wnt11	2.64069	0.0444299	SE_ETNN
ENSMUSG00000016458	Wt1	-2.03572	1.12915e-22	RE_ETNN
ENSMUSG00000016503	Gtf3a	1.2638	4.65873e-09	SE_ETNN
ENSMUSG00000017132	Cyth1	-1.23143	0.0315156	SE_ETNN
ENSMUSG00000017453	Pipox	1.68371	0.0226965	RE_ETNN
ENSMUSG00000017466	Timp2	-1.38347	2.32941e-20	RE_ETNN
ENSMUSG00000017631	Abr	1.13063	3.34394e-17	SE_ETNN
ENSMUSG00000017715	Pgs1	1.26009	1.52903e-11	SE_ETNN
ENSMUSG00000017723	Wfdc2	-1.27256	1.61494e-07	RE_ETNN
ENSMUSG00000017861	Mybl2	2.07124	5.66156e-28	RE_ETNN
ENSMUSG00000018076	Med13l	1.00931	9.46853e-16	SE_ETNN
ENSMUSG00000018378	Cuedc1	1.19113	2.79384e-07	SE_ETNN
ENSMUSG00000019856	Fam184a	-2.52627	1.1612e-13	RE_ETNN
ENSMUSG00000020027	Socs2	1.63502	1.75864e-12	RE_ETNN
ENSMUSG00000020042	Btbd11	1.56649	0.000633924	RE_ETNN
ENSMUSG00000020099	Unc5b	2.76386	3.53695e-46	SE_ETNN
ENSMUSG00000020101	Vsir	1.11108	0.013813	RE_ETNN
ENSMUSG00000020108	Ddit4	1.45546	5.60639e-08	SE_ETNN
ENSMUSG00000020160	Meis1	1.34497	0.000250412	SE_ETNN
ENSMUSG00000020181	Nav3	3.58101	4.44753e-06	RE_ETNN
ENSMUSG00000020189	Osbpl8	-1.36067	9.12337e-15	RE_ETNN
ENSMUSG00000020227	Irak3	-1.67089	0.00124375	RE_ETNN
ENSMUSG00000020474	Polm	1.36651	4.17659e-07	SE_ETNN
ENSMUSG00000020592	Sdc1	2.95991	3.96949e-23	RE_ETNN
ENSMUSG00000020644	Id2	2.11552	8.13774e-112	SE_ETNN
ENSMUSG00000020656	Grhl1	-1.84415	4.3579e-11	RE_ETNN
ENSMUSG00000020716	Nf1	1.1808	3.13861e-05	SE_ETNN
ENSMUSG00000020717	Pecam1	2.58616	0.00460364	SE_ETNN
ENSMUSG00000020758	Itgb4	-1.06444	0.00373078	RE_ETNN
ENSMUSG00000020770	Unk	-1.15926	0.00215082	SE_ETNN
ENSMUSG00000020940	Efcab15	2.32809	0.0070525	RE_ETNN
ENSMUSG00000020961	Ston2	1.62703	2.82626e-29	SE_ETNN
ENSMUSG00000021057	Akap5	-2.27523	8.46546e-28	SE_ETNN
ENSMUSG00000021087	Rtn1	-1.48218	1.48627e-14	SE_ETNN
ENSMUSG00000021097	Clmn	1.11567	7.62388e-06	RE_ETNN
ENSMUSG00000021118	Plek2	2.74484	0.0275817	RE_ETNN
ENSMUSG00000021127	Zfp36l1	2.42806	1.10938e-21	SE_ETNN
ENSMUSG00000021221	Dpf3	-1.59784	0.000131678	RE_ETNN
ENSMUSG00000021255	Esrrb	5.01184	3.17018e-24	SE_ETNN
ENSMUSG00000021280	Exoc3l4	-1.54176	9.93442e-17	RE_ETNN
ENSMUSG00000021359	Tfap2a	-3.75275	9.69945e-06	RE_ETNN
ENSMUSG00000021403	Serpinb9b	-1.10406	1.90931e-06	RE_ETNN
ENSMUSG00000021453	Gadd45g	-1.74052	1.46858e-30	SE_ETNN
ENSMUSG00000021483	Cdk20	2.5089	0.0285836	RE_ETNN
ENSMUSG00000021508	Cxcl14	2.26623	1.20532e-18	SE_ETNN
ENSMUSG00000021552	Gkap1	-1.34337	1.32836e-33	RE_ETNN
ENSMUSG00000021835	Bmp4	1.51856	0.000572607	RE_ETNN
ENSMUSG00000022032	Scara5	1.64495	0.0180637	SE_ETNN
ENSMUSG00000022092	Ppp3cc	-1.37357	0.0188561	RE_ETNN
ENSMUSG00000022114	Spry2	5.42063	1.83139e-14	RE_ETNN
ENSMUSG00000022221	Ripk3	1.74021	0.00125549	RE_ETNN
ENSMUSG00000022237	Ankrd33b	-1.95917	8.22541e-11	RE_ETNN
ENSMUSG00000022265	Ank	-1.22219	3.7039e-10	RE_ETNN
ENSMUSG00000022438	Parvb	-1.15366	4.01399e-23	SE_ETNN
ENSMUSG00000022464	Slc38a4	-1.38457	0.0184524	SE_ETNN
ENSMUSG00000022469	Rapgef3	3.8495	0.000100529	SE_ETNN
ENSMUSG00000022475	Hdac7	1.21502	5.12135e-16	SE_ETNN
ENSMUSG00000022479	Vdr	-2.20807	2.10101e-09	RE_ETNN
ENSMUSG00000022528	Hes1	5.44044	2.64746e-31	SE_ETNN
ENSMUSG00000022550	Adck5	1.92427	2.31581e-08	RE_ETNN
ENSMUSG00000022641	Bbx	-1.00724	8.01715e-22	SE_ETNN
ENSMUSG00000022799	Arhgap31	-2.06099	1.30697e-06	RE_ETNN
ENSMUSG00000022817	Itgb5	1.31527	2.18995e-22	SE_ETNN
ENSMUSG00000022864	D16Ertd472e	1.09666	1.4978e-05	RE_ETNN
ENSMUSG00000022892	App	-2.306	1.02847e-33	RE_ETNN
ENSMUSG00000023022	Lima1	-1.45315	3.41041e-22	SE_ETNN
ENSMUSG00000023034	Nr4a1	1.58094	0.0322522	RE_ETNN
ENSMUSG00000023087	Noct	1.7039	1.04354e-09	SE_ETNN
ENSMUSG00000023333	Gcm1	-5.7644	2.76292e-52	RE_ETNN
ENSMUSG00000023805	Synj2	-1.013	6.93422e-06	SE_ETNN
ENSMUSG00000023913	Pla2g7	1.64556	5.27877e-13	RE_ETNN
ENSMUSG00000023951	Vegfa	-3.39786	1.79047e-32	SE_ETNN
ENSMUSG00000024039	Cbs	-1.11434	4.99352e-08	RE_ETNN
ENSMUSG00000024074	Crim1	1.57688	9.59985e-20	RE_ETNN
ENSMUSG00000024096	Ralbp1	-1.26572	1.53274e-26	SE_ETNN
ENSMUSG00000024151	Msh2	1.21641	3.88238e-21	SE_ETNN
ENSMUSG00000024225	Clps	-3.32332	0.0243222	RE_ETNN
ENSMUSG00000024247	Pkdcc	-1.47539	2.27692e-06	RE_ETNN
ENSMUSG00000024395	Lims2	-1.47498	2.94542e-07	RE_ETNN
ENSMUSG00000024413	Npc1	-1.10128	7.17549e-11	RE_ETNN
ENSMUSG00000024548	Setbp1	-1.73617	0.0159513	RE_ETNN
ENSMUSG00000024620	Pdgfrb	2.03302	8.68385e-07	RE_ETNN
ENSMUSG00000024642	Tle4	1.89057	6.32895e-09	RE_ETNN
ENSMUSG00000024750	Zfand5	-1.26675	3.03449e-12	RE_ETNN
ENSMUSG00000024806	Mlana	2.37004	0.000740751	RE_ETNN
ENSMUSG00000024812	Tjp2	1.91537	1.06197e-105	SE_ETNN
ENSMUSG00000024843	Chka	-1.44498	1.2453e-19	RE_ETNN
ENSMUSG00000024891	Slc29a2	1.95231	2.94422e-09	RE_ETNN
ENSMUSG00000024987	Cyp26a1	-1.7818	0.007063	SE_ETNN
ENSMUSG00000025019	Lcor	-1.00863	1.10941e-06	SE_ETNN
ENSMUSG00000025082	Vwa2	3.8455	0.019504	SE_ETNN
ENSMUSG00000025083	Afap1l2	-1.156	6.79006e-07	RE_ETNN
ENSMUSG00000025130	P4hb	-1.09436	4.07482e-48	RE_ETNN
ENSMUSG00000025190	Got1	1.70969	1.33767e-64	SE_ETNN
ENSMUSG00000025366	Esyt1	-1.40226	1.12793e-11	RE_ETNN
ENSMUSG00000025427	Rnf165	-1.50488	0.00291204	RE_ETNN
ENSMUSG00000025574	Tk1	1.43334	2.97901e-13	RE_ETNN
ENSMUSG00000025608	Podxl	-1.43347	4.58037e-32	SE_ETNN
ENSMUSG00000025993	Slc40a1	-3.74194	2.36145e-63	RE_ETNN
ENSMUSG00000026102	Inpp1	2.05231	9.87926e-33	RE_ETNN
ENSMUSG00000026110	Mgat4a	-1.69646	1.50923e-13	RE_ETNN
ENSMUSG00000026480	Ncf2	2.12893	0.0327793	SE_ETNN
ENSMUSG00000026657	Frmd4a	1.25003	3.68423e-08	RE_ETNN
ENSMUSG00000026749	Nek6	1.15993	3.62921e-13	RE_ETNN
ENSMUSG00000026773	Pfkfb3	-1.9517	1.66622e-10	RE_ETNN
ENSMUSG00000026811	St6galnac6	1.14254	8.27736e-06	SE_ETNN
ENSMUSG00000026814	Eng	1.72145	0.0166563	RE_ETNN
ENSMUSG00000026837	Col5a1	-1.52631	1.79275e-15	RE_ETNN
ENSMUSG00000027173	Depdc7	1.48021	4.93132e-07	RE_ETNN
ENSMUSG00000027186	Elf5	3.16201	8.77387e-16	SE_ETNN
ENSMUSG00000027220	Syt13	-1.32963	1.5916e-18	RE_ETNN
ENSMUSG00000027221	Chst1	-1.70839	3.84608e-29	SE_ETNN
ENSMUSG00000027227	Sord	1.7872	1.52537e-51	SE_ETNN
ENSMUSG00000027257	Pacsin3	1.1404	2.58229e-13	RE_ETNN
ENSMUSG00000027333	Smox	-1.81924	0.00108081	RE_ETNN
ENSMUSG00000027351	Spred1	3.42493	4.26074e-10	RE_ETNN
ENSMUSG00000027381	Bcl2l11	1.98414	6.62963e-16	RE_ETNN
ENSMUSG00000027630	Tbl1xr1	-1.04072	1.5306e-05	RE_ETNN
ENSMUSG00000027947	Il6ra	1.36223	0.0224873	SE_ETNN
ENSMUSG00000027954	Efna1	2.42228	1.01365e-09	RE_ETNN
ENSMUSG00000027993	Trim2	2.71502	0.0229178	RE_ETNN
ENSMUSG00000027995	Tlr2	1.00838	4.90927e-07	SE_ETNN
ENSMUSG00000028039	Efna3	2.25198	4.13825e-17	SE_ETNN
ENSMUSG00000028078	Dclk2	-1.09619	0.00662848	RE_ETNN
ENSMUSG00000028152	Tspan5	-1.46906	4.56081e-05	RE_ETNN
ENSMUSG00000028179	Cth	1.31972	0.00639178	RE_ETNN
ENSMUSG00000028328	Tmod1	-1.72433	0.00332425	RE_ETNN
ENSMUSG00000028405	Aco1	-1.38642	1.79333e-14	RE_ETNN
ENSMUSG00000028771	Ptpn12	1.80872	2.55096e-30	RE_ETNN
ENSMUSG00000028788	Ptp4a2	1.36696	1.34068e-45	SE_ETNN
ENSMUSG00000028794	A3galt2	2.88063	0.00969915	SE_ETNN
ENSMUSG00000029050	Ski	-1.18271	2.30801e-12	SE_ETNN
ENSMUSG00000029086	Prom1	1.13085	5.08151e-16	RE_ETNN
ENSMUSG00000029096	Htra3	-3.1224	4.66373e-06	RE_ETNN
ENSMUSG00000029103	Lrpap1	1.17387	4.00264e-14	RE_ETNN
ENSMUSG00000029171	Pgm2	-1.12986	1.56522e-08	RE_ETNN
ENSMUSG00000029188	Slc34a2	-2.41285	2.86942e-07	RE_ETNN
ENSMUSG00000029228	Lnx1	-2.44557	0.0288026	RE_ETNN
ENSMUSG00000029287	Tgfbr3	-1.17032	0.00721758	RE_ETNN
ENSMUSG00000029313	Aff1	-1.04536	0.00257644	SE_ETNN
ENSMUSG00000029405	G3bp2	1.31656	2.45896e-48	RE_ETNN
ENSMUSG00000029513	Prkab1	2.2409	1.0455e-20	SE_ETNN
ENSMUSG00000029538	Srsf9	1.00083	3.06743e-22	RE_ETNN
ENSMUSG00000029646	Cdx2	4.77803	9.429e-44	SE_ETNN
ENSMUSG00000029833	Trim24	1.1037	2.2121e-14	SE_ETNN
ENSMUSG00000029843	Slc13a4	-3.62278	0.0340797	RE_ETNN
ENSMUSG00000030102	Itpr1	1.85953	0.000246125	RE_ETNN
ENSMUSG00000030214	Plbd1	-1.23112	0.00399696	RE_ETNN
ENSMUSG00000030257	Srgap3	1.6135	7.5787e-07	RE_ETNN
ENSMUSG00000030268	Bcat1	1.04477	4.23218e-11	SE_ETNN
ENSMUSG00000030353	Tead4	1.91096	1.23876e-30	SE_ETNN
ENSMUSG00000030530	Furin	-1.15135	2.45306e-18	SE_ETNN
ENSMUSG00000030539	Sema4b	1.24239	1.8388e-08	SE_ETNN
ENSMUSG00000030551	Nr2f2	-1.58138	0.0389925	RE_ETNN
ENSMUSG00000030605	Mfge8	1.57796	8.96684e-38	SE_ETNN
ENSMUSG00000030609	Aen	1.18168	0.000533692	RE_ETNN
ENSMUSG00000030688	Stard10	1.17681	3.676e-13	SE_ETNN
ENSMUSG00000030713	Klk7	-3.42248	9.58337e-20	RE_ETNN
ENSMUSG00000030722	Nfatc2ip	1.73561	4.86078e-22	RE_ETNN
ENSMUSG00000030825	Hsd17b14	2.36896	2.32117e-05	RE_ETNN
ENSMUSG00000030849	Fgfr2	2.997	6.4022e-49	SE_ETNN
ENSMUSG00000030872	Gga2	2.05537	1.77761e-68	SE_ETNN
ENSMUSG00000030970	Ctbp2	2.8266	6.99033e-19	SE_ETNN
ENSMUSG00000031024	Denn2b	-1.21646	1.32364e-11	SE_ETNN
ENSMUSG00000031119	Gpc4	1.61541	4.26562e-08	RE_ETNN
ENSMUSG00000031216	Stard8	4.1931	1.63534e-32	SE_ETNN
ENSMUSG00000031229	Atrx	2.70324	1.182e-127	SE_ETNN
ENSMUSG00000031353	Rbbp7	-1.29445	9.65502e-18	RE_ETNN
ENSMUSG00000031383	Dusp9	-1.1812	2.77736e-51	RE_ETNN
ENSMUSG00000031434	Morc4	1.75132	8.94273e-44	SE_ETNN
ENSMUSG00000031453	Rasa3	2.11742	1.75697e-11	SE_ETNN
ENSMUSG00000031504	Rab20	1.24856	0.000125426	RE_ETNN
ENSMUSG00000031511	Arhgef7	1.31998	7.88285e-20	SE_ETNN
ENSMUSG00000031523	Dlc1	-1.15288	1.09584e-24	SE_ETNN
ENSMUSG00000031530	Dusp4	3.11042	1.52314e-05	SE_ETNN
ENSMUSG00000031627	Irf2	1.91454	5.25227e-13	SE_ETNN
ENSMUSG00000031734	Irx3	3.09848	6.82114e-39	SE_ETNN
ENSMUSG00000031765	Mt1	1.27568	9.26167e-16	RE_ETNN
ENSMUSG00000031778	Cx3cl1	2.01715	6.70178e-09	SE_ETNN
ENSMUSG00000031825	Crispld2	2.21296	1.13208e-07	SE_ETNN
ENSMUSG00000031955	Bcar1	-1.02613	8.95429e-07	SE_ETNN
ENSMUSG00000031962	Cdh15	-3.65833	8.46458e-09	SE_ETNN
ENSMUSG00000031965	Tbx20	2.32896	4.34611e-24	SE_ETNN
ENSMUSG00000032064	Dixdc1	1.18971	0.0149062	RE_ETNN
ENSMUSG00000032068	Plet1	3.98037	5.41178e-50	SE_ETNN
ENSMUSG00000032232	Cgnl1	1.8964	1.58312e-53	SE_ETNN
ENSMUSG00000032249	Anp32a	1.4549	7.8264e-12	SE_ETNN
ENSMUSG00000032254	Kif23	1.60576	7.80709e-42	SE_ETNN
ENSMUSG00000032322	Pstpip1	2.97306	0.0356662	SE_ETNN
ENSMUSG00000032348	Gsta4	-1.25367	2.43464e-05	RE_ETNN
ENSMUSG00000032349	Elovl5	1.33605	3.06962e-34	RE_ETNN
ENSMUSG00000032352	Lrrc1	-1.03356	4.99352e-08	RE_ETNN
ENSMUSG00000032376	Usp3	1.13029	1.2642e-10	RE_ETNN
ENSMUSG00000032402	Smad3	1.29563	8.80402e-34	SE_ETNN
ENSMUSG00000032515	Csrnp1	-1.23861	5.63087e-16	SE_ETNN
ENSMUSG00000032561	Acpp	1.95726	1.11538e-05	RE_ETNN
ENSMUSG00000032577	Mapkapk3	2.06694	2.57829e-19	SE_ETNN
ENSMUSG00000032643	Fhl3	1.84386	8.71777e-09	RE_ETNN
ENSMUSG00000032666	1700025G04Rik	1.42742	4.23189e-27	RE_ETNN
ENSMUSG00000032679	Cd59a	1.12415	3.6878e-08	SE_ETNN
ENSMUSG00000032702	Kank1	-1.22333	6.61977e-10	RE_ETNN
ENSMUSG00000032724	Abtb2	1.30045	7.15963e-05	RE_ETNN
ENSMUSG00000032842	Abcc10	1.65857	5.78116e-06	RE_ETNN
ENSMUSG00000032902	Slc16a1	1.33575	1.605e-20	SE_ETNN
ENSMUSG00000033016	Nfatc1	2.14491	9.60082e-14	RE_ETNN
ENSMUSG00000033174	Mgll	-1.3668	2.29952e-18	SE_ETNN
ENSMUSG00000033530	Ttc7b	-1.28013	1.83997e-22	RE_ETNN
ENSMUSG00000033697	Arhgap39	-1.07906	0.0247247	RE_ETNN
ENSMUSG00000034255	Arhgap27	-1.07282	1.65919e-05	SE_ETNN
ENSMUSG00000034258	Flvcr2	-2.00082	9.19397e-06	SE_ETNN
ENSMUSG00000034271	Jdp2	3.48332	4.94844e-24	RE_ETNN
ENSMUSG00000034435	Tmem30b	-1.42132	0.0283138	RE_ETNN
ENSMUSG00000034486	Gbx2	2.19284	0.00854977	RE_ETNN
ENSMUSG00000034522	Zfp395	2.32506	0.000167948	SE_ETNN
ENSMUSG00000034573	Ptpn13	1.69633	5.50469e-17	SE_ETNN
ENSMUSG00000034575	Tent4a	1.17407	2.75701e-05	RE_ETNN
ENSMUSG00000034684	Sema3f	2.21052	3.23663e-11	SE_ETNN
ENSMUSG00000034981	Parm1	-1.58109	5.8185e-13	RE_ETNN
ENSMUSG00000035168	Tanc1	1.36536	2.55698e-26	SE_ETNN
ENSMUSG00000035413	Tmem98	1.60523	2.98289e-06	SE_ETNN
ENSMUSG00000035615	Frmpd1	1.27632	7.15577e-05	SE_ETNN
ENSMUSG00000035673	Sbno2	-1.05276	6.28954e-19	SE_ETNN
ENSMUSG00000035759	Bbs10	1.12061	0.0354453	SE_ETNN
ENSMUSG00000035891	Cerk	1.7738	0.00749175	SE_ETNN
ENSMUSG00000035900	Gramd4	1.35654	0.00521274	SE_ETNN
ENSMUSG00000036160	Surf6	1.06442	3.30866e-06	RE_ETNN
ENSMUSG00000036206	Sh3bp4	1.32608	9.64638e-11	SE_ETNN
ENSMUSG00000036225	Kctd1	1.54532	6.11182e-25	SE_ETNN
ENSMUSG00000036402	Gng12	-1.21524	1.98845e-22	RE_ETNN
ENSMUSG00000036555	Iqce	1.12541	0.0161064	SE_ETNN
ENSMUSG00000036568	Bicral	1.59725	1.51652e-09	RE_ETNN
ENSMUSG00000036867	Smad6	4.96146	2.75182e-34	SE_ETNN
ENSMUSG00000036986	Pml	1.4563	1.28143e-06	SE_ETNN
ENSMUSG00000037010	Apln	3.01002	0.0374187	RE_ETNN
ENSMUSG00000037104	Socs5	-1.20043	1.5494e-10	RE_ETNN
ENSMUSG00000037211	Spry1	3.34221	0.0153802	RE_ETNN
ENSMUSG00000037295	Ldlrap1	1.7947	2.31755e-19	SE_ETNN
ENSMUSG00000037306	Man1c1	1.39992	2.00141e-13	SE_ETNN
ENSMUSG00000037335	Hand1	2.87846	2.45082e-69	SE_ETNN
ENSMUSG00000037411	Serpine1	-1.47318	3.58558e-07	RE_ETNN
ENSMUSG00000037440	Vnn1	-2.5439	1.34177e-23	RE_ETNN
ENSMUSG00000037621	Atoh8	-5.40323	1.18829e-05	RE_ETNN
ENSMUSG00000037649	H2-DMa	2.24889	0.000197167	RE_ETNN
ENSMUSG00000037722	Gnpnat1	1.06778	2.29622e-05	RE_ETNN
ENSMUSG00000037962	Rflna	-3.27863	0.000367433	SE_ETNN
ENSMUSG00000038068	Rnf144b	-3.01954	1.49426e-38	RE_ETNN
ENSMUSG00000038331	Satb2	1.78612	2.17011e-15	SE_ETNN
ENSMUSG00000038347	Tcte2	3.53623	0.0239402	RE_ETNN
ENSMUSG00000038496	Slc19a3	-2.91695	3.26349e-05	RE_ETNN
ENSMUSG00000038555	Reep2	1.59182	0.0384748	RE_ETNN
ENSMUSG00000038648	Creb3l2	1.03052	2.95459e-08	SE_ETNN
ENSMUSG00000038740	Mvb12b	1.16164	0.000131904	RE_ETNN
ENSMUSG00000038764	Ptpn3	2.19138	7.30247e-12	SE_ETNN
ENSMUSG00000038765	Lmx1b	-2.39982	1.60262e-05	SE_ETNN
ENSMUSG00000038816	Ctnnal1	1.20794	7.23672e-13	RE_ETNN
ENSMUSG00000038866	Zcchc2	1.54705	5.58803e-19	RE_ETNN
ENSMUSG00000038872	Zfhx3	-1.32938	3.90017e-29	SE_ETNN
ENSMUSG00000039145	Camk1d	-2.42013	3.75335e-21	SE_ETNN
ENSMUSG00000039157	Fam102a	2.05083	7.92249e-32	RE_ETNN
ENSMUSG00000039191	Rbpj	1.28824	1.5513e-15	SE_ETNN
ENSMUSG00000039208	Metrnl	-1.57906	0.000135504	SE_ETNN
ENSMUSG00000039323	Igfbp2	-2.16709	1.0614e-14	RE_ETNN
ENSMUSG00000039376	Synpo2l	2.50236	1.27254e-05	RE_ETNN
ENSMUSG00000039395	Mreg	-2.01399	0.00141328	RE_ETNN
ENSMUSG00000039770	Ypel5	-1.38531	1.43863e-26	RE_ETNN
ENSMUSG00000039838	Slc45a1	3.4552	0.0245384	SE_ETNN
ENSMUSG00000039865	Slc44a3	1.47418	2.11353e-05	SE_ETNN
ENSMUSG00000039910	Cited2	-1.89554	4.42708e-48	SE_ETNN
ENSMUSG00000039936	Pik3cd	1.97481	2.04775e-19	SE_ETNN
ENSMUSG00000040007	Bahd1	-1.57696	2.22683e-12	SE_ETNN
ENSMUSG00000040026	Saa3	-2.08683	1.36692e-06	RE_ETNN
ENSMUSG00000040128	Pnrc1	-1.28132	5.60878e-10	SE_ETNN
ENSMUSG00000040270	Bach2	2.39819	0.026169	RE_ETNN
ENSMUSG00000040274	Cdk6	1.0754	0.0075521	RE_ETNN
ENSMUSG00000040414	Slc25a28	1.49329	3.2957e-05	RE_ETNN
ENSMUSG00000040430	Pitpnc1	2.3901	4.43695e-06	RE_ETNN
ENSMUSG00000040564	Apoc1	1.40766	2.92032e-13	RE_ETNN
ENSMUSG00000040717	Il17rd	1.26238	1.90646e-08	SE_ETNN
ENSMUSG00000040761	Spen	1.4248	6.94181e-15	RE_ETNN
ENSMUSG00000041135	Ripk2	-1.20099	3.61387e-06	RE_ETNN
ENSMUSG00000041229	Phf8	-1.72576	6.29749e-12	RE_ETNN
ENSMUSG00000041548	Hspb8	-1.11494	8.8988e-22	SE_ETNN
ENSMUSG00000041608	Entpd3	1.3289	0.0335568	SE_ETNN
ENSMUSG00000041718	Alg13	2.78591	2.02588e-55	SE_ETNN
ENSMUSG00000041773	Enc1	1.13225	1.41217e-06	RE_ETNN
ENSMUSG00000042035	Igsf3	2.86391	1.23074e-81	SE_ETNN
ENSMUSG00000042121	Ssh1	1.03731	1.10889e-18	RE_ETNN
ENSMUSG00000042190	Cmklr1	-3.94445	3.48147e-32	RE_ETNN
ENSMUSG00000042363	Lgalsl	-1.68712	6.40231e-42	RE_ETNN
ENSMUSG00000042745	Id1	-2.34774	6.89253e-44	SE_ETNN
ENSMUSG00000043068	Fam89a	1.96259	1.10889e-18	SE_ETNN
ENSMUSG00000043079	Synpo	-2.11849	2.67614e-07	SE_ETNN
ENSMUSG00000043259	Fam13c	1.28296	0.0331719	SE_ETNN
ENSMUSG00000043336	Filip1l	-1.87454	9.13531e-08	RE_ETNN
ENSMUSG00000043421	Hilpda	1.02714	5.27877e-13	RE_ETNN
ENSMUSG00000044167	Foxo1	1.76559	1.35096e-23	SE_ETNN
ENSMUSG00000044447	Dock5	1.37253	5.38994e-19	SE_ETNN
ENSMUSG00000044646	Zbtb7c	-2.17229	0.0108887	RE_ETNN
ENSMUSG00000044707	Ccnjl	3.67126	7.43333e-06	SE_ETNN
ENSMUSG00000044813	Shb	-1.56743	1.08031e-23	SE_ETNN
ENSMUSG00000045005	Fzd5	-1.14987	4.45315e-06	RE_ETNN
ENSMUSG00000045216	Hs6st1	1.11917	1.80886e-13	SE_ETNN
ENSMUSG00000045319	Proser2	1.15851	1.05728e-08	SE_ETNN
ENSMUSG00000045382	Cxcr4	-3.95666	0.000271025	RE_ETNN
ENSMUSG00000045671	Spred2	2.48328	6.16672e-08	SE_ETNN
ENSMUSG00000046056	Sbsn	-1.01797	0.000510152	SE_ETNN
ENSMUSG00000046093	Hpcal4	1.65655	0.000997324	RE_ETNN
ENSMUSG00000046179	E2f8	-1.18728	1.16484e-05	RE_ETNN
ENSMUSG00000046312	Myorg	-1.67968	1.83139e-14	RE_ETNN
ENSMUSG00000046402	Rbp1	-1.8332	2.91127e-27	RE_ETNN
ENSMUSG00000046733	Gprc5a	3.10845	1.56419e-31	RE_ETNN
ENSMUSG00000046876	Atxn1	-2.21694	2.5506e-10	RE_ETNN
ENSMUSG00000047388	Atmin	1.39809	6.39083e-17	RE_ETNN
ENSMUSG00000047409	Ctdspl	1.53232	6.01175e-30	SE_ETNN
ENSMUSG00000047412	Zbtb44	1.26792	2.79718e-29	SE_ETNN
ENSMUSG00000047875	Gpr157	-1.99639	3.29065e-14	SE_ETNN
ENSMUSG00000048234	Rnf149	-1.37636	2.8539e-10	RE_ETNN
ENSMUSG00000048376	F2r	-1.77866	0.0136376	SE_ETNN
ENSMUSG00000048490	Nrip1	-1.62847	4.41e-22	RE_ETNN
ENSMUSG00000048583	Igf2	-1.14843	1.40417e-08	RE_ETNN
ENSMUSG00000048707	Tprn	2.4713	4.74229e-11	RE_ETNN
ENSMUSG00000048895	Cdk5r1	-1.64795	5.51427e-20	SE_ETNN
ENSMUSG00000048915	Efna5	-3.63359	1.95133e-21	RE_ETNN
ENSMUSG00000049313	Sorl1	2.73472	3.27131e-33	SE_ETNN
ENSMUSG00000049382	Krt8	-1.03284	0.00178092	RE_ETNN
ENSMUSG00000049580	Tsku	3.83448	7.49728e-11	SE_ETNN
ENSMUSG00000049719	Prss46	2.99206	0.0412154	RE_ETNN
ENSMUSG00000049907	Rasl11b	-1.59445	5.35722e-10	RE_ETNN
ENSMUSG00000050395	Tnfsf15	1.88219	0.0242857	RE_ETNN
ENSMUSG00000050628	Ubald2	1.58475	1.59261e-06	SE_ETNN
ENSMUSG00000050737	Ptges	2.30209	1.69934e-27	SE_ETNN
ENSMUSG00000050912	Tmem123	-1.00607	1.07266e-21	SE_ETNN
ENSMUSG00000051000	Fam160a1	-1.57442	0.000256998	RE_ETNN
ENSMUSG00000052105	Mtcl1	1.05079	0.00104596	RE_ETNN
ENSMUSG00000052271	Bhlha15	-1.24107	0.0218433	RE_ETNN
ENSMUSG00000052609	Plekhg3	2.44554	6.89006e-30	RE_ETNN
ENSMUSG00000052632	Asap2	-1.00508	1.23135e-10	RE_ETNN
ENSMUSG00000052949	Rnf157	1.87377	0.0393621	SE_ETNN
ENSMUSG00000053004	Hrh1	1.83319	0.0245745	SE_ETNN
ENSMUSG00000053338	Tarm1	-3.18605	0.0462814	RE_ETNN
ENSMUSG00000053414	Hunk	1.33012	7.02485e-13	SE_ETNN
ENSMUSG00000053552	Ebf4	-1.95121	0.0460186	RE_ETNN
ENSMUSG00000053560	Ier2	3.05169	1.93236e-05	RE_ETNN
ENSMUSG00000053716	Dusp7	1.79293	9.19988e-12	SE_ETNN
ENSMUSG00000054252	Fgfr3	-1.44472	1.12256e-07	SE_ETNN
ENSMUSG00000054728	Phactr1	1.26809	3.41455e-07	RE_ETNN
ENSMUSG00000055435	Maf	-2.15893	2.16115e-12	RE_ETNN
ENSMUSG00000055884	Fancm	2.11874	4.96598e-40	RE_ETNN
ENSMUSG00000055923	Aasdh	1.33697	4.29556e-07	RE_ETNN
ENSMUSG00000056602	Fry	3.77532	3.88846e-31	RE_ETNN
ENSMUSG00000056608	Chd9	1.29246	0.00800355	RE_ETNN
ENSMUSG00000056758	Hmga2	-1.02587	0.0259592	SE_ETNN
ENSMUSG00000057092	Fxyd3	-1.83223	4.13949e-06	SE_ETNN
ENSMUSG00000057137	Tmem140	-1.03071	3.28462e-05	RE_ETNN
ENSMUSG00000058013	Septin11	1.01059	3.23616e-20	SE_ETNN
ENSMUSG00000058230	Arhgap35	1.26333	6.73991e-12	SE_ETNN
ENSMUSG00000059305	Vpreb1	3.68001	0.00954015	RE_ETNN
ENSMUSG00000059325	Hopx	3.3491	9.84199e-06	SE_ETNN
ENSMUSG00000059895	Ptp4a3	-1.63805	1.32285e-07	RE_ETNN
ENSMUSG00000060090	Rp2	-1.1257	0.00552667	RE_ETNN
ENSMUSG00000060260	Pwwp2b	2.75616	4.08187e-16	RE_ETNN
ENSMUSG00000060261	Gtf2i	1.82641	9.8633e-35	SE_ETNN
ENSMUSG00000060459	Kng2	-3.97185	0.00762578	SE_ETNN
ENSMUSG00000060487	Samd5	2.0136	0.000141002	RE_ETNN
ENSMUSG00000060639	H4c9	1.01473	0.045446	RE_ETNN
ENSMUSG00000061048	Cdh3	1.42328	0.00245066	SE_ETNN
ENSMUSG00000061082	Plac1	-4.0149	1.34806e-29	RE_ETNN
ENSMUSG00000061410	Zcchc14	-1.93993	4.11824e-07	RE_ETNN
ENSMUSG00000061517	Sox21	3.51456	2.20243e-10	SE_ETNN
ENSMUSG00000062300	Nectin2	1.06319	3.23728e-13	RE_ETNN
ENSMUSG00000062312	Erbb2	1.19569	2.18769e-07	RE_ETNN
ENSMUSG00000062526	Mppe1	2.82617	4.13765e-30	SE_ETNN
ENSMUSG00000062760	Shisal1	-3.69054	3.15534e-14	RE_ETNN
ENSMUSG00000063049	Ing2	-1.09443	1.73691e-18	RE_ETNN
ENSMUSG00000063354	Slc39a4	1.08682	1.59589e-06	RE_ETNN
ENSMUSG00000068036	Afdn	1.56627	1.03906e-77	SE_ETNN
ENSMUSG00000068101	Cenpm	1.93965	1.58815e-29	RE_ETNN
ENSMUSG00000068227	Il2rb	-2.50558	0.0160699	RE_ETNN
ENSMUSG00000068876	Cgn	-1.74048	3.0293e-15	RE_ETNN
ENSMUSG00000070003	Ssbp4	3.17472	2.16684e-17	RE_ETNN
ENSMUSG00000070287	Slc35g2	-1.81392	0.00345952	SE_ETNN
ENSMUSG00000070407	Hs3st3b1	1.50007	0.00368067	SE_ETNN
ENSMUSG00000070643	Sox13	3.3508	0.00012801	RE_ETNN
ENSMUSG00000070691	Runx3	2.82918	1.5942e-16	RE_ETNN
ENSMUSG00000072419	Dppa2	2.2002	1.08224e-21	RE_ETNN
ENSMUSG00000072825	Cep170b	-1.11104	7.35754e-22	RE_ETNN
ENSMUSG00000073802	Cdkn2b	-1.39687	2.16808e-05	SE_ETNN
ENSMUSG00000074170	Plekhf1	-1.21392	5.58381e-05	RE_ETNN
ENSMUSG00000074259	Gramd2	1.4333	0.0485117	RE_ETNN
ENSMUSG00000074577	Ripor3	-2.31397	0.0438013	RE_ETNN
ENSMUSG00000074656	Eif2s2	1.23197	6.65322e-38	SE_ETNN
ENSMUSG00000074794	Arrdc3	-1.00568	0.0161636	RE_ETNN
ENSMUSG00000076431	Sox4	-1.14281	1.9928e-05	RE_ETNN
ENSMUSG00000078612	Fyb2	4.0921	0.00196968	RE_ETNN
ENSMUSG00000084128	Esrp2	-1.2266	4.76101e-08	RE_ETNN
ENSMUSG00000085795	Zfp703	2.01787	2.43317e-12	RE_ETNN
ENSMUSG00000090125	Pou3f1	2.83653	1.03535e-47	SE_ETNN
ENSMUSG00000090958	Lrrc32	1.82772	1.53915e-08	RE_ETNN
ENSMUSG00000091636	Akain1	2.55844	0.00711053	SE_ETNN
ENSMUSG00000094595	Fsbp	2.19295	2.92775e-09	RE_ETNN
ENSMUSG00000096146	Kcnj11	-2.59972	2.14858e-10	RE_ETNN
ENSMUSG00000113450	Gm49359	-1.00507	0.0410874	RE_ETNN
