# Supplementary material for: The Fgf/Erf/NCoR1/2 repressive axis controls trophoblast cell fate
Source: Nat Commun. 2023 May 4;14:2559. doi: 10.1038/s41467-023-38101-8 (PMC10193302; doi:10.1038/s41467-023-38101-8)
Supplement: Supplementary file 10 — Source Data [file 41467_2023_38101_MOESM10_ESM.xlsx]

## Sheet: Figure 1e
Figure 1
Figure 1e - Flag IP-MS Erf-3xflag 3h PD
Accession	Description	Contaminant	LFC	neg_log10_padj	padj	GeneSymbol
Q01320.2	RecName: Full=DNA topoisomerase 2-alpha; AltName: Full=DNA topoisomerase II, alpha isozyme	0	0.27	0.19	0.87	Top2a
P63260.1	RecName: Full=Actin, cytoplasmic 2; AltName: Full=Gamma-actin; Contains: RecName: Full=Actin, cytoplasmic 2, N-terminally processed	0	-0.21	0.13	0.91	Actg1
P68033.1	RecName: Full=Actin, alpha cardiac muscle 1; AltName: Full=Alpha-cardiac actin; Flags: Precursor	0	-0.18	0.11	0.92	Actc1
Q9JMH9.2	RecName: Full=Unconventional myosin-XVIIIa; AltName: Full=Molecule associated with JAK3 N-terminus; Short=MAJN; AltName: Full=Myosin containing a PDZ domain; AltName: Full=Surfactant protein receptor SP-R210; Short=SP-R210	0	-0.26	0.17	0.89	Myo18a
Q64511.2	RecName: Full=DNA topoisomerase 2-beta; AltName: Full=DNA topoisomerase II, beta isozyme	0	0.41	0.31	0.78	Top2b
Q8VDD5.4	RecName: Full=Myosin-9; AltName: Full=Cellular myosin heavy chain, type A; AltName: Full=Myosin heavy chain 9; AltName: Full=Myosin heavy chain, non-muscle IIa; AltName: Full=Non-muscle myosin heavy chain A; Short=NMMHC-A; AltName: Full=Non-muscle myosin heavy chain IIa; Short=NMMHC II-a; Short=NMMHC-IIA	0	0.36	0.21	0.86	Myh9
Q9JIK5.3	RecName: Full=Nucleolar RNA helicase 2; AltName: Full=DEAD box protein 21; AltName: Full=Gu-alpha; AltName: Full=Nucleolar RNA helicase Gu; AltName: Full=Nucleolar RNA helicase II; AltName: Full=RH II/Gu	0	0.33	0.23	0.84	Ddx21
P16546.4	RecName: Full=Spectrin alpha chain, non-erythrocytic 1; AltName: Full=Alpha-II spectrin; AltName: Full=Fodrin alpha chain	0	-0.08	0.05	0.97	Spna2; Sptan1
Q8BFZ3.1	RecName: Full=Beta-actin-like protein 2; AltName: Full=Kappa-actin	0	-0.25	0.16	0.89	Actbl2
Q569Z6.1	RecName: Full=Thyroid hormone receptor-associated protein 3; AltName: Full=Thyroid hormone receptor-associated protein complex 150 kDa component; Short=Trap150	0	-0.56	0.44	0.7	Thrap3
P20918.3	RecName: Full=Plasminogen; Contains: RecName: Full=Plasmin heavy chain A; Contains: RecName: Full=Activation peptide; Contains: RecName: Full=Angiostatin; Contains: RecName: Full=Plasmin heavy chain A, short form; Contains: RecName: Full=Plasmin light chain B; Flags: Precursor	0	-0.32	0.21	0.85	Plg
A2AKX3.1	RecName: Full=Probable helicase senataxin; AltName: Full=Amyotrophic lateral sclerosis 4 protein homolog; AltName: Full=SEN1 homolog	0	-0.03	0.02	0.98	Setx
Q62261.2	RecName: Full=Spectrin beta chain, non-erythrocytic 1; AltName: Full=Beta-II spectrin; AltName: Full=Embryonic liver fodrin; AltName: Full=Fodrin beta chain	0	-0.15	0.09	0.93	Spnb2; Sptbn1
Q99PV0.2	RecName: Full=Pre-mRNA-processing-splicing factor 8; AltName: Full=Splicing factor Prp8	0	0.84	0.55	0.63	Prpf8
Q8BTI8.3	RecName: Full=Serine/arginine repetitive matrix protein 2	0	0.36	0.23	0.84	Srrm2
Q8K019.2	RecName: Full=Bcl-2-associated transcription factor 1; Short=Btf	0	-0.41	0.26	0.82	Bclaf1
Q6P4T2.1	RecName: Full=U5 small nuclear ribonucleoprotein 200 kDa helicase; AltName: Full=BRR2 homolog; AltName: Full=U5 snRNP-specific 200 kDa protein; Short=U5-200KD	0	0.68	0.43	0.7	Snrnp200
Q7TPV4.2	RecName: Full=Myb-binding protein 1A; AltName: Full=Myb-binding protein of 160 kDa	0	0.7	0.56	0.63	Mybbp1a
Q52KI8.2	RecName: Full=Serine/arginine repetitive matrix protein 1; AltName: Full=Plenty-of-prolines 101	0	-0.3	0.17	0.88	Srrm1
P07724.3	RecName: Full=Serum albumin; Flags: Precursor	0	-0.3	0.19	0.87	Alb
Q61687.3	RecName: Full=Transcriptional regulator ATRX; AltName: Full=ATP-dependent helicase ATRX; AltName: Full=HP1 alpha-interacting protein; AltName: Full=HP1-BP38 protein; AltName: Full=Heterochromatin protein 2; AltName: Full=X-linked nuclear protein	0	-0.34	0.15	0.89	Atrx
Q9R020.2	RecName: Full=Zinc finger Ran-binding domain-containing protein 2; AltName: Full=Zinc finger protein 265; AltName: Full=Zinc finger, splicing	0	-0.54	0.26	0.81	Zranb2
P63017.1	RecName: Full=Heat shock cognate 71 kDa protein; AltName: Full=Heat shock 70 kDa protein 8	0	0.94	0.6	0.61	Hspa8
Q61937.1	RecName: Full=Nucleophosmin; Short=NPM; AltName: Full=Nucleolar phosphoprotein B23; AltName: Full=Nucleolar protein NO38; AltName: Full=Numatrin	0	0.1	0.05	0.96	Npm1
Q62191.1	RecName: Full=E3 ubiquitin-protein ligase TRIM21; AltName: Full=52 kDa Ro protein; AltName: Full=52 kDa ribonucleoprotein autoantigen Ro/SS-A; AltName: Full=Ro(SS-A); AltName: Full=Sjoegren syndrome type A antigen; Short=SS-A; AltName: Full=Tripartite motif-containing protein 21	0	-0.77	0.62	0.6	Trim21
P13020.3	RecName: Full=Gelsolin; AltName: Full=Actin-depolymerizing factor; Short=ADF; AltName: Full=Brevin; Flags: Precursor	0	-0.17	0.1	0.93	Gsn
Q99NB9.1	RecName: Full=Splicing factor 3B subunit 1; AltName: Full=Pre-mRNA-splicing factor SF3b 155 kDa subunit; Short=SF3b155; AltName: Full=Spliceosome-associated protein 155; Short=SAP 155	0	0.33	0.2	0.87	Sf3b1
P09405.2	RecName: Full=Nucleolin; AltName: Full=Protein C23	0	0.22	0.11	0.92	Ncl
P11031.3	RecName: Full=Activated RNA polymerase II transcriptional coactivator p15; AltName: Full=Positive cofactor 4; Short=PC4; AltName: Full=SUB1 homolog; AltName: Full=Single-stranded DNA-binding protein p9; AltName: Full=p14	0	-0.52	0.18	0.88	Sub1
E9PVX6.1	RecName: Full=Proliferation marker protein Ki-67; AltName: Full=Antigen identified by monoclonal antibody Ki-67 homolog; Short=Antigen KI-67 homolog; Short=Antigen Ki67 homolog	0	0.73	0.49	0.67	Mki67
Q9D8E6.3	RecName: Full=60S ribosomal protein L4	0	0.86	0.62	0.6	Rpl4
Q8CJF7.1	RecName: Full=Protein ELYS; AltName: Full=Embryonic large molecule derived from yolk sac; AltName: Full=Protein MEL-28; AltName: Full=Putative AT-hook-containing transcription factor 1	0	1.14	0.56	0.63	Ahctf1
Q9R1C7.1	RecName: Full=Pre-mRNA-processing factor 40 homolog A; AltName: Full=Formin-binding protein 11; Short=FBP-11; AltName: Full=Formin-binding protein 3	0	0.11	0.06	0.96	Prpf40a
Q6PDQ2.1	RecName: Full=Chromodomain-helicase-DNA-binding protein 4; Short=CHD-4	0	0.58	0.26	0.82	Chd4
P27659.3	RecName: Full=60S ribosomal protein L3; AltName: Full=J1 protein	0	0.57	0.42	0.71	Rpl3
G5E870.1	RecName: Full=E3 ubiquitin-protein ligase TRIP12; AltName: Full=HECT-type E3 ubiquitin transferase TRIP12; AltName: Full=Thyroid receptor-interacting protein 12; Short=TR-interacting protein 12; Short=TRIP-12	0	0.19	0.1	0.93	Trip12
Q9ERU9.2	RecName: Full=E3 SUMO-protein ligase RanBP2; AltName: Full=Ran-binding protein 2; Short=RanBP2	0	1.54	0.95	0.49	Ranbp2
Q6PR54.2	RecName: Full=Telomere-associated protein RIF1; AltName: Full=Rap1-interacting factor 1 homolog; Short=mRif1	0	0.69	0.27	0.81	Rif1
P26369.3	RecName: Full=Splicing factor U2AF 65 kDa subunit; AltName: Full=U2 auxiliary factor 65 kDa subunit; AltName: Full=U2 snRNP auxiliary factor large subunit	0	0.33	0.14	0.9	U2af2
Q61656.2	RecName: Full=Probable ATP-dependent RNA helicase DDX5; AltName: Full=DEAD box RNA helicase DEAD1; Short=mDEAD1; AltName: Full=DEAD box protein 5; AltName: Full=RNA helicase p68	0	1.09	0.61	0.6	Ddx5
P25976.1	RecName: Full=Nucleolar transcription factor 1; AltName: Full=Upstream-binding factor 1; Short=UBF-1	0	-0.29	0.14	0.9	Ubtf
Q9D0E1.3	RecName: Full=Heterogeneous nuclear ribonucleoprotein M; Short=hnRNP M	0	1.8	1.3	0.38	Hnrnpm
Q569Z5.2	RecName: Full=Probable ATP-dependent RNA helicase DDX46; AltName: Full=DEAD box protein 46	0	-0.02	0.01	0.99	Ddx46
Q6NV83.3	RecName: Full=U2 snRNP-associated SURP motif-containing protein; AltName: Full=140 kDa Ser/Arg-rich domain protein; AltName: Full=U2-associated protein SR140	0	-0.28	0.13	0.91	U2surp
O88477.1	RecName: Full=Insulin-like growth factor 2 mRNA-binding protein 1; Short=IGF2 mRNA-binding protein 1; Short=IMP-1; AltName: Full=Coding region determinant-binding protein; Short=CRD-BP; AltName: Full=IGF-II mRNA-binding protein 1; AltName: Full=VICKZ family member 1; AltName: Full=Zipcode-binding protein 1; Short=ZBP-1	0	0.83	0.65	0.59	Igf2bp1
P99027.3	RecName: Full=60S acidic ribosomal protein P2	0	0.54	0.35	0.76	Rplp2
P97351.3	RecName: Full=40S ribosomal protein S3a; AltName: Full=Protein TU-11	0	0.9	0.71	0.56	Rps3a; Rps3a1
P47962.3	RecName: Full=60S ribosomal protein L5	0	0.21	0.13	0.91	Rpl5
P12970.2	RecName: Full=60S ribosomal protein L7a; AltName: Full=Surfeit locus protein 3	0	0.59	0.41	0.72	Rpl7a
O08810.1	RecName: Full=116 kDa U5 small nuclear ribonucleoprotein component; AltName: Full=Elongation factor Tu GTP-binding domain-containing protein 2; AltName: Full=U5 snRNP-specific protein, 116 kDa; Short=U5-116 kDa	0	0.68	0.41	0.72	Eftud2
Q9JHJ0.1	RecName: Full=Tropomodulin-3; AltName: Full=Ubiquitous tropomodulin; Short=U-Tmod	0	-0.3	0.19	0.87	Tmod3
Q80WE4.3	RecName: Full=Kinesin-like protein KIF20B; AltName: Full=Kinesin family member 20B; AltName: Full=Kinesin-related motor interacting with PIN1; AltName: Full=M-phase phosphoprotein 1; Short=MPP1	0	-0.22	0.14	0.9	Kif20b
B2RY56.2	RecName: Full=RNA-binding protein 25; AltName: Full=RNA-binding motif protein 25	0	0.16	0.08	0.94	Rbm25
P01631.1	RecName: Full=Ig kappa chain V-II region 26-10	0	-0.67	0.5	0.67	Igkv1-117
Q9CQU1.1	RecName: Full=Microfibrillar-associated protein 1	0	-0.05	0.02	0.98	Mfap1a; Mfap1b
P47911.3	RecName: Full=60S ribosomal protein L6; AltName: Full=TAX-responsive enhancer element-binding protein 107; Short=TAXREB107	0	0.49	0.35	0.76	Rpl6
P68040.3	RecName: Full=Receptor of activated protein C kinase 1; AltName: Full=12-3; AltName: Full=Guanine nucleotide-binding protein subunit beta-2-like 1; AltName: Full=Receptor for activated C kinase; AltName: Full=Receptor of activated protein kinase C 1; AltName: Full=p205; Contains: RecName: Full=Receptor of activated protein C kinase 1, N-terminally processed; AltName: Full=Guanine nucleotide-bindi…	0	1.11	0.86	0.52	Gnb2l1; Rack1
Q9CY58.2	RecName: Full=Plasminogen activator inhibitor 1 RNA-binding protein; AltName: Full=PAI1 RNA-binding protein 1; Short=PAI-RBP1; AltName: Full=SERPINE1 mRNA-binding protein 1	0	0.43	0.25	0.82	Serbp1
Q9WTI7.2	RecName: Full=Unconventional myosin-Ic; AltName: Full=Myosin I beta; Short=MMI-beta; Short=MMIb	0	0.33	0.23	0.84	Myo1c
Q04750.2	RecName: Full=DNA topoisomerase 1; AltName: Full=DNA topoisomerase I	0	0.54	0.42	0.71	Top1
Q8BSQ9.4	RecName: Full=Protein polybromo-1; AltName: Full=BRG1-associated factor 180; Short=BAF180	0	0.21	0.14	0.9	Pbrm1
P70459.1	RecName: Full=ETS domain-containing transcription factor ERF	0	9.52	2.26	0.16	Erf
Q9JKF1.2	RecName: Full=Ras GTPase-activating-like protein IQGAP1	0	0.7	0.36	0.76	Iqgap1
P62908.1	RecName: Full=40S ribosomal protein S3	0	0.96	0.79	0.55	Rps3
Q8K4Z5.1	RecName: Full=Splicing factor 3A subunit 1; AltName: Full=SF3a120	0	0.28	0.17	0.88	Sf3a1
Q9Z315.1	RecName: Full=U4/U6.U5 tri-snRNP-associated protein 1; AltName: Full=Hypoxia-associated factor; AltName: Full=Squamous cell carcinoma antigen recognized by T-cells 1; Short=SART-1; Short=mSART-1	0	0.57	0.36	0.76	Sart1
Q9Z0U1.2	RecName: Full=Tight junction protein ZO-2; AltName: Full=Tight junction protein 2; AltName: Full=Zona occludens protein 2; AltName: Full=Zonula occludens protein 2	0	0.17	0.08	0.94	Tjp2
Q3UEB3.2	RecName: Full=Poly(U)-binding-splicing factor PUF60; AltName: Full=60 kDa poly(U)-binding-splicing factor	0	0.42	0.3	0.79	Puf60
P14148.2	RecName: Full=60S ribosomal protein L7	0	0.55	0.41	0.72	Rpl7
Q91YR7.1	RecName: Full=Pre-mRNA-processing factor 6; AltName: Full=PRP6 homolog; AltName: Full=U5 snRNP-associated 102 kDa protein; Short=U5-102 kDa protein	0	0.25	0.15	0.9	Prpf6
Q920B9.2	RecName: Full=FACT complex subunit SPT16; AltName: Full=Chromatin-specific transcription elongation factor 140 kDa subunit; AltName: Full=FACT 140 kDa subunit; AltName: Full=FACTp140; AltName: Full=Facilitates chromatin transcription complex subunit SPT16	0	0.4	0.17	0.89	Supt16; Supt16h
P60122.1	RecName: Full=RuvB-like 1; AltName: Full=49 kDa TATA box-binding protein-interacting protein; Short=49 kDa TBP-interacting protein; AltName: Full=DNA helicase p50; AltName: Full=Pontin 52; AltName: Full=TIP49a	0	0.94	0.77	0.55	Ruvbl1
Q91ZW3.1	RecName: Full=SWI/SNF-related matrix-associated actin-dependent regulator of chromatin subfamily A member 5; AltName: Full=Sucrose nonfermenting protein 2 homolog; Short=mSnf2h	0	1.57	1.15	0.43	Smarca5
Q921M3.1	RecName: Full=Splicing factor 3B subunit 3; AltName: Full=Pre-mRNA-splicing factor SF3b 130 kDa subunit; Short=SF3b130; AltName: Full=Spliceosome-associated protein 130; Short=SAP 130	0	0.67	0.38	0.74	Sf3b3
P97496.2	RecName: Full=SWI/SNF complex subunit SMARCC1; AltName: Full=BRG1-associated factor 155; AltName: Full=SWI/SNF complex 155 kDa subunit; AltName: Full=SWI/SNF-related matrix-associated actin-dependent regulator of chromatin subfamily C member 1; AltName: Full=SWI3-related protein; Short=BAF155	0	-0.19	0.11	0.92	Smarcc1
Q8K2F0.2	RecName: Full=Bromodomain-containing protein 3; AltName: Full=Bromodomain-containing FSH-like protein FSRG2	0	-0.22	0.09	0.93	Brd3
P62702.2	RecName: Full=40S ribosomal protein S4, X isoform	0	0.86	0.7	0.57	Rps4x
Q9JIX8.3	RecName: Full=Apoptotic chromatin condensation inducer in the nucleus; Short=Acinus	0	0.66	0.36	0.76	Acin1
Q61879.2	RecName: Full=Myosin-10; AltName: Full=Cellular myosin heavy chain, type B; AltName: Full=Myosin heavy chain 10; AltName: Full=Myosin heavy chain, non-muscle IIb; AltName: Full=Non-muscle myosin heavy chain B; Short=NMMHC-B; AltName: Full=Non-muscle myosin heavy chain IIb; Short=NMMHC II-b; Short=NMMHC-IIB	0	0.78	0.47	0.68	Myh10
Q9Z2X1.3	RecName: Full=Heterogeneous nuclear ribonucleoprotein F; Short=hnRNP F; Contains: RecName: Full=Heterogeneous nuclear ribonucleoprotein F, N-terminally processed	0	2.49	2.07	0.19	Hnrnpf
Q62093.4	RecName: Full=Serine/arginine-rich splicing factor 2; AltName: Full=Protein PR264; AltName: Full=Putative myelin regulatory factor 1; Short=MRF-1; AltName: Full=Splicing component, 35 kDa; AltName: Full=Splicing factor SC35; Short=SC-35; AltName: Full=Splicing factor, arginine/serine-rich 2	0	-0.16	0.06	0.96	Srsf2
Q8JZX4.1	RecName: Full=Splicing factor 45; AltName: Full=45 kDa-splicing factor; AltName: Full=RNA-binding motif protein 17	0	-0.32	0.15	0.89	Rbm17
Q921I1.1	RecName: Full=Serotransferrin; Short=Transferrin; AltName: Full=Beta-1 metal-binding globulin; AltName: Full=Siderophilin; Flags: Precursor	0	-0.28	0.18	0.87	Trf
Q3TKT4.1	RecName: Full=Transcription activator BRG1; AltName: Full=ATP-dependent helicase SMARCA4; AltName: Full=BRG1-associated factor 190A; Short=BAF190A; AltName: Full=Protein brahma homolog 1; AltName: Full=SNF2-beta; AltName: Full=SWI/SNF-related matrix-associated actin-dependent regulator of chromatin subfamily A member 4	0	-0.27	0.17	0.88	Smarca4
Q501J6.1	RecName: Full=Probable ATP-dependent RNA helicase DDX17; AltName: Full=DEAD box protein 17	0	1.53	0.85	0.52	Ddx17
P29341.2	RecName: Full=Polyadenylate-binding protein 1; Short=PABP-1; Short=Poly(A)-binding protein 1	0	0.87	0.65	0.59	Pabpc1
Q3URQ0.1	RecName: Full=Testis-expressed sequence 10 protein	0	1.34	0.85	0.52	Tex10
Q8K310.1	RecName: Full=Matrin-3	0	1.73	0.99	0.48	Matr3
Q91VJ4.1	RecName: Full=Serine/threonine-protein kinase 38; AltName: Full=NDR1 protein kinase; AltName: Full=Nuclear Dbf2-related kinase 1	0	-0.09	0.04	0.97	Stk38
P99024.1	RecName: Full=Tubulin beta-5 chain	0	2.37	1.65	0.27	Tubb5
P11103.3	RecName: Full=Poly [ADP-ribose] polymerase 1; Short=PARP-1; AltName: Full=ADP-ribosyltransferase diphtheria toxin-like 1; Short=ARTD1; AltName: Full=NAD(+) ADP-ribosyltransferase 1; Short=ADPRT 1; AltName: Full=Poly[ADP-ribose] synthase 1; Short=msPARP	0	1.08	0.84	0.52	Parp1
Q6PDM2.3	RecName: Full=Serine/arginine-rich splicing factor 1; AltName: Full=ASF/SF2; AltName: Full=Pre-mRNA-splicing factor SRp30a; AltName: Full=Splicing factor, arginine/serine-rich 1	0	0.82	0.49	0.67	Srsf1; LOC102641923
Q62167.3	RecName: Full=ATP-dependent RNA helicase DDX3X; AltName: Full=D1Pas1-related sequence 2; AltName: Full=DEAD box RNA helicase DEAD3; Short=mDEAD3; AltName: Full=DEAD box protein 3, X-chromosomal; AltName: Full=Embryonic RNA helicase	0	1.36	0.75	0.55	Ddx3x
P14873.2	RecName: Full=Microtubule-associated protein 1B; Short=MAP-1B; AltName: Full=MAP1(X); AltName: Full=MAP1.2; Contains: RecName: Full=MAP1B heavy chain; Contains: RecName: Full=MAP1 light chain LC1	0	1.78	1.44	0.33	Map1b; Mtap1b
P53026.3	RecName: Full=60S ribosomal protein L10a; AltName: Full=CSA-19; AltName: Full=Neural precursor cell expressed developmentally down-regulated protein 6; Short=NEDD-6	0	0.57	0.41	0.72	Rpl10a
Q6ZQ08.2	RecName: Full=CCR4-NOT transcription complex subunit 1; AltName: Full=CCR4-associated factor 1	0	-0.21	0.04	0.97	Cnot1
Q60737.2	RecName: Full=Casein kinase II subunit alpha; Short=CK II alpha	0	-0.59	0.06	0.95	Csnk2a1
Q9Z1X4.2	RecName: Full=Interleukin enhancer-binding factor 3	0	1.35	1.09	0.45	Ilf3
O08784.1	RecName: Full=Treacle protein; AltName: Full=Treacher Collins syndrome protein homolog	0	-0.31	0.14	0.9	Tcof1
O70133.2	RecName: Full=ATP-dependent RNA helicase A; Short=RHA; AltName: Full=DEAH box protein 9; Short=mHEL-5; AltName: Full=Nuclear DNA helicase II; Short=NDH II	0	1.75	1.28	0.39	Dhx9
P14869.3	RecName: Full=60S acidic ribosomal protein P0; AltName: Full=60S ribosomal protein L10E	0	0.85	0.63	0.6	Rplp0
P68372.1	RecName: Full=Tubulin beta-4B chain; AltName: Full=Tubulin beta-2C chain	0	2.39	1.79	0.25	Tubb4b
Q9CZM2.4	RecName: Full=60S ribosomal protein L15	0	0.61	0.45	0.7	Rpl15
P50580.3	RecName: Full=Proliferation-associated protein 2G4; AltName: Full=IRES-specific cellular trans-acting factor 45 kDa; Short=ITAF45; AltName: Full=Mpp1; AltName: Full=Proliferation-associated protein 1; AltName: Full=Protein p38-2G4	0	0.61	0.35	0.76	Pa2g4
E9PVA8.1	RecName: Full=eIF-2-alpha kinase activator GCN1; AltName: Full=GCN1 eIF-2-alpha kinase activator homolog; AltName: Full=GCN1-like protein 1; AltName: Full=General control of amino-acid synthesis 1-like protein 1; AltName: Full=Translational activator GCN1	0	0.06	0.01	0.99	Gcn1l1
Q61838.3	RecName: Full=Pregnancy zone protein; AltName: Full=Alpha-2-macroglobulin; Short=Alpha-2-M; Contains: RecName: Full=Alpha-2-macroglobulin 165 kDa subunit; Contains: RecName: Full=Alpha-2-macroglobulin 35 kDa subunit; Flags: Precursor	0	-0.23	0.14	0.9	Pzp
P39447.2	RecName: Full=Tight junction protein ZO-1; AltName: Full=Tight junction protein 1; AltName: Full=Zona occludens protein 1; AltName: Full=Zonula occludens protein 1	0	0.37	0.21	0.86	Tjp1
P35601.2	RecName: Full=Replication factor C subunit 1; AltName: Full=A1-P145; AltName: Full=Activator 1 140 kDa subunit; Short=A1 140 kDa subunit; AltName: Full=Activator 1 large subunit; AltName: Full=Activator 1 subunit 1; AltName: Full=Differentiation-specific element-binding protein; AltName: Full=ISRE-binding protein; AltName: Full=Replication factor C 140 kDa subunit; Short=RF-C 140 kDa subunit; Sho…	0	0.91	0.43	0.71	Rfc1
Q99ME9.3	RecName: Full=Nucleolar GTP-binding protein 1; AltName: Full=Chronic renal failure gene protein; AltName: Full=GTP-binding protein NGB	0	0.71	0.57	0.62	Gtpbp4
P62751.1	RecName: Full=60S ribosomal protein L23a	0	0.25	0.15	0.89	Rpl23a
P25444.3	RecName: Full=40S ribosomal protein S2; AltName: Full=40S ribosomal protein S4; AltName: Full=Protein LLRep3	0	0.95	0.79	0.55	Rps2; Rps2-ps13
A2APB8.1	RecName: Full=Targeting protein for Xklp2	0	0.16	0.08	0.94	Tpx2
Q6ZQ58.3	RecName: Full=La-related protein 1; AltName: Full=La ribonucleoprotein domain family member 1	0	0.58	0.46	0.69	Larp1
P97868.5	RecName: Full=E3 ubiquitin-protein ligase RBBP6; AltName: Full=Proliferation potential-related protein; AltName: Full=Protein P2P-R; AltName: Full=RING-type E3 ubiquitin transferase RBBP6; AltName: Full=Retinoblastoma-binding protein 6; AltName: Full=p53-associated cellular protein of testis	0	0.57	0.27	0.81	Rbbp6
Q9WTM5.3	RecName: Full=RuvB-like 2; AltName: Full=p47 protein	0	0.97	0.77	0.55	Ruvbl2
Q8VH51.2	RecName: Full=RNA-binding protein 39; AltName: Full=Coactivator of activating protein 1 and estrogen receptors; Short=Coactivator of AP-1 and ERs; AltName: Full=RNA-binding motif protein 39; AltName: Full=RNA-binding region-containing protein 2; AltName: Full=Transcription coactivator CAPER	0	1.02	0.76	0.55	Rbm39
Q9CPR4.3	RecName: Full=60S ribosomal protein L17	0	0.32	0.22	0.85	Rpl17
Q8C5N3.1	RecName: Full=Pre-mRNA-splicing factor CWC22 homolog; AltName: Full=Nucampholin homolog	0	-0.29	0.13	0.9	Cwc22
P62204.2	RecName: Full=Calmodulin; Short=CaM	0	0.37	0.19	0.87	Calm3; Calm1; Calm2
Q80X82.1	RecName: Full=Symplekin	0	0.78	0.31	0.78	Sympk
Q6RT24.1	RecName: Full=Centromere-associated protein E; AltName: Full=Centromere protein E; Short=CENP-E; AltName: Full=Kinesin superfamily protein 10; Short=KIF10; AltName: Full=Motor domain of KIF10; Flags: Precursor	0	2.16	0.69	0.57	Cenpe
Q9Z204.1	RecName: Full=Heterogeneous nuclear ribonucleoproteins C1/C2; Short=hnRNP C1/C2	0	0.94	0.78	0.55	Hnrnpc
O35286.2	RecName: Full=Pre-mRNA-splicing factor ATP-dependent RNA helicase DHX15; AltName: Full=DEAH box protein 15	0	1.02	0.69	0.57	Dhx15
Q62095.2	RecName: Full=ATP-dependent RNA helicase DDX3Y; AltName: Full=D1Pas1-related sequence 1; AltName: Full=DEAD box protein 3, Y-chromosomal; AltName: Full=DEAD-box RNA helicase DEAD2; Short=mDEAD2	0	1.33	0.75	0.55	Ddx3y
P68369.1	RecName: Full=Tubulin alpha-1A chain; AltName: Full=Alpha-tubulin 1; AltName: Full=Alpha-tubulin isotype M-alpha-1; AltName: Full=Tubulin alpha-1 chain; Contains: RecName: Full=Detyrosinated tubulin alpha-1A chain	0	2.03	1.89	0.24	Tuba1a
Q9D883.4	RecName: Full=Splicing factor U2AF 35 kDa subunit; AltName: Full=U2 auxiliary factor 35 kDa subunit; AltName: Full=U2 snRNP auxiliary factor small subunit	0	0.92	0.38	0.74	U2af1
Q8R081.2	RecName: Full=Heterogeneous nuclear ribonucleoprotein L; Short=hnRNP L	0	0.69	0.36	0.76	Hnrnpl
Q0P678.1	RecName: Full=Zinc finger CCCH domain-containing protein 18; AltName: Full=Nuclear protein NHN1	0	1.13	0.83	0.53	Zc3h18
P35979.2	RecName: Full=60S ribosomal protein L12	0	0.78	0.49	0.67	Rpl12
Q6DFW4.1	RecName: Full=Nucleolar protein 58; AltName: Full=MSSP; AltName: Full=Nucleolar protein 5; AltName: Full=SIK-similar protein	0	1.15	0.9	0.52	Nop58
Q9D6Z1.2	RecName: Full=Nucleolar protein 56; AltName: Full=Nucleolar protein 5A	0	1.06	0.89	0.52	Nop56
Q8VEK3.1	RecName: Full=Heterogeneous nuclear ribonucleoprotein U; Short=hnRNP U; AltName: Full=Scaffold attachment factor A; Short=SAF-A	0	1.24	0.74	0.55	Hnrnpu
Q7JJ13.1	RecName: Full=Bromodomain-containing protein 2; AltName: Full=Female sterile homeotic-related protein 1; AltName: Full=Fsrg-1; AltName: Full=Protein RING3	0	-0.31	0.15	0.89	Brd2
P68373.1	RecName: Full=Tubulin alpha-1C chain; AltName: Full=Alpha-tubulin 6; AltName: Full=Alpha-tubulin isotype M-alpha-6; AltName: Full=Tubulin alpha-6 chain; Contains: RecName: Full=Detyrosinated tubulin alpha-1C chain	0	2.04	1.89	0.24	Tuba1c
Q9CWF2.1	RecName: Full=Tubulin beta-2B chain	0	2.36	1.88	0.24	Tubb2b
A2BE28.1	RecName: Full=Ribosomal biogenesis protein LAS1L; AltName: Full=Protein LAS1 homolog	0	0.99	0.61	0.6	Las1l
Q587J6.1	RecName: Full=LINE-1 type transposase domain-containing protein 1; AltName: Full=ES cell-associated protein 11	0	0.73	0.52	0.65	L1td1
Q9QX47.2	RecName: Full=Protein SON; AltName: Full=Negative regulatory element-binding protein; Short=NRE-binding protein	0	2.08	1.66	0.27	Son
Q9CZU3.1	RecName: Full=Superkiller viralicidic activity 2-like 2; AltName: Full=ATP-dependent helicase SKIV2L2; AltName: Full=TRAMP-like complex helicase	0	2.07	1.59	0.28	Skiv2l2
P62830.1	RecName: Full=60S ribosomal protein L23	0	0.25	0.16	0.89	Rpl23; LOC100044627; LOC100862455
P01027.3	RecName: Full=Complement C3; AltName: Full=HSE-MSF; Contains: RecName: Full=Complement C3 beta chain; Contains: RecName: Full=C3-beta-c; Short=C3bc; Contains: RecName: Full=Complement C3 alpha chain; Contains: RecName: Full=C3a anaphylatoxin; Contains: RecName: Full=Acylation stimulating protein; Short=ASP; AltName: Full=C3adesArg; Contains: RecName: Full=Complement C3b alpha' chain; Contains: Re…	0	-0.3	0.19	0.87	C3
Q8CGZ0.1	RecName: Full=Calcium homeostasis endoplasmic reticulum protein; AltName: Full=SR-related CTD-associated factor 6	0	0.12	0.05	0.97	Cherp
P11679.4	RecName: Full=Keratin, type II cytoskeletal 8; AltName: Full=Cytokeratin endo A; AltName: Full=Cytokeratin-8; Short=CK-8; AltName: Full=Keratin-8; Short=K8; AltName: Full=Type-II keratin Kb8	0	0.7	0.56	0.63	Krt8
P58871.2	RecName: Full=182 kDa tankyrase-1-binding protein	0	0.48	0.07	0.95	Tnks1bp1
Q6PFD9.2	RecName: Full=Nuclear pore complex protein Nup98-Nup96; Contains: RecName: Full=Nuclear pore complex protein Nup98; AltName: Full=98 kDa nucleoporin; AltName: Full=Nucleoporin Nup98; Short=Nup98; Contains: RecName: Full=Nuclear pore complex protein Nup96; AltName: Full=96 kDa nucleoporin; AltName: Full=Nucleoporin Nup96; Short=Nup96; Flags: Precursor	0	1.59	0.73	0.55	Nup98
Q99LH1.2	RecName: Full=Nucleolar GTP-binding protein 2	0	0.77	0.58	0.62	Gnl2
Q08288.2	RecName: Full=Cell growth-regulating nucleolar protein; AltName: Full=Protein expressed in male leptotene and zygotene spermatocytes 264; Short=MLZ-264	0	-0.13	0.08	0.94	Lyar
Q6ZWV3.3	RecName: Full=60S ribosomal protein L10; AltName: Full=Protein QM homolog	0	1.21	0.94	0.5	Rpl10; Rpl10-ps1
P47963.3	RecName: Full=60S ribosomal protein L13; AltName: Full=A52	0	0.25	0.16	0.89	Rpl13
P62960.3	RecName: Full=Nuclease-sensitive element-binding protein 1; AltName: Full=CCAAT-binding transcription factor I subunit A; Short=CBF-A; AltName: Full=DNA-binding protein B; Short=DBPB; AltName: Full=Enhancer factor I subunit A; Short=EFI-A; AltName: Full=Y-box transcription factor; AltName: Full=Y-box-binding protein 1; Short=YB-1	0	0.95	0.73	0.55	Ybx1
P35980.3	RecName: Full=60S ribosomal protein L18	0	0.79	0.61	0.61	Rpl18
Q9JJ28.1	RecName: Full=Protein flightless-1 homolog	0	0.22	0.14	0.9	Flii
Q9EPU4.1	RecName: Full=Cleavage and polyadenylation specificity factor subunit 1; AltName: Full=Cleavage and polyadenylation specificity factor 160 kDa subunit; Short=CPSF 160 kDa subunit	0	0.96	0.4	0.72	Cpsf1
O35737.3	RecName: Full=Heterogeneous nuclear ribonucleoprotein H; Short=hnRNP H; Contains: RecName: Full=Heterogeneous nuclear ribonucleoprotein H, N-terminally processed	0	3	2.15	0.18	Hnrnph1
Q7TNC4.1	RecName: Full=Putative RNA-binding protein Luc7-like 2; AltName: Full=CGI-74 homolog	0	-0.16	0.07	0.94	Luc7l2
P62082.1	RecName: Full=40S ribosomal protein S7	0	0.62	0.46	0.69	Rps7
Q5SUF2.1	RecName: Full=Luc7-like protein 3; AltName: Full=Cisplatin resistance-associated-overexpressed protein	0	0.08	0.04	0.97	Luc7l3
Q8K363.1	RecName: Full=ATP-dependent RNA helicase DDX18; AltName: Full=DEAD box protein 18	0	0.84	0.6	0.61	Ddx18
Q8BK67.1	RecName: Full=Protein RCC2	0	0.21	0.04	0.97	Rcc2
Q3UMU9.1	RecName: Full=Hepatoma-derived growth factor-related protein 2; Short=HRP-2	0	-0.37	0.17	0.89	Hdgfrp2
P35550.2	RecName: Full=rRNA 2'-O-methyltransferase fibrillarin; AltName: Full=Histone-glutamine methyltransferase; AltName: Full=Nucleolar protein 1	0	0.97	0.81	0.54	LOC100044829; Fbl; LOC102643269
Q8C006.2	RecName: Full=Tripartite motif-containing protein 35; AltName: Full=Hemopoietic lineage switch protein 5; AltName: Full=Macrophage-derived apoptosis-inducing RBCC protein; Short=Protein MAIR; AltName: Full=Protein Nc8	0	-0.49	0.36	0.76	Trim35
Q7TMK9.2	RecName: Full=Heterogeneous nuclear ribonucleoprotein Q; Short=hnRNP Q; AltName: Full=Glycine- and tyrosine-rich RNA-binding protein; Short=GRY-RBP; AltName: Full=NS1-associated protein 1; AltName: Full=Synaptotagmin-binding, cytoplasmic RNA-interacting protein; AltName: Full=pp68	0	0.82	0.64	0.59	Syncrip
Q3UZ39.2	RecName: Full=Leucine-rich repeat flightless-interacting protein 1; Short=LRR FLII-interacting protein 1; AltName: Full=FLI-LRR-associated protein 1; Short=Flap-1; AltName: Full=H186 FLAP	0	-0.26	0.15	0.89	Lrrfip1
P14131.4	RecName: Full=40S ribosomal protein S16	0	1.04	0.84	0.53	Rps16-ps2; Rps16
Q3U1J4.2	RecName: Full=DNA damage-binding protein 1; AltName: Full=DDB p127 subunit; AltName: Full=Damage-specific DNA-binding protein 1; AltName: Full=UV-damaged DNA-binding factor	0	-0.91	0.25	0.82	Ddb1
P62242.2	RecName: Full=40S ribosomal protein S8	0	0.68	0.48	0.68	Rps8; Gm15501
Q61464.2	RecName: Full=Zinc finger protein 638; AltName: Full=Nuclear protein 220; AltName: Full=Zinc finger matrin-like protein	0	1.04	0.64	0.6	Zfml; Zfp638
P62754.1	RecName: Full=40S ribosomal protein S6; AltName: Full=Phosphoprotein NP33	0	0.59	0.44	0.7	Rps6-ps4; Rps6; LOC105244208
Q62376.2	RecName: Full=U1 small nuclear ribonucleoprotein 70 kDa; Short=U1 snRNP 70 kDa; Short=U1-70K; Short=snRNP70	0	0.15	0.07	0.95	Snrnp70
P23116.5	RecName: Full=Eukaryotic translation initiation factor 3 subunit A; Short=eIF3a; AltName: Full=Centrosomin; AltName: Full=Eukaryotic translation initiation factor 3 subunit 10; AltName: Full=eIF-3-theta; AltName: Full=eIF3 p167; AltName: Full=eIF3 p180; AltName: Full=eIF3 p185; AltName: Full=p162	0	0.23	0.12	0.91	Eif3a
Q4VBE8.1	RecName: Full=WD repeat-containing protein 18	0	0.73	0.55	0.64	Wdr18
P46460.2	RecName: Full=Vesicle-fusing ATPase; AltName: Full=N-ethylmaleimide-sensitive fusion protein; Short=NEM-sensitive fusion protein; AltName: Full=Suppressor of K(+) transport growth defect 2; Short=Protein SKD2; AltName: Full=Vesicular-fusion protein NSF	0	-0.42	0.12	0.91	Nsf
P68368.1	RecName: Full=Tubulin alpha-4A chain; AltName: Full=Alpha-tubulin 4; AltName: Full=Alpha-tubulin isotype M-alpha-4; AltName: Full=Tubulin alpha-4 chain	0	2.1	1.98	0.22	Tuba4a
Q5XG71.2	RecName: Full=Small subunit processome component 20 homolog; AltName: Full=Down-regulated in metastasis protein	0	0.89	0.7	0.57	Utp20
P14206.4	RecName: Full=40S ribosomal protein SA; AltName: Full=37 kDa laminin receptor precursor; Short=37LRP; AltName: Full=37 kDa oncofetal antigen; AltName: Full=37/67 kDa laminin receptor; Short=LRP/LR; AltName: Full=67 kDa laminin receptor; Short=67LR; AltName: Full=Laminin receptor 1; Short=LamR; AltName: Full=Laminin-binding protein precursor p40; Short=LBP/p40; AltName: Full=OFA/iLRP	0	1.27	0.96	0.49	Rpsa; LOC100045332; LOC100505031; LOC102642689
P84099.1	RecName: Full=60S ribosomal protein L19	0	1.24	0.94	0.5	Rpl19; Rpl19-ps11
P10126.3	RecName: Full=Elongation factor 1-alpha 1; Short=EF-1-alpha-1; AltName: Full=Elongation factor Tu; Short=EF-Tu; AltName: Full=Eukaryotic elongation factor 1 A-1; Short=eEF1A-1	0	-0.2	0.11	0.92	Eef1a1; LOC101056619
P84089.1	RecName: Full=Enhancer of rudimentary homolog; Short=Mer	0	0.04	0.02	0.98	Erh
P61358.2	RecName: Full=60S ribosomal protein L27	0	0.77	0.51	0.66	Rpl27
Q8CI11.2	RecName: Full=Guanine nucleotide-binding protein-like 3; AltName: Full=Nucleolar GTP-binding protein 3; AltName: Full=Nucleostemin	0	0.45	0.34	0.77	Gnl3
Q9CZX8.3	RecName: Full=40S ribosomal protein S19	0	0.6	0.41	0.72	Rps19
P61979.1	RecName: Full=Heterogeneous nuclear ribonucleoprotein K; Short=hnRNP K	0	0.31	0.16	0.89	Hnrnpk
Q8K4P0.1	RecName: Full=pre-mRNA 3' end processing protein WDR33; AltName: Full=WD repeat-containing protein 33; AltName: Full=WD repeat-containing protein WDC146	0	0.93	0.41	0.72	Wdr33
P62889.2	RecName: Full=60S ribosomal protein L30	0	1.23	0.78	0.55	Rpl30; Rpl30-ps8; Gm12191
O09106.1	RecName: Full=Histone deacetylase 1; Short=HD1	0	1.18	0.68	0.58	Hdac1
Q3UXZ9.2	RecName: Full=Lysine-specific demethylase 5A; AltName: Full=Histone demethylase JARID1A; AltName: Full=Jumonji/ARID domain-containing protein 1A; AltName: Full=Retinoblastoma-binding protein 2; Short=RBBP-2	0	1.19	0.71	0.57	Kdm5a
P63325.1	RecName: Full=40S ribosomal protein S10	0	0.29	0.18	0.87	Rps10
P60335.1	RecName: Full=Poly(rC)-binding protein 1; AltName: Full=Alpha-CP1; AltName: Full=Heterogeneous nuclear ribonucleoprotein E1; Short=hnRNP E1	0	0.29	0.15	0.89	Pcbp1
Q69ZR9.2	RecName: Full=Protein TASOR; AltName: Full=Transgene activation suppressor protein	0	1.82	0.81	0.54	D14Abb1e; Fam208a
P62270.3	RecName: Full=40S ribosomal protein S18; AltName: Full=Ke-3; Short=Ke3	0	0.71	0.55	0.63	Rps18
Q9DBR0.1	RecName: Full=A-kinase anchor protein 8; Short=AKAP-8; AltName: Full=A-kinase anchor protein 95 kDa; Short=AKAP 95	0	4.11	2.8	0.08	Akap8
P63276.2	RecName: Full=40S ribosomal protein S17	0	1.13	0.86	0.52	Rps17
Q922U1.1	RecName: Full=U4/U6 small nuclear ribonucleoprotein Prp3; AltName: Full=Pre-mRNA-splicing factor 3	0	0.07	0.04	0.97	Prpf3
Q9ESX5.4	RecName: Full=H/ACA ribonucleoprotein complex subunit 4; AltName: Full=Dyskerin; AltName: Full=Nopp140-associated protein of 57 kDa; AltName: Full=Nucleolar protein NAP57; AltName: Full=Nucleolar protein family A member 4; AltName: Full=snoRNP protein DKC1	0	0.85	0.65	0.59	Dkc1
Q8BX22.2	RecName: Full=Sal-like protein 4; AltName: Full=Zinc finger protein SALL4	0	1.72	0.96	0.49	Sall4
P84104.1	RecName: Full=Serine/arginine-rich splicing factor 3; AltName: Full=Pre-mRNA-splicing factor SRP20; AltName: Full=Protein X16; AltName: Full=Splicing factor, arginine/serine-rich 3	0	0.74	0.42	0.71	Srsf3
Q9DAW6.1	RecName: Full=U4/U6 small nuclear ribonucleoprotein Prp4; AltName: Full=U4/U6 snRNP 60 kDa protein; AltName: Full=WD splicing factor Prp4	0	0.57	0.4	0.72	Prpf4
Q922F4.1	RecName: Full=Tubulin beta-6 chain	0	2.61	2.03	0.2	Tubb6
Q9DA19.2	RecName: Full=Corepressor interacting with RBPJ 1; AltName: Full=CBF1-interacting corepressor	0	0.03	0.02	0.99	Cir1
Q9ESU6.2	RecName: Full=Bromodomain-containing protein 4; AltName: Full=Mitotic chromosome-associated protein; Short=MCAP	0	-0.27	0.11	0.92	Brd4
O35218.1	RecName: Full=Cleavage and polyadenylation specificity factor subunit 2; AltName: Full=Cleavage and polyadenylation specificity factor 100 kDa subunit; Short=CPSF 100 kDa subunit	0	0.64	0.31	0.78	Cpsf2
Q8BRT1.1	RecName: Full=CLIP-associating protein 2; AltName: Full=Cytoplasmic linker-associated protein 2	0	0.32	0.09	0.93	Clasp2
Q6Y7W8.2	RecName: Full=PERQ amino acid-rich with GYF domain-containing protein 2; AltName: Full=GRB10-interacting GYF protein 2; AltName: Full=Trinucleotide repeat-containing gene 15 protein	0	1.1	0.67	0.58	Gigyf2
Q8BMD7.2	RecName: Full=MORC family CW-type zinc finger protein 4; AltName: Full=Zinc finger CW-type coiled-coil domain protein 2	0	0.87	0.44	0.7	Morc4
Q6ZWN5.3	RecName: Full=40S ribosomal protein S9	0	1.33	1.11	0.44	Rps9
Q6P9P6.1	RecName: Full=Kinesin-like protein KIF11; AltName: Full=Kinesin-related motor protein Eg5	0	-0.85	0.25	0.82	Kif11
Q9Z1N2.2	RecName: Full=Origin recognition complex subunit 1	0	1.17	0.79	0.55	Orc1
Q61136.3	RecName: Full=Serine/threonine-protein kinase PRP4 homolog; AltName: Full=PRP4 pre-mRNA-processing factor 4 homolog; AltName: Full=Pre-mRNA protein kinase	0	0.53	0.4	0.73	Prpf4b
Q3UJB9.2	RecName: Full=Enhancer of mRNA-decapping protein 4	0	0.31	0.07	0.95	Edc4
P24788.2	RecName: Full=Cyclin-dependent kinase 11B; AltName: Full=Cell division cycle 2-like protein kinase 1; AltName: Full=Cell division protein kinase 11; AltName: Full=Cyclin-dependent kinase 11; AltName: Full=Galactosyltransferase-associated protein kinase p58/GTA; AltName: Full=PITSLRE serine/threonine-protein kinase CDC2L1	0	-0.13	0.04	0.97	Cdk11b
Q9DBD5.2	RecName: Full=Proline-, glutamic acid- and leucine-rich protein 1; AltName: Full=Modulator of non-genomic activity of estrogen receptor	0	1.01	0.74	0.55	Pelp1
P49312.2	RecName: Full=Heterogeneous nuclear ribonucleoprotein A1; Short=hnRNP A1; AltName: Full=HDP-1; AltName: Full=Helix-destabilizing protein; AltName: Full=Single-strand-binding protein; AltName: Full=Topoisomerase-inhibitor suppressed; AltName: Full=hnRNP core protein A1; Contains: RecName: Full=Heterogeneous nuclear ribonucleoprotein A1, N-terminally processed	0	-0.07	0.03	0.98	Hnrnpa1
P13864.5	RecName: Full=DNA (cytosine-5)-methyltransferase 1; Short=Dnmt1; Short=Met-1; AltName: Full=DNA methyltransferase MmuI; Short=DNA MTase MmuI; Short=M.MmuI; AltName: Full=MCMT	0	1.31	0.55	0.63	Dnmt1
Q62318.3	RecName: Full=Transcription intermediary factor 1-beta; Short=TIF1-beta; AltName: Full=E3 SUMO-protein ligase TRIM28; AltName: Full=KRAB-A-interacting protein; AltName: Full=KRIP-1; AltName: Full=Tripartite motif-containing protein 28	0	0.99	0.58	0.62	Trim28
P32067.1	RecName: Full=Lupus La protein homolog; AltName: Full=La autoantigen homolog; AltName: Full=La ribonucleoprotein	0	0.54	0.39	0.74	Ssb
Q4FK66.1	RecName: Full=Pre-mRNA-splicing factor 38A	0	0.4	0.14	0.9	Prpf38a
Q8VE73.2	RecName: Full=Cullin-7; Short=CUL-7; AltName: Full=p185; AltName: Full=p193	0	1.2	0.86	0.52	Cul7
Q9JK30.1	RecName: Full=Origin recognition complex subunit 3; AltName: Full=Origin recognition complex subunit Latheo	0	1.34	1.01	0.48	Orc3
Q8K194.1	RecName: Full=U4/U6.U5 small nuclear ribonucleoprotein 27 kDa protein; Short=U4/U6.U5 snRNP 27 kDa protein; Short=U4/U6.U5-27K; AltName: Full=U4/U6.U5 tri-snRNP-associated protein 3	0	0.18	0.07	0.94	Snrnp27
Q08943.2	RecName: Full=FACT complex subunit SSRP1; AltName: Full=Facilitates chromatin transcription complex subunit SSRP1; AltName: Full=Recombination signal sequence recognition protein 1; AltName: Full=Structure-specific recognition protein 1; AltName: Full=T160	0	0.45	0.14	0.9	Ssrp1
Q8BH74.1	RecName: Full=Nuclear pore complex protein Nup107; AltName: Full=107 kDa nucleoporin; AltName: Full=Nucleoporin Nup107	0	1.92	0.67	0.58	Nup107
Q9DBE9.1	RecName: Full=pre-rRNA processing protein FTSJ3; AltName: Full=2'-O-ribose RNA methyltransferase SPB1 homolog; AltName: Full=Protein ftsJ homolog 3; AltName: Full=Putative rRNA methyltransferase 3	0	0.51	0.31	0.78	Ftsj3
Q9WU42.3	RecName: Full=Nuclear receptor corepressor 2; Short=N-CoR2; AltName: Full=Silencing mediator of retinoic acid and thyroid hormone receptor; Short=SMRT; Short=SMRTe; AltName: Full=T3 receptor-associating factor; Short=TRAC; AltName: Full=Thyroid-, retinoic-acid-receptor-associated corepressor	0	6.32	2.72	0.09	Ncor2
O88569.2	RecName: Full=Heterogeneous nuclear ribonucleoproteins A2/B1; Short=hnRNP A2/B1	0	-0.1	0.03	0.97	Hnrnpa2b1
Q8C2Q3.1	RecName: Full=RNA-binding protein 14; AltName: Full=RNA-binding motif protein 14	0	2.33	1.58	0.28	Rbm14
P28665.3	RecName: Full=Murinoglobulin-1; Short=MuG1; Flags: Precursor	0	-0.29	0.18	0.88	Mug1
P62806.2	RecName: Full=Histone H4	0	0.66	0.33	0.77	Hist4h4; Hist1h4a; Hist1h4k; Hist1h4c; Hist1h4i; Hist1h4n; Hist1h4h; Hist1h4f; Hist1h4j; Hist1h4b; Hist1h4m; Hist1h4d; Hist2h4; LOC100862646; LOC102641229
Q6PE01.1	RecName: Full=U5 small nuclear ribonucleoprotein 40 kDa protein; Short=U5 snRNP 40 kDa protein; AltName: Full=WD repeat-containing protein 57	0	0.5	0.36	0.76	Snrnp40
Q8R3N1.2	RecName: Full=Nucleolar protein 14; AltName: Full=Nucleolar complex protein 14	0	0.28	0.16	0.89	Nop14
P62281.3	RecName: Full=40S ribosomal protein S11	0	0.71	0.57	0.63	Rps11
E9Q5F9.1	RecName: Full=Histone-lysine N-methyltransferase SETD2; AltName: Full=Lysine N-methyltransferase 3A; AltName: Full=SET domain-containing protein 2	0	4.75	2.01	0.21	Setd2
O35691.4	RecName: Full=Pinin	0	0.07	0.04	0.97	Pnn
Q8R0G9.2	RecName: Full=Nuclear pore complex protein Nup133; AltName: Full=133 kDa nucleoporin; AltName: Full=Nucleoporin Nup133	0	2.78	0.65	0.59	Nup133
P30999.2	RecName: Full=Catenin delta-1; AltName: Full=Cadherin-associated Src substrate; Short=CAS; AltName: Full=p120 catenin; Short=p120(ctn); AltName: Full=p120(cas)	0	1.7	0.87	0.52	Ctnnd1
A2AWL7.1	RecName: Full=MAX gene-associated protein	0	3.03	1.39	0.35	Mga
P28658.2	RecName: Full=Ataxin-10; AltName: Full=Brain protein E46; AltName: Full=Spinocerebellar ataxia type 10 protein homolog	0	3.36	1.77	0.25	Atxn10
Q9D554.2	RecName: Full=Splicing factor 3A subunit 3; AltName: Full=SF3a60; AltName: Full=Spliceosome-associated protein 61; Short=SAP 61	0	0.47	0.27	0.81	Sf3a3
P83882.2	RecName: Full=60S ribosomal protein L36a; AltName: Full=60S ribosomal protein L44	0	0.27	0.17	0.88	Rpl36al; Rpl36a; Rpl36a-ps3
A2AR02.1	RecName: Full=Peptidyl-prolyl cis-trans isomerase G; Short=PPIase G; Short=Peptidyl-prolyl isomerase G; AltName: Full=Cyclophilin G; AltName: Full=Rotamase G	0	0.4	0.22	0.85	Ppig
O09167.3	RecName: Full=60S ribosomal protein L21	0	0.24	0.15	0.89	Rpl21
Q8C854.1	RecName: Full=Myelin expression factor 2; Short=MEF-2; Short=MyEF-2	0	2.69	1.95	0.22	Myef2
Q9CYI4.2	RecName: Full=Putative RNA-binding protein Luc7-like 1	0	0.05	0.02	0.98	Luc7l
P62264.3	RecName: Full=40S ribosomal protein S14	0	0.66	0.5	0.67	Rps14
P20029.3	RecName: Full=78 kDa glucose-regulated protein; Short=GRP-78; AltName: Full=Heat shock 70 kDa protein 5; AltName: Full=Immunoglobulin heavy chain-binding protein; Short=BiP; Flags: Precursor	0	0.71	0.41	0.72	Hspa5
Q3TWW8.1	RecName: Full=Serine/arginine-rich splicing factor 6; AltName: Full=Pre-mRNA-splicing factor SRP55; AltName: Full=Splicing factor, arginine/serine-rich 6	0	1.15	0.92	0.51	Srsf6
Q6P5F9.1	RecName: Full=Exportin-1; Short=Exp1; AltName: Full=Chromosome region maintenance 1 protein homolog	0	-0.47	0.12	0.92	Xpo1
Q3THE2.2	RecName: Full=Myosin regulatory light chain 12B; AltName: Full=Myosin regulatory light chain 2-B, smooth muscle isoform; AltName: Full=Myosin regulatory light chain 20 kDa; Short=MLC20; AltName: Full=Myosin regulatory light chain MRLC2	0	-0.05	0.03	0.98	Myl12b
Q60605.3	RecName: Full=Myosin light polypeptide 6; AltName: Full=17 kDa myosin light chain; Short=LC17; AltName: Full=Myosin light chain 3; Short=MLC-3; AltName: Full=Myosin light chain alkali 3; Short=Myosin light chain A3; AltName: Full=Smooth muscle and nonmuscle myosin light chain alkali 6	0	-0.05	0.03	0.98	Myl6
P61255.1	RecName: Full=60S ribosomal protein L26; AltName: Full=Silica-induced gene 20 protein; Short=SIG-20	0	0.28	0.18	0.88	Rpl26; Gm15772
Q9D824.1	RecName: Full=Pre-mRNA 3'-end-processing factor FIP1; AltName: Full=FIP1-like 1 protein	0	0.56	0.3	0.79	Fip1l1
Q8VIJ6.1	RecName: Full=Splicing factor, proline- and glutamine-rich; AltName: Full=DNA-binding p52/p100 complex, 100 kDa subunit; AltName: Full=Polypyrimidine tract-binding protein-associated-splicing factor; Short=PSF; Short=PTB-associated-splicing factor	0	0.34	0.08	0.94	Sfpq
Q9Z2N8.2	RecName: Full=Actin-like protein 6A; AltName: Full=53 kDa BRG1-associated factor A; AltName: Full=Actin-related protein Baf53a; AltName: Full=BRG1-associated factor 53A; Short=BAF53A	0	-0.04	0.02	0.98	Actl6a
Q921F4.3	RecName: Full=Heterogeneous nuclear ribonucleoprotein L-like	0	0.31	0.1	0.93	Hnrnpll; Hnrpll
Q7TNV0.1	RecName: Full=Protein DEK	0	0.18	0.04	0.97	Dek
P40201.3	RecName: Full=Chromodomain-helicase-DNA-binding protein 1; Short=CHD-1; AltName: Full=ATP-dependent helicase CHD1	0	-0.01	0	1	Chd1
Q5DTW2.2	RecName: Full=Scm-like with four MBT domains protein 2	0	2.26	1.32	0.37	Sfmbt2
Q80SY5.1	RecName: Full=Pre-mRNA-splicing factor 38B	0	-0.37	0.13	0.91	Prpf38b
P57784.2	RecName: Full=U2 small nuclear ribonucleoprotein A'; Short=U2 snRNP A'	0	0.27	0.16	0.89	Snrpa1
Q6PAL0.1	RecName: Full=BEN domain-containing protein 3	0	0.99	0.31	0.78	Bend3
Q91VM5.1	RecName: Full=RNA binding motif protein, X-linked-like-1; AltName: Full=Heterogeneous nuclear ribonucleoprotein G-like 1; AltName: Full=RNA binding motif protein, X chromosome retrogene; Contains: RecName: Full=RNA binding motif protein, X-linked-like-1, N-terminally processed	0	0.21	0.11	0.92	Rbmxl1
Q9WTX8.1	RecName: Full=Mitotic spindle assembly checkpoint protein MAD1; AltName: Full=Mitotic arrest deficient 1-like protein 1; Short=MAD1-like protein 1	0	2.17	1.25	0.4	Mad1l1
Q3TIX9.2	RecName: Full=U4/U6.U5 tri-snRNP-associated protein 2; AltName: Full=Inactive ubiquitin-specific peptidase 39	0	0.19	0.12	0.92	Usp39
Q99KG3.1	RecName: Full=RNA-binding protein 10; AltName: Full=RNA-binding motif protein 10	0	0.31	0.17	0.89	Rbm10
Q6NVF9.1	RecName: Full=Cleavage and polyadenylation specificity factor subunit 6	0	0.65	0.28	0.79	Cpsf6
E9Q5G3.1	RecName: Full=Kinesin-like protein KIF23	0	1.28	0.92	0.51	Kif23
P19253.4	RecName: Full=60S ribosomal protein L13a; AltName: Full=Transplantation antigen P198; AltName: Full=Tum-P198 antigen	0	0.48	0.32	0.78	Rpl13a
Q9Z1M8.2	RecName: Full=Protein Red; AltName: Full=Cytokine IK; AltName: Full=IK factor; AltName: Full=Protein RER	0	-0.31	0.22	0.85	Ik
Q8BG05.1	RecName: Full=Heterogeneous nuclear ribonucleoprotein A3; Short=hnRNP A3	0	0.32	0.15	0.89	Hnrnpa3
Q9CYA6.3	RecName: Full=Zinc finger CCHC domain-containing protein 8; AltName: Full=TRAMP-like complex RNA-binding factor ZCCHC8	0	2.87	2.02	0.21	Zcchc8
P46735.3	RecName: Full=Unconventional myosin-Ib; AltName: Full=MIH-L; AltName: Full=Myosin I alpha; Short=MMI-alpha; Short=MMIa	0	0.3	0.2	0.86	Myo1b
Q80TE4.3	RecName: Full=Signal-induced proliferation-associated 1-like protein 2; Short=SIPA1-like protein 2	0	5.23	2.77	0.08	Sipa1l2
P62317.1	RecName: Full=Small nuclear ribonucleoprotein Sm D2; Short=Sm-D2; AltName: Full=snRNP core protein D2	0	0.12	0.06	0.95	Snrpd2
Q9ERG0.3	RecName: Full=LIM domain and actin-binding protein 1; AltName: Full=Epithelial protein lost in neoplasm; Short=mEPLIN	0	-0.21	0.12	0.91	Lima1
A2AJT4.1	RecName: Full=Arginine/serine-rich protein PNISR; AltName: Full=Serine/arginine-rich-splicing regulatory protein 130; Short=SRrp130; AltName: Full=Splicing factor, arginine/serine-rich 130; AltName: Full=Splicing factor, arginine/serine-rich 18	0	-0.47	0.21	0.86	Sfrs18; Pnisr
Q8CGN4.2	RecName: Full=BCL-6 corepressor; Short=BCoR	0	3.33	1.13	0.43	Bcor
P62918.2	RecName: Full=60S ribosomal protein L8	0	0.45	0.29	0.79	Rpl8
P62849.1	RecName: Full=40S ribosomal protein S24	0	0.79	0.63	0.6	Rps24; LOC677113; LOC102642752
Q60520.3	RecName: Full=Paired amphipathic helix protein Sin3a; AltName: Full=Histone deacetylase complex subunit Sin3a; AltName: Full=Transcriptional corepressor Sin3a	0	0.42	0.3	0.79	Sin3a
Q9JLZ6.4	RecName: Full=Hypermethylated in cancer 2 protein; Short=Hic-2	0	2.39	1.89	0.24	Hic2
Q6PDG5.2	RecName: Full=SWI/SNF complex subunit SMARCC2; AltName: Full=BRG1-associated factor 170; Short=BAF170; AltName: Full=SWI/SNF complex 170 kDa subunit; AltName: Full=SWI/SNF-related matrix-associated actin-dependent regulator of chromatin subfamily C member 2	0	-0.23	0.15	0.9	Smarcc2
Q9ERA6.1	RecName: Full=Tuftelin-interacting protein 11; AltName: Full=Septin and tuftelin-interacting protein 1; Short=STIP-1; AltName: Full=Tuftelin-interacting protein 39	0	0.41	0.18	0.87	Tfip11
Q571H0.2	RecName: Full=Nucleolar pre-ribosomal-associated protein 1; AltName: Full=URB1 ribosome biogenesis 1 homolog	0	1.04	0.75	0.55	Urb1
Q60875.4	RecName: Full=Rho guanine nucleotide exchange factor 2; AltName: Full=Guanine nucleotide exchange factor H1; Short=GEF-H1; AltName: Full=LBC'S first cousin; AltName: Full=Lymphoid blast crisis-like 1; AltName: Full=Oncogene LFC; AltName: Full=Rhobin	0	0.64	0.2	0.86	Arhgef2
P17225.2	RecName: Full=Polypyrimidine tract-binding protein 1; Short=PTB; AltName: Full=Heterogeneous nuclear ribonucleoprotein I; Short=hnRNP I	0	0.03	0.01	0.99	Ptbp1
Q6A068.2	RecName: Full=Cell division cycle 5-like protein; AltName: Full=Cdc5-like protein	0	1.23	0.88	0.52	Cdc5l
Q8JZQ9.1	RecName: Full=Eukaryotic translation initiation factor 3 subunit B; Short=eIF3b; AltName: Full=Eukaryotic translation initiation factor 3 subunit 9; AltName: Full=eIF-3-eta; AltName: Full=eIF3 p116	0	0.25	0.16	0.89	Eif3b
Q1PSW8.1	RecName: Full=E3 ubiquitin-protein ligase TRIM71; AltName: Full=Protein lin-41 homolog; Short=mLin41; AltName: Full=RING-type E3 ubiquitin transferase TRIM71; AltName: Full=Tripartite motif-containing protein 71	0	2.63	1.33	0.37	Trim71
P97461.3	RecName: Full=40S ribosomal protein S5; Contains: RecName: Full=40S ribosomal protein S5, N-terminally processed	0	0.85	0.66	0.59	Rps5
Q9Z0N1.2	RecName: Full=Eukaryotic translation initiation factor 2 subunit 3, X-linked; AltName: Full=Eukaryotic translation initiation factor 2 subunit gamma, X-linked; Short=eIF-2-gamma X	0	0.56	0.24	0.83	Eif2s3x
D3YXK2.2	RecName: Full=Scaffold attachment factor B1; Short=SAF-B1	0	0.48	0.25	0.82	Safb
Q80TV8.2	RecName: Full=CLIP-associating protein 1; AltName: Full=Cytoplasmic linker-associated protein 1	0	-1.5	0.89	0.52	Clasp1
P62852.1	RecName: Full=40S ribosomal protein S25	0	0.51	0.34	0.76	Rps25
Q4QY64.1	RecName: Full=ATPase family AAA domain-containing protein 5; AltName: Full=Chromosome fragility-associated gene 1 protein	0	1.41	0.81	0.54	Atad5
P62717.1	RecName: Full=60S ribosomal protein L18a	0	1.28	0.98	0.48	Rpl18a
Q8K301.2	RecName: Full=Probable ATP-dependent RNA helicase DDX52; AltName: Full=ATP-dependent RNA helicase ROK1-like; AltName: Full=DEAD box protein 52	0	0.03	0.01	0.99	Ddx52
Q99MR6.1	RecName: Full=Serrate RNA effector molecule homolog; AltName: Full=Arsenite-resistance protein 2	0	0.79	0.58	0.62	Srrt
Q8BTM8.5	RecName: Full=Filamin-A; Short=FLN-A; AltName: Full=Actin-binding protein 280; Short=ABP-280; AltName: Full=Alpha-filamin; AltName: Full=Endothelial actin-binding protein; AltName: Full=Filamin-1; AltName: Full=Non-muscle filamin	0	0.23	0.11	0.92	Flna
Q91VC3.3	RecName: Full=Eukaryotic initiation factor 4A-III; Short=eIF-4A-III; Short=eIF4A-III; AltName: Full=ATP-dependent RNA helicase DDX48; AltName: Full=ATP-dependent RNA helicase eIF4A-3; AltName: Full=DEAD box protein 48; AltName: Full=Eukaryotic translation initiation factor 4A isoform 3; Contains: RecName: Full=Eukaryotic initiation factor 4A-III, N-terminally processed	0	1.03	0.66	0.59	Eif4a3
Q921U8.2	RecName: Full=Smoothelin	0	2.23	1.65	0.27	Smtn
Q60749.2	RecName: Full=KH domain-containing, RNA-binding, signal transduction-associated protein 1; AltName: Full=GAP-associated tyrosine phosphoprotein p62; AltName: Full=Src-associated in mitosis 68 kDa protein; Short=Sam68; AltName: Full=p21 Ras GTPase-activating protein-associated p62; AltName: Full=p68	0	0.74	0.43	0.71	Khdrbs1
Q62189.3	RecName: Full=U1 small nuclear ribonucleoprotein A; Short=U1 snRNP A; Short=U1-A; Short=U1A	0	0.23	0.09	0.93	Snrpa
Q8R2M2.1	RecName: Full=Deoxynucleotidyltransferase terminal-interacting protein 2	0	0.28	0.18	0.88	Dnttip2
Q91YE7.1	RecName: Full=RNA-binding protein 5; AltName: Full=Putative tumor suppressor LUCA15; AltName: Full=RNA-binding motif protein 5	0	0.53	0.3	0.79	Rbm5
Q8CHY6.2	RecName: Full=Transcriptional repressor p66 alpha; AltName: Full=GATA zinc finger domain-containing protein 2A	0	0.46	0.19	0.87	Gatad2a
Q80YR5.2	RecName: Full=Scaffold attachment factor B2; Short=SAF-B2	0	1.22	0.73	0.55	Safb2
P10853.2	RecName: Full=Histone H2B type 1-F/J/L; AltName: Full=H2B 291A	0	0.31	0.17	0.88	Hist1h2br; Hist1h2bl; Hist1h2bf; Hist1h2bq; Hist1h2bn; Hist1h2bj
P07758.4	RecName: Full=Alpha-1-antitrypsin 1-1; Short=AAT; AltName: Full=Alpha-1 protease inhibitor 1; AltName: Full=Alpha-1-antiproteinase; AltName: Full=Serine protease inhibitor 1-1; AltName: Full=Serine protease inhibitor A1a; Short=Serpin A1a; Flags: Precursor	0	-0.48	0.33	0.77	Serpina1a
O55142.2	RecName: Full=60S ribosomal protein L35a	0	0.5	0.35	0.76	Rpl35a-ps4; Rpl35a; Rpl35a-ps2; Gm10243; Rpl35a-ps5; LOC100862595; Gm14279; LOC100048620
Q9Z0W3.2	RecName: Full=Nuclear pore complex protein Nup160; AltName: Full=160 kDa nucleoporin; AltName: Full=Gene trap locus 1-13 protein; Short=GTL-13; AltName: Full=Nucleoporin Nup160	0	1.94	0.92	0.51	Nup160
P51410.2	RecName: Full=60S ribosomal protein L9	0	0.72	0.52	0.65	Rpl9
Q9WV02.1	RecName: Full=RNA-binding motif protein, X chromosome; AltName: Full=Heterogeneous nuclear ribonucleoprotein G; Short=hnRNP G; Contains: RecName: Full=RNA-binding motif protein, X chromosome, N-terminally processed	0	0.97	0.7	0.57	Rbmx
Q6P5B0.1	RecName: Full=RRP12-like protein	0	0.57	0.29	0.79	Rrp12
Q61312.2	RecName: Full=Transcription factor AP-2 gamma; Short=AP2-gamma; AltName: Full=AP-2.2; AltName: Full=Activating enhancer-binding protein 2 gamma	0	2.32	1.41	0.33	Tfap2c
P08775.3	RecName: Full=DNA-directed RNA polymerase II subunit RPB1; Short=RNA polymerase II subunit B1; AltName: Full=DNA-directed RNA polymerase II subunit A; AltName: Full=DNA-directed RNA polymerase III largest subunit	0	1.44	0.99	0.48	Polr2a
Q6PAL7.1	RecName: Full=AT-hook DNA-binding motif-containing protein 1	0	3.17	1.77	0.25	Ahdc1
P60843.1	RecName: Full=Eukaryotic initiation factor 4A-I; Short=eIF-4A-I; Short=eIF4A-I; AltName: Full=ATP-dependent RNA helicase eIF4A-1	0	0.82	0.26	0.82	Eif4a1
Q9EPU0.2	RecName: Full=Regulator of nonsense transcripts 1; AltName: Full=ATP-dependent helicase RENT1; AltName: Full=Nonsense mRNA reducing factor 1; Short=NORF1; AltName: Full=Up-frameshift suppressor 1 homolog; Short=mUpf1	0	3.3	1.82	0.25	Upf1
Q05D44.2	RecName: Full=Eukaryotic translation initiation factor 5B; Short=eIF-5B; AltName: Full=Translation initiation factor IF-2	0	0.66	0.43	0.7	Eif5b
Q61539.2	RecName: Full=Steroid hormone receptor ERR2; AltName: Full=Estrogen receptor-like 2; AltName: Full=Estrogen-related receptor beta; Short=ERR-beta; AltName: Full=Nuclear receptor subfamily 3 group B member 2	0	1.66	0.63	0.6	Esrrb
Q3URU2.1	RecName: Full=Paternally-expressed gene 3 protein; AltName: Full=ASF-1	0	2.2	1.31	0.38	Peg3
Q9EP97.1	RecName: Full=Sentrin-specific protease 3; AltName: Full=SUMO-1-specific protease 3; AltName: Full=Sentrin/SUMO-specific protease SENP3; AltName: Full=Smt3-specific isopeptidase 1; Short=Smt3ip1	0	2.08	1.5	0.3	Senp3
Q99K48.3	RecName: Full=Non-POU domain-containing octamer-binding protein; Short=NonO protein	0	0.45	0.13	0.91	Nono
P47754.3	RecName: Full=F-actin-capping protein subunit alpha-2; AltName: Full=CapZ alpha-2	0	0.47	0.25	0.82	Capza2
P54276.3	RecName: Full=DNA mismatch repair protein Msh6; AltName: Full=G/T mismatch-binding protein; Short=GTBP; Short=GTMBP; AltName: Full=MutS protein homolog 6; AltName: Full=MutS-alpha 160 kDa subunit; Short=p160	0	0.74	0.31	0.79	Msh6
Q9CQR2.1	RecName: Full=40S ribosomal protein S21	0	1.06	0.59	0.62	Rps21
Q64512.2	RecName: Full=Tyrosine-protein phosphatase non-receptor type 13; AltName: Full=PTP36; AltName: Full=Protein tyrosine phosphatase DPZPTP; AltName: Full=Protein tyrosine phosphatase PTP-BL; AltName: Full=Protein-tyrosine phosphatase RIP	0	3.24	1.41	0.34	Ptpn13
Q8CG48.2	RecName: Full=Structural maintenance of chromosomes protein 2; Short=SMC protein 2; Short=SMC-2; AltName: Full=Chromosome-associated protein E; AltName: Full=FGF-inducible protein 16; AltName: Full=XCAP-E homolog	0	-0.28	0.09	0.93	Smc2
E9Q286.1	RecName: Full=Little elongation complex subunit 1; AltName: Full=Interactor of little elongator complex ELL subunit 1	0	0.86	0.49	0.67	BC018507; Ice1
Q922K7.1	RecName: Full=Probable 28S rRNA (cytosine-C(5))-methyltransferase; AltName: Full=Nucleolar protein 1; AltName: Full=Nucleolar protein 2 homolog; AltName: Full=Proliferating-cell nucleolar antigen p120; AltName: Full=Proliferation-associated nucleolar protein p120	0	0.71	0.5	0.67	Nop2
Q99JF8.1	RecName: Full=PC4 and SFRS1-interacting protein; AltName: Full=Lens epithelium-derived growth factor; Short=mLEDGF	0	0.12	0.04	0.97	Psip1
Q8CGY8.2	RecName: Full=UDP-N-acetylglucosamine--peptide N-acetylglucosaminyltransferase 110 kDa subunit; AltName: Full=O-GlcNAc transferase subunit p110; AltName: Full=O-linked N-acetylglucosamine transferase 110 kDa subunit; Short=OGT	0	3.08	1.81	0.25	Ogt
Q3UL36.2	RecName: Full=Arginine and glutamate-rich protein 1	0	-0.6	0.3	0.79	Arglu1
Q8R1B4.1	RecName: Full=Eukaryotic translation initiation factor 3 subunit C; Short=eIF3c; AltName: Full=Eukaryotic translation initiation factor 3 subunit 8; AltName: Full=eIF3 p110	0	0.33	0.21	0.86	Eif3c
Q6KCD5.1	RecName: Full=Nipped-B-like protein; AltName: Full=Delangin homolog; AltName: Full=SCC2 homolog	0	-0.33	0.07	0.95	Nipbl
O70551.2	RecName: Full=SRSF protein kinase 1; AltName: Full=SFRS protein kinase 1; AltName: Full=Serine/arginine-rich protein-specific kinase 1; Short=SR-protein-specific kinase 1	0	0.94	0.77	0.55	Srpk1
P33174.3	RecName: Full=Chromosome-associated kinesin KIF4; AltName: Full=Chromokinesin	0	0.25	0.11	0.92	Kif4
O35326.2	RecName: Full=Serine/arginine-rich splicing factor 5; AltName: Full=Delayed-early protein HRS; AltName: Full=Pre-mRNA-splicing factor SRP40; AltName: Full=Splicing factor, arginine/serine-rich 5	0	0.62	0.42	0.71	Srsf5
O54941.1	RecName: Full=SWI/SNF-related matrix-associated actin-dependent regulator of chromatin subfamily E member 1; AltName: Full=BRG1-associated factor 57; Short=BAF57	0	-0.2	0.11	0.92	Smarce1
Q60668.2	RecName: Full=Heterogeneous nuclear ribonucleoprotein D0; Short=hnRNP D0; AltName: Full=AU-rich element RNA-binding protein 1	0	2.54	1.18	0.42	Hnrnpd
Q99M28.1	RecName: Full=RNA-binding protein with serine-rich domain 1	0	-0.21	0.1	0.92	Rnps1
Q9QXK7.2	RecName: Full=Cleavage and polyadenylation specificity factor subunit 3; AltName: Full=Cleavage and polyadenylation specificity factor 73 kDa subunit; Short=CPSF 73 kDa subunit; Short=mRNA 3'-end-processing endonuclease CPSF-73	0	1.19	0.5	0.67	Cpsf3
Q8BP67.2	RecName: Full=60S ribosomal protein L24	0	1.38	0.85	0.52	Rpl24
P62911.2	RecName: Full=60S ribosomal protein L32	0	0.75	0.53	0.65	Rpl32; Rpl32p
P15864.2	RecName: Full=Histone H1.2; AltName: Full=H1 VAR.1; AltName: Full=H1c	0	0.57	0.35	0.76	Hist1h1c
Q9CXW4.4	RecName: Full=60S ribosomal protein L11	0	0.38	0.26	0.82	Rpl11
P23249.2	RecName: Full=Putative helicase MOV-10; AltName: Full=Moloney leukemia virus 10 protein	0	2.13	1.6	0.27	Mov10
A2RTL5.1	RecName: Full=Arginine/serine-rich coiled-coil protein 2	0	0.69	0.34	0.76	Rsrc2
Q8R080.2	RecName: Full=G2 and S phase-expressed protein 1; Short=GTSE-1; AltName: Full=Protein B99	0	1.68	1.1	0.45	Gtse1
Q8CH25.1	RecName: Full=SAFB-like transcription modulator; AltName: Full=Modulator of estrogen-induced transcription; AltName: Full=SAF-like transcription modulator	0	0.75	0.54	0.64	Sltm
Q60974.1	RecName: Full=Nuclear receptor corepressor 1; Short=N-CoR; Short=N-CoR1; AltName: Full=Retinoid X receptor-interacting protein 13; Short=RIP13	0	5.61	2.31	0.16	Ncor1
Q8CHI8.3	RecName: Full=E1A-binding protein p400; AltName: Full=Domino homolog; Short=mDomino; AltName: Full=p400 kDa SWI2/SNF2-related protein	0	0.92	0.6	0.61	Ep400
Q8CIE6.2	RecName: Full=Coatomer subunit alpha; AltName: Full=Alpha-coat protein; Short=Alpha-COP; Contains: RecName: Full=Xenin; AltName: Full=Xenopsin-related peptide; Contains: RecName: Full=Proxenin	0	-0.17	0.05	0.97	Copa
Q8BZ47.2	RecName: Full=Zinc finger protein 609	0	6.24	2.39	0.14	Zfp609
Q8K327.1	RecName: Full=Chromosome alignment-maintaining phosphoprotein 1; AltName: Full=Zinc finger protein 828	0	0.52	0.22	0.85	Champ1; Zfp828
P27048.1	RecName: Full=Small nuclear ribonucleoprotein-associated protein B; Short=snRNP-B; Short=snRPB; AltName: Full=Sm protein B; Short=Sm-B; Short=SmB	0	0.37	0.21	0.86	Snrpb
Q99LI5.1	RecName: Full=Zinc finger protein 281	0	2.79	1.96	0.22	Zfp281
Q9CR57.3	RecName: Full=60S ribosomal protein L14	0	1.07	0.87	0.52	Rpl14
Q9DBF7.2	RecName: Full=Pre-mRNA-splicing factor CWC25 homolog; AltName: Full=Coiled-coil domain-containing protein 49; AltName: Full=Spliceosome-associated protein homolog CWC25	0	-0.25	0.14	0.9	Cwc25
P47955.1	RecName: Full=60S acidic ribosomal protein P1	0	1.32	0.81	0.54	Rplp1
P35700.1	RecName: Full=Peroxiredoxin-1; AltName: Full=Macrophage 23 kDa stress protein; AltName: Full=Osteoblast-specific factor 3; Short=OSF-3; AltName: Full=Thioredoxin peroxidase 2; AltName: Full=Thioredoxin-dependent peroxide reductase 2	0	-0.5	0.36	0.76	Prdx1
Q64012.3	RecName: Full=RNA-binding protein Raly; AltName: Full=Maternally-expressed hnRNP C-related protein; AltName: Full=hnRNP associated with lethal yellow protein	0	0.8	0.67	0.58	Raly
Q91WK0.1	RecName: Full=Leucine-rich repeat flightless-interacting protein 2; Short=LRR FLII-interacting protein 2	0	-0.29	0.17	0.89	Lrrfip2
Q61990.1	RecName: Full=Poly(rC)-binding protein 2; AltName: Full=Alpha-CP2; AltName: Full=CTBP; Short=CBP; AltName: Full=Putative heterogeneous nuclear ribonucleoprotein X; Short=hnRNP X	0	-0.11	0.05	0.97	Pcbp2
P46061.2	RecName: Full=Ran GTPase-activating protein 1; Short=RanGAP1	0	1.95	0.65	0.59	Rangap1
Q60973.1	RecName: Full=Histone-binding protein RBBP7; AltName: Full=Histone acetyltransferase type B subunit 2; AltName: Full=Nucleosome-remodeling factor subunit RBAP46; AltName: Full=Retinoblastoma-binding protein 7; Short=RBBP-7; AltName: Full=Retinoblastoma-binding protein p46	0	0.86	0.68	0.58	Rbbp7
Q7TN75.2	RecName: Full=Retrotransposon-derived protein PEG10; AltName: Full=Embryonal carcinoma differentiation regulated protein; AltName: Full=Mammalian retrotransposon-derived protein 2; AltName: Full=Myelin expression factor 3; Short=MyEF-3; AltName: Full=Myelin expression factor 3-like protein 1; Short=MEF3-like protein 1; AltName: Full=Paternally expressed gene 10 protein; AltName: Full=Retrotranspo…	0	6.24	3.37	0.07	Peg10
P41105.2	RecName: Full=60S ribosomal protein L28	0	0.1	0.06	0.95	Rpl28
P43277.2	RecName: Full=Histone H1.3; AltName: Full=H1 VAR.4; AltName: Full=H1d	0	0.58	0.35	0.76	Hist1h1d
P43247.1	RecName: Full=DNA mismatch repair protein Msh2; AltName: Full=MutS protein homolog 2	0	0.21	0.07	0.94	Msh2
Q60972.5	RecName: Full=Histone-binding protein RBBP4; AltName: Full=Chromatin assembly factor 1 subunit C; Short=CAF-1 subunit C; AltName: Full=Chromatin assembly factor I p48 subunit; Short=CAF-I 48 kDa subunit; Short=CAF-I p48; AltName: Full=Nucleosome-remodeling factor subunit RBAP48; AltName: Full=Retinoblastoma-binding protein 4; Short=RBBP-4; AltName: Full=Retinoblastoma-binding protein p48	0	1.01	0.78	0.55	Rbbp4
Q9CXG3.2	RecName: Full=Peptidyl-prolyl cis-trans isomerase-like 4; Short=PPIase; AltName: Full=Cyclophilin-like protein PPIL4; AltName: Full=Rotamase PPIL4	0	-0.31	0.11	0.92	Ppil4
O70126.2	RecName: Full=Aurora kinase B; AltName: Full=Aurora 1; AltName: Full=Aurora- and IPL1-like midbody-associated protein 1; AltName: Full=Aurora/IPL1-related kinase 2; Short=ARK-2; Short=Aurora-related kinase 2; AltName: Full=STK-1; AltName: Full=Serine/threonine-protein kinase 12; AltName: Full=Serine/threonine-protein kinase 5; AltName: Full=Serine/threonine-protein kinase aurora-B	0	1.55	1	0.48	Aurkb
P39054.2	RecName: Full=Dynamin-2; AltName: Full=Dynamin UDNM	0	-1.45	0.29	0.79	Dnm2
P70288.1	RecName: Full=Histone deacetylase 2; Short=HD2; AltName: Full=YY1 transcription factor-binding protein	0	1.17	0.64	0.6	Hdac2
Q8CCF0.3	RecName: Full=U4/U6 small nuclear ribonucleoprotein Prp31; AltName: Full=Pre-mRNA-processing factor 31; AltName: Full=U4/U6 snRNP 61 kDa protein; Short=Protein 61K	0	-0.09	0.05	0.96	Prpf31
Q8VDW0.1	RecName: Full=ATP-dependent RNA helicase DDX39A; AltName: Full=DEAD box protein 39	0	0.09	0.02	0.99	Ddx39
Q00PI9.2	RecName: Full=Heterogeneous nuclear ribonucleoprotein U-like protein 2; AltName: Full=MLF1-associated nuclear protein	0	2.78	1.86	0.25	Hnrnpul2
Q60848.2	RecName: Full=Lymphocyte-specific helicase; AltName: Full=Proliferation-associated SNF2-like protein	0	0.35	0.11	0.92	Hells
O08583.3	RecName: Full=THO complex subunit 4; Short=Tho4; AltName: Full=Ally of AML-1 and LEF-1; AltName: Full=Aly/REF export factor; AltName: Full=REF1-I; AltName: Full=RNA and export factor-binding protein 1; AltName: Full=Transcriptional coactivator Aly/REF	0	0.76	0.42	0.71	Alyref
P43275.2	RecName: Full=Histone H1.1; AltName: Full=H1 VAR.3; AltName: Full=Histone H1a; Short=H1a	0	1.44	0.52	0.65	Hist1h1a
Q91VY9.1	RecName: Full=Zinc finger protein 622	0	0.5	0.26	0.81	Zfp622
Q99L45.1	RecName: Full=Eukaryotic translation initiation factor 2 subunit 2; AltName: Full=Eukaryotic translation initiation factor 2 subunit beta; Short=eIF-2-beta	0	0.04	0.02	0.99	Eif2s2
Q9WUM4.2	RecName: Full=Coronin-1C; AltName: Full=Coronin-3	0	-0.1	0.03	0.98	Coro1c
O70310.1	RecName: Full=Glycylpeptide N-tetradecanoyltransferase 1; AltName: Full=Myristoyl-CoA:protein N-myristoyltransferase 1; Short=NMT 1; Short=Type I N-myristoyltransferase; AltName: Full=Peptide N-myristoyltransferase 1	0	0.72	0.35	0.76	Nmt1
Q8BHB4.1	RecName: Full=WD repeat-containing protein 3	0	0.88	0.7	0.57	Wdr3
Q6NZN0.2	RecName: Full=RNA-binding protein 26; AltName: Full=Protein expressed in male leptotene and zygotene spermatocytes 393; Short=MLZ-393; AltName: Full=RNA-binding motif protein 26	0	0.28	0.08	0.94	Rbm26
P14115.5	RecName: Full=60S ribosomal protein L27a; AltName: Full=L29	0	0.66	0.47	0.68	Rpl27a
P97762.1	RecName: Full=Retinitis pigmentosa 9 protein homolog; AltName: Full=Pim-1-associated protein; Short=PAP-1	0	-0.16	0.09	0.94	Rp9
Q60862.1	RecName: Full=Origin recognition complex subunit 2	0	0.6	0.33	0.77	Orc2
Q9CXY6.1	RecName: Full=Interleukin enhancer-binding factor 2; AltName: Full=Nuclear factor of activated T-cells 45 kDa	0	1.51	1.01	0.48	Ilf2
F7BJB9.1	RecName: Full=MORC family CW-type zinc finger protein 3; AltName: Full=Nuclear matrix protein 2; AltName: Full=Zinc finger CW-type coiled-coil domain protein 3	0	0.04	0.01	0.99	Morc3
P22599.2	RecName: Full=Alpha-1-antitrypsin 1-2; Short=AAT; AltName: Full=Alpha-1 protease inhibitor 2; AltName: Full=Alpha-1-antiproteinase; AltName: Full=Serine protease inhibitor 1-2; AltName: Full=Serine protease inhibitor A1b; Short=Serpin A1b; Flags: Precursor	0	-0.42	0.29	0.79	Serpina1b
O88665.1	RecName: Full=Bromodomain-containing protein 7; AltName: Full=75 kDa bromodomain protein	0	-1.55	0.66	0.59	Brd7
Q9QXZ0.2	RecName: Full=Microtubule-actin cross-linking factor 1; AltName: Full=Actin cross-linking family 7	0	-0.04	0.01	0.99	Macf1
Q3UKJ7.2	RecName: Full=WD40 repeat-containing protein SMU1; AltName: Full=Smu-1 suppressor of mec-8 and unc-52 protein homolog; Contains: RecName: Full=WD40 repeat-containing protein SMU1, N-terminally processed	0	1.04	0.68	0.58	Smu1
Q6P4S8.2	RecName: Full=Integrator complex subunit 1; Short=Int1	0	2.1	0.67	0.59	Ints1
Q5DW34.2	RecName: Full=Histone-lysine N-methyltransferase EHMT1; AltName: Full=Euchromatic histone-lysine N-methyltransferase 1; Short=Eu-HMTase1; AltName: Full=G9a-like protein 1; Short=GLP; Short=GLP1; AltName: Full=Lysine N-methyltransferase 1D	0	2.25	1.06	0.46	Ehmt1
O88379.3	RecName: Full=Bromodomain adjacent to zinc finger domain protein 1A; AltName: Full=Cbp146	0	0.64	0.34	0.76	Baz1a
O88708.2	RecName: Full=Origin recognition complex subunit 4	0	0.83	0.69	0.57	Orc4
Q3TKY6.1	RecName: Full=Peptidyl-prolyl cis-trans isomerase CWC27 homolog; Short=PPIase CWC27	0	0.11	0.05	0.96	Cwc27
Q9CPT5.1	RecName: Full=Nucleolar protein 16	0	0.52	0.38	0.74	Nop16
Q80X50.1	RecName: Full=Ubiquitin-associated protein 2-like	0	2.66	1.66	0.27	Ubap2l
P62900.1	RecName: Full=60S ribosomal protein L31	0	0.41	0.29	0.79	Rpl31
Q99KP6.1	RecName: Full=Pre-mRNA-processing factor 19; AltName: Full=Nuclear matrix protein 200; AltName: Full=PRP19/PSO4 homolog; AltName: Full=RING-type E3 ubiquitin transferase PRP19; AltName: Full=Senescence evasion factor	0	1.01	0.76	0.55	Prpf19
Q7TSY8.1	RecName: Full=Shugoshin 2; AltName: Full=Shugoshin-2; AltName: Full=Shugoshin-like 2	0	2.48	1.11	0.44	Sgol2; Sgol2a
Q5NCR9.1	RecName: Full=Nuclear speckle splicing regulatory protein 1; AltName: Full=Coiled-coil domain-containing protein 55; AltName: Full=Nuclear speckle-related protein 70; Short=NSrp70	0	-0.46	0.21	0.85	Ccdc55; Nsrp1
Q8BVY0.1	RecName: Full=Ribosomal L1 domain-containing protein 1	0	1.27	0.8	0.54	Rsl1d1
Q8BT07.2	RecName: Full=Centrosomal protein of 55 kDa; Short=Cep55	0	-1.05	0.26	0.81	Cep55
P80315.3	RecName: Full=T-complex protein 1 subunit delta; Short=TCP-1-delta; AltName: Full=A45; AltName: Full=CCT-delta	0	0.25	0.08	0.94	Cct4
Q8VE97.1	RecName: Full=Serine/arginine-rich splicing factor 4; AltName: Full=Splicing factor, arginine/serine-rich 4	0	1.04	0.81	0.54	Srsf4
Q8BL97.1	RecName: Full=Serine/arginine-rich splicing factor 7; AltName: Full=Splicing factor, arginine/serine-rich 7	0	1.36	1.09	0.45	Srsf7
O55135.2	RecName: Full=Eukaryotic translation initiation factor 6; Short=eIF-6; AltName: Full=B4 integrin interactor; AltName: Full=CAB; AltName: Full=p27(BBP)	0	0.43	0.26	0.81	Eif6
Q5SYD0.1	RecName: Full=Unconventional myosin-Id	0	0.4	0.29	0.79	Myo1d
Q497V5.2	RecName: Full=S1 RNA-binding domain-containing protein 1	0	1.25	1.03	0.47	Srbd1
E9Q634.1	RecName: Full=Unconventional myosin-Ie; AltName: Full=Unconventional myosin 1E	0	0.84	0.52	0.65	Myo1e
P43274.2	RecName: Full=Histone H1.4; AltName: Full=H1 VAR.2; AltName: Full=H1e	0	0.98	0.47	0.68	Hist1h1e
Q8K1N2.2	RecName: Full=Pleckstrin homology-like domain family B member 2; AltName: Full=Protein LL5-beta	0	3.17	1.12	0.43	Phldb2
Q5F2E7.1	RecName: Full=Nuclear fragile X mental retardation-interacting protein 2; AltName: Full=82 kDa FMRP-interacting protein; Short=82-FIP; AltName: Full=FMRP-interacting protein 2	0	-0.84	0.52	0.65	Nufip2
Q6ZWX6.3	RecName: Full=Eukaryotic translation initiation factor 2 subunit 1; AltName: Full=Eukaryotic translation initiation factor 2 subunit alpha; Short=eIF-2-alpha; Short=eIF-2A; Short=eIF-2alpha	0	0.31	0.12	0.91	Eif2s1
P47757.3	RecName: Full=F-actin-capping protein subunit beta; AltName: Full=CapZ beta	0	0.52	0.3	0.79	Capzb
Q9QXE7.2	RecName: Full=F-box-like/WD repeat-containing protein TBL1X; AltName: Full=Transducin beta-like protein 1X	0	7.25	2.98	0.07	Tbl1x
Q9Z207.1	RecName: Full=Protein diaphanous homolog 3; AltName: Full=Diaphanous-related formin-3; Short=DRF3; AltName: Full=p134mDIA2; Short=mDIA2	0	0.07	0.02	0.98	Diap3; Diaph3
P60867.1	RecName: Full=40S ribosomal protein S20	0	0.53	0.38	0.74	Rps20
Q571I4.2	RecName: Full=Tyrosine-protein kinase SgK223; AltName: Full=Sugen kinase 223	0	0.33	0.07	0.95	D8Ertd82e
P70372.2	RecName: Full=ELAV-like protein 1; AltName: Full=Elav-like generic protein; AltName: Full=Hu-antigen R; Short=HuR; AltName: Full=MelG	0	0.94	0.59	0.62	Elavl1
P47915.2	RecName: Full=60S ribosomal protein L29	0	-0.04	0.02	0.98	Rpl29; Gm8210
Q60598.2	RecName: Full=Src substrate cortactin	0	0.75	0.44	0.7	Cttn
Q8BZX4.1	RecName: Full=Splicing regulatory glutamine/lysine-rich protein 1; AltName: Full=Serine/arginine-rich-splicing regulatory protein 86; Short=SRrp86; AltName: Full=Splicing factor, arginine/serine-rich 12	0	0.68	0.46	0.69	Srek1
P01029.3	RecName: Full=Complement C4-B; Contains: RecName: Full=Complement C4 beta chain; Contains: RecName: Full=Complement C4 alpha chain; Contains: RecName: Full=C4a anaphylatoxin; Contains: RecName: Full=Complement C4 gamma chain; Flags: Precursor	0	-0.36	0.25	0.82	C4b
Q9JJI8.3	RecName: Full=60S ribosomal protein L38	0	1.12	0.53	0.65	Rpl38; Rpl38-ps1; Rpl38-ps2
Q9D1R9.2	RecName: Full=60S ribosomal protein L34	0	0.6	0.39	0.73	Rpl34-ps1; Rpl34; Gm4705
Q9EQK5.4	RecName: Full=Major vault protein; Short=MVP	0	1.46	0.47	0.68	Mvp
Q6A0A9.2	RecName: Full=Constitutive coactivator of PPAR-gamma-like protein 1; AltName: Full=Oxidative stress-associated Src activator; AltName: Full=Protein FAM120A	0	2.65	1.84	0.25	Fam120a
P62843.2	RecName: Full=40S ribosomal protein S15; AltName: Full=RIG protein	0	0.2	0.13	0.91	Rps15
Q68FD5.3	RecName: Full=Clathrin heavy chain 1	0	1.83	0.85	0.52	Cltc
Q9WU62.2	RecName: Full=Inner centromere protein	0	0.05	0.02	0.98	Incenp
E9Q784.1	RecName: Full=Zinc finger CCCH domain-containing protein 13	0	0.03	0.01	0.99	Zc3h13
Q921I6.1	RecName: Full=SH3 domain-binding protein 4	0	2.78	1.4	0.34	Sh3bp4
Q99P88.1	RecName: Full=Nuclear pore complex protein Nup155; AltName: Full=155 kDa nucleoporin; AltName: Full=Nucleoporin Nup155	0	-0.22	0.04	0.97	Nup155
Q9WVM1.1	RecName: Full=Rac GTPase-activating protein 1; AltName: Full=Male germ cell RacGap; Short=MgcRacGAP	0	-0.42	0.22	0.85	Racgap1
P57780.1	RecName: Full=Alpha-actinin-4; AltName: Full=Non-muscle alpha-actinin 4	0	1.41	0.69	0.57	Actn4
Q80U78.2	RecName: Full=Pumilio homolog 1	0	1.38	0.7	0.57	Pum1
Q9WUK4.1	RecName: Full=Replication factor C subunit 2; AltName: Full=Activator 1 40 kDa subunit; Short=A1 40 kDa subunit; AltName: Full=Activator 1 subunit 2; AltName: Full=Replication factor C 40 kDa subunit; Short=RF-C 40 kDa subunit; Short=RFC40	0	1.19	0.84	0.52	Rfc2
Q9QZQ1.3	RecName: Full=Afadin; AltName: Full=Afadin adherens junction formation factor; AltName: Full=Protein Af-6	0	1.43	0.43	0.71	Mllt4
Q6P9R1.1	RecName: Full=ATP-dependent RNA helicase DDX51; AltName: Full=DEAD box protein 51	0	0.88	0.55	0.63	Ddx51
Q9R190.1	RecName: Full=Metastasis-associated protein MTA2; AltName: Full=Metastasis-associated 1-like 1	0	0.92	0.41	0.72	Mta2
Q8K284.2	RecName: Full=General transcription factor 3C polypeptide 1; AltName: Full=TF3C-alpha; AltName: Full=TFIIIC box B-binding subunit; AltName: Full=Transcription factor IIIC 220 kDa subunit; Short=TFIIIC 220 kDa subunit; Short=TFIIIC220; AltName: Full=Transcription factor IIIC subunit alpha	0	2.04	1.07	0.46	Gtf3c1
Q9JM93.1	RecName: Full=ADP-ribosylation factor-like protein 6-interacting protein 4; Short=ARL-6-interacting protein 4; Short=Aip-4; AltName: Full=Splicing factor SRrp37	0	-0.39	0.29	0.79	Arl6ip4
Q8C7V3.1	RecName: Full=U3 small nucleolar RNA-associated protein 15 homolog; AltName: Full=Src-associated protein SAW	0	0.3	0.17	0.89	Utp15
Q9D937.1	RecName: Full=Uncharacterized protein C11orf98 homolog	0	0.11	0.07	0.95	1810009A15Rik; LOC105242733
E9Q557.1	RecName: Full=Desmoplakin; Short=DP	0	-0.04	0.01	0.99	Dsp
Q8BG81.1	RecName: Full=Polymerase delta-interacting protein 3; AltName: Full=S6K1 Aly/REF-like target; Short=SKAR	0	0.64	0.32	0.78	Poldip3
Q924K8.1	RecName: Full=Metastasis-associated protein MTA3	0	0.62	0.27	0.81	Mta3
Q62203.2	RecName: Full=Splicing factor 3A subunit 2; AltName: Full=SF3a66; AltName: Full=Spliceosome-associated protein 62; Short=SAP 62	0	0.49	0.31	0.78	Sf3a2
Q9Z1N5.1	RecName: Full=Spliceosome RNA helicase Ddx39b; AltName: Full=56 kDa U2AF65-associated protein; AltName: Full=DEAD box protein UAP56; AltName: Full=HLA-B-associated transcript 1 protein	0	0.1	0.02	0.99	Ddx39b
P47753.4	RecName: Full=F-actin-capping protein subunit alpha-1; AltName: Full=CapZ alpha-1	0	0.12	0.06	0.96	Capza1
Q9JKB3.2	RecName: Full=Y-box-binding protein 3; AltName: Full=Cold shock domain-containing protein A; AltName: Full=DNA-binding protein A; AltName: Full=Y-box protein 3	0	1.13	0.77	0.55	Csda; Ybx3
Q9ES28.2	RecName: Full=Rho guanine nucleotide exchange factor 7; AltName: Full=Beta-Pix; AltName: Full=PAK-interacting exchange factor beta; AltName: Full=p85SPR	0	0.15	0.03	0.97	Arhgef7
Q9Z1Z0.2	RecName: Full=General vesicular transport factor p115; AltName: Full=Protein USO1 homolog; AltName: Full=Transcytosis-associated protein; Short=TAP; AltName: Full=Vesicle-docking protein	0	-0.97	0.25	0.82	Uso1
P61965.1	RecName: Full=WD repeat-containing protein 5; AltName: Full=BMP2-induced 3-kb gene protein; AltName: Full=WD repeat-containing protein BIG-3	0	1.96	1.18	0.42	Wdr5
Q9CPN8.1	RecName: Full=Insulin-like growth factor 2 mRNA-binding protein 3; Short=IGF2 mRNA-binding protein 3; Short=IMP-3; Short=mIMP-3; AltName: Full=IGF-II mRNA-binding protein 3; AltName: Full=VICKZ family member 3	0	0.12	0.07	0.95	Igf2bp3
P62315.1	RecName: Full=Small nuclear ribonucleoprotein Sm D1; Short=Sm-D1; AltName: Full=Sm-D autoantigen; AltName: Full=snRNP core protein D1	0	0.16	0.08	0.94	Snrpd1
Q9QWT9.2	RecName: Full=Kinesin-like protein KIFC1	0	1.03	0.69	0.57	Kifc1
A2A8L1.1	RecName: Full=Chromodomain-helicase-DNA-binding protein 5; Short=CHD-5; AltName: Full=ATP-dependent helicase CHD5	0	0.56	0.26	0.81	Chd5
Q9D0F6.1	RecName: Full=Replication factor C subunit 5; AltName: Full=Activator 1 36 kDa subunit; Short=A1 36 kDa subunit; AltName: Full=Activator 1 subunit 5; AltName: Full=Replication factor C 36 kDa subunit; Short=RF-C 36 kDa subunit; Short=RFC36	0	2.18	1.56	0.29	Rfc5
Q9D0I8.1	RecName: Full=mRNA turnover protein 4 homolog; AltName: Full=Ribosome assembly factor Mrto4	0	0.64	0.43	0.71	Mrto4
Q99J62.1	RecName: Full=Replication factor C subunit 4; AltName: Full=Activator 1 subunit 4	0	0.92	0.46	0.69	Rfc4
Q9Z108.1	RecName: Full=Double-stranded RNA-binding protein Staufen homolog 1	0	1.62	1.02	0.47	Stau1
Q80X90.3	RecName: Full=Filamin-B; Short=FLN-B; AltName: Full=ABP-280-like protein; AltName: Full=Actin-binding-like protein; AltName: Full=Beta-filamin	0	0.75	0.51	0.66	Flnb
Q8BMQ2.2	RecName: Full=General transcription factor 3C polypeptide 4; AltName: Full=TF3C-delta; AltName: Full=Transcription factor IIIC 90 kDa subunit; Short=TFIIIC 90 kDa subunit; Short=TFIIIC90; AltName: Full=Transcription factor IIIC subunit delta	0	0.79	0.38	0.74	Gtf3c4
P58501.3	RecName: Full=PAX3- and PAX7-binding protein 1; Short=PAX3/7BP; AltName: Full=GC-rich sequence DNA-binding factor 1	0	0.32	0.14	0.9	Gcfc1; Paxbp1
Q8QZY1.1	RecName: Full=Eukaryotic translation initiation factor 3 subunit L; Short=eIF3l; AltName: Full=66 kDa tyrosine-rich heat shock protein; AltName: Full=67 kDa polymerase-associated factor; AltName: Full=Eukaryotic translation initiation factor 3 subunit 6-interacting protein; AltName: Full=Eukaryotic translation initiation factor 3 subunit E-interacting protein; AltName: Full=HSP-66Y; AltName: Full…	0	0.31	0.16	0.89	Eif3l
O70318.2	RecName: Full=Band 4.1-like protein 2; AltName: Full=Generally expressed protein 4.1; Short=4.1G	0	1.15	0.33	0.77	Epb4.1l2; Epb41l2
Q9CQT2.1	RecName: Full=RNA-binding protein 7; AltName: Full=RNA-binding motif protein 7	0	3.05	2.44	0.14	Rbm7
P22752.3	RecName: Full=Histone H2A type 1	0	0.43	0.25	0.82	Hist1h2ae; Hist1h2ao; Hist1h2ab; Hist1h2ai; Hist1h2ac; Hist1h2ad; Hist1h2an; Hist1h2aa; Hist1h2ag; Hist1h2ap
Q9CVI2.3	RecName: Full=Protein FAM133B	0	-0.36	0.23	0.84	Fam133b
P62301.2	RecName: Full=40S ribosomal protein S13	0	1.35	1.07	0.45	Rps13; Rps13-ps1; LOC102642137
Q6NZJ6.1	RecName: Full=Eukaryotic translation initiation factor 4 gamma 1; Short=eIF-4-gamma 1; Short=eIF-4G 1; Short=eIF-4G1	0	-1.08	0.53	0.65	Eif4g1
Q91VN6.2	RecName: Full=Probable ATP-dependent RNA helicase DDX41; AltName: Full=DEAD box protein 41	0	1.34	0.88	0.52	Ddx41
P97376.2	RecName: Full=Protein FRG1; AltName: Full=FSHD region gene 1 protein	0	0.78	0.44	0.7	Frg1
A2RSY6.1	RecName: Full=TRMT1-like protein	0	1.04	0.77	0.55	1190005F20Rik; Trmt1l
Q61466.3	RecName: Full=SWI/SNF-related matrix-associated actin-dependent regulator of chromatin subfamily D member 1; AltName: Full=60 kDa BRG-1/Brm-associated factor subunit A; AltName: Full=BRG1-associated factor 60A; Short=BAF60A; AltName: Full=Protein D15KZ1; AltName: Full=SWI/SNF complex 60 kDa subunit	0	0.08	0.04	0.97	Smarcd1
Q80WS3.1	RecName: Full=rRNA/tRNA 2'-O-methyltransferase fibrillarin-like protein 1; AltName: Full=Protein-glutamine methyltransferase	0	1.39	1.16	0.42	Fbll1
Q8CH18.1	RecName: Full=Cell division cycle and apoptosis regulator protein 1; AltName: Full=Cell cycle and apoptosis regulatory protein 1; Short=CARP-1	0	-0.1	0.03	0.97	Ccar1
Q8JZM7.1	RecName: Full=Parafibromin; AltName: Full=Cell division cycle protein 73 homolog; AltName: Full=Hyperparathyroidism 2 protein homolog	0	1.43	1.03	0.47	Cdc73
Q9DBY8.1	RecName: Full=Nuclear valosin-containing protein-like; Short=NVLp; Short=Nuclear VCP-like protein	0	0.31	0.09	0.93	Nvl
Q3UM18.2	RecName: Full=Large subunit GTPase 1 homolog	0	0.68	0.43	0.71	Lsg1
Q8BX17.2	RecName: Full=Gem-associated protein 5; Short=Gemin5	0	0.35	0.12	0.91	Gemin5
Q9WUV0.1	RecName: Full=Origin recognition complex subunit 5	0	1.34	0.91	0.51	Orc5
P70333.1	RecName: Full=Heterogeneous nuclear ribonucleoprotein H2; Short=hnRNP H2; AltName: Full=Heterogeneous nuclear ribonucleoprotein H'; Short=hnRNP H'; Contains: RecName: Full=Heterogeneous nuclear ribonucleoprotein H2, N-terminally processed	0	2.49	1.62	0.27	Hnrnph2
P97855.1	RecName: Full=Ras GTPase-activating protein-binding protein 1; Short=G3BP-1; AltName: Full=ATP-dependent DNA helicase VIII; AltName: Full=GAP SH3 domain-binding protein 1; AltName: Full=HDH-VIII	0	1.68	0.41	0.72	G3bp1
Q6PFD6.2	RecName: Full=Kinesin-like protein KIF18B	0	0.18	0.06	0.95	Kif18b
P63323.2	RecName: Full=40S ribosomal protein S12	0	0.41	0.27	0.81	Rps12
P62245.2	RecName: Full=40S ribosomal protein S15a	0	1.09	0.87	0.52	Rps15a
Q60760.2	RecName: Full=Growth factor receptor-bound protein 10; AltName: Full=GRB10 adapter protein; AltName: Full=Maternally expressed gene 1 protein	0	0.35	0.11	0.92	Grb10
P62307.1	RecName: Full=Small nuclear ribonucleoprotein F; Short=snRNP-F; AltName: Full=Sm protein F; Short=Sm-F; Short=SmF	0	-0.22	0.11	0.92	Snrpf
O88532.2	RecName: Full=Zinc finger RNA-binding protein	0	2.52	1.01	0.48	Zfr
Q8BH15.1	RecName: Full=CCR4-NOT transcription complex subunit 10	0	-0.39	0.06	0.95	Cnot10
Q640M1.1	RecName: Full=U3 small nucleolar RNA-associated protein 14 homolog A; AltName: Full=Juvenile spermatogonial depletion-like X-linked protein; Short=Jsd-like X-linked protein	0	0.91	0.65	0.59	Utp14a
Q8VHX6.3	RecName: Full=Filamin-C; Short=FLN-C; AltName: Full=ABP-280-like protein; AltName: Full=ABP-L; AltName: Full=Actin-binding-like protein; AltName: Full=Filamin-2; AltName: Full=Gamma-filamin	0	1.44	1.14	0.43	Flnc
Q8BHD7.1	RecName: Full=Polypyrimidine tract-binding protein 3; AltName: Full=Regulator of differentiation 1; Short=Rod1	0	-0.2	0.09	0.93	Ptbp3; Rod1
Q9QZD9.1	RecName: Full=Eukaryotic translation initiation factor 3 subunit I; Short=eIF3i; AltName: Full=Eukaryotic translation initiation factor 3 subunit 2; AltName: Full=TGF-beta receptor-interacting protein 1; Short=TRIP-1; AltName: Full=eIF-3-beta; AltName: Full=eIF3 p36	0	0.4	0.2	0.86	Eif3i
Q91X72.2	RecName: Full=Hemopexin; Flags: Precursor	0	0.03	0.02	0.98	Hpx
Q9D945.1	RecName: Full=Protein LLP homolog; AltName: Full=Protein LAPS18-like	0	0.53	0.35	0.76	Llph
Q6DID5.1	RecName: Full=PWWP domain-containing protein MUM1; AltName: Full=Mutated melanoma-associated antigen 1; Short=MUM-1	0	-0.45	0.16	0.89	Mum1
Q9EQP2.1	RecName: Full=EH domain-containing protein 4; AltName: Full=PAST homolog 2; Short=mPAST2	0	-0.3	0.08	0.94	Ehd4
Q922P9.1	RecName: Full=Putative oxidoreductase GLYR1; AltName: Full=Glyoxylate reductase 1 homolog; AltName: Full=Nuclear protein NP60	0	0.28	0.17	0.88	Glyr1
Q3TZX8.1	RecName: Full=Polynucleotide 5'-hydroxyl-kinase NOL9; AltName: Full=Nucleolar protein 9	0	1.13	0.86	0.52	Nol9
Q62018.2	RecName: Full=RNA polymerase-associated protein CTR9 homolog; AltName: Full=SH2 domain-binding protein 1; AltName: Full=Tetratricopeptide repeat-containing, SH2-binding phosphoprotein of 150 kDa; Short=TPR-containing, SH2-binding phosphoprotein of 150 kDa; Short=p150TSP	0	1.76	1.23	0.41	Ctr9
Q5SSI6.1	RecName: Full=U3 small nucleolar RNA-associated protein 18 homolog; AltName: Full=WD repeat-containing protein 50	0	1.13	0.9	0.51	Utp18
O55029.2	RecName: Full=Coatomer subunit beta'; AltName: Full=Beta'-coat protein; Short=Beta'-COP; AltName: Full=p102	0	0.04	0.01	0.99	Copb2
Q6PCM2.1	RecName: Full=Integrator complex subunit 6; Short=Int6; AltName: Full=DBI-1; AltName: Full=Protein DDX26	0	2.3	0.63	0.6	Ints6
Q6DID3.1	RecName: Full=Protein SCAF8; AltName: Full=RNA-binding motif protein 16; AltName: Full=SR-related and CTD-associated factor 8	0	0.85	0.4	0.72	Scaf8
A2AQ25.1	RecName: Full=Sickle tail protein; AltName: Full=Enhancer trap locus 4	0	3.39	1.44	0.33	Etl4
Q6ZWU9.3	RecName: Full=40S ribosomal protein S27	0	0.94	0.76	0.55	Rps27; Gm9846; Rps27rt
Q6ZQ88.2	RecName: Full=Lysine-specific histone demethylase 1A; AltName: Full=BRAF35-HDAC complex protein BHC110; AltName: Full=Flavin-containing amine oxidase domain-containing protein 2	0	3.1	1.21	0.41	Kdm1a
Q9JI44.1	RecName: Full=DNA methyltransferase 1-associated protein 1; Short=DNMAP1; Short=DNMT1-associated protein 1; AltName: Full=MAT1-mediated transcriptional repressor	0	0	0	1	Dmap1
Q80VY9.1	RecName: Full=Putative ATP-dependent RNA helicase DHX33; AltName: Full=DEAH box protein 33	0	1.61	0.78	0.55	Dhx33
Q8VDJ3.1	RecName: Full=Vigilin; AltName: Full=High density lipoprotein-binding protein; Short=HDL-binding protein	0	0.67	0.29	0.79	Hdlbp
A2ALU4.1	RecName: Full=Protein Shroom2; AltName: Full=Protein Apxl	0	3.01	1.46	0.31	Shroom2
Q8BG79.1	RecName: Full=CWF19-like protein 2	0	0.66	0.45	0.7	Cwf19l2
P62996.1	RecName: Full=Transformer-2 protein homolog beta; Short=TRA-2 beta; Short=TRA2-beta; AltName: Full=Silica-induced gene 41 protein; Short=SIG-41; AltName: Full=Splicing factor, arginine/serine-rich 10; AltName: Full=Transformer-2 protein homolog B	0	2.21	1.56	0.29	Tra2b
A2A6A1.1	RecName: Full=G patch domain-containing protein 8	0	-0.27	0.15	0.89	Gpatch8
Q8CH77.2	RecName: Full=Neuron navigator 1; AltName: Full=Pore membrane and/or filament-interacting-like protein 3	0	0.43	0.2	0.87	Nav1
Q6ZWY3.3	RecName: Full=40S ribosomal protein S27-like	0	0.59	0.45	0.7	Rps27l
Q99020.1	RecName: Full=Heterogeneous nuclear ribonucleoprotein A/B; Short=hnRNP A/B; AltName: Full=CArG-binding factor-A; Short=CBF-A	0	1.46	0.6	0.61	Hnrnpab
O88700.1	RecName: Full=Bloom syndrome protein homolog; Short=mBLM; AltName: Full=RecQ helicase homolog	0	1.95	0.91	0.51	Blm
Q8BGC0.1	RecName: Full=HIV Tat-specific factor 1 homolog	0	-0.12	0.07	0.95	Htatsf1
O08856.2	RecName: Full=RNA polymerase II elongation factor ELL; AltName: Full=Eleven-nineteen lysine-rich leukemia protein	0	0.2	0.13	0.91	Ell
Q8R480.1	RecName: Full=Nuclear pore complex protein Nup85; AltName: Full=85 kDa nucleoporin; AltName: Full=FROUNT; AltName: Full=Nucleoporin Nup85; AltName: Full=Pericentrin-1	0	3.33	0.9	0.51	Nup85
Q6A026.3	RecName: Full=Sister chromatid cohesion protein PDS5 homolog A	0	1.11	0.25	0.82	Pds5a
Q09XV5.1	RecName: Full=Chromodomain-helicase-DNA-binding protein 8; Short=CHD-8; AltName: Full=ATP-dependent helicase CHD8; AltName: Full=Axis duplication inhibitor; Short=Duplin	0	1.39	0.46	0.69	Chd8
Q64152.3	RecName: Full=Transcription factor BTF3; AltName: Full=Nascent polypeptide-associated complex subunit beta; Short=NAC-beta; AltName: Full=RNA polymerase B transcription factor 3	0	0.85	0.53	0.65	Btf3
A2A4P0.1	RecName: Full=ATP-dependent RNA helicase DHX8; AltName: Full=DEAH box protein 8	0	1.57	0.77	0.55	Dhx8
Q9CSN1.3	RecName: Full=SNW domain-containing protein 1; AltName: Full=Nuclear protein SkiP; AltName: Full=Ski-interacting protein	0	0.84	0.53	0.65	Snw1
Q921F2.1	RecName: Full=TAR DNA-binding protein 43; Short=TDP-43	0	1.11	0.66	0.59	Tardbp
Q99KN9.2	RecName: Full=Clathrin interactor 1; AltName: Full=Enthoprotin; AltName: Full=Epsin-4; AltName: Full=Epsin-related protein; Short=EpsinR	0	1.42	0.62	0.6	Clint1
Q8BHJ9.1	RecName: Full=Pre-mRNA-splicing factor SLU7	0	0.66	0.31	0.78	Slu7
Q9CQJ4.1	RecName: Full=E3 ubiquitin-protein ligase RING2; AltName: Full=RING finger protein 1B; Short=RING1b; AltName: Full=RING finger protein 2; AltName: Full=RING-type E3 ubiquitin transferase RING2	0	1.65	0.79	0.55	Rnf2
P70168.2	RecName: Full=Importin subunit beta-1; AltName: Full=Karyopherin subunit beta-1; AltName: Full=Nuclear factor p97; AltName: Full=Pore targeting complex 97 kDa subunit; Short=PTAC97; AltName: Full=SCG	0	3.16	0.99	0.48	Kpnb1
Q01853.4	RecName: Full=Transitional endoplasmic reticulum ATPase; Short=TER ATPase; AltName: Full=15S Mg(2+)-ATPase p97 subunit; AltName: Full=Valosin-containing protein; Short=VCP	0	0.55	0.2	0.86	Vcp
Q9CWU9.2	RecName: Full=Nucleoporin Nup37; AltName: Full=Nup107-160 subcomplex subunit Nup37	0	0.82	0.36	0.76	Nup37
Q8R4U7.2	RecName: Full=Leucine zipper protein 1; AltName: Full=Leucine zipper motif-containing protein	0	3.12	1.74	0.25	Luzp1
Q8BKS9.2	RecName: Full=Pumilio homolog 3	0	0.87	0.65	0.59	D19Bwg1357e; Pum3
Q9CQF3.1	RecName: Full=Cleavage and polyadenylation specificity factor subunit 5; AltName: Full=Nucleoside diphosphate-linked moiety X motif 21; Short=Nudix motif 21	0	0.99	0.49	0.67	Nudt21
P62320.1	RecName: Full=Small nuclear ribonucleoprotein Sm D3; Short=Sm-D3; AltName: Full=snRNP core protein D3	0	-0.01	0.01	0.99	Snrpd3
Q9CQU0.1	RecName: Full=Thioredoxin domain-containing protein 12; AltName: Full=Endoplasmic reticulum resident protein 19; Short=ER protein 19; Short=ERp19; AltName: Full=Thioredoxin-like protein p19; Flags: Precursor	0	-0.24	0.15	0.89	Txndc12
Q80U70.2	RecName: Full=Polycomb protein Suz12; AltName: Full=Suppressor of zeste 12 protein homolog	0	0.58	0.45	0.7	Suz12
Q8K4L0.1	RecName: Full=ATP-dependent RNA helicase DDX54; AltName: Full=DEAD box protein 54	0	2.21	1.07	0.46	Ddx54
P61514.2	RecName: Full=60S ribosomal protein L37a	0	1.64	0.64	0.59	Rpl37a
Q61686.1	RecName: Full=Chromobox protein homolog 5; AltName: Full=Heterochromatin protein 1 homolog alpha; Short=HP1 alpha	0	-0.16	0.04	0.97	Cbx5
Q3TFK5.1	RecName: Full=G patch domain-containing protein 4	0	1.09	0.73	0.55	Gpatch4
Q80UZ2.1	RecName: Full=Protein SDA1 homolog; AltName: Full=SDA1 domain-containing protein 1	0	0.3	0.18	0.87	Sdad1
Q91VR5.1	RecName: Full=ATP-dependent RNA helicase DDX1; AltName: Full=DEAD box protein 1	0	2.24	0.9	0.51	Ddx1
Q8VBW5.2	RecName: Full=HMG box transcription factor BBX; AltName: Full=Bobby sox homolog; AltName: Full=HMG box-containing protein 2	0	2.72	1.04	0.47	Bbx
Q6PIJ4.1	RecName: Full=Nuclear factor related to kappa-B-binding protein; AltName: Full=DNA-binding protein R kappa-B	0	0.82	0.51	0.66	Nfrkb
O35134.2	RecName: Full=DNA-directed RNA polymerase I subunit RPA1; Short=RNA polymerase I subunit A1; AltName: Full=DNA-directed RNA polymerase I largest subunit; AltName: Full=DNA-directed RNA polymerase I subunit A; AltName: Full=RNA polymerase I 194 kDa subunit; Short=RPA194	0	1.69	0.76	0.55	Polr1a
Q80YV3.2	RecName: Full=Transformation/transcription domain-associated protein; AltName: Full=Tra1 homolog	0	2.97	2.18	0.17	Trrap
Q6PDH0.1	RecName: Full=Pleckstrin homology-like domain family B member 1; AltName: Full=Protein LL5-alpha	0	0.67	0.18	0.87	Phldb1
O70230.2	RecName: Full=Zinc finger protein 143; Short=Zfp-143; AltName: Full=Selenocysteine tRNA gene transcription-activating factor; Short=mStaf	0	3.42	1.3	0.38	Zfp143
Q8BU03.1	RecName: Full=Periodic tryptophan protein 2 homolog	0	1.56	1.02	0.47	Pwp2
Q8K298.2	RecName: Full=Anillin	0	-0.5	0.28	0.8	Anln
P07759.2	RecName: Full=Serine protease inhibitor A3K; Short=Serpin A3K; AltName: Full=Contrapsin; AltName: Full=SPI-2; Flags: Precursor	0	0.13	0.07	0.95	Serpina3k
Q62504.2	RecName: Full=Msx2-interacting protein; AltName: Full=SMART/HDAC1-associated repressor protein; AltName: Full=SPEN homolog	0	2.29	1.08	0.45	Spen
O35382.2	RecName: Full=Exocyst complex component 4; AltName: Full=Exocyst complex component Sec8	0	-0.88	0.15	0.89	Exoc4
Q5NC05.2	RecName: Full=Transcription termination factor 2; AltName: Full=RNA polymerase II termination factor; AltName: Full=Transcription release factor 2	0	-0.89	0.2	0.87	Ttf2
P62858.1	RecName: Full=40S ribosomal protein S28	0	0.86	0.49	0.67	Rps28
Q9WTX5.3	RecName: Full=S-phase kinase-associated protein 1; AltName: Full=Cyclin-A/CDK2-associated protein p19; AltName: Full=S-phase kinase-associated protein 1A; AltName: Full=p19A; AltName: Full=p19skp1	0	0.21	0.13	0.91	Skp1a
Q99JY9.3	RecName: Full=Actin-related protein 3; AltName: Full=Actin-like protein 3	0	1.08	0.85	0.52	Actr3
P07901.4	RecName: Full=Heat shock protein HSP 90-alpha; AltName: Full=Heat shock 86 kDa; Short=HSP 86; Short=HSP86; AltName: Full=Tumor-specific transplantation 86 kDa antigen; Short=TSTA	0	-0.03	0.02	0.99	Hsp90aa1
P58771.1	RecName: Full=Tropomyosin alpha-1 chain; AltName: Full=Alpha-tropomyosin; AltName: Full=Tropomyosin-1	0	0.17	0.07	0.95	Tpm1
P11499.3	RecName: Full=Heat shock protein HSP 90-beta; AltName: Full=Heat shock 84 kDa; Short=HSP 84; Short=HSP84; AltName: Full=Tumor-specific transplantation 84 kDa antigen; Short=TSTA	0	-0.06	0.03	0.97	Hsp90ab1
Q80V62.2	RecName: Full=Fanconi anemia group D2 protein homolog; Short=Protein FACD2	0	-0.31	0.09	0.93	Fancd2
Q9DBR1.1	RecName: Full=5'-3' exoribonuclease 2; AltName: Full=Protein Dhm1	0	1.12	0.79	0.55	Xrn2
P62983.2	RecName: Full=Ubiquitin-40S ribosomal protein S27a; AltName: Full=Ubiquitin carboxyl extension protein 80; Contains: RecName: Full=Ubiquitin; Contains: RecName: Full=40S ribosomal protein S27a; Flags: Precursor	0	0.87	0.59	0.62	Rps27a; Rps27a-ps2; LOC100042019
Q60865.2	RecName: Full=Caprin-1; AltName: Full=Cytoplasmic activation- and proliferation-associated protein 1; AltName: Full=GPI-anchored membrane protein 1; AltName: Full=GPI-anchored protein p137; Short=GPI-p137; Short=p137GPI; AltName: Full=Membrane component chromosome 11 surface marker 1; AltName: Full=RNA granule protein 105	0	1.43	0.85	0.52	Caprin1
Q6ZWV7.1	RecName: Full=60S ribosomal protein L35	0	0.29	0.18	0.87	Rpl35
Q3UYV9.2	RecName: Full=Nuclear cap-binding protein subunit 1; AltName: Full=80 kDa nuclear cap-binding protein; Short=CBP80; Short=NCBP 80 kDa subunit	0	1.31	0.97	0.48	Ncbp1
P52651.1	RecName: Full=Homeobox protein Rhox5; AltName: Full=Homeobox protein Pem; AltName: Full=Placenta and embryonic expression protein; AltName: Full=Reproductive homeobox on chromosome X 5	0	1.73	1.03	0.47	Rhox5
Q04692.2	RecName: Full=SWI/SNF-related matrix-associated actin-dependent regulator of chromatin subfamily A containing DEAD/H box 1; AltName: Full=ATP-dependent helicase SMARCAD1; AltName: Full=Enhancer trap locus homolog 1; Short=Etl-1	0	0.47	0.11	0.92	Smarcad1
P21107.3	RecName: Full=Tropomyosin alpha-3 chain; AltName: Full=Gamma-tropomyosin; AltName: Full=Tropomyosin-3	0	0.14	0.07	0.95	Tpm3
Q80XU3.1	RecName: Full=Nuclear ubiquitous casein and cyclin-dependent kinase substrate 1; AltName: Full=JC7	0	-0.84	0.42	0.71	Nucks1
Q9CX86.1	RecName: Full=Heterogeneous nuclear ribonucleoprotein A0; Short=hnRNP A0	0	1.26	0.64	0.59	Hnrnpa0
Q8R323.1	RecName: Full=Replication factor C subunit 3; AltName: Full=Activator 1 38 kDa subunit; Short=A1 38 kDa subunit; AltName: Full=Activator 1 subunit 3; AltName: Full=Replication factor C 38 kDa subunit; Short=RF-C 38 kDa subunit; Short=RFC38	0	1.73	0.96	0.49	Rfc3
Q6ZPV2.2	RecName: Full=DNA helicase INO80; AltName: Full=INO80 complex subunit A; AltName: Full=Putative DNA helicase INO80 complex homolog 1	0	1.35	0.89	0.52	Ino80
Q91WM1.1	RecName: Full=Spermatid perinuclear RNA-binding protein	0	1.22	0.85	0.52	Strbp
Q61142.2	RecName: Full=Spindlin-1; AltName: Full=30000 Mr metaphase complex; AltName: Full=SSEC P; AltName: Full=Spindlin1	0	0.49	0.19	0.87	Spin1
Q9R0I7.2	RecName: Full=YLP motif-containing protein 1; AltName: Full=Nuclear protein ZAP3	0	2.93	1.21	0.41	Ylpm1
P26231.1	RecName: Full=Catenin alpha-1; AltName: Full=102 kDa cadherin-associated protein; AltName: Full=Alpha E-catenin; AltName: Full=CAP102	0	1.89	0.47	0.68	Ctnna1
Q3UH06.2	RecName: Full=Ras-responsive element-binding protein 1; Short=RREB-1; AltName: Full=RAS-responsive zinc finger transcription factor RREB	0	2.31	0.86	0.52	Rreb1
P63037.1	RecName: Full=DnaJ homolog subfamily A member 1; AltName: Full=DnaJ protein homolog 2; AltName: Full=Heat shock 40 kDa protein 4; AltName: Full=Heat shock protein J2; Short=HSJ-2; Flags: Precursor	0	3	1.46	0.31	Dnaja1
Q3V1V3.1	RecName: Full=ESF1 homolog; AltName: Full=ABT1-associated protein	0	0.49	0.36	0.76	Esf1
P23198.2	RecName: Full=Chromobox protein homolog 3; AltName: Full=Heterochromatin protein 1 homolog gamma; Short=HP1 gamma; AltName: Full=M32; AltName: Full=Modifier 2 protein	0	0.54	0.26	0.81	Cbx3
O54825.3	RecName: Full=Bystin	0	0.41	0.21	0.86	Bysl
Q8C8U0.3	RecName: Full=Liprin-beta-1; AltName: Full=Protein tyrosine phosphatase receptor type f polypeptide-interacting protein-binding protein 1; Short=PTPRF-interacting protein-binding protein 1	0	1.81	0.84	0.52	Ppfibp1
Q9D903.1	RecName: Full=Probable rRNA-processing protein EBP2	0	0.48	0.3	0.79	Ebna1bp2
Q99JR8.2	RecName: Full=SWI/SNF-related matrix-associated actin-dependent regulator of chromatin subfamily D member 2; AltName: Full=60 kDa BRG-1/Brm-associated factor subunit B; AltName: Full=BRG1-associated factor 60B; Short=BAF60B	0	-0.15	0.08	0.94	Smarcd2
Q99L48.1	RecName: Full=60S ribosomal export protein NMD3	0	-0.42	0.19	0.87	Nmd3
Q8CFQ3.2	RecName: Full=Intron-binding protein aquarius	0	2.74	1.22	0.41	Aqr
Q8CIM8.1	RecName: Full=Integrator complex subunit 4; Short=Int4	0	2.32	0.68	0.57	Ints4
Q9CQI7.1	RecName: Full=U2 small nuclear ribonucleoprotein B''; Short=U2 snRNP B''	0	0	0	1	Snrpb2
P62137.1	RecName: Full=Serine/threonine-protein phosphatase PP1-alpha catalytic subunit; Short=PP-1A	0	1.26	0.77	0.55	Ppp1ca
Q9CY66.1	RecName: Full=H/ACA ribonucleoprotein complex subunit 1; AltName: Full=Nucleolar protein family A member 1; AltName: Full=snoRNP protein GAR1	0	0.35	0.23	0.84	Gar1
Q4VA53.1	RecName: Full=Sister chromatid cohesion protein PDS5 homolog B; AltName: Full=Androgen-induced proliferation inhibitor; AltName: Full=Androgen-induced prostate proliferative shutoff-associated protein AS3	0	0.57	0.31	0.78	Pds5b
A2AGT5.1	RecName: Full=Cytoskeleton-associated protein 5	0	-0.92	0.15	0.89	Ckap5
O70194.2	RecName: Full=Eukaryotic translation initiation factor 3 subunit D; Short=eIF3d; AltName: Full=Eukaryotic translation initiation factor 3 subunit 7; AltName: Full=eIF-3-zeta; AltName: Full=eIF3 p66	0	1.38	1.07	0.46	Eif3d
Q9JIF7.1	RecName: Full=Coatomer subunit beta; AltName: Full=Beta-coat protein; Short=Beta-COP	0	-0.92	0.17	0.89	Copb1
P56960.2	RecName: Full=Exosome component 10; AltName: Full=Autoantigen PM/Scl 2 homolog; AltName: Full=Polymyositis/scleroderma autoantigen 2 homolog	0	1.73	1.06	0.46	Exosc10
Q8CG47.1	RecName: Full=Structural maintenance of chromosomes protein 4; Short=SMC protein 4; Short=SMC-4; AltName: Full=Chromosome-associated polypeptide C; AltName: Full=XCAP-C homolog	0	0.08	0.03	0.98	Smc4
Q3U9G9.2	RecName: Full=Lamin-B receptor; AltName: Full=Integral nuclear envelope inner membrane protein	0	-0.51	0.19	0.87	Lbr
Q99LE6.1	RecName: Full=ATP-binding cassette sub-family F member 2	0	1.61	0.71	0.57	Abcf2
Q8C4J7.1	RecName: Full=Transducin beta-like protein 3	0	1.48	1.11	0.44	Tbl3
Q8BMA6.2	RecName: Full=Signal recognition particle subunit SRP68; Short=SRP68; AltName: Full=Signal recognition particle 68 kDa protein	0	0.75	0.32	0.78	Srp68
Q9CW03.2	RecName: Full=Structural maintenance of chromosomes protein 3; Short=SMC protein 3; Short=SMC-3; AltName: Full=Basement membrane-associated chondroitin proteoglycan; Short=Bamacan; AltName: Full=Chondroitin sulfate proteoglycan 6; AltName: Full=Chromosome segregation protein SmcD; AltName: Full=Mad member-interacting protein 1	0	1.85	0.83	0.53	Smc3
P27773.2	RecName: Full=Protein disulfide-isomerase A3; AltName: Full=58 kDa glucose-regulated protein; AltName: Full=58 kDa microsomal protein; Short=p58; AltName: Full=Disulfide isomerase ER-60; AltName: Full=Endoplasmic reticulum resident protein 57; Short=ER protein 57; Short=ERp57; AltName: Full=Endoplasmic reticulum resident protein 60; Short=ER protein 60; Short=ERp60; Flags: Precursor	0	0.29	0.15	0.89	Pdia3
P16627.4	RecName: Full=Heat shock 70 kDa protein 1-like; Short=Heat shock 70 kDa protein 1L; AltName: Full=Heat shock 70 kDa-like protein 1; AltName: Full=Spermatid-specific heat shock protein 70	0	0.9	0.52	0.65	Hspa1l
Q99LF4.1	RecName: Full=tRNA-splicing ligase RtcB homolog; AltName: Full=Focal adhesion-associated protein; Short=FAAP	0	1.88	0.84	0.52	D10Wsu52e; Rtcb
Q99LI7.1	RecName: Full=Cleavage stimulation factor subunit 3; AltName: Full=CF-1 77 kDa subunit; AltName: Full=Cleavage stimulation factor 77 kDa subunit; Short=CSTF 77 kDa subunit; Short=CstF-77	0	-0.68	0.19	0.87	Cstf3
Q03265.1	RecName: Full=ATP synthase subunit alpha, mitochondrial; Flags: Precursor	0	0.33	0.12	0.92	Atp5a1
E9Q5K9.2	RecName: Full=YTH domain-containing protein 1	0	1.15	0.74	0.55	Ythdc1
Q8R3N6.1	RecName: Full=THO complex subunit 1; Short=Tho1; AltName: Full=Nuclear matrix protein p84	0	3.75	1.22	0.41	Thoc1
Q3UFM5.2	RecName: Full=Nucleolar MIF4G domain-containing protein 1; AltName: Full=SGD1 homolog	0	0.31	0.13	0.91	Nom1
Q811S7.1	RecName: Full=Upstream-binding protein 1; AltName: Full=Nuclear factor 2d9; Short=NF2d9	0	5.13	1.77	0.25	Ubp1
P07356.2	RecName: Full=Annexin A2; AltName: Full=Annexin II; AltName: Full=Annexin-2; AltName: Full=Calpactin I heavy chain; AltName: Full=Calpactin-1 heavy chain; AltName: Full=Chromobindin-8; AltName: Full=Lipocortin II; AltName: Full=Placental anticoagulant protein IV; Short=PAP-IV; AltName: Full=Protein I; AltName: Full=p36	0	-0.74	0.42	0.71	Anxa2
Q8BMB0.2	RecName: Full=BRCA2-interacting transcriptional repressor EMSY	0	5.02	2.47	0.13	2210018M11Rik; Emsy
Q8K2H1.1	RecName: Full=Periphilin-1	0	0.9	0.63	0.6	Pphln1
Q9CQG2.1	RecName: Full=Methyltransferase-like protein 16; AltName: Full=Methyltransferase 10 domain-containing protein	0	0.32	0.07	0.95	Mettl16
E9PYI1.1	RecName: Full=Zinc finger protein 568	0	0.08	0.04	0.97	Zfp568
Q923D4.1	RecName: Full=Splicing factor 3B subunit 5; Short=SF3b5; AltName: Full=Pre-mRNA-splicing factor SF3b 10 kDa subunit	0	0.72	0.44	0.7	Sf3b5
Q9DCT6.1	RecName: Full=Chromatin complexes subunit BAP18; AltName: Full=BPTF-associated protein of 18 kDa	0	2.3	1.52	0.29	0610010K14Rik
P48725.2	RecName: Full=Pericentrin	0	0.85	0.34	0.76	Pcnt
Q02614.2	RecName: Full=SAP30-binding protein; AltName: Full=Transcriptional regulator protein HCNGP	0	0.27	0.06	0.96	Sap30bp
Q9QZE5.1	RecName: Full=Coatomer subunit gamma-1; AltName: Full=Gamma-1-coat protein; Short=Gamma-1-COP	0	-0.54	0.11	0.92	Copg; Copg1
P63087.1	RecName: Full=Serine/threonine-protein phosphatase PP1-gamma catalytic subunit; Short=PP-1G; AltName: Full=Protein phosphatase 1C catalytic subunit	0	1.73	0.97	0.49	Ppp1cc
Q61033.4	RecName: Full=Lamina-associated polypeptide 2, isoforms alpha/zeta; AltName: Full=Thymopoietin isoforms alpha/zeta; Short=TP alpha/zeta	0	1.79	0.94	0.5	Tmpo
Q3TYA6.1	RecName: Full=M-phase phosphoprotein 8	0	0.83	0.43	0.7	Mphosph8
Q6EDY6.2	RecName: Full=F-actin-uncapping protein LRRC16A; AltName: Full=CARMIL homolog; AltName: Full=Capping protein regulator and myosin 1 linker protein 1; AltName: Full=Capping protein, Arp2/3 and myosin-I linker homolog 1; AltName: Full=Capping protein, Arp2/3 and myosin-I linker protein 1; Short=CARML1; AltName: Full=Leucine-rich repeat-containing protein 16A	0	-1.47	0.27	0.81	Lrrc16a
P48678.2	RecName: Full=Prelamin-A/C; Contains: RecName: Full=Lamin-A/C; Flags: Precursor	0	1.52	0.93	0.5	Lmna
P80317.3	RecName: Full=T-complex protein 1 subunit zeta; Short=TCP-1-zeta; AltName: Full=CCT-zeta-1	0	0.95	0.34	0.76	Cct6a
Q7TPD0.2	RecName: Full=Integrator complex subunit 3; Short=Int3; AltName: Full=SOSS complex subunit A; AltName: Full=Sensor of single-strand DNA complex subunit A; Short=SOSS-A; Short=Sensor of ssDNA subunit A	0	2.12	0.7	0.57	Ints3
Q8C0T5.2	RecName: Full=Signal-induced proliferation-associated 1-like protein 1; Short=SIPA1-like protein 1	0	3.3	1.74	0.25	Sipa1l1
Q3TLH4.3	RecName: Full=Protein PRRC2C; AltName: Full=BAT2 domain-containing protein 1; AltName: Full=HLA-B-associated transcript 2-like 2; AltName: Full=Proline-rich and coiled-coil-containing protein 2C	0	1.19	0.75	0.55	Prrc2c
Q9WVR4.1	RecName: Full=Fragile X mental retardation syndrome-related protein 2	0	1.67	0.55	0.63	Fxr2
Q3UMC0.2	RecName: Full=Spermatogenesis-associated protein 5; AltName: Full=Spermatogenesis-associated factor protein	0	1.02	0.31	0.78	Spata5
Q61191.2	RecName: Full=Host cell factor 1; Short=HCF; Short=HCF-1; AltName: Full=C1 factor; Contains: RecName: Full=HCF N-terminal chain 1; Contains: RecName: Full=HCF N-terminal chain 2; Contains: RecName: Full=HCF N-terminal chain 3; Contains: RecName: Full=HCF N-terminal chain 4; Contains: RecName: Full=HCF N-terminal chain 5; Contains: RecName: Full=HCF N-terminal chain 6; Contains: RecName: Full=HCF …	0	1.41	0.51	0.66	Hcfc1
Q8VIG1.2	RecName: Full=RE1-silencing transcription factor; AltName: Full=Neural-restrictive silencer factor	0	1.22	0.74	0.55	Rest
P17879.3	RecName: Full=Heat shock 70 kDa protein 1B; AltName: Full=Heat shock 70 kDa protein 1; Short=HSP70.1	0	0.7	0.41	0.72	Hspa1b
Q7TT50.2	RecName: Full=Serine/threonine-protein kinase MRCK beta; AltName: Full=CDC42-binding protein kinase beta; AltName: Full=DMPK-like beta; AltName: Full=Myotonic dystrophy kinase-related CDC42-binding kinase beta; Short=MRCK beta; Short=Myotonic dystrophy protein kinase-like beta	0	0.07	0.01	0.99	Cdc42bpb
Q6NXI6.1	RecName: Full=Regulation of nuclear pre-mRNA domain-containing protein 2	0	0.99	0.41	0.72	Rprd2
Q8K4B0.1	RecName: Full=Metastasis-associated protein MTA1	0	1.4	0.65	0.59	Mta1
P63154.1	RecName: Full=Crooked neck-like protein 1; AltName: Full=Crooked neck homolog	0	1.87	1.62	0.27	Crnkl1
Q61655.2	RecName: Full=ATP-dependent RNA helicase DDX19A; AltName: Full=DEAD box RNA helicase DEAD5; Short=mDEAD5; AltName: Full=DEAD box protein 19A; AltName: Full=Eukaryotic translation initiation factor 4A-related sequence 1	0	-2.25	0.54	0.65	Ddx19a
Q6PGC1.1	RecName: Full=ATP-dependent RNA helicase DHX29; AltName: Full=DEAH box protein 29	0	2.2	1.72	0.26	Dhx29
Q9Z148.2	RecName: Full=Histone-lysine N-methyltransferase EHMT2; AltName: Full=Euchromatic histone-lysine N-methyltransferase 2; AltName: Full=HLA-B-associated transcript 8; AltName: Full=Histone H3-K9 methyltransferase 3; Short=H3-K9-HMTase 3; AltName: Full=Protein G9a	0	3.69	1.12	0.43	Ehmt2
Q9D2D7.1	RecName: Full=Zinc finger protein 687	0	1.41	0.72	0.56	Zfp687
P62267.3	RecName: Full=40S ribosomal protein S23	0	0.47	0.33	0.77	Rps23
Q9Z1D1.2	RecName: Full=Eukaryotic translation initiation factor 3 subunit G; Short=eIF3g; AltName: Full=Eukaryotic translation initiation factor 3 RNA-binding subunit; Short=eIF-3 RNA-binding subunit; AltName: Full=Eukaryotic translation initiation factor 3 subunit 4; AltName: Full=eIF-3-delta; AltName: Full=eIF3 p42; AltName: Full=eIF3 p44	0	0.74	0.31	0.78	Eif3g
Q8QZV7.2	RecName: Full=Protein asunder homolog; AltName: Full=Cell cycle regulator Mat89Bb homolog; AltName: Full=Spermatogenesis-associated protein 30	0	0.56	0.28	0.8	Asun; Spata30
Q62383.2	RecName: Full=Transcription elongation factor SPT6	0	2.98	1.24	0.4	Supt6; Supt6h
Q99NH0.2	RecName: Full=Ankyrin repeat domain-containing protein 17; AltName: Full=Ankyrin repeat domain-containing protein FOE; AltName: Full=Gene trap ankyrin repeat protein	0	2.18	0.85	0.52	Ankrd17
Q922V4.1	RecName: Full=Pleiotropic regulator 1	0	1.66	1.17	0.42	Plrg1
Q5SU73.1	RecName: Full=Coilin; AltName: Full=p80-coilin	0	-0.37	0.15	0.89	Coil
Q99L90.1	RecName: Full=Microspherule protein 1; AltName: Full=58 kDa microspherule protein	0	0.73	0.42	0.71	Mcrs1
Q810V0.2	RecName: Full=U3 small nucleolar ribonucleoprotein protein MPP10; AltName: Full=M phase phosphoprotein 10	0	0.65	0.47	0.68	Mphosph10
Q9WUU9.2	RecName: Full=Germinal-center associated nuclear protein; Short=GANP; AltName: Full=GC-associated DNA primase	0	1.98	0.82	0.53	Mcm3ap
Q8R2U0.1	RecName: Full=Nucleoporin SEH1; AltName: Full=Nup107-160 subcomplex subunit SEH1	0	1.32	0.53	0.65	Seh1l
P60229.1	RecName: Full=Eukaryotic translation initiation factor 3 subunit E; Short=eIF3e; AltName: Full=Eukaryotic translation initiation factor 3 subunit 6; AltName: Full=MMTV integration site 6; AltName: Full=Mammary tumor-associated protein INT-6; AltName: Full=Viral integration site protein INT-6; AltName: Full=eIF-3 p48	0	0.64	0.49	0.67	Eif3e
Q8K2T8.1	RecName: Full=RNA polymerase II-associated factor 1 homolog	0	1.31	0.94	0.5	Paf1
O55128.1	RecName: Full=Histone deacetylase complex subunit SAP18; AltName: Full=18 kDa Sin3-associated polypeptide; AltName: Full=Sin3-associated polypeptide p18	0	1.16	0.66	0.59	Sap18; Gm10094; Sap18b
Q62431.1	RecName: Full=AT-rich interactive domain-containing protein 3A; Short=ARID domain-containing protein 3A; AltName: Full=B-cell regulator of IgH transcription; Short=Bright; AltName: Full=Dead ringer-like protein 1	0	0.96	0.21	0.86	Arid3a
Q61584.2	RecName: Full=Fragile X mental retardation syndrome-related protein 1; Short=mFxr1p	0	1.05	0.34	0.76	Fxr1
Q8BL74.2	RecName: Full=General transcription factor 3C polypeptide 2; AltName: Full=TF3C-beta; AltName: Full=Transcription factor IIIC 110 kDa subunit; Short=TFIIIC 110 kDa subunit; Short=TFIIIC110; AltName: Full=Transcription factor IIIC subunit beta	0	1.59	0.86	0.52	Gtf3c2
Q8K1M6.2	RecName: Full=Dynamin-1-like protein; AltName: Full=Dynamin family member proline-rich carboxyl-terminal domain less; Short=Dymple; AltName: Full=Dynamin-related protein 1	0	-1.7	0.44	0.7	Dnm1l
Q8BMC4.1	RecName: Full=Nucleolar protein 9; AltName: Full=Pumilio domain-containing protein NOP9	0	0.71	0.24	0.83	2610027L16Rik; Nop9
Q6ZQL4.2	RecName: Full=WD repeat-containing protein 43	0	0.81	0.58	0.62	Wdr43
P55200.3	RecName: Full=Histone-lysine N-methyltransferase 2A; Short=Lysine N-methyltransferase 2A; AltName: Full=ALL-1; AltName: Full=Myeloid/lymphoid or mixed-lineage leukemia; AltName: Full=Myeloid/lymphoid or mixed-lineage leukemia protein 1; AltName: Full=Zinc finger protein HRX; Contains: RecName: Full=MLL cleavage product N320; AltName: Full=N-terminal cleavage product of 320 kDa; Short=p320; Contai…	0	2	1.16	0.42	Kmt2a; Mll1
Q9ESV0.2	RecName: Full=ATP-dependent RNA helicase DDX24; AltName: Full=DEAD box protein 24	0	0.87	0.7	0.57	Ddx24
Q8CCP0.2	RecName: Full=Nuclear export mediator factor Nemf; AltName: Full=Serologically defined colon cancer antigen 1 homolog	0	0.77	0.49	0.67	Nemf
Q08093.1	RecName: Full=Calponin-2; AltName: Full=Calponin H2, smooth muscle; AltName: Full=Neutral calponin	0	0.77	0.21	0.85	Cnn2
Q9D0T1.4	RecName: Full=NHP2-like protein 1; AltName: Full=Fertilization antigen 1; Short=FA-1; AltName: Full=High mobility group-like nuclear protein 2 homolog 1; AltName: Full=Sperm-specific antigen 1; AltName: Full=U4/U6.U5 small nuclear ribonucleoprotein SNU13; AltName: Full=U4/U6.U5 tri-snRNP 15.5 kDa protein; Contains: RecName: Full=NHP2-like protein 1, N-terminally processed	0	0.66	0.49	0.67	Nhp2l1; LOC100862468
Q9CVB6.3	RecName: Full=Actin-related protein 2/3 complex subunit 2; AltName: Full=Arp2/3 complex 34 kDa subunit; Short=p34-ARC	0	1.04	0.86	0.52	Arpc2
Q5SVQ0.1	RecName: Full=Histone acetyltransferase KAT7; AltName: Full=Histone acetyltransferase binding to ORC1; AltName: Full=Lysine acetyltransferase 7; AltName: Full=MOZ, YBF2/SAS3, SAS2 and TIP60 protein 2; Short=MYST-2	0	1.97	0.32	0.78	Kat7; Myst2
Q9CWK3.1	RecName: Full=CD2 antigen cytoplasmic tail-binding protein 2; Short=CD2 cytoplasmic domain-binding protein 2; Short=CD2 tail-binding protein 2	0	0.58	0.42	0.71	Cd2bp2
Q4ACU6.3	RecName: Full=SH3 and multiple ankyrin repeat domains protein 3; Short=Shank3; AltName: Full=Proline-rich synapse-associated protein 2; Short=ProSAP2; AltName: Full=SPANK-2	0	1.82	0.7	0.57	Shank3
Q91YU8.2	RecName: Full=Suppressor of SWI4 1 homolog; Short=Ssf-1; AltName: Full=Peter Pan homolog	0	1.22	0.73	0.55	Ppan
Q65Z40.2	RecName: Full=Wings apart-like protein homolog; AltName: Full=Dioxin-inducible factor 2; Short=DIF-2; AltName: Full=WAPL cohesin release factor	0	1.33	0.25	0.82	Wapal; Wapl
P70670.2	RecName: Full=Nascent polypeptide-associated complex subunit alpha, muscle-specific form; AltName: Full=Alpha-NAC, muscle-specific form; Short=skNAC	0	1.25	0.49	0.67	Naca
Q80W00.1	RecName: Full=Serine/threonine-protein phosphatase 1 regulatory subunit 10; AltName: Full=MHC class I region proline-rich protein CAT53	0	1.37	0.67	0.58	Ppp1r10
E9PZM4.1	RecName: Full=Chromodomain-helicase-DNA-binding protein 2; Short=CHD-2; AltName: Full=ATP-dependent helicase CHD2	0	0.71	0.39	0.74	Chd2
P61161.1	RecName: Full=Actin-related protein 2; AltName: Full=Actin-like protein 2	0	0.59	0.43	0.71	Actr2
Q6NZF1.1	RecName: Full=Zinc finger CCCH domain-containing protein 11A	0	1.46	0.53	0.65	Zc3h11a
Q3UHX0.2	RecName: Full=Nucleolar protein 8	0	0.6	0.36	0.75	Nol8
Q8CFI7.2	RecName: Full=DNA-directed RNA polymerase II subunit RPB2; AltName: Full=DNA-directed RNA polymerase II 140 kDa polypeptide; AltName: Full=DNA-directed RNA polymerase II subunit B; AltName: Full=RNA polymerase II subunit 2; AltName: Full=RNA polymerase II subunit B2	0	1.32	0.88	0.52	Polr2b
Q4VAC9.2	RecName: Full=Pleckstrin homology domain-containing family G member 3; Short=PH domain-containing family G member 3	0	1.72	0.6	0.61	Plekhg3
Q9DCD2.1	RecName: Full=Pre-mRNA-splicing factor SYF1; AltName: Full=XPA-binding protein 2	0	2.42	1.61	0.27	Xab2
P42932.3	RecName: Full=T-complex protein 1 subunit theta; Short=TCP-1-theta; AltName: Full=CCT-theta	0	2.65	0.98	0.48	Cct8
Q00899.1	RecName: Full=Transcriptional repressor protein YY1; AltName: Full=Delta transcription factor; AltName: Full=NF-E1; AltName: Full=UCR-motif DNA-binding protein; AltName: Full=Yin and yang 1; Short=YY-1	0	0.57	0.34	0.76	Yy1
P97386.2	RecName: Full=DNA ligase 3; AltName: Full=DNA ligase III; AltName: Full=Polydeoxyribonucleotide synthase [ATP] 3	0	2.74	1.26	0.39	Lig3
Q8CFE3.2	RecName: Full=REST corepressor 1; AltName: Full=Protein CoREST	0	2.24	1.18	0.42	Rcor1
Q9CU62.4	RecName: Full=Structural maintenance of chromosomes protein 1A; Short=SMC protein 1A; Short=SMC-1-alpha; Short=SMC-1A; AltName: Full=Chromosome segregation protein SmcB; AltName: Full=Sb1.8	0	1.57	0.56	0.63	Smc1a
Q9D6L8.1	RecName: Full=Peptidyl-prolyl cis-trans isomerase-like 3; Short=PPIase; AltName: Full=CYP10L; AltName: Full=Cyclophilin-like protein PPIL3; AltName: Full=Rotamase PPIL3	0	0.51	0.35	0.76	Ppil3
Q8K368.2	RecName: Full=Fanconi anemia group I protein homolog; Short=Protein FACI	0	0.49	0.09	0.93	Fanci
P59242.1	RecName: Full=Cingulin	0	-0.5	0.16	0.89	Cgn
Q921E6.1	RecName: Full=Polycomb protein EED	0	2.04	1.12	0.43	Eed
Q8CG46.1	RecName: Full=Structural maintenance of chromosomes protein 5; Short=SMC protein 5; Short=SMC-5; Short=mSMC5; AltName: Full=Protein expressed in male leptotene and zygotene spermatocytes 453; Short=MLZ-453	0	1.66	1.24	0.4	Smc5
Q99KY4.2	RecName: Full=Cyclin-G-associated kinase	0	-0.31	0.05	0.97	Gak
Q3UQS8.3	RecName: Full=RNA-binding protein 20; AltName: Full=RNA-binding motif protein 20	0	1.7	0.6	0.61	Rbm20
Q9R0L7.1	RecName: Full=A-kinase anchor protein 8-like; Short=AKAP8-like protein; AltName: Full=Neighbor of A-kinase-anchoring protein 95; Short=Neighbor of AKAP95	0	7.48	3.03	0.07	Akap8l
O54833.1	RecName: Full=Casein kinase II subunit alpha'; Short=CK II alpha'	0	0.82	0.29	0.79	Csnk2a2
Q6NS46.2	RecName: Full=Protein RRP5 homolog; AltName: Full=Apoptosis-linked gene 4 protein; AltName: Full=Programmed cell death protein 11	0	0.56	0.26	0.81	Pdcd11
Q14AX6.2	RecName: Full=Cyclin-dependent kinase 12; AltName: Full=Cdc2-related kinase, arginine/serine-rich; Short=CrkRS; AltName: Full=Cell division cycle 2-related protein kinase 7; Short=CDC2-related protein kinase 7; AltName: Full=Cell division protein kinase 12	0	0.42	0.3	0.79	Cdk12
Q9WV32.4	RecName: Full=Actin-related protein 2/3 complex subunit 1B; AltName: Full=Arp2/3 complex 41 kDa subunit; AltName: Full=p41-ARC	0	0.5	0.33	0.77	Arpc1b
E9PYL2.1	RecName: Full=Proline-rich protein 12	0	3.94	1.48	0.31	Prr12
Q99K28.1	RecName: Full=ADP-ribosylation factor GTPase-activating protein 2; Short=ARF GAP 2; AltName: Full=GTPase-activating protein ZNF289; AltName: Full=Zinc finger protein 289	0	3.17	0.98	0.48	Arfgap2
Q78PY7.1	RecName: Full=Staphylococcal nuclease domain-containing protein 1; AltName: Full=100 kDa coactivator; AltName: Full=p100 co-activator	0	0.5	0.07	0.95	Snd1
Q8BIA4.2	RecName: Full=F-box/WD repeat-containing protein 8; AltName: Full=F-box and WD-40 domain-containing protein 8	0	3.73	2.03	0.2	Fbxw8
Q3U821.1	RecName: Full=WD repeat-containing protein 75; AltName: Full=U3 small nucleolar RNA-associated protein 17 homolog	0	1.15	0.73	0.55	Wdr75
Q8BLH7.1	RecName: Full=HIRA-interacting protein 3	0	-0.29	0.12	0.92	Hirip3
P47964.2	RecName: Full=60S ribosomal protein L36	0	1.26	0.83	0.53	Rpl36
P62855.3	RecName: Full=40S ribosomal protein S26	0	0.95	0.74	0.55	Rps26; Rps26-ps1
Q8BTV2.2	RecName: Full=Cleavage and polyadenylation specificity factor subunit 7	0	1.06	0.72	0.56	Cpsf7
Q9CWZ3.4	RecName: Full=RNA-binding protein 8A; AltName: Full=RNA-binding motif protein 8A; AltName: Full=Ribonucleoprotein RBM8A	0	1.16	0.88	0.52
Q91WM3.1	RecName: Full=U3 small nucleolar RNA-interacting protein 2; AltName: Full=RRP9 homolog; AltName: Full=U3 small nucleolar ribonucleoprotein-associated 55 kDa protein; Short=U3 snoRNP-associated 55 kDa protein; Short=U3-55K	0	0.46	0.29	0.79	Rrp9
O54931.3	RecName: Full=A-kinase anchor protein 2; Short=AKAP-2; AltName: Full=AKAP expressed in kidney and lung; Short=AKAP-KL; AltName: Full=Protein kinase A-anchoring protein 2; Short=PRKA2	0	0.96	0.6	0.61	Akap2
Q9D8M7.4	RecName: Full=PHD finger protein 10; AltName: Full=BRG1-associated factor 45a; Short=BAF45a	0	0.22	0.14	0.9	Phf10
P83870.1	RecName: Full=PHD finger-like domain-containing protein 5A; Short=PHD finger-like domain protein 5A; AltName: Full=Splicing factor 3B-associated 14 kDa protein; Short=SF3b14b	0	0.37	0.21	0.86	Phf5a
Q3USH5.2	RecName: Full=Splicing factor, suppressor of white-apricot homolog; AltName: Full=Splicing factor, arginine/serine-rich 8; AltName: Full=Suppressor of white apricot protein homolog	0	0.85	0.48	0.67	Sfswap
Q80VC9.1	RecName: Full=Calmodulin-regulated spectrin-associated protein 3; AltName: Full=Protein Nezha	0	0.53	0.19	0.87	Camsap3
Q14B71.2	RecName: Full=Cell division cycle-associated protein 2	0	2.09	1.65	0.27	Cdca2
Q9QXS1.3	RecName: Full=Plectin; Short=PCN; Short=PLTN; AltName: Full=Plectin-1; AltName: Full=Plectin-6	0	1.59	0.66	0.59	Plec
Q9JHU4.2	RecName: Full=Cytoplasmic dynein 1 heavy chain 1; AltName: Full=Cytoplasmic dynein heavy chain 1; AltName: Full=Dynein heavy chain, cytosolic	0	0.57	0.14	0.9	Dync1h1
A2AJK6.1	RecName: Full=Chromodomain-helicase-DNA-binding protein 7; Short=CHD-7; AltName: Full=ATP-dependent helicase CHD7	0	2.12	1.34	0.37	Chd7
P06330.1	RecName: Full=Ig heavy chain V region AC38 205.12	0	0.69	0.29	0.79	IghmAC38.205.12
Q99104.2	RecName: Full=Unconventional myosin-Va; AltName: Full=Dilute myosin heavy chain, non-muscle	0	0.35	0.14	0.9	Myo5a
Q91YK2.2	RecName: Full=Ribosomal RNA processing protein 1 homolog B; AltName: Full=RRP1-like protein B	0	0.52	0.3	0.79	Rrp1b
P80314.4	RecName: Full=T-complex protein 1 subunit beta; Short=TCP-1-beta; AltName: Full=CCT-beta	0	0.76	0.3	0.79	Cct2
P14576.2	RecName: Full=Signal recognition particle 54 kDa protein; Short=SRP54	0	0.47	0.31	0.78	Srp54a; Srp54b
P53569.2	RecName: Full=CCAAT/enhancer-binding protein zeta; AltName: Full=CCAAT-box-binding transcription factor; Short=CBF; Short=CCAAT-binding factor	0	2.54	1.42	0.33	Cebpz
P67984.2	RecName: Full=60S ribosomal protein L22; AltName: Full=Heparin-binding protein HBp15	0	0.34	0.22	0.84	Rpl22; LOC100047372; LOC100504863; LOC102642602
Q9Z1T1.2	RecName: Full=AP-3 complex subunit beta-1; AltName: Full=Adaptor protein complex AP-3 subunit beta-1; AltName: Full=Adaptor-related protein complex 3 subunit beta-1; AltName: Full=Beta-3A-adaptin; AltName: Full=Clathrin assembly protein complex 3 beta-1 large chain	0	-0.7	0.15	0.89	Ap3b1
O08550.3	RecName: Full=Histone-lysine N-methyltransferase 2B; Short=Lysine N-methyltransferase 2B; AltName: Full=Myeloid/lymphoid or mixed-lineage leukemia protein 4 homolog; AltName: Full=Trithorax homolog 2; AltName: Full=WW domain-binding protein 7; Short=WBP-7	0	0.23	0.1	0.92	Kmt2b; Wbp7
O35841.2	RecName: Full=Apoptosis inhibitor 5; Short=API-5; AltName: Full=AAC-11	0	-1.22	0.29	0.79	Api5
Q9Z2D8.1	RecName: Full=Methyl-CpG-binding domain protein 3; AltName: Full=Methyl-CpG-binding protein MBD3	0	1.01	0.36	0.76	Mbd3
Q61545.2	RecName: Full=RNA-binding protein EWS	0	1.85	1.13	0.43	Ewsr1
Q8R2N2.3	RecName: Full=U3 small nucleolar RNA-associated protein 4 homolog; AltName: Full=Cirhin; AltName: Full=Testis-expressed gene 292 protein	0	0.43	0.26	0.81	Cirh1a
O35250.2	RecName: Full=Exocyst complex component 7; AltName: Full=Exocyst complex component Exo70	0	-1.9	0.25	0.82	Exoc7
P63168.1	RecName: Full=Dynein light chain 1, cytoplasmic; AltName: Full=8 kDa dynein light chain; Short=DLC8; AltName: Full=Dynein light chain LC8-type 1; AltName: Full=Protein inhibitor of neuronal nitric oxide synthase; Short=PIN; Short=mPIN	0	0.55	0.29	0.79	Dynll1
P70279.1	RecName: Full=Surfeit locus protein 6	0	0.33	0.19	0.87	Surf6
P61982.2	RecName: Full=14-3-3 protein gamma; Contains: RecName: Full=14-3-3 protein gamma, N-terminally processed	0	0.81	0.37	0.74	Ywhag
B1AQJ2.1	RecName: Full=Ubiquitin carboxyl-terminal hydrolase 36; AltName: Full=Deubiquitinating enzyme 36; AltName: Full=Ubiquitin thioesterase 36; AltName: Full=Ubiquitin-specific-processing protease 36	0	0.77	0.38	0.74	Usp36
Q8N7N5.1	RecName: Full=DDB1- and CUL4-associated factor 8; AltName: Full=WD repeat-containing protein 42A	0	0.89	0.38	0.74	Dcaf8
Q9D1M0.3	RecName: Full=Protein SEC13 homolog; AltName: Full=SEC13-like protein 1; AltName: Full=SEC13-related protein	0	0.6	0.31	0.78	Sec13
Q9CXL3.3	RecName: Full=Uncharacterized protein C7orf50 homolog	0	0.36	0.18	0.87	3110082I17Rik
Q9QXS6.4	RecName: Full=Drebrin; AltName: Full=Developmentally-regulated brain protein	0	0.29	0.09	0.93	Dbn1
Q5DTT3.2	RecName: Full=Protein FAM208B; AltName: Full=Peripheral benzodiazepine receptor-associated protein 20	0	2.8	1.61	0.27	BC016423; Fam208b
Q03347.1	RecName: Full=Runt-related transcription factor 1; AltName: Full=Acute myeloid leukemia 1 protein; AltName: Full=Core-binding factor subunit alpha-2; Short=CBF-alpha-2; AltName: Full=Oncogene AML-1; AltName: Full=Polyomavirus enhancer-binding protein 2 alpha B subunit; Short=PEA2-alpha B; Short=PEBP2-alpha B; AltName: Full=SL3-3 enhancer factor 1 alpha B subunit; AltName: Full=SL3/AKV core-bindin…	0	7.87	3.7	0.05	Runx1
P56959.1	RecName: Full=RNA-binding protein FUS; AltName: Full=Protein pigpen	0	0.5	0.24	0.83	Fus
Q8BQZ5.1	RecName: Full=Cleavage and polyadenylation specificity factor subunit 4; AltName: Full=Cleavage and polyadenylation specificity factor 30 kDa subunit; Short=CPSF 30 kDa subunit; AltName: Full=Clipper homolog; AltName: Full=Clipper/CPSF 30K	0	1.61	0.58	0.62	Cpsf4
Q9DBM1.1	RecName: Full=G patch domain-containing protein 1	0	0.29	0.19	0.87	Gpatch1
P62827.3	RecName: Full=GTP-binding nuclear protein Ran; AltName: Full=GTPase Ran; AltName: Full=Ras-like protein TC4; AltName: Full=Ras-related nuclear protein	0	0.03	0.01	0.99	LOC100045999; Ran; LOC102641332
P80318.1	RecName: Full=T-complex protein 1 subunit gamma; Short=TCP-1-gamma; AltName: Full=CCT-gamma; AltName: Full=Matricin; AltName: Full=mTRiC-P5	0	1.96	0.73	0.55	Cct3
Q921N6.3	RecName: Full=Probable ATP-dependent RNA helicase DDX27; AltName: Full=DEAD box protein 27	0	1.23	0.8	0.54	Ddx27
Q64213.6	RecName: Full=Splicing factor 1; AltName: Full=CW17; AltName: Full=Mammalian branch point-binding protein; Short=BBP; Short=mBBP; AltName: Full=Transcription factor ZFM1; Short=mZFM; AltName: Full=Zinc finger gene in MEN1 locus; AltName: Full=Zinc finger protein 162	0	1.25	0.48	0.67	Sf1
Q7TT37.2	RecName: Full=Elongator complex protein 1; Short=ELP1; AltName: Full=IkappaB kinase complex-associated protein; Short=IKK complex-associated protein	0	0.08	0.04	0.97	Ikbkap
Q61188.2	RecName: Full=Histone-lysine N-methyltransferase EZH2; AltName: Full=ENX-1; AltName: Full=Enhancer of zeste homolog 2	0	1.42	1.05	0.47	Ezh2
Q91X20.1	RecName: Full=Set1/Ash2 histone methyltransferase complex subunit ASH2; AltName: Full=ASH2-like protein	0	0.64	0.36	0.75	Ash2l
Q7TQK1.1	RecName: Full=Integrator complex subunit 7; Short=Int7	0	-0.03	0.01	0.99	Ints7
P52480.4	RecName: Full=Pyruvate kinase PKM; AltName: Full=Pyruvate kinase muscle isozyme	0	-1.9	1.24	0.4	Pkm
Q9Z103.2	RecName: Full=Activity-dependent neuroprotector homeobox protein; AltName: Full=Activity-dependent neuroprotective protein	0	0.86	0.31	0.78	Adnp
Q9D287.1	RecName: Full=Pre-mRNA-splicing factor SPF27; AltName: Full=Breast carcinoma-amplified sequence 2 homolog; AltName: Full=DNA amplified in mammary carcinoma 1 protein	0	0.65	0.33	0.77	Bcas2
O88291.1	RecName: Full=DBIRD complex subunit ZNF326; AltName: Full=Zinc finger protein 326; AltName: Full=Zinc finger protein interacting with mRNPs; AltName: Full=Zinc finger protein-associated with nuclear matrix of 75 kDa	0	4.64	1.65	0.27	Zfp326
Q76MZ3.3	RecName: Full=Serine/threonine-protein phosphatase 2A 65 kDa regulatory subunit A alpha isoform; AltName: Full=PP2A subunit A isoform PR65-alpha; AltName: Full=PP2A subunit A isoform R1-alpha	0	1.02	0.5	0.67	Ppp2r1a
P62274.2	RecName: Full=40S ribosomal protein S29	0	0.71	0.53	0.65	Rps29
Q6URW6.1	RecName: Full=Myosin-14; AltName: Full=Myosin heavy chain 14; AltName: Full=Myosin heavy chain, non-muscle IIc; AltName: Full=Non-muscle myosin heavy chain IIc; Short=NMHC II-C	0	1.31	0.63	0.6	Myh14
A2A6Q5.1	RecName: Full=Cell division cycle protein 27 homolog	0	0.55	0.36	0.76	Cdc27
O35295.3	RecName: Full=Transcriptional activator protein Pur-beta; AltName: Full=Purine-rich element-binding protein B; AltName: Full=Vascular actin single-stranded DNA-binding factor 2 p44 component	0	0.67	0.48	0.68	Purb
Q6A0A2.2	RecName: Full=La-related protein 4B; AltName: Full=La ribonucleoprotein domain family member 4B; AltName: Full=La ribonucleoprotein domain family member 5; AltName: Full=La-related protein 5	0	-0.99	0.34	0.76	Larp4b
Q91WK2.1	RecName: Full=Eukaryotic translation initiation factor 3 subunit H; Short=eIF3h; AltName: Full=Eukaryotic translation initiation factor 3 subunit 3; AltName: Full=eIF-3-gamma; AltName: Full=eIF3 p40 subunit	0	0.87	0.47	0.68	Eif3h
Q99MJ9.1	RecName: Full=ATP-dependent RNA helicase DDX50; AltName: Full=DEAD box protein 50; AltName: Full=Gu-beta; AltName: Full=Nucleolar protein Gu2	0	1.41	0.73	0.55	Ddx50
P16858.2	RecName: Full=Glyceraldehyde-3-phosphate dehydrogenase; Short=GAPDH; AltName: Full=Peptidyl-cysteine S-nitrosylase GAPDH	0	-1.12	0.49	0.67	Gapdh; Gm20899; LOC100042025; Gapdh-ps15; Gm12033
P62862.1	RecName: Full=40S ribosomal protein S30	0	0.79	0.58	0.62	Fau
Q3THK3.2	RecName: Full=General transcription factor IIF subunit 1; AltName: Full=Transcription initiation factor IIF subunit alpha; Short=TFIIF-alpha	0	1.17	0.63	0.6	Gtf2f1
Q80YS6.1	RecName: Full=Actin filament-associated protein 1; AltName: Full=110 kDa actin filament-associated protein; Short=AFAP-110	0	0.08	0.02	0.98	Afap1
O88286.2	RecName: Full=Protein Wiz; AltName: Full=Widely-interspaced zinc finger-containing protein	0	2.33	0.91	0.51	Wiz
Q6P542.1	RecName: Full=ATP-binding cassette sub-family F member 1	0	0.37	0.18	0.87	Abcf1
Q6PGG6.1	RecName: Full=Guanine nucleotide-binding protein-like 3-like protein	0	1.38	1.14	0.43	Gnl3l
O54839.3	RecName: Full=Eomesodermin homolog; AltName: Full=T-box brain protein 2; Short=T-brain-2; Short=TBR-2	0	3.98	1.34	0.36	Eomes
E1U8D0.3	RecName: Full=Protein SOGA1; AltName: Full=SOGA family member 1; AltName: Full=Suppressor of glucose by autophagy; AltName: Full=Suppressor of glucose, autophagy-associated protein 1; Contains: RecName: Full=N-terminal form; Contains: RecName: Full=C-terminal 80 kDa form; Short=80-kDa SOGA fragment	0	3.7	1.46	0.31	9830001H06Rik; Soga1
P35922.1	RecName: Full=Synaptic functional regulator FMR1; AltName: Full=Fragile X mental retardation protein 1 homolog; Short=FMRP; Short=Protein FMR-1; Short=mFmr1p	0	1.43	0.55	0.63	Fmr1
Q8CGF7.2	RecName: Full=Transcription elongation regulator 1; AltName: Full=Formin-binding protein 28; Short=FBP 28; AltName: Full=TATA box-binding protein-associated factor 2S; AltName: Full=Transcription factor CA150; AltName: Full=p144	0	4.24	1.85	0.25	Tcerg1
Q8BGJ9.1	RecName: Full=Splicing factor U2AF 26 kDa subunit; AltName: Full=U2 auxiliary factor 26; AltName: Full=U2 small nuclear RNA auxiliary factor 1-like protein 4; Short=U2AF1-like 4	0	0.79	0.29	0.79	U2af1l4
P32233.1	RecName: Full=Developmentally-regulated GTP-binding protein 1; Short=DRG-1; AltName: Full=Neural precursor cell expressed developmentally down-regulated protein 3; Short=NEDD-3	0	1.64	0.29	0.79	Drg1
P62984.2	RecName: Full=Ubiquitin-60S ribosomal protein L40; AltName: Full=Ubiquitin A-52 residue ribosomal protein fusion product 1; Contains: RecName: Full=Ubiquitin; Contains: RecName: Full=60S ribosomal protein L40; AltName: Full=CEP52; Flags: Precursor	0	0.28	0.16	0.89	Uba52; Gm11808
Q8BJ71.1	RecName: Full=Nuclear pore complex protein Nup93; AltName: Full=93 kDa nucleoporin; AltName: Full=CBP-interacting protein 4; AltName: Full=Nucleoporin Nup93	0	1.05	0.21	0.86	Nup93
Q62241.1	RecName: Full=U1 small nuclear ribonucleoprotein C; Short=U1 snRNP C; Short=U1-C; Short=U1C	0	0.71	0.34	0.76	Snrpc
P0C0S6.2	RecName: Full=Histone H2A.Z; Short=H2A/z	0	0.33	0.18	0.87	H2afz
Q8VI24.1	RecName: Full=DNA-binding protein SATB2; AltName: Full=Special AT-rich sequence-binding protein 2	0	2.66	1.11	0.44	Satb2
Q9D0B0.1	RecName: Full=Serine/arginine-rich splicing factor 9; AltName: Full=Splicing factor, arginine/serine-rich 9	0	1.04	0.69	0.57	Srsf9
Q8BP92.1	RecName: Full=Reticulocalbin-2; AltName: Full=Taipoxin-associated calcium-binding protein 49; Short=TCBP-49; Flags: Precursor	0	3.62	1.29	0.38	Rcn2
Q9R0U0.2	RecName: Full=Serine/arginine-rich splicing factor 10; AltName: Full=FUS-interacting serine-arginine-rich protein 1; AltName: Full=Neural-salient serine/arginine-rich protein; AltName: Full=Neural-specific SR protein; AltName: Full=Splicing factor, arginine/serine-rich 13A; AltName: Full=TLS-associated protein with Ser-Arg repeats; Short=TASR; Short=TLS-associated protein with SR repeats; AltName…	0	2.4	1.75	0.25	Srsf10
Q9WTK2.1	RecName: Full=Chromodomain Y-like protein; Short=CDY-like	0	-0.94	0.28	0.79	Cdyl
O88466.3	RecName: Full=Zinc finger protein 106; Short=Zfp-106; AltName: Full=H3a minor histocompatibility antigen; AltName: Full=Son of insulin receptor mutant; AltName: Full=Zinc finger protein 474	0	3.08	1.68	0.26	Zfp106
Q8BHZ4.3	RecName: Full=Zinc finger protein 592; Short=Zfp-592	0	3.14	0.81	0.54	Zfp592
Q8K4F6.2	RecName: Full=Probable 28S rRNA (cytosine-C(5))-methyltransferase; AltName: Full=NOL1/NOP2/Sun domain family member 5; AltName: Full=Williams-Beuren syndrome chromosomal region 20A protein homolog	0	0.42	0.19	0.87	Nsun5
Q9D4H1.1	RecName: Full=Exocyst complex component 2; AltName: Full=Exocyst complex component Sec5	0	-1.69	0.27	0.81	Exoc2
P62305.1	RecName: Full=Small nuclear ribonucleoprotein E; Short=snRNP-E; AltName: Full=Sm protein E; Short=Sm-E; Short=SmE	0	0.27	0.17	0.88	Snrpe
P48760.3	RecName: Full=Folylpolyglutamate synthase, mitochondrial; AltName: Full=Folylpoly-gamma-glutamate synthetase; Short=FPGS; AltName: Full=Tetrahydrofolylpolyglutamate synthase; Short=Tetrahydrofolate synthase; Flags: Precursor	0	1.37	0.29	0.79	Fpgs
Q9D0D4.1	RecName: Full=Probable dimethyladenosine transferase; AltName: Full=DIM1 dimethyladenosine transferase 1 homolog; AltName: Full=DIM1 dimethyladenosine transferase 1-like; AltName: Full=Probable 18S rRNA (adenine(1779)-N(6)/adenine(1780)-N(6))-dimethyltransferase; AltName: Full=Probable 18S rRNA dimethylase; AltName: Full=Probable S-adenosylmethionine-6-N',N'-adenosyl(rRNA) dimethyltransferase	0	2.04	1.08	0.45	Dimt1
Q9EQM6.2	RecName: Full=Microprocessor complex subunit DGCR8; AltName: Full=DiGeorge syndrome critical region 8 homolog; AltName: Full=Gy1	0	1.08	0.75	0.55	Dgcr8
Q3V1H1.1	RecName: Full=Cytoskeleton-associated protein 2	0	1.22	0.41	0.72	Ckap2
P63101.1	RecName: Full=14-3-3 protein zeta/delta; AltName: Full=Protein kinase C inhibitor protein 1; Short=KCIP-1; AltName: Full=SEZ-2	0	0.79	0.37	0.75	Ywhaz
B2RQE8.1	RecName: Full=Rho GTPase-activating protein 42; AltName: Full=Rho-type GTPase-activating protein 42	0	-0.19	0.04	0.97	Arhgap42
Q62311.1	RecName: Full=Transcription initiation factor TFIID subunit 6; AltName: Full=Transcription initiation factor TFIID 70 kDa subunit; Short=TAF(II)70; Short=TAFII-70; Short=TAFII70; AltName: Full=Transcription initiation factor TFIID 80 kDa subunit; Short=TAF(II)80; Short=TAFII-80; Short=TAFII80; AltName: Full=p80	0	0.5	0.35	0.76	Taf6
Q8BJW5.1	RecName: Full=Nucleolar protein 11	0	0.47	0.25	0.82	Nol11
Q61666.3	RecName: Full=Protein HIRA; AltName: Full=TUP1-like enhancer of split protein 1	0	1.2	0.81	0.54	Hira
Q6ZPL9.2	RecName: Full=ATP-dependent RNA helicase DDX55; AltName: Full=DEAD box protein 55	0	2.88	0.96	0.49	Ddx55
Q3TIV5.2	RecName: Full=Zinc finger CCCH domain-containing protein 15; AltName: Full=DRG family-regulatory protein 1; AltName: Full=Epo-immediate response gene protein FM22	0	-0.25	0.03	0.98	Zc3h15
Q9QYJ0.1	RecName: Full=DnaJ homolog subfamily A member 2; AltName: Full=mDj3; Flags: Precursor	0	3.1	1.97	0.22	Dnaja2
Q00547.4	RecName: Full=Hyaluronan mediated motility receptor; AltName: Full=Intracellular hyaluronic acid-binding protein; AltName: Full=Receptor for hyaluronan-mediated motility; AltName: CD_antigen=CD168	0	0.05	0.01	0.99	Hmmr
P62141.3	RecName: Full=Serine/threonine-protein phosphatase PP1-beta catalytic subunit; Short=PP-1B	0	1.84	1.01	0.47	Ppp1cb
Q9Z0H3.1	RecName: Full=SWI/SNF-related matrix-associated actin-dependent regulator of chromatin subfamily B member 1; AltName: Full=BRG1-associated factor 47; Short=BAF47; AltName: Full=Integrase interactor 1 protein; AltName: Full=SNF5 homolog; Short=mSNF5	0	-0.03	0.01	0.99	Smarcb1
Q8BGZ4.2	RecName: Full=Cell division cycle protein 23 homolog; AltName: Full=Anaphase-promoting complex subunit 8; Short=APC8; AltName: Full=Cyclosome subunit 8	0	1.28	1.06	0.46	Cdc23
P09450.1	RecName: Full=Transcription factor jun-B; AltName: Full=MyD21	0	2.69	0.81	0.54	Junb
Q810A7.3	RecName: Full=ATP-dependent RNA helicase DDX42; AltName: Full=DEAD box protein 42	0	0.06	0.03	0.98	Ddx42
Q8BM75.3	RecName: Full=AT-rich interactive domain-containing protein 5B; Short=ARID domain-containing protein 5B; AltName: Full=Developmentally and sexually retarded with transient immune abnormalities protein; Short=Desrt; AltName: Full=MRF1-like; AltName: Full=Modulator recognition factor protein 2; Short=MRF-2	0	2.39	1.4	0.34	Arid5b
Q9CRC8.2	RecName: Full=Leucine-rich repeat-containing protein 40	0	-1.13	0.15	0.89	Lrrc40
A2A791.1	RecName: Full=Zinc finger MYM-type protein 4; AltName: Full=Zinc finger protein 262	0	1.3	0.4	0.72	Zmym4
Q5XJY5.2	RecName: Full=Coatomer subunit delta; AltName: Full=Archain; AltName: Full=Delta-coat protein; Short=Delta-COP	0	-0.02	0	1	Arcn1
P62309.1	RecName: Full=Small nuclear ribonucleoprotein G; Short=snRNP-G; AltName: Full=Sm protein G; Short=Sm-G; Short=SmG	0	-0.31	0.15	0.89	Snrpg
Q8R349.1	RecName: Full=Cell division cycle protein 16 homolog; AltName: Full=Anaphase-promoting complex subunit 6; Short=APC6; AltName: Full=Cyclosome subunit 6	0	0.73	0.46	0.69	Cdc16
Q7TPH6.2	RecName: Full=E3 ubiquitin-protein ligase MYCBP2; AltName: Full=Myc-binding protein 2; AltName: Full=Pam/highwire/rpm-1 protein; AltName: Full=Protein associated with Myc; AltName: Full=RING-type E3 ubiquitin transferase MYCBP2	0	2.52	1.36	0.35	Mycbp2
Q9JKX4.1	RecName: Full=Protein AATF; AltName: Full=Apoptosis-antagonizing transcription factor; AltName: Full=Rb-binding protein Che-1; AltName: Full=Traube protein	0	2.21	0.61	0.61	Aatf
Q61147.2	RecName: Full=Ceruloplasmin; AltName: Full=Ferroxidase; Flags: Precursor	0	0.09	0.05	0.97	Cp
P51859.2	RecName: Full=Hepatoma-derived growth factor; Short=HDGF	0	-0.15	0.06	0.96	Hdgf
Q8C142.3	RecName: Full=Low density lipoprotein receptor adapter protein 1; AltName: Full=Autosomal recessive hypercholesterolemia protein homolog	0	0.03	0.01	0.99	Ldlrap1
Q8CHG3.2	RecName: Full=GRIP and coiled-coil domain-containing protein 2; AltName: Full=185 kDa Golgi coiled-coil protein; Short=GCC185	0	-0.54	0.1	0.93	Gcc2
P59178.2	RecName: Full=Lethal(3)malignant brain tumor-like protein 2; Short=L(3)mbt-like protein 2	0	5.52	2.13	0.18	L3mbtl2
Q9CSP9.2	RecName: Full=Tetratricopeptide repeat protein 14; Short=TPR repeat protein 14	0	-0.31	0.13	0.91	Ttc14
Q9CU65.3	RecName: Full=Zinc finger MYM-type protein 2; AltName: Full=Zinc finger protein 198	0	2.77	0.9	0.52	Zmym2
Q9D1C9.1	RecName: Full=Ribosomal RNA-processing protein 7 homolog A; AltName: Full=Gastric cancer antigen Zg14 homolog	0	0.93	0.73	0.55	Rrp7a
Q8VDP4.2	RecName: Full=Cell cycle and apoptosis regulator protein 2; AltName: Full=Cell division cycle and apoptosis regulator protein 2	0	3.79	2.6	0.11	2610301G19Rik; Ccar2
Q6EJB6.2	RecName: Full=U3 small nucleolar RNA-associated protein 14 homolog B; AltName: Full=Juvenile spermatogonial depletion protein	0	1.13	0.88	0.52	Utp14b
Q91YT7.1	RecName: Full=YTH domain-containing family protein 2	0	1.98	1.69	0.26	Ythdf2
Q9ESC8.1	RecName: Full=AF4/FMR2 family member 4	0	1.14	0.33	0.77	Aff4
P62259.1	RecName: Full=14-3-3 protein epsilon; Short=14-3-3E	0	0.72	0.33	0.77	Ywhae
O35344.1	RecName: Full=Importin subunit alpha-4; AltName: Full=Importin alpha Q2; Short=Qip2; AltName: Full=Karyopherin subunit alpha-3	0	1.34	0.25	0.82	Kpna3
Q8R0Y6.1	RecName: Full=Cytosolic 10-formyltetrahydrofolate dehydrogenase; Short=10-FTHFDH; Short=FDH; AltName: Full=Aldehyde dehydrogenase family 1 member L1	0	0.03	0.01	0.99	Aldh1l1
P52293.2	RecName: Full=Importin subunit alpha-1; AltName: Full=Importin alpha P1; AltName: Full=Karyopherin subunit alpha-2; AltName: Full=Pendulin; AltName: Full=Pore targeting complex 58 kDa subunit; Short=PTAC58; AltName: Full=RAG cohort protein 1; AltName: Full=SRP1-alpha	0	1.12	0.84	0.52	Kpna2
P29699.1	RecName: Full=Alpha-2-HS-glycoprotein; AltName: Full=Countertrypin; AltName: Full=Fetuin-A; Flags: Precursor	0	-0.49	0.37	0.75	Ahsg
P80316.1	RecName: Full=T-complex protein 1 subunit epsilon; Short=TCP-1-epsilon; AltName: Full=CCT-epsilon	0	3.19	1.52	0.29	Cct5
Q8VHR5.1	RecName: Full=Transcriptional repressor p66-beta; AltName: Full=GATA zinc finger domain-containing protein 2B; AltName: Full=p66/p68	0	-0.36	0.1	0.93	Gatad2b
Q9EPQ8.3	RecName: Full=Transcription factor 20; Short=TCF-20; AltName: Full=Nuclear factor SPBP; AltName: Full=Stromelysin-1 PDGF-responsive element-binding protein; Short=SPRE-binding protein	0	0.41	0.12	0.91	Tcf20
Q8C092.1	RecName: Full=Transcription initiation factor TFIID subunit 5; AltName: Full=Transcription initiation factor TFIID 100 kDa subunit; Short=TAF(II)100; Short=TAFII-100; Short=TAFII100	0	1.04	0.77	0.55	Taf5
Q9QXK3.1	RecName: Full=Coatomer subunit gamma-2; AltName: Full=Gamma-2-coat protein; Short=Gamma-2-COP	0	-0.31	0.05	0.97	Copg2
Q80Y84.1	RecName: Full=Lysine-specific demethylase 5B; AltName: Full=Histone demethylase JARID1B; AltName: Full=Jumonji/ARID domain-containing protein 1B; AltName: Full=PLU-1	0	1.05	0.57	0.62	Kdm5b
Q8VEJ4.4	RecName: Full=Notchless protein homolog 1	0	2.84	0.9	0.51	Nle1
P63038.1	RecName: Full=60 kDa heat shock protein, mitochondrial; AltName: Full=60 kDa chaperonin; AltName: Full=Chaperonin 60; Short=CPN60; AltName: Full=HSP-65; AltName: Full=Heat shock protein 60; Short=HSP-60; Short=Hsp60; AltName: Full=Mitochondrial matrix protein P1; Flags: Precursor	0	0.02	0	0.99	Hspd1
Q5U4C3.1	RecName: Full=Splicing factor, arginine/serine-rich 19; AltName: Full=SR-related and CTD-associated factor 1	0	1.2	0.63	0.6	Scaf1
Q8VE37.1	RecName: Full=Regulator of chromosome condensation; AltName: Full=Chromosome condensation protein 1	0	0.84	0.25	0.82	Rcc1
Q76KJ5.2	RecName: Full=DNA-directed RNA polymerase I subunit RPA34; AltName: Full=A34.5; AltName: Full=Anti-sense to ERCC-1 protein; Short=ASE-1; AltName: Full=CD3-epsilon-associated protein; Short=CD3E-associated protein; AltName: Full=RNA polymerase I-associated factor PAF49	0	1.23	0.55	0.64	Cd3eap
Q8R2S9.1	RecName: Full=Actin-related protein 8	0	0.18	0.1	0.93	Actr8
P24369.2	RecName: Full=Peptidyl-prolyl cis-trans isomerase B; Short=PPIase B; AltName: Full=CYP-S1; AltName: Full=Cyclophilin B; AltName: Full=Rotamase B; AltName: Full=S-cyclophilin; Short=SCYLP; Flags: Precursor	0	0.42	0.14	0.9	Ppib
Q8VDM6.1	RecName: Full=Heterogeneous nuclear ribonucleoprotein U-like protein 1	0	2.4	1.63	0.27	Hnrnpul1
A6H619.2	RecName: Full=PHD and RING finger domain-containing protein 1	0	2.49	1.14	0.43	Phrf1
A6X935.2	RecName: Full=Inter alpha-trypsin inhibitor, heavy chain 4; Short=ITI heavy chain H4; Short=ITI-HC4; Short=Inter-alpha-inhibitor heavy chain 4; Flags: Precursor	0	-0.36	0.24	0.83	Itih4
O54774.1	RecName: Full=AP-3 complex subunit delta-1; AltName: Full=AP-3 complex subunit delta; AltName: Full=Adaptor-related protein complex 3 subunit delta-1; AltName: Full=Delta-adaptin; Short=mBLVR1	0	1.58	0.44	0.7	Ap3d1
P11983.3	RecName: Full=T-complex protein 1 subunit alpha; Short=TCP-1-alpha; AltName: Full=CCT-alpha; AltName: Full=Tailless complex polypeptide 1A; Short=TCP-1-A; AltName: Full=Tailless complex polypeptide 1B; Short=TCP-1-B	0	1.71	0.92	0.51	Tcp1
P38647.3	RecName: Full=Stress-70 protein, mitochondrial; AltName: Full=75 kDa glucose-regulated protein; Short=GRP-75; AltName: Full=Heat shock 70 kDa protein 9; AltName: Full=Mortalin; AltName: Full=Peptide-binding protein 74; Short=PBP74; AltName: Full=p66 MOT; Flags: Precursor	0	0.72	0.26	0.81	Hspa9
Q9WVA4.4	RecName: Full=Transgelin-2; AltName: Full=SM22-beta	0	-0.46	0.34	0.76	Tagln2
Q9ERF3.1	RecName: Full=WD repeat-containing protein 61; AltName: Full=Meiotic recombination REC14 protein homolog; Contains: RecName: Full=WD repeat-containing protein 61, N-terminally processed	0	3.15	0.87	0.52	Wdr61
P53996.2	RecName: Full=Cellular nucleic acid-binding protein; Short=CNBP; AltName: Full=Zinc finger protein 9	0	0.13	0.08	0.94	Cnbp
O35887.1	RecName: Full=Calumenin; AltName: Full=Crocalbin; Flags: Precursor	0	3.47	1.08	0.45	Calu
Q9EST5.1	RecName: Full=Acidic leucine-rich nuclear phosphoprotein 32 family member B; AltName: Full=Proliferation-related acidic leucine-rich protein PAL31	0	-0.23	0.05	0.97	Anp32b
Q5SFM8.3	RecName: Full=RNA-binding protein 27; AltName: Full=Peri-implantation stem cell protein 1; AltName: Full=RNA-binding motif protein 27	0	0.54	0.34	0.76	Rbm27
Q8BFQ4.1	RecName: Full=WD repeat-containing protein 82	0	3	0.89	0.52	Wdr82
Q9JKY5.2	RecName: Full=Huntingtin-interacting protein 1-related protein; Short=HIP1-related protein	0	-0.04	0.01	0.99	Hip1r
Q9D8X2.1	RecName: Full=Coiled-coil domain-containing protein 124	0	-0.01	0	1	Ccdc124
O55098.2	RecName: Full=Serine/threonine-protein kinase 10; AltName: Full=Lymphocyte-oriented kinase	0	1.13	0.73	0.55	Stk10
Q9WVM3.3	RecName: Full=Anaphase-promoting complex subunit 7; Short=APC7; AltName: Full=Cyclosome subunit 7; AltName: Full=Prediabetic NOD sera-reactive autoantigen	0	1.53	0.97	0.48	Anapc7
Q99PU8.1	RecName: Full=Putative ATP-dependent RNA helicase DHX30; AltName: Full=DEAH box protein 30	0	4.08	1.71	0.26	Dhx30
Q8K224.1	RecName: Full=RNA cytidine acetyltransferase; AltName: Full=18S rRNA cytosine acetyltransferase; AltName: Full=N-acetyltransferase 10	0	1.29	0.92	0.51	Nat10
P59708.1	RecName: Full=Splicing factor 3B subunit 6; AltName: Full=Pre-mRNA branch site protein p14; AltName: Full=SF3b 14 kDa subunit	0	0.58	0.38	0.74	0610009D07Rik; Sf3b14; Sf3b6
Q6P8I4.1	RecName: Full=PEST proteolytic signal-containing nuclear protein; Short=PCNP; Short=PEST-containing nuclear protein	0	-0.2	0.09	0.93	Pcnp
B1AZI6.1	RecName: Full=THO complex subunit 2; Short=Tho2	0	2.25	1.14	0.43	Thoc2
Q3TPX4.2	RecName: Full=Exocyst complex component 5; AltName: Full=Exocyst complex component Sec10	0	-3.35	0.79	0.55	Exoc5
Q80US4.3	RecName: Full=Actin-related protein 5	0	0.62	0.32	0.78	Actr5
Q8K4L3.1	RecName: Full=Supervillin; AltName: Full=Archvillin; AltName: Full=p205/p250	0	0.36	0.13	0.91	Svil
Q8BX09.2	RecName: Full=Retinoblastoma-binding protein 5; Short=RBBP-5	0	-1.06	0.35	0.76	Rbbp5
Q8C7Q4.1	RecName: Full=RNA-binding protein 4; AltName: Full=Lark homolog; Short=mLark; AltName: Full=RNA-binding motif protein 4; AltName: Full=RNA-binding motif protein 4a	0	4.08	1.36	0.35	Rbm4; Rbm14
Q91VE6.1	RecName: Full=MKI67 FHA domain-interacting nucleolar phosphoprotein; AltName: Full=Nucleolar protein interacting with the FHA domain of pKI-67; Short=mNIFK	0	0.61	0.31	0.78	Mki67ip; Nifk
A2AJI0.1	RecName: Full=MAP7 domain-containing protein 1	0	2.02	1.68	0.26	Map7d1; Mtap7d1
Q6PG16.1	RecName: Full=Holliday junction recognition protein; AltName: Full=Fetal liver expressing gene 1 protein homolog; Short=mFleg1	0	2.1	0.64	0.59	Hjurp
Q8CFE4.1	RecName: Full=SCY1-like protein 2; AltName: Full=Coated vesicle-associated kinase of 104 kDa	0	-0.03	0	1	Scyl2
Q99LC2.1	RecName: Full=Cleavage stimulation factor subunit 1; AltName: Full=CF-1 50 kDa subunit; AltName: Full=Cleavage stimulation factor 50 kDa subunit; Short=CSTF 50 kDa subunit; Short=CstF-50	0	1.72	0.32	0.78	Cstf1
Q91WT8.1	RecName: Full=RNA-binding protein 47; AltName: Full=RNA-binding motif protein 47	0	5.29	1.97	0.22	Rbm47
Q9WUP7.2	RecName: Full=Ubiquitin carboxyl-terminal hydrolase isozyme L5; Short=UCH-L5; AltName: Full=Ubiquitin C-terminal hydrolase UCH37; AltName: Full=Ubiquitin thioesterase L5	0	1.17	0.71	0.56	Uchl5
Q8K114.1	RecName: Full=Integrator complex subunit 9; Short=Int9	0	1.44	0.6	0.61	Ints9
Q8VBV3.1	RecName: Full=Exosome complex component RRP4; AltName: Full=Exosome component 2; AltName: Full=Ribosomal RNA-processing protein 4	0	1.98	1.25	0.4	Exosc2
P46935.3	RecName: Full=E3 ubiquitin-protein ligase NEDD4; AltName: Full=HECT-type E3 ubiquitin transferase NEDD4; AltName: Full=Neural precursor cell expressed developmentally down-regulated protein 4; Short=NEDD-4	0	0.64	0.19	0.87	Nedd4
Q3U0V1.2	RecName: Full=Far upstream element-binding protein 2; Short=FUSE-binding protein 2; AltName: Full=KH type-splicing regulatory protein; Short=KSRP	0	-0.15	0.09	0.93	Khsrp
Q923D5.2	RecName: Full=WW domain-binding protein 11; Short=WBP-11; AltName: Full=Splicing factor that interacts with PQBP-1 and PP1	0	2.23	0.96	0.49	Wbp11
Q9DC48.1	RecName: Full=Pre-mRNA-processing factor 17; AltName: Full=Cell division cycle 40 homolog; AltName: Full=PRP17 homolog	0	1.3	0.39	0.73	Cdc40
P61327.1	RecName: Full=Protein mago nashi homolog	0	3.97	1.33	0.37	Magoh
Q9JJ80.2	RecName: Full=Ribosome production factor 2 homolog; AltName: Full=Brix domain-containing protein 1; AltName: Full=Ribosome biogenesis protein RPF2 homolog	0	3.19	0.87	0.52	Rpf2
Q8CBY3.1	RecName: Full=Leukocyte receptor cluster member 8 homolog	0	3.03	0.79	0.55	Leng8
Q7TSE6.2	RecName: Full=Serine/threonine-protein kinase 38-like; AltName: Full=NDR2 protein kinase; AltName: Full=Nuclear Dbf2-related kinase 2	0	1.33	0.46	0.69	Stk38l
Q6PFR5.1	RecName: Full=Transformer-2 protein homolog alpha; Short=TRA-2 alpha; Short=TRA2-alpha; AltName: Full=Transformer-2 protein homolog A	0	2.53	1.47	0.31	Tra2a
Q7TME2.1	RecName: Full=Sperm-associated antigen 5; AltName: Full=Mastrin; AltName: Full=Mitotic spindle-associated protein p126; Short=MAP126	0	1.43	0.44	0.7	Spag5
P02088.2	RecName: Full=Hemoglobin subunit beta-1; AltName: Full=Beta-1-globin; AltName: Full=Hemoglobin beta-1 chain; AltName: Full=Hemoglobin beta-major chain	0	0.49	0.21	0.85	Hbb-b1
Q9D0M5.1	RecName: Full=Dynein light chain 2, cytoplasmic; AltName: Full=8 kDa dynein light chain b; Short=DLC8; Short=DLC8b; AltName: Full=Dynein light chain LC8-type 2	0	3.92	0.7	0.57	Dynll2
Q9D0R4.1	RecName: Full=Probable ATP-dependent RNA helicase DDX56; AltName: Full=ATP-dependent 61 kDa nucleolar RNA helicase; AltName: Full=DEAD box protein 56	0	1.81	1.36	0.36	Ddx56
Q6ZQK0.3	RecName: Full=Condensin-2 complex subunit D3; AltName: Full=Non-SMC condensin II complex subunit D3	0	1.71	0.68	0.58	Ncapd3
Q8VD75.2	RecName: Full=Huntingtin-interacting protein 1; Short=HIP-1; AltName: Full=Huntingtin-interacting protein I; Short=HIP-I	0	NA	NA	NA	Hip1
Q9EQ61.1	RecName: Full=Pescadillo homolog	0	0.48	0.23	0.84	Pes1
Q7TQH0.1	RecName: Full=Ataxin-2-like protein	0	1.45	0.74	0.55	Atxn2l
Q9CPS7.1	RecName: Full=RNA-binding protein PNO1	0	0.23	0.06	0.95	Pno1
Q62036.2	RecName: Full=Centrosomal protein of 131 kDa; AltName: Full=5-azacytidine-induced protein 1; AltName: Full=Pre-acrosome localization protein 1	0	1.62	0.51	0.66	Azi1; Cep131
Q7TPR4.1	RecName: Full=Alpha-actinin-1; AltName: Full=Alpha-actinin cytoskeletal isoform; AltName: Full=F-actin cross-linking protein; AltName: Full=Non-muscle alpha-actinin-1	0	1.03	0.6	0.61	Actn1
O08677.1	RecName: Full=Kininogen-1; Contains: RecName: Full=Kininogen-1 heavy chain; Contains: RecName: Full=Bradykinin; Contains: RecName: Full=Kininogen-1 light chain; Flags: Precursor	0	-0.38	0.25	0.82	Kng1
Q68FF6.1	RecName: Full=ARF GTPase-activating protein GIT1; Short=ARF GAP GIT1; AltName: Full=G protein-coupled receptor kinase-interactor 1; AltName: Full=GRK-interacting protein 1	0	-0.66	0.11	0.92	Git1
Q9CYH6.1	RecName: Full=Ribosome biogenesis regulatory protein homolog	0	0.99	0.58	0.62	Rrs1
Q9WUA3.1	RecName: Full=ATP-dependent 6-phosphofructokinase, platelet type; Short=ATP-PFK; Short=PFK-P; AltName: Full=6-phosphofructokinase type C; AltName: Full=Phosphofructo-1-kinase isozyme C; Short=PFK-C; AltName: Full=Phosphohexokinase	0	1.43	0.45	0.7	Pfkp
Q9D7S7.1	RecName: Full=60S ribosomal protein L22-like 1	0	0.14	0.08	0.94	Rpl22l1
Q6KAR6.2	RecName: Full=Exocyst complex component 3; AltName: Full=Exocyst complex component Sec6	0	-2.17	0.35	0.76	Exoc3
Q9Z2Q2.2	RecName: Full=Lysine-rich nucleolar protein 1; AltName: Full=Testis-specific gene 118 protein	0	0.95	0.54	0.64	2310008H09Rik; Knop1
O54946.4	RecName: Full=DnaJ homolog subfamily B member 6; AltName: Full=Heat shock protein J2; Short=HSJ-2; AltName: Full=MRJ; AltName: Full=mDj4	0	3.61	2.91	0.08	Dnajb6
Q9CRB2.1	RecName: Full=H/ACA ribonucleoprotein complex subunit 2; AltName: Full=Nucleolar protein family A member 2; AltName: Full=snoRNP protein NHP2	0	1.03	0.8	0.55	Nhp2
Q8BIQ5.2	RecName: Full=Cleavage stimulation factor subunit 2; AltName: Full=CF-1 64 kDa subunit; AltName: Full=Cleavage stimulation factor 64 kDa subunit; Short=CSTF 64 kDa subunit; Short=CstF-64	0	2.2	1.25	0.4	Cstf2
Q8R1F0.1	RecName: Full=Leydig cell tumor 10 kDa protein homolog	0	-0.21	0.1	0.93	D8Ertd738e
P28659.2	RecName: Full=CUGBP Elav-like family member 1; Short=CELF-1; AltName: Full=50 kDa nuclear polyadenylated RNA-binding protein; AltName: Full=Brain protein F41; AltName: Full=Bruno-like protein 2; AltName: Full=CUG triplet repeat RNA-binding protein 1; Short=CUG-BP1; AltName: Full=CUG-BP- and ETR-3-like factor 1; AltName: Full=Deadenylation factor CUG-BP; AltName: Full=Deadenylation factor EDEN-BP;…	0	1.96	1.14	0.43	Celf1
Q8K3Y3.1	RecName: Full=Protein lin-28 homolog A; Short=Lin-28A; AltName: Full=Testis-expressed protein 17	0	1.5	0.75	0.55	Lin28a
Q9DCH4.2	RecName: Full=Eukaryotic translation initiation factor 3 subunit F; Short=eIF3f; AltName: Full=Deubiquitinating enzyme eIF3f; AltName: Full=Eukaryotic translation initiation factor 3 subunit 5; AltName: Full=eIF-3-epsilon; AltName: Full=eIF3 p47	0	0.99	0.62	0.6	Eif3f
A2A432.1	RecName: Full=Cullin-4B; Short=CUL-4B	0	2.64	0.63	0.6	Cul4b
Q9CWL2.3	RecName: Full=Zinc finger protein castor homolog 1; AltName: Full=Castor-related protein	0	-0.59	0.2	0.87	Casz1
Q8C9B9.4	RecName: Full=Death-inducer obliterator 1; Short=DIO-1; AltName: Full=Death-associated transcription factor 1; Short=DATF-1	0	1.34	0.49	0.67	Dido1
P59235.2	RecName: Full=Nucleoporin Nup43; AltName: Full=Nup107-160 subcomplex subunit Nup43	0	2.71	0.6	0.61	Nup43
Q99J95.1	RecName: Full=Cyclin-dependent kinase 9; AltName: Full=Cell division protein kinase 9	0	0.79	0.54	0.65	Cdk9
Q9CR47.1	RecName: Full=Ribosome biogenesis protein NSA2 homolog; AltName: Full=L-name-related protein 42; Short=LNR42; AltName: Full=TGF-beta-inducible nuclear protein 1	0	0.67	0.49	0.67	Nsa2; LOC636306; LOC102642514
Q9Z130.1	RecName: Full=Heterogeneous nuclear ribonucleoprotein D-like; Short=hnRNP D-like; Short=hnRNP DL; AltName: Full=JKT41-binding protein	0	3.43	1.6	0.27	Hnrnpdl; Hnrnpdl1; Hnrpdl
Q8R3B7.2	RecName: Full=Bromodomain-containing protein 8	0	0.53	0.14	0.9	Brd8
Q8K0V4.1	RecName: Full=CCR4-NOT transcription complex subunit 3; AltName: Full=CCR4-associated factor 3	0	-0.33	0.07	0.95	Cnot3
P97379.2	RecName: Full=Ras GTPase-activating protein-binding protein 2; Short=G3BP-2; AltName: Full=GAP SH3 domain-binding protein 2	0	0.9	0.29	0.79	G3bp2
Q91YR1.2	RecName: Full=Twinfilin-1; AltName: Full=Protein A6	0	0.6	0.18	0.88	Twf1
Q9DCA5.3	RecName: Full=Ribosome biogenesis protein BRX1 homolog; AltName: Full=Brix domain-containing protein 2	0	5.84	2.55	0.12	Brix1
Q9CR78.1	RecName: Full=Myb/SANT-like DNA-binding domain-containing protein 3	0	0.59	0.27	0.81	5730528L13Rik; Msantd3
Q9JIX0.1	RecName: Full=Transcription and mRNA export factor ENY2; AltName: Full=Enhancer of yellow 2 transcription factor homolog	0	0.13	0.07	0.95	Eny2
P21952.1	RecName: Full=POU domain, class 3, transcription factor 1; AltName: Full=Octamer-binding protein 6; Short=Oct-6; AltName: Full=Octamer-binding transcription factor 6; Short=OTF-6; AltName: Full=POU domain transcription factor SCIP	0	1.21	0.42	0.71	Pou3f1
P58252.2	RecName: Full=Elongation factor 2; Short=EF-2	0	0.24	0.14	0.9	Eef2
O89079.3	RecName: Full=Coatomer subunit epsilon; AltName: Full=Epsilon-coat protein; Short=Epsilon-COP	0	-0.53	0.06	0.96	Cope
Q80XP8.1	RecName: Full=Protein FAM76B	0	1.43	0.59	0.62	Fam76b
Q61624.2	RecName: Full=Zinc finger protein 148; AltName: Full=Beta enolase repressor factor 1; AltName: Full=G-rich box-binding protein; AltName: Full=Transcription factor BFCOL1; AltName: Full=Transcription factor ZBP-89; AltName: Full=Zinc finger DNA-binding protein 89	0	3.11	1.2	0.41	Zfp148
Q6PB97.1	RecName: Full=F-box/LRR-repeat protein 19; AltName: Full=F-box and leucine-rich repeat protein 19	0	-0.29	0.1	0.93	Fbxl19
Q80U93.2	RecName: Full=Nuclear pore complex protein Nup214; AltName: Full=214 kDa nucleoporin; AltName: Full=Nucleoporin Nup214	0	2.07	0.47	0.68	Nup214
P24860.3	RecName: Full=G2/mitotic-specific cyclin-B1	0	-1.24	0.33	0.77	Ccnb1
Q9CQE8.1	RecName: Full=UPF0568 protein C14orf166 homolog	0	2.29	1.14	0.43	2700060E02Rik
Q9QZH3.2	RecName: Full=Peptidyl-prolyl cis-trans isomerase E; Short=PPIase E; AltName: Full=Cyclophilin E; AltName: Full=Cyclophilin-33; AltName: Full=Rotamase E	0	1.76	0.89	0.52	Ppie
P83917.1	RecName: Full=Chromobox protein homolog 1; AltName: Full=Heterochromatin protein 1 homolog beta; Short=HP1 beta; AltName: Full=Heterochromatin protein p25; AltName: Full=M31; AltName: Full=Modifier 1 protein	0	1.5	0.87	0.52	Cbx1
Q9JI13.1	RecName: Full=Something about silencing protein 10; AltName: Full=Charged amino acid-rich leucine zipper 1; Short=Crl-1; AltName: Full=Disrupter of silencing SAS10; AltName: Full=UTP3 homolog	0	2.29	0.99	0.48	Utp3
Q6DFV1.2	RecName: Full=Condensin-2 complex subunit G2; AltName: Full=Chromosome-associated protein G2; Short=CAP-G2; AltName: Full=Leucine zipper protein 5; AltName: Full=More than blood protein; AltName: Full=Non-SMC condensin II complex subunit G2	0	3.17	1.79	0.25	Ncapg2
P06909.2	RecName: Full=Complement factor H; AltName: Full=Protein beta-1-H; Flags: Precursor	0	0.32	0.21	0.86	Cfh
Q80U58.2	RecName: Full=Pumilio homolog 2	0	1.42	0.77	0.55	Pum2
Q3TEA8.1	RecName: Full=Heterochromatin protein 1-binding protein 3	0	1.02	0.74	0.55	Hp1bp3
Q9CR02.1	RecName: Full=Translation machinery-associated protein 16	0	0.25	0.15	0.9	Tma16
Q8BU11.3	RecName: Full=TOX high mobility group box family member 4; AltName: Full=Epidermal Langerhans cell protein LCP1	0	1.94	0.85	0.52	Tox4
Q924W5.1	RecName: Full=Structural maintenance of chromosomes protein 6; Short=SMC protein 6; Short=SMC-6; Short=mSMC6	0	3.57	1.55	0.29	Smc6
Q9D753.1	RecName: Full=Exosome complex component RRP43; AltName: Full=Exosome component 8; AltName: Full=Ribosomal RNA-processing protein 43	0	1.49	1.2	0.41	Exosc8
Q8R3Y5.2	RecName: Full=Uncharacterized protein C19orf47 homolog	0	2.68	0.75	0.55	2310022A10Rik
Q80UK8.2	RecName: Full=Integrator complex subunit 2; Short=Int2	0	3.76	1.15	0.43	Ints2
Q8R2T8.2	RecName: Full=General transcription factor 3C polypeptide 5; AltName: Full=TF3C-epsilon; AltName: Full=Transcription factor IIIC 63 kDa subunit; Short=TFIIIC 63 kDa subunit; Short=TFIIIC63; AltName: Full=Transcription factor IIIC subunit epsilon	0	2.16	1.05	0.46	Gtf3c5
Q8BZR9.1	RecName: Full=Nuclear cap-binding protein subunit 3	0	2.42	0.7	0.57	1200014J11Rik; Ncbp3
Q8R149.1	RecName: Full=BUD13 homolog	0	0.55	0.2	0.87	Bud13
O89090.2	RecName: Full=Transcription factor Sp1	0	1.92	0.94	0.5	Sp1
F6ZDS4.1	RecName: Full=Nucleoprotein TPR; AltName: Full=NPC-associated intranuclear protein; AltName: Full=Translocated promoter region and nuclear basket protein	0	1.63	0.72	0.56	Tpr
Q9EQU5.1	RecName: Full=Protein SET; AltName: Full=Phosphatase 2A inhibitor I2PP2A; Short=I-2PP2A; AltName: Full=Template-activating factor I; Short=TAF-I	0	-0.06	0.02	0.98	Set
A3KFM7.1	RecName: Full=Chromodomain-helicase-DNA-binding protein 6; Short=CHD-6; AltName: Full=ATP-dependent helicase CHD6	0	2.06	1.34	0.36	Chd6
Q99P72.2	RecName: Full=Reticulon-4; AltName: Full=Neurite outgrowth inhibitor; Short=Nogo protein	0	1.67	0.42	0.71	Rtn4
Q8BWW4.2	RecName: Full=La-related protein 4; AltName: Full=La ribonucleoprotein domain family member 4	0	1.54	0.57	0.62	Larp4
Q9CQU5.1	RecName: Full=ZW10 interactor; AltName: Full=ZW10-interacting protein 1; Short=Zwint-1	0	2.19	1.37	0.35	Zwint
P19324.3	RecName: Full=Serpin H1; AltName: Full=47 kDa heat shock protein; AltName: Full=Collagen-binding protein; Short=Colligin; AltName: Full=Serine protease inhibitor J6; Flags: Precursor	0	0.63	0.11	0.92	Serpinh1
Q9CWN7.1	RecName: Full=CCR4-NOT transcription complex subunit 11	0	-0.81	0.11	0.92	Cnot11; D1Bwg0212e
O88895.1	RecName: Full=Histone deacetylase 3; Short=HD3	0	3.81	1.01	0.48	Hdac3
Q8BHJ5.1	RecName: Full=F-box-like/WD repeat-containing protein TBL1XR1; AltName: Full=Nuclear receptor corepressor/HDAC3 complex subunit TBLR1; AltName: Full=TBL1-related protein 1; AltName: Full=Transducin beta-like 1X-related protein 1	0	6.5	2.91	0.08	Tbl1xr1
Q9D0F1.1	RecName: Full=Kinetochore protein NDC80 homolog; AltName: Full=Kinetochore protein Hec1; AltName: Full=Kinetochore-associated protein 2	0	0.64	0.11	0.92	Ndc80
Q8CFC7.3	RecName: Full=CLK4-associating serine/arginine rich protein; AltName: Full=Clk4-associating SR-related protein; AltName: Full=Serine/arginine-rich splicing factor 16; AltName: Full=Splicing factor, arginine/serine-rich 16; AltName: Full=Suppressor of white-apricot homolog 2	0	-0.12	0.04	0.97	Clasrp
Q91W39.1	RecName: Full=Nuclear receptor coactivator 5; Short=NCoA-5; AltName: Full=Coactivator independent of AF-2; Short=CIA	0	1.68	0.95	0.49	Ncoa5
Q99JX4.1	RecName: Full=Eukaryotic translation initiation factor 3 subunit M; Short=eIF3m; AltName: Full=PCI domain-containing protein 1	0	5.13	1.64	0.27	Eif3m
Q9DC23.2	RecName: Full=DnaJ homolog subfamily C member 10; AltName: Full=Endoplasmic reticulum DNA J domain-containing protein 5; Short=ER-resident protein ERdj5; Short=ERdj5; AltName: Full=Endoplasmic reticulum DnaJ-PDI fusion protein 1; AltName: Full=J domain-containing protein disulfide isomerase-like protein; Short=J domain-containing PDI-like protein; Short=JPDI; Flags: Precursor	0	-0.01	0	1	Dnajc10
Q922R8.3	RecName: Full=Protein disulfide-isomerase A6; AltName: Full=Thioredoxin domain-containing protein 7; Flags: Precursor	0	-0.34	0.19	0.87	Pdia6
P97801.1	RecName: Full=Survival motor neuron protein	0	0.97	0.74	0.55	Smn1
Q9JMG1.1	RecName: Full=Endothelial differentiation-related factor 1; Short=EDF-1; AltName: Full=Multiprotein-bridging factor 1; Short=MBF1	0	0.46	0.11	0.92	Edf1
Q8BZ98.1	RecName: Full=Dynamin-3	0	-1.55	0.37	0.75	Dnm3
Q9JKY0.1	RecName: Full=Cell differentiation protein RCD1 homolog; Short=Rcd-1; AltName: Full=CCR4-NOT transcription complex subunit 9; AltName: Full=EPO-induced protein FL10	0	1.65	0.29	0.79	Rqcd1; Cnot9
Q02257.3	RecName: Full=Junction plakoglobin; AltName: Full=Desmoplakin III; AltName: Full=Desmoplakin-3	0	1.08	0.35	0.76	Jup
Q6IRU2.3	RecName: Full=Tropomyosin alpha-4 chain; AltName: Full=Tropomyosin-4	0	-0.35	0.17	0.88	Tpm4
P14733.3	RecName: Full=Lamin-B1; Flags: Precursor	0	0.57	0.14	0.9	Lmnb1
P70700.2	RecName: Full=DNA-directed RNA polymerase I subunit RPA2; Short=RNA polymerase I subunit 2; AltName: Full=DNA-directed RNA polymerase I 135 kDa polypeptide; Short=RPA135	0	4.28	1.79	0.25	Polr1b
Q9QXA5.1	RecName: Full=U6 snRNA-associated Sm-like protein LSm4	0	0.23	0.14	0.9	Lsm4
P67871.1	RecName: Full=Casein kinase II subunit beta; Short=CK II beta; AltName: Full=Phosvitin	0	1.15	0.56	0.63	Csnk2b
P11440.3	RecName: Full=Cyclin-dependent kinase 1; Short=CDK1; AltName: Full=Cell division control protein 2 homolog; AltName: Full=Cell division protein kinase 1; AltName: Full=p34 protein kinase	0	0.62	0.4	0.72	Cdk1
Q8BFV2.1	RecName: Full=PCI domain-containing protein 2; AltName: Full=CSN12-like protein	0	3.29	1.1	0.44	Pcid2
P46938.2	RecName: Full=Transcriptional coactivator YAP1; Short=Yes-associated protein 1; AltName: Full=Protein yorkie homolog; AltName: Full=Yes-associated protein YAP65 homolog	0	6.11	2.29	0.16	Yap1
P59326.1	RecName: Full=YTH domain-containing family protein 1; AltName: Full=Dermatomyositis associated with cancer putative autoantigen 1 homolog; Short=DACA-1 homolog	0	2.62	1.22	0.41	Ythdf1
O88491.1	RecName: Full=Histone-lysine N-methyltransferase, H3 lysine-36 and H4 lysine-20 specific; AltName: Full=H3-K36-HMTase; AltName: Full=H4-K20-HMTase; AltName: Full=Nuclear receptor-binding SET domain-containing protein 1; Short=NR-binding SET domain-containing protein	0	1.5	0.66	0.59	Nsd1
Q9JJA7.1	RecName: Full=Cyclin-L2; AltName: Full=Cyclin Ania-6b; AltName: Full=Paneth cell-enhanced expression protein; Short=PCEE	0	-0.25	0.02	0.98	Ccnl2
O88559.2	RecName: Full=Menin	0	0.74	0.33	0.77	Men1
Q8BJ05.1	RecName: Full=Zinc finger CCCH domain-containing protein 14	0	2.46	0.86	0.52	Zc3h14
Q6NZQ2.2	RecName: Full=Probable ATP-dependent RNA helicase DDX31; AltName: Full=DEAD box protein 31	0	2.36	0.81	0.54	Ddx31
Q810D6.2	RecName: Full=Glutamate-rich WD repeat-containing protein 1; AltName: Full=Protein A301	0	0.58	0.37	0.75	Grwd1
Q9CXK8.1	RecName: Full=60S ribosome subunit biogenesis protein NIP7 homolog; AltName: Full=PEachy; AltName: Full=kDa93	0	2.57	1.8	0.25	Nip7
P02301.3	RecName: Full=Histone H3.3C; AltName: Full=Embryonic	0	1.82	0.44	0.7	H3f3c; Gm7426
Q6ZQ03.2	RecName: Full=Formin-binding protein 4; AltName: Full=Formin-binding protein 30	0	0.83	0.49	0.67	Fnbp4
Q9JLN9.2	RecName: Full=Serine/threonine-protein kinase mTOR; AltName: Full=FK506-binding protein 12-rapamycin complex-associated protein 1; AltName: Full=FKBP12-rapamycin complex-associated protein; AltName: Full=Mammalian target of rapamycin; Short=mTOR; AltName: Full=Mechanistic target of rapamycin; AltName: Full=Rapamycin target protein 1; Short=RAPT1	0	1.88	1.02	0.47	Mtor
Q8R0A0.1	RecName: Full=General transcription factor IIF subunit 2; AltName: Full=ATP-dependent helicase GTF2F2; AltName: Full=Transcription initiation factor IIF subunit beta; Short=TFIIF-beta	0	0.21	0.11	0.92	Gtf2f2
Q60809.1	RecName: Full=CCR4-NOT transcription complex subunit 7; AltName: Full=CCR4-associated factor 1; Short=CAF-1	0	-0.68	0.09	0.93	Cnot7
Q61550.3	RecName: Full=Double-strand-break repair protein rad21 homolog; AltName: Full=Pokeweed agglutinin-binding protein 29; Short=PW29; AltName: Full=SCC1 homolog	0	0.4	0.16	0.89	Rad21
Q9EQS3.5	RecName: Full=C-Myc-binding protein; AltName: Full=Associate of Myc 1; Short=AMY-1	0	5.12	1.36	0.35	Mycbp
E9Q4F7.1	RecName: Full=Ankyrin repeat domain-containing protein 11	0	2.88	1.77	0.25	Ankrd11
Q80UV9.2	RecName: Full=Transcription initiation factor TFIID subunit 1; AltName: Full=Cell cycle gene 1 protein; AltName: Full=TBP-associated factor 250 kDa; Short=p250; AltName: Full=Transcription initiation factor TFIID 250 kDa subunit; Short=TAF(II)250; Short=TAFII-250; Short=TAFII250	0	1.22	0.74	0.55	Taf1
Q9CYX7.2	RecName: Full=RRP15-like protein; AltName: Full=Ribosomal RNA-processing protein 15	0	0.22	0.1	0.93	Rrp15
Q8BZH4.2	RecName: Full=Pogo transposable element with ZNF domain	0	3.5	0.99	0.48	Pogz
Q9R226.1	RecName: Full=KH domain-containing, RNA-binding, signal transduction-associated protein 3; AltName: Full=RNA-binding protein Etoile; AltName: Full=Sam68-like mammalian protein 2; Short=SLM-2	0	0.3	0.14	0.9	Khdrbs3
Q9JJY4.2	RecName: Full=Probable ATP-dependent RNA helicase DDX20; AltName: Full=Component of gems 3; AltName: Full=DEAD box protein 20; AltName: Full=DEAD box protein DP 103; AltName: Full=Gemin-3; AltName: Full=Regulator of steroidogenic factor 1; Short=ROSF-1	0	1.42	0.47	0.68	Ddx20
Q9CQV8.3	RecName: Full=14-3-3 protein beta/alpha; AltName: Full=Protein kinase C inhibitor protein 1; Short=KCIP-1; Contains: RecName: Full=14-3-3 protein beta/alpha, N-terminally processed	0	0.77	0.36	0.75	Ywhab
P20152.3	RecName: Full=Vimentin	0	0.85	0.55	0.64	Vim
Q9DAW9.1	RecName: Full=Calponin-3; AltName: Full=Calponin, acidic isoform	0	0.85	0.23	0.84	Cnn3
O70492.3	RecName: Full=Sorting nexin-3; AltName: Full=SDP3 protein	0	-2.72	0.44	0.7	Snx3
Q9D868.1	RecName: Full=Peptidyl-prolyl cis-trans isomerase H; Short=PPIase H; AltName: Full=Rotamase H	0	0.36	0.24	0.83	Ppih; Gm11585
P35761.1	RecName: Full=Dual specificity protein kinase TTK; AltName: Full=ESK; AltName: Full=PYT	0	0.11	0.03	0.98	Ttk
Q5F2E8.1	RecName: Full=Serine/threonine-protein kinase TAO1; AltName: Full=Thousand and one amino acid protein 1	0	0.69	0.32	0.78	Taok1
P14106.2	RecName: Full=Complement C1q subcomponent subunit B; Flags: Precursor	0	-0.46	0.29	0.79	C1qb
Q9Z0Z7.2	RecName: Full=Krueppel-like factor 5; AltName: Full=Basic transcription element-binding protein 2; Short=BTE-binding protein 2; AltName: Full=Intestinal-enriched krueppel-like factor; AltName: Full=Transcription factor BTEB2	0	2.93	1.54	0.29	Klf5
Q6ZWM4.3	RecName: Full=U6 snRNA-associated Sm-like protein LSm8	0	0.38	0.24	0.83	Naa38; Lsm8
Q62141.2	RecName: Full=Paired amphipathic helix protein Sin3b; AltName: Full=Histone deacetylase complex subunit Sin3b; AltName: Full=Transcriptional corepressor Sin3b	0	1.76	0.97	0.48	Sin3b
Q8BTW3.1	RecName: Full=Exosome complex component MTR3; AltName: Full=Exosome component 6; AltName: Full=mRNA transport regulator 3 homolog	0	1.1	0.8	0.55	Exosc6
O70456.2	RecName: Full=14-3-3 protein sigma; AltName: Full=Stratifin	0	0.75	0.36	0.75	Sfn
Q8C570.1	RecName: Full=mRNA export factor; AltName: Full=Rae1 protein homolog; AltName: Full=mRNA-associated protein mrnp 41	0	1.77	0.99	0.48	Rae1
Q9CWX9.2	RecName: Full=Probable ATP-dependent RNA helicase DDX47; AltName: Full=DEAD box protein 47	0	1.09	0.51	0.66	Ddx47
Q66JS6.1	RecName: Full=Eukaryotic translation initiation factor 3 subunit J-B; Short=eIF3j-B; AltName: Full=Eukaryotic translation initiation factor 3 subunit 1-B; AltName: Full=eIF-3-alpha-B; AltName: Full=eIF3 p35	0	-1.42	0.53	0.65	Eif3j1; Eif3j2
Q9CR80.1	RecName: Full=Protein FAM32A; AltName: Full=Ovarian tumor associated gene 12; Short=OTAG-12	0	-0.04	0.02	0.98	Fam32a
Q9WVB0.2	RecName: Full=RNA-binding protein with multiple splicing; Short=RBP-MS; AltName: Full=Heart and RRM expressed sequence; Short=Hermes	0	2.28	1.26	0.39	Rbpms
O88329.2	RecName: Full=Unconventional myosin-Ia; AltName: Full=Brush border myosin I; Short=BBM-I; Short=BBMI; AltName: Full=Myosin I heavy chain; Short=MIHC	0	0.09	0.06	0.96	Myo1a
P58774.1	RecName: Full=Tropomyosin beta chain; AltName: Full=Beta-tropomyosin; AltName: Full=Tropomyosin-2	0	-0.12	0.04	0.97	Tpm2
P51612.2	RecName: Full=DNA repair protein complementing XP-C cells homolog; AltName: Full=Xeroderma pigmentosum group C-complementing protein homolog; AltName: Full=p125	0	2.53	0.59	0.62	Xpc
Q91V81.1	RecName: Full=RNA-binding protein 42; AltName: Full=RNA-binding motif protein 42	0	0.45	0.23	0.84	Rbm42
Q8K2A7.3	RecName: Full=Integrator complex subunit 10; Short=Int10	0	1.95	0.54	0.64	Ints10
Q9QYS9.1	RecName: Full=Protein quaking; Short=MqkI; Short=qkI	0	2.15	0.45	0.7	Qk
Q99MR1.2	RecName: Full=PERQ amino acid-rich with GYF domain-containing protein 1; AltName: Full=GRB10-interacting GYF protein 1	0	0.48	0.12	0.91	Gigyf1
Q9D902.2	RecName: Full=General transcription factor IIE subunit 2; AltName: Full=Transcription initiation factor IIE subunit beta; Short=TFIIE-beta	0	0.61	0.21	0.85	Gtf2e2
Q8R5K4.2	RecName: Full=Nucleolar protein 6; AltName: Full=Nucleolar RNA-associated protein; Short=Nrap	0	2.33	0.93	0.5	Nol6
P62869.1	RecName: Full=Transcription elongation factor B polypeptide 2; AltName: Full=Elongin 18 kDa subunit; AltName: Full=Elongin-B; Short=EloB; AltName: Full=RNA polymerase II transcription factor SIII subunit B; AltName: Full=SIII p18	0	0.7	0.39	0.73	Tceb2
Q05CL8.2	RecName: Full=La-related protein 7; AltName: Full=La ribonucleoprotein domain family member 7	0	1.57	1.02	0.47	Larp7
P09411.4	RecName: Full=Phosphoglycerate kinase 1	0	-3.84	2.1	0.19	Pgk1
P98086.2	RecName: Full=Complement C1q subcomponent subunit A; Flags: Precursor	0	-0.33	0.2	0.87	C1qa
Q9Z2E1.2	RecName: Full=Methyl-CpG-binding domain protein 2; AltName: Full=Methyl-CpG-binding protein MBD2	0	0.39	0.16	0.89	Mbd2
Q61164.2	RecName: Full=Transcriptional repressor CTCF; AltName: Full=11-zinc finger protein; AltName: Full=CCCTC-binding factor; AltName: Full=CTCFL paralog	0	1.29	0.78	0.55	Ctcf
Q6P9Q6.2	RecName: Full=FK506-binding protein 15; Short=FKBP-15; AltName: Full=133 kDa FK506-binding protein; Short=133 kDa FKBP; Short=FKBP-133; AltName: Full=WASP and FKBP-like; Short=WAFL	0	-1.27	0.23	0.84	Fkbp15
Q80VI1.1	RecName: Full=E3 ubiquitin-protein ligase TRIM56; AltName: Full=Tripartite motif-containing protein 56	0	0.51	0.24	0.82	Trim56
O35900.1	RecName: Full=U6 snRNA-associated Sm-like protein LSm2; AltName: Full=Protein G7b; AltName: Full=snRNP core Sm-like protein Sm-x5	0	0.37	0.25	0.82	Lsm2
Q8CHT3.1	RecName: Full=Integrator complex subunit 5; Short=Int5	0	4.46	2.33	0.16	Ints5
Q8R3S6.4	RecName: Full=Exocyst complex component 1; AltName: Full=Exocyst complex component Sec3	0	-0.88	0.15	0.89	Exoc1
Q9D0F4.1	RecName: Full=NF-kappa-B-activating protein	0	0.52	0.37	0.75	Nkap
P53995.2	RecName: Full=Anaphase-promoting complex subunit 1; Short=APC1; AltName: Full=Cyclosome subunit 1; AltName: Full=Mitotic checkpoint regulator; AltName: Full=Testis-specific gene 24 protein	0	2.94	1.5	0.3	Anapc1
Q99LX5.1	RecName: Full=Multiple myeloma tumor-associated protein 2 homolog	0	0.43	0.27	0.81	2310033P09Rik
Q3TJZ6.1	RecName: Full=Protein FAM98A	0	2.76	1.2	0.41	Fam98a
Q9CZ91.1	RecName: Full=Serum response factor-binding protein 1; AltName: Full=SRF-dependent transcription regulation-associated protein; AltName: Full=p49/STRAP	0	0.01	0	1	Srfbp1
Q9DB42.2	RecName: Full=Zinc finger protein 593; AltName: Full=Zinc finger protein T86	0	0.3	0.17	0.88	Zfp593
Q8R0K4.1	RecName: Full=Coiled-coil domain-containing protein 137	0	2.87	0.77	0.55	Ccdc137
Q9CQ49.1	RecName: Full=Nuclear cap-binding protein subunit 2; AltName: Full=20 kDa nuclear cap-binding protein; AltName: Full=NCBP 20 kDa subunit; Short=CBP20	0	1.68	1.16	0.42	Ncbp2
L0N7N1.1	RecName: Full=Kinesin-like protein KIF14	0	1.4	0.73	0.55	Kif14
P62821.3	RecName: Full=Ras-related protein Rab-1A; AltName: Full=YPT1-related protein	0	-2.11	0.26	0.81	Rab1; Rab1a
Q9R1K9.1	RecName: Full=Centrin-2; AltName: Full=Caltractin isoform 1	0	0.62	0.32	0.78	Cetn2
Q8K3J5.1	RecName: Full=Zinc finger protein 131	0	6.38	4.16	0.04	Zfp131
Q3UZ01.2	RecName: Full=RNA-binding protein 40; AltName: Full=RNA-binding motif protein 40; AltName: Full=RNA-binding region-containing protein 3	0	0.93	0.6	0.61	Rnpc3
O89033.2	RecName: Full=Cell division control protein 6 homolog; AltName: Full=CDC6-related protein; AltName: Full=p62(cdc6)	0	0.42	0.08	0.94	Cdc6
Q80V86.1	RecName: Full=Integrator complex subunit 8; Short=Int8	0	1.32	0.74	0.55	Ints8
Q8VI33.1	RecName: Full=Transcription initiation factor TFIID subunit 9; AltName: Full=RNA polymerase II TBP-associated factor subunit G; AltName: Full=Transcription initiation factor TFIID 31 kDa subunit; Short=TAFII-31; Short=TAFII31; AltName: Full=Transcription initiation factor TFIID 32 kDa subunit; Short=TAFII-32; Short=TAFII32	0	1.15	0.73	0.55	Taf9
Q99K43.2	RecName: Full=Protein regulator of cytokinesis 1	0	0.21	0.12	0.92	Prc1
Q8QZY9.1	RecName: Full=Splicing factor 3B subunit 4	0	0.6	0.37	0.75	Sf3b4
Q99PP2.2	RecName: Full=Zinc finger protein 318; AltName: Full=Testicular zinc finger protein	0	3.41	1.64	0.27	Zfp318
P17095.4	RecName: Full=High mobility group protein HMG-I/HMG-Y; Short=HMG-I(Y); AltName: Full=High mobility group AT-hook protein 1; Short=High mobility group protein A1	0	0.5	0.19	0.87	Hmga1; Hmga1-rs1
O70311.1	RecName: Full=Glycylpeptide N-tetradecanoyltransferase 2; AltName: Full=Myristoyl-CoA:protein N-myristoyltransferase 2; Short=NMT 2; AltName: Full=Peptide N-myristoyltransferase 2; AltName: Full=Type II N-myristoyltransferase	0	1.23	0.58	0.62	Nmt2
Q9WV55.2	RecName: Full=Vesicle-associated membrane protein-associated protein A; Short=VAMP-A; Short=VAMP-associated protein A; Short=VAP-A; AltName: Full=33 kDa VAMP-associated protein; Short=VAP-33	0	0.13	0.01	0.99	Vapa
O54781.2	RecName: Full=SRSF protein kinase 2; AltName: Full=SFRS protein kinase 2; AltName: Full=Serine/arginine-rich protein-specific kinase 2; Short=SR-protein-specific kinase 2; Contains: RecName: Full=SRSF protein kinase 2 N-terminal; Contains: RecName: Full=SRSF protein kinase 2 C-terminal	0	1.08	0.6	0.61	Srpk2
Q61301.3	RecName: Full=Catenin alpha-2; AltName: Full=Alpha N-catenin	0	1.62	0.52	0.65	Ctnna2
Q8R1A4.3	RecName: Full=Dedicator of cytokinesis protein 7; AltName: Full=Protein moonlight	0	1.32	0.73	0.55	Dock7
Q8C181.2	RecName: Full=Muscleblind-like protein 2	0	2.05	1.12	0.43	Mbnl2
Q9D8X5.1	RecName: Full=CCR4-NOT transcription complex subunit 8; AltName: Full=CCR4-associated factor 8	0	0.42	0.06	0.96	Cnot8
Q8CGC6.4	RecName: Full=RNA-binding protein 28; AltName: Full=RNA-binding motif protein 28	0	2.5	0.93	0.5	Rbm28
Q62130.2	RecName: Full=Tyrosine-protein phosphatase non-receptor type 14; AltName: Full=Protein-tyrosine phosphatase PTP36	0	4.78	3.36	0.07	Ptpn14
P63242.2	RecName: Full=Eukaryotic translation initiation factor 5A-1; Short=eIF-5A-1; Short=eIF-5A1; AltName: Full=Eukaryotic initiation factor 5A isoform 1; Short=eIF-5A; AltName: Full=eIF-4D	0	0.16	0.07	0.95	Eif5a
Q8VDY9.2	RecName: Full=Caspase activity and apoptosis inhibitor 1; AltName: Full=Conserved anti-apoptotic protein; Short=CAAP	0	0.35	0.25	0.82	5830433M19Rik; Caap1
Q69ZQ2.2	RecName: Full=Pre-mRNA-splicing factor ISY1 homolog	0	2.06	1	0.48	Isy1
Q9WV70.2	RecName: Full=Nucleolar complex protein 2 homolog; Short=Protein NOC2 homolog; AltName: Full=NOC2-like protein; AltName: Full=Novel INHAT repressor	0	1.8	1.12	0.43	Noc2l
Q5XJE5.2	RecName: Full=RNA polymerase-associated protein LEO1	0	3.7	1.23	0.4	Leo1
Q1HFZ0.2	RecName: Full=tRNA (cytosine(34)-C(5))-methyltransferase; AltName: Full=Myc-induced SUN domain-containing protein; Short=Misu; AltName: Full=NOL1/NOP2/Sun domain family member 2	0	2.26	1.12	0.43	Nsun2
Q99PT3.2	RecName: Full=INO80 complex subunit B; AltName: Full=High mobility group AT-hook 1-like 4; AltName: Full=PAP-1-associated protein 1; Short=PAPA-1; AltName: Full=Zinc finger HIT domain-containing protein 4	0	1.72	0.66	0.59	Ino80b
Q9QXV1.1	RecName: Full=Chromobox protein homolog 8; AltName: Full=Polycomb 3 homolog; Short=Pc3; Short=mPc3	0	5.36	1.72	0.26	Cbx8
Q8BR65.1	RecName: Full=Sin3 histone deacetylase corepressor complex component SDS3; AltName: Full=Suppressor of defective silencing 3 protein homolog	0	0.55	0.44	0.7	Suds3
A2AG58.1	RecName: Full=Uncharacterized protein CXorf23 homolog	0	5.04	2.1	0.19	A830080D01Rik
Q3UPF5.1	RecName: Full=Zinc finger CCCH-type antiviral protein 1; AltName: Full=ADP-ribosyltransferase diphtheria toxin-like 13; Short=ARTD13	0	0.68	0.39	0.74	Zc3hav1
Q6IE82.1	RecName: Full=Protein Jade-3; AltName: Full=Jade family PHD finger protein 3; AltName: Full=PHD finger protein 16	0	0.95	0.29	0.79	Phf16; Jade3
Q8C5L3.2	RecName: Full=CCR4-NOT transcription complex subunit 2; AltName: Full=CCR4-associated factor 2	0	-0.09	0.01	0.99	Cnot2
Q8BHS3.1	RecName: Full=Pre-mRNA-splicing factor RBM22; AltName: Full=RNA-binding motif protein 22	0	0.99	0.72	0.56	Rbm22
P23475.5	RecName: Full=X-ray repair cross-complementing protein 6; AltName: Full=5'-deoxyribose-5-phosphate lyase Ku70; Short=5'-dRP/AP lyase Ku70; AltName: Full=ATP-dependent DNA helicase 2 subunit 1; AltName: Full=ATP-dependent DNA helicase II 70 kDa subunit; AltName: Full=CTC box-binding factor 75 kDa subunit; Short=CTC75; Short=CTCBF; AltName: Full=DNA repair protein XRCC6; AltName: Full=Ku autoantige…	0	3.65	1.08	0.45	Xrcc6
Q61390.4	RecName: Full=T-complex protein 1 subunit zeta-2; Short=TCP-1-zeta-2; AltName: Full=CCT-zeta-2; Short=Cctz-2	0	1.15	0.5	0.67	Cct6b
P42669.1	RecName: Full=Transcriptional activator protein Pur-alpha; AltName: Full=Purine-rich single-stranded DNA-binding protein alpha	0	0.6	0.34	0.76	Pura
P48972.1	RecName: Full=Myb-related protein B; Short=B-Myb; AltName: Full=Myb-like protein 2	0	1.88	0.67	0.59	Mybl2
Q0GNC1.1	RecName: Full=Inverted formin-2	0	-2.43	0.47	0.68	Inf2
Q8BIZ6.1	RecName: Full=Smad nuclear-interacting protein 1	0	0.13	0.08	0.94	Snip1
Q91VX2.1	RecName: Full=Ubiquitin-associated protein 2; Short=UBAP-2; AltName: Full=Protein lingerer homolog 1; Short=mLig-1	0	3.56	2.35	0.16	Ubap2
Q9D6R2.1	RecName: Full=Isocitrate dehydrogenase [NAD] subunit alpha, mitochondrial; AltName: Full=Isocitric dehydrogenase subunit alpha; AltName: Full=NAD(+)-specific ICDH subunit alpha; Flags: Precursor	0	-1.95	0.28	0.8	Idh3a
Q8VCY6.1	RecName: Full=U3 small nucleolar RNA-associated protein 6 homolog; AltName: Full=Multiple hat domains protein	0	2.99	0.81	0.54	Utp6
P02340.3	RecName: Full=Cellular tumor antigen p53; AltName: Full=Tumor suppressor p53	0	1.29	0.82	0.53	Trp53
Q8BGT7.1	RecName: Full=Survival of motor neuron-related-splicing factor 30; AltName: Full=30 kDa splicing factor SMNrp; AltName: Full=SMN-related protein; AltName: Full=Survival motor neuron domain-containing protein 1	0	-0.04	0.02	0.98	Smndc1
P97315.3	RecName: Full=Cysteine and glycine-rich protein 1; AltName: Full=Cysteine-rich protein 1; Short=CRP; Short=CRP1	0	-0.15	0.07	0.95	Csrp1
Q8K202.2	RecName: Full=DNA-directed RNA polymerase I subunit RPA49; Short=RNA polymerase I subunit A49; AltName: Full=DNA-directed RNA polymerase I subunit E; AltName: Full=RNA polymerase I-associated factor 1; AltName: Full=RNA polymerase I-associated factor 53	0	0.5	0.18	0.88	Polr1e
Q9WVA3.2	RecName: Full=Mitotic checkpoint protein BUB3; AltName: Full=WD repeat type I transmembrane protein A72.5	0	0.24	0.06	0.96	Bub3
Q3TQQ9.2	RecName: Full=Uncharacterized protein C1orf112 homolog	0	0.36	0.08	0.94	BC055324
Q9D0M0.2	RecName: Full=Exosome complex exonuclease RRP42; AltName: Full=Exosome component 7; AltName: Full=Ribosomal RNA-processing protein 42	0	1.6	0.99	0.48	Exosc7
Q80W14.2	RecName: Full=Pre-mRNA-processing factor 40 homolog B; AltName: Full=Huntingtin yeast partner C; AltName: Full=Huntingtin-interacting protein C	0	-0.06	0.03	0.98	Prpf40b
Q9QYJ3.3	RecName: Full=DnaJ homolog subfamily B member 1; AltName: Full=Heat shock 40 kDa protein 1; Short=HSP40; Short=Heat shock protein 40	0	1.89	0.48	0.68	Dnajb1
P37913.2	RecName: Full=DNA ligase 1; AltName: Full=DNA ligase I; AltName: Full=Polydeoxyribonucleotide synthase [ATP] 1	0	-1.8	0.33	0.77	Lig1
P01635.1	RecName: Full=Ig kappa chain V-V region K2; Flags: Precursor	0	-0.57	0.26	0.81	Igkv12-41
A2A3V1.2	RecName: Full=A-kinase anchor protein 17B; Short=AKAP-17B; AltName: Full=Protein Talia; AltName: Full=Protein kinase A-anchoring protein 17B; Short=PRKA17B; AltName: Full=Splicing factor, arginine/serine-rich 17B	0	2.43	1.18	0.42	Akap17b
Q9QWH1.1	RecName: Full=Polyhomeotic-like protein 2; Short=mPH2; AltName: Full=Early development regulatory protein 2; AltName: Full=p36	0	2.56	0.52	0.65	Phc2
Q8BZN4.2	RecName: Full=NUAK family SNF1-like kinase 2; AltName: Full=Omphalocele kinase 2	0	1.73	0.53	0.65	Nuak2
Q61029.4	RecName: Full=Lamina-associated polypeptide 2, isoforms beta/delta/epsilon/gamma; AltName: Full=Thymopoietin isoforms beta/delta/epsilon/gamma; Short=TP beta/delta/epsilon/gamma	0	0.59	0.3	0.79	Tmpo
Q60596.2	RecName: Full=DNA repair protein XRCC1; AltName: Full=X-ray repair cross-complementing protein 1	0	2.87	0.67	0.58	Xrcc1
P83940.1	RecName: Full=Transcription elongation factor B polypeptide 1; AltName: Full=Elongin 15 kDa subunit; AltName: Full=Elongin-C; Short=EloC; AltName: Full=RNA polymerase II transcription factor SIII subunit C; AltName: Full=SIII p15; AltName: Full=Stromal membrane-associated protein SMAP1B homolog	0	0.67	0.38	0.74	Tceb1; LOC101056616; LOC102642819
P59325.1	RecName: Full=Eukaryotic translation initiation factor 5; Short=eIF-5	0	1	0.49	0.67	Eif5; LOC100047658; LOC102641436
P54823.1	RecName: Full=Probable ATP-dependent RNA helicase DDX6; AltName: Full=ATP-dependent RNA helicase p54; AltName: Full=DEAD box protein 6; AltName: Full=Oncogene RCK homolog	0	-2.75	0.5	0.67	Ddx6
P56183.2	RecName: Full=Ribosomal RNA processing protein 1 homolog A; AltName: Full=Novel nuclear protein 1; Short=NNP-1; AltName: Full=Nucleolar protein Nop52; AltName: Full=RRP1-like protein	0	1.94	0.36	0.75	Rrp1
Q8BSP2.1	RecName: Full=Condensin-2 complex subunit H2; AltName: Full=Kleisin-beta; AltName: Full=Non-SMC condensin II complex subunit H2	0	1.65	0.53	0.65	Ncaph2
Q9QWV9.3	RecName: Full=Cyclin-T1; Short=CycT1; Short=Cyclin-T	0	3.62	1.32	0.37	Ccnt1
Q7TT28.1	RecName: Full=RNA exonuclease 1 homolog; AltName: Full=Transcription elongation factor B polypeptide 3-binding protein 1	0	1.42	0.59	0.62	Rexo1
Q8K389.3	RecName: Full=CDK5 regulatory subunit-associated protein 2; AltName: Full=CDK5 activator-binding protein C48	0	1.19	0.48	0.68	Cdk5rap2
A6PWY4.1	RecName: Full=WD repeat-containing protein 76	0	2.56	0.9	0.52	Wdr76
P60762.2	RecName: Full=Mortality factor 4-like protein 1; AltName: Full=MORF-related gene 15 protein; AltName: Full=Testis-expressed gene 189 protein; AltName: Full=Transcription factor-like protein MRG15	0	1.37	0.53	0.65	Morf4l1
P28740.2	RecName: Full=Kinesin-like protein KIF2A; AltName: Full=Kinesin-2	0	0.11	0.04	0.97	Kif2a
Q9JJ89.2	RecName: Full=Coiled-coil domain-containing protein 86; AltName: Full=Cytokine-induced protein with coiled-coil domain; Short=mCyclon	0	-0.22	0.12	0.92	Ccdc86
Q69Z99.2	RecName: Full=Zinc finger protein 512	0	2.92	0.87	0.52	Zfp512
Q9DB96.1	RecName: Full=Neuroguidin; AltName: Full=EIF4E-binding protein	0	1.35	0.87	0.52	Ngdn
P39053.2	RecName: Full=Dynamin-1	0	-1.53	0.41	0.72	Dnm1
Q5RJG1.1	RecName: Full=Nucleolar protein 10	0	1.35	0.77	0.55	Nol10
Q8R3P6.1	RecName: Full=von Willebrand factor A domain-containing protein 9	0	1.27	0.38	0.74	2010321M09Rik; Vwa9
Q80XC6.3	RecName: Full=Protein NRDE2 homolog	0	-0.1	0.04	0.97	BC002230; Nrde2
Q9Z277.2	RecName: Full=Tyrosine-protein kinase BAZ1B; AltName: Full=Bromodomain adjacent to zinc finger domain protein 1B; AltName: Full=Williams syndrome transcription factor homolog; AltName: Full=Williams-Beuren syndrome chromosomal region 9 protein homolog	0	0.87	0.39	0.74	Baz1b
P02089.2	RecName: Full=Hemoglobin subunit beta-2; AltName: Full=Beta-2-globin; AltName: Full=Hemoglobin beta-2 chain; AltName: Full=Hemoglobin beta-minor chain	0	0.12	0.05	0.97	Hbb-b2
Q61818.3	RecName: Full=Retinoic acid-induced protein 1	0	1.44	0.64	0.6	Rai1
Q3UQU0.1	RecName: Full=Bromodomain-containing protein 9	0	0.4	0.2	0.87	Brd9
P28704.2	RecName: Full=Retinoic acid receptor RXR-beta; AltName: Full=MHC class I regulatory element-binding protein H-2RIIBP; AltName: Full=Nuclear receptor subfamily 2 group B member 2; AltName: Full=Retinoid X receptor beta	0	-0.39	0.05	0.97	Rxrb
Q9CY57.2	RecName: Full=Chromatin target of PRMT1 protein; AltName: Full=Friend of PRMT1 protein; AltName: Full=Small arginine- and glycine-rich protein; Short=SRAG	0	3.95	1.03	0.47	Chtop
Q8QZX2.1	RecName: Full=HAUS augmin-like complex subunit 3	0	2.98	1.09	0.45	Haus3
Q80UU2.1	RecName: Full=Ribonuclease P protein subunit p38; Short=RNaseP protein p38	0	2.53	0.71	0.57	Rpp38
Q9DBQ9.3	RecName: Full=Transcriptional protein SWT1	0	-1.34	0.26	0.82	Swt1
Q8BX10.1	RecName: Full=Serine/threonine-protein phosphatase PGAM5, mitochondrial; AltName: Full=Phosphoglycerate mutase family member 5	0	0.83	0.41	0.72	Pgam5
Q6PGF7.1	RecName: Full=Exocyst complex component 8; AltName: Full=Exocyst complex 84 kDa subunit	0	-1.96	0.39	0.73	Exoc8
Q80UW8.1	RecName: Full=DNA-directed RNA polymerases I, II, and III subunit RPABC1; Short=RNA polymerases I, II, and III subunit ABC1; AltName: Full=DNA-directed RNA polymerase II subunit E; AltName: Full=RPB5 homolog	0	3.08	0.93	0.5	Polr2e
P63330.1	RecName: Full=Serine/threonine-protein phosphatase 2A catalytic subunit alpha isoform; Short=PP2A-alpha	0	2.38	0.84	0.52	Ppp2ca
P01629.1	RecName: Full=Ig kappa chain V-II region 2S1.3	0	5.1	0.8	0.55
B2RRE7.1	RecName: Full=OTU domain-containing protein 4	0	2.42	1.22	0.41	Otud4
P00687.2	RecName: Full=Alpha-amylase 1; AltName: Full=1,4-alpha-D-glucan glucanohydrolase 1; AltName: Full=Salivary and hepatic alpha-amylase; Flags: Precursor	0	0.02	0.01	0.99	Amy1
Q8BUI3.1	RecName: Full=Leucine-rich repeat and WD repeat-containing protein 1; AltName: Full=ORC-associated protein; Short=ORCA; AltName: Full=Origin recognition complex-associated protein	0	1.43	0.2	0.87	Lrwd1
Q8BGD9.1	RecName: Full=Eukaryotic translation initiation factor 4B; Short=eIF-4B	0	-0.34	0.17	0.88	Eif4b
P62313.1	RecName: Full=U6 snRNA-associated Sm-like protein LSm6	0	0.06	0.03	0.98	Lsm6
Q62481.2	RecName: Full=Vacuolar protein sorting-associated protein 72 homolog; AltName: Full=Protein YL-1; AltName: Full=Transcription factor-like 1	0	0.21	0.07	0.95	Vps72
A6H5Z3.1	RecName: Full=Exocyst complex component 6B; AltName: Full=Exocyst complex component Sec15B; AltName: Full=SEC15-like protein 2	0	-2.57	0.57	0.63	Exoc6b
Q9D9Z1.2	RecName: Full=Small kinetochore-associated protein; Short=SKAP; AltName: Full=Kinetochore-localized astrin-binding protein; Short=Kinastrin; AltName: Full=Kinetochore-localized astrin/SPAG5-binding protein; AltName: Full=TRAF4-associated factor 1	0	2.1	0.62	0.6	D2Ertd750e; Knstrn
Q99LL5.1	RecName: Full=Periodic tryptophan protein 1 homolog	0	1.52	1.04	0.47	Pwp1
P61222.1	RecName: Full=ATP-binding cassette sub-family E member 1; AltName: Full=RNase L inhibitor; AltName: Full=Ribonuclease 4 inhibitor; Short=RNS4I	0	1.31	1.16	0.42	Abce1
Q99JP4.1	RecName: Full=Anaphase-promoting complex subunit CDC26; AltName: Full=Cell division cycle protein 26 homolog	0	0.18	0.1	0.93	Cdc26; Gm9174
Q9JJF3.2	RecName: Full=Bifunctional lysine-specific demethylase and histidyl-hydroxylase NO66; AltName: Full=Histone lysine demethylase NO66	0	3.07	1	0.48	2410016O06Rik
Q80WJ7.1	RecName: Full=Protein LYRIC; AltName: Full=3D3/LYRIC; AltName: Full=Lysine-rich CEACAM1 co-isolated protein; AltName: Full=Metadherin; AltName: Full=Metastasis adhesion protein	0	0.93	0.36	0.75	Mtdh
O54962.1	RecName: Full=Barrier-to-autointegration factor; AltName: Full=Breakpoint cluster region protein 1; AltName: Full=LAP2-binding protein 1; Contains: RecName: Full=Barrier-to-autointegration factor, N-terminally processed	0	4.46	0.94	0.5	Banf1
Q640Q5.3	RecName: Full=PAB-dependent poly(A)-specific ribonuclease subunit PAN3; AltName: Full=PAB1P-dependent poly(A)-nuclease; AltName: Full=PAN deadenylation complex subunit 3	0	5.82	2.28	0.16	Pan3
P30681.3	RecName: Full=High mobility group protein B2; AltName: Full=High mobility group protein 2; Short=HMG-2	0	0.25	0.16	0.89	Hmgb2
Q99LB0.1	RecName: Full=Deoxynucleotidyltransferase terminal-interacting protein 1; AltName: Full=Terminal deoxynucleotidyltransferase-interacting factor 1; Short=TdIF1; Short=TdT-interacting factor 1	0	3	0.75	0.55	Dnttip1
Q9EST3.2	RecName: Full=Eukaryotic translation initiation factor 4E transporter; Short=4E-T; Short=eIF4E transporter; AltName: Full=Eukaryotic translation initiation factor 4E nuclear import factor 1	0	4.27	2.33	0.16	Eif4enif1
P16254.1	RecName: Full=Signal recognition particle 14 kDa protein; Short=SRP14; Contains: RecName: Full=Signal recognition particle 14 kDa protein, N-terminally processed	0	0.09	0.04	0.97	Srp14; LOC100504988; LOC102642637
O88520.2	RecName: Full=Leucine-rich repeat protein SHOC-2; AltName: Full=Protein soc-2 homolog; AltName: Full=Protein sur-8 homolog	0	-0.68	0.09	0.93	Shoc2
D2EAC2.1	RecName: Full=Zinc finger BED domain-containing protein 6; AltName: Full=Muscle growth regulator; Short=MGR	0	1.39	0.41	0.72	Zbed6
Q9D7Z3.1	RecName: Full=Nucleolar protein 7	0	3.17	0.87	0.52	Nol7
Q64337.1	RecName: Full=Sequestosome-1; AltName: Full=STONE14; AltName: Full=Ubiquitin-binding protein p62	0	1.67	1.14	0.43	Sqstm1
Q9JHI7.1	RecName: Full=Exosome complex component RRP45; AltName: Full=Autoantigen PM/Scl 1; AltName: Full=Exosome component 9; AltName: Full=P75 polymyositis-scleroderma overlap syndrome-associated autoantigen; AltName: Full=Polymyositis/scleroderma autoantigen 1; AltName: Full=Polymyositis/scleroderma autoantigen 75 kDa; Short=PM/Scl-75	0	1.52	1.01	0.48	Exosc9
E9Q7F2.1	RecName: Full=E3 ubiquitin-protein ligase RNF169; AltName: Full=RING finger protein 169	0	2.51	1.31	0.38	Rnf169
Q8BG30.1	RecName: Full=Negative elongation factor A; Short=NELF-A; AltName: Full=Wolf-Hirschhorn syndrome candidate 2 homolog; Short=mWHSC2	0	0.73	0.13	0.91	Nelfa; Whsc2
Q9DBJ3.1	RecName: Full=Brain-specific angiogenesis inhibitor 1-associated protein 2-like protein 1; Short=BAI1-associated protein 2-like protein 1; AltName: Full=Insulin receptor tyrosine kinase substrate	0	0.05	0.01	0.99	Baiap2l1
Q9DBU6.1	RecName: Full=Serine/Arginine-related protein 53; Short=SRrp53; AltName: Full=Arginine/serine-rich coiled-coil protein 1	0	0.03	0.01	0.99	Rsrc1
Q8K1J5.1	RecName: Full=Protein SDE2 homolog	0	0.23	0.15	0.9	Sde2
Q70FJ1.2	RecName: Full=A-kinase anchor protein 9; Short=AKAP-9; AltName: Full=Protein kinase A-anchoring protein 9; Short=PRKA9	0	NA	NA	NA	Akap9
Q9D0W5.1	RecName: Full=Peptidyl-prolyl cis-trans isomerase-like 1; Short=PPIase; AltName: Full=Rotamase PPIL1	0	1.58	0.73	0.55	Ppil1
Q68FG3.1	RecName: Full=Protein SPT2 homolog; AltName: Full=SPT2 domain-containing protein 1	0	-0.16	0.09	0.93	Spty2d1
P57776.3	RecName: Full=Elongation factor 1-delta; Short=EF-1-delta	0	1.62	0.38	0.74	Eef1d
Q8VHG2.3	RecName: Full=Angiomotin	0	2.97	1.77	0.25	Amot
Q8CDM1.1	RecName: Full=ATPase family AAA domain-containing protein 2	0	3.91	1.75	0.25	Atad2
P14602.3	RecName: Full=Heat shock protein beta-1; Short=HspB1; AltName: Full=Growth-related 25 kDa protein; AltName: Full=Heat shock 25 kDa protein; Short=HSP 25; AltName: Full=Heat shock 27 kDa protein; Short=HSP 27; AltName: Full=p25	0	5.63	3.05	0.07	Hspb1
Q8VE19.2	RecName: Full=WD repeat-containing protein mio	0	0.52	0.09	0.93	Mios
Q3U288.1	RecName: Full=Zinc finger protein 710	0	4.09	1.93	0.23	Zfp710
Q6PDM1.1	RecName: Full=Male-specific lethal 1 homolog; Short=MSL-1; AltName: Full=Hampin; AltName: Full=Male-specific lethal 1-like 1; Short=MSL1-like 1; AltName: Full=Male-specific lethal-1 homolog 1	0	3.36	1.17	0.42	Msl1
Q1W617.1	RecName: Full=Protein Shroom4	0	1.68	0.67	0.58	Shroom4
Q8R3C6.1	RecName: Full=Probable RNA-binding protein 19; AltName: Full=RNA-binding motif protein 19	0	1.97	0.91	0.51	Rbm19
P97760.2	RecName: Full=DNA-directed RNA polymerase II subunit RPB3; Short=RNA polymerase II subunit 3; Short=RNA polymerase II subunit B3; AltName: Full=DNA-directed RNA polymerase II 33 kDa polypeptide; Short=RPB33; AltName: Full=DNA-directed RNA polymerase II subunit C; AltName: Full=RPB31	0	2.63	1.76	0.25	Polr2c
Q8BIK4.2	RecName: Full=Dedicator of cytokinesis protein 9; AltName: Full=Cdc42 guanine nucleotide exchange factor zizimin-1	0	-1.73	0.42	0.71	Dock9
Q9D787.2	RecName: Full=Peptidyl-prolyl cis-trans isomerase-like 2; Short=PPIase; AltName: Full=CYC4; AltName: Full=Cyclophilin-60; AltName: Full=Cyclophilin-like protein Cyp-60; AltName: Full=RING-type E3 ubiquitin transferase isomerase-like 2; AltName: Full=Rotamase PPIL2	0	1.25	0.29	0.79	Ppil2
Q8K5C0.1	RecName: Full=Grainyhead-like protein 2 homolog; AltName: Full=Brother of mammalian grainyhead; AltName: Full=Transcription factor CP2-like 3	0	4.28	1.55	0.29	Grhl2
Q8BFR5.1	RecName: Full=Elongation factor Tu, mitochondrial; Flags: Precursor	0	1.76	1.34	0.36	Tufm
P59999.3	RecName: Full=Actin-related protein 2/3 complex subunit 4; AltName: Full=Arp2/3 complex 20 kDa subunit; Short=p20-ARC	0	0.54	0.36	0.76	Arpc4
P48377.2	RecName: Full=MHC class II regulatory factor RFX1; AltName: Full=Regulatory factor X 1; AltName: Full=Transcription factor RFX1	0	1.7	0.47	0.68	Rfx1
Q4V9W2.1	RecName: Full=Protein SREK1IP1; AltName: Full=SFRS12-interacting protein 1; AltName: Full=SREK1-interacting protein 1	0	-0.21	0.14	0.9	Srek1ip1
P83877.1	RecName: Full=Thioredoxin-like protein 4A; AltName: Full=DIM1 protein homolog; AltName: Full=Spliceosomal U5 snRNP-specific 15 kDa protein; AltName: Full=Thioredoxin-like U5 snRNP protein U5-15kD	0	0.82	0.63	0.6	Txnl4a
Q0VBD2.1	RecName: Full=Protein MCM10 homolog	0	3.23	1.16	0.42	Mcm10
Q9CS00.2	RecName: Full=Cactin	0	1.13	0.68	0.58	Cactin
Q8CI43.1	RecName: Full=Myosin light chain 6B; AltName: Full=Smooth muscle and nonmuscle myosin light chain alkali 6B	0	-0.36	0.24	0.83	Myl6b
Q8R1N0.1	RecName: Full=Zinc finger protein 830; AltName: Full=Coiled-coil domain-containing protein 16; AltName: Full=Ovus mutant candidate gene 1 protein	0	1.07	0.53	0.65	Zfp830
Q9DBR7.2	RecName: Full=Protein phosphatase 1 regulatory subunit 12A; AltName: Full=Myosin phosphatase-targeting subunit 1; Short=Myosin phosphatase target subunit 1	0	1.24	0.26	0.81	Ppp1r12a
P97820.1	RecName: Full=Mitogen-activated protein kinase kinase kinase kinase 4; AltName: Full=HPK/GCK-like kinase HGK; AltName: Full=MAPK/ERK kinase kinase kinase 4; Short=MEK kinase kinase 4; Short=MEKKK 4; AltName: Full=Nck-interacting kinase	0	2.25	0.66	0.59	Map4k4
Q99P69.2	RecName: Full=Kinetochore protein Nuf2; AltName: Full=Cell division cycle-associated protein 1	0	-0.27	0.03	0.97	Nuf2
Q91Z49.1	RecName: Full=UAP56-interacting factor; AltName: Full=Forty-two-three domain-containing protein 1; Short=Protein 40-2-3	0	3.06	1.08	0.45	Fyttd1
Q8CB77.3	RecName: Full=Transcription elongation factor B polypeptide 3; AltName: Full=Elongin 110 kDa subunit; AltName: Full=Elongin-A; Short=EloA; AltName: Full=RNA polymerase II transcription factor SIII subunit A1; AltName: Full=SIII p110	0	0.38	0.19	0.87	Tceb3
Q8K1X1.1	RecName: Full=WD repeat-containing protein 11; AltName: Full=Bromodomain and WD repeat-containing protein 2	0	1.68	0.47	0.68	Wdr11
Q922Q8.1	RecName: Full=Leucine-rich repeat-containing protein 59	0	1.22	0.26	0.81	Lrrc59
Q8BHY2.1	RecName: Full=Nucleolar complex protein 4 homolog; Short=NOC4 protein homolog; AltName: Full=NOC4-like protein; AltName: Full=Nucleolar complex-associated protein 4-like protein	0	3.93	1.74	0.25	Noc4l
P30415.4	RecName: Full=NK-tumor recognition protein; Short=NK-TR protein; AltName: Full=Natural-killer cells cyclophilin-related protein; Includes: RecName: Full=Putative peptidyl-prolyl cis-trans isomerase; Short=PPIase; AltName: Full=Rotamase	0	-0.34	0.05	0.97	Nktr
Q9D1Q1.1	RecName: Full=M-phase phosphoprotein 6	0	2.11	1.73	0.25	Mphosph6
Q7TSH3.1	RecName: Full=Zinc finger protein 516	0	3.62	1.68	0.26	Zfp516
Q7TQK4.3	RecName: Full=Exosome complex component RRP40; AltName: Full=Exosome component 3; AltName: Full=Ribosomal RNA-processing protein 40	0	4.96	1.57	0.28	Exosc3
P80313.1	RecName: Full=T-complex protein 1 subunit eta; Short=TCP-1-eta; AltName: Full=CCT-eta; Contains: RecName: Full=T-complex protein 1 subunit eta, N-terminally processed	0	2.73	0.7	0.57	Cct7
P17182.3	RecName: Full=Alpha-enolase; AltName: Full=2-phospho-D-glycerate hydro-lyase; AltName: Full=Enolase 1; AltName: Full=Non-neural enolase; Short=NNE	0	-2.55	1.26	0.39	Eno1; Gm5506; Eno1b
Q8VC52.1	RecName: Full=RNA-binding protein with multiple splicing 2	0	3.37	0.98	0.48	Rbpms2
Q5SWD9.1	RecName: Full=Pre-rRNA-processing protein TSR1 homolog	0	3.71	2.2	0.17	Tsr1
P63158.2	RecName: Full=High mobility group protein B1; AltName: Full=High mobility group protein 1; Short=HMG-1	0	-0.12	0.05	0.96	Hmgb1; Gm21596; LOC100862258
Q9Z0H1.1	RecName: Full=WD repeat-containing protein 46; AltName: Full=WD repeat-containing protein BING4	0	1.37	0.9	0.51	Wdr46
Q8BIH0.2	RecName: Full=Histone deacetylase complex subunit SAP130; AltName: Full=130 kDa Sin3-associated polypeptide; AltName: Full=Sin3-associated polypeptide p130	0	-0.11	0.07	0.95	Sap130
Q8R1J9.1	RecName: Full=Torsin-2A; AltName: Full=Torsin family 2 member A; Flags: Precursor	0	5.74	2.43	0.14	Tor2a
Q9WVK4.1	RecName: Full=EH domain-containing protein 1; AltName: Full=PAST homolog 1; Short=mPAST1	0	NA	NA	NA	Ehd1
P43241.1	RecName: Full=Homeobox protein CDX-2; AltName: Full=Caudal-type homeobox protein 2	0	1.85	1.3	0.38	Cdx2
P18760.3	RecName: Full=Cofilin-1; AltName: Full=Cofilin, non-muscle isoform	0	0.17	0.1	0.93	Cfl1
Q8BMB3.1	RecName: Full=Eukaryotic translation initiation factor 4E type 2; Short=eIF-4E type 2; Short=eIF4E type 2; Short=eIF4E-2; Short=mRNA cap-binding protein type 2; AltName: Full=Eukaryotic translation initiation factor 4E-like 3; AltName: Full=eIF4E-like protein 4E-LP	0	5.35	1.68	0.26	Eif4e2
Q8C9X6.1	RecName: Full=Enhancer of polycomb homolog 1	0	0.04	0.02	0.99	Epc1
P97929.2	RecName: Full=Breast cancer type 2 susceptibility protein homolog; AltName: Full=Fanconi anemia group D1 protein homolog	0	2.59	1.58	0.28	Brca2
Q9ERK4.1	RecName: Full=Exportin-2; Short=Exp2; AltName: Full=Chromosome segregation 1-like protein; AltName: Full=Importin-alpha re-exporter	0	NA	NA	NA	Cse1l
Q9JJT0.1	RecName: Full=RNA 3'-terminal phosphate cyclase-like protein	0	2.87	0.7	0.57	Rcl1
Q61103.1	RecName: Full=Zinc finger protein ubi-d4; AltName: Full=Apoptosis response zinc finger protein; AltName: Full=BRG1-associated factor 45D; Short=BAF45D; AltName: Full=D4, zinc and double PHD fingers family 2; AltName: Full=Protein requiem	0	1.89	0.35	0.76	Dpf2
Q9DBG3.1	RecName: Full=AP-2 complex subunit beta; AltName: Full=AP105B; AltName: Full=Adaptor protein complex AP-2 subunit beta; AltName: Full=Adaptor-related protein complex 2 subunit beta; AltName: Full=Beta-2-adaptin; AltName: Full=Beta-adaptin; AltName: Full=Clathrin assembly protein complex 2 beta large chain; AltName: Full=Plasma membrane adaptor HA2/AP2 adaptin beta subunit	0	-0.18	0.03	0.98	Ap2b1
Q9Z1J1.2	RecName: Full=Transcription factor 7-like 1; AltName: Full=HMG box transcription factor 3; Short=TCF-3; Short=mTCF-3	0	4.2	1.93	0.23	Tcf7l1
Q8BY02.3	RecName: Full=NF-kappa-B-repressing factor; Short=NFkB-repressing factor; AltName: Full=Transcription factor NRF	0	0.87	0.5	0.67	Nkrf
Q8JZS6.2	RecName: Full=NEDD4-binding protein 2-like 2; AltName: Full=Phosphonoformate immuno-associated protein 5 homolog	0	5.01	2.32	0.16	N4bp2l2
Q8BPY9.1	RecName: Full=Fidgetin-like protein 1	0	0.32	0.05	0.97	Fignl1
Q9JMD0.1	RecName: Full=BUB3-interacting and GLEBS motif-containing protein ZNF207; Short=BuGZ; AltName: Full=49 kDa zinc finger protein; AltName: Full=Zinc finger protein 207	0	0.11	0.04	0.97	Zfp207
Q9D898.1	RecName: Full=Actin-related protein 2/3 complex subunit 5-like protein; AltName: Full=Arp2/3 complex 16 kDa subunit 2; Short=ARC16-2	0	1.32	0.55	0.64	Arpc5l
Q6PHZ5.2	RecName: Full=Putative RNA-binding protein 15B; AltName: Full=RNA-binding motif protein 15B	0	1.33	0.53	0.65	Rbm15b
Q91VT1.1	RecName: Full=E3 SUMO-protein ligase NSE2; AltName: Full=MMS21 homolog; AltName: Full=Non-structural maintenance of chromosomes element 2 homolog; Short=Non-SMC element 2 homolog	0	2.75	1.02	0.47	Nsmce2
Q60953.3	RecName: Full=Protein PML	0	-1.55	0.29	0.79	Pml
Q8VDG3.1	RecName: Full=Poly(A)-specific ribonuclease PARN; AltName: Full=Polyadenylate-specific ribonuclease	0	2.81	0.78	0.55	Parn
P27641.4	RecName: Full=X-ray repair cross-complementing protein 5; AltName: Full=ATP-dependent DNA helicase 2 subunit 2; AltName: Full=ATP-dependent DNA helicase II 80 kDa subunit; AltName: Full=CTC box-binding factor 85 kDa subunit; Short=CTC85; Short=CTCBF; AltName: Full=DNA repair protein XRCC5; AltName: Full=Ku autoantigen protein p86 homolog; AltName: Full=Ku80; AltName: Full=Nuclear factor IV	0	4.57	2.17	0.17	Xrcc5
Q9R1C0.1	RecName: Full=Transcription initiation factor TFIID subunit 7; AltName: Full=RNA polymerase II TBP-associated factor subunit F; AltName: Full=Transcription initiation factor TFIID 55 kDa subunit; Short=TAF(II)55; Short=TAFII-55; Short=TAFII55	0	1.91	0.66	0.59	Taf7
Q80TY5.2	RecName: Full=Vacuolar protein sorting-associated protein 13B; AltName: Full=Cohen syndrome protein 1 homolog	0	-2.8	1.6	0.27	Vps13b
Q9Z1R2.1	RecName: Full=Large proline-rich protein BAG6; AltName: Full=BAG family molecular chaperone regulator 6; AltName: Full=BCL2-associated athanogene 6; Short=BAG-6; Short=BAG6; AltName: Full=HLA-B-associated transcript 3; AltName: Full=Protein Scythe	0	-1.46	0.31	0.79	Bag6
P49962.2	RecName: Full=Signal recognition particle 9 kDa protein; Short=SRP9	0	0.87	0.37	0.75	Srp9
Q921G8.2	RecName: Full=Gamma-tubulin complex component 2; Short=GCP-2	0	1.69	0.42	0.71	Tubgcp2
Q9DBY0.1	RecName: Full=Forkhead box protein P4; AltName: Full=Fork head-related protein-like A; Short=mFKHLA	0	0.11	0.02	0.98	Foxp4
Q8CCS6.3	RecName: Full=Polyadenylate-binding protein 2; Short=PABP-2; Short=Poly(A)-binding protein 2; AltName: Full=Nuclear poly(A)-binding protein 1; AltName: Full=Poly(A)-binding protein II; Short=PABII; AltName: Full=Polyadenylate-binding nuclear protein 1	0	2.5	0.58	0.62	Pabpn1
O08582.2	RecName: Full=GTP-binding protein 1; Short=G-protein 1; Short=GP-1; Short=GP1	0	0.23	0.03	0.97	Gtpbp1
Q8BFY7.1	RecName: Full=Protein FAM64A; AltName: Full=CALM-interactor expressed in thymus and spleen homolog; AltName: Full=Regulator of chromosome segregation protein 1	0	0.56	0.18	0.87	Fam64a
Q9DAJ4.1	RecName: Full=WD repeat domain-containing protein 83; AltName: Full=Mitogen-activated protein kinase organizer 1; Short=MAPK organizer 1	0	2.48	0.82	0.53	Wdr83
Q920Q6.1	RecName: Full=RNA-binding protein Musashi homolog 2; Short=Musashi-2	0	6.45	4.27	0.04	Msi2
Q5I1X5.1	RecName: Full=RelA-associated inhibitor; AltName: Full=Inhibitor of ASPP protein; Short=Protein iASPP; AltName: Full=NFkB-interacting protein 1; AltName: Full=PPP1R13B-like protein	0	5.02	3	0.07	Ppp1r13l
P43276.2	RecName: Full=Histone H1.5; AltName: Full=H1 VAR.5; AltName: Full=H1b	0	0.05	0.03	0.98	Hist1h1b
Q91YM4.1	RecName: Full=Protein TBRG4; AltName: Full=Transforming growth factor beta regulator 4; Flags: Precursor	0	-0.41	0.06	0.95	Tbrg4
Q6P5G3.1	RecName: Full=MBT domain-containing protein 1	0	1.89	1.16	0.42	Mbtd1
Q8BKT7.2	RecName: Full=THO complex subunit 5 homolog; AltName: Full=Fms-interacting protein; Short=FMIP	0	1.03	0.32	0.78	Thoc5
Q8BHA0.1	RecName: Full=INO80 complex subunit C	0	0.65	0.45	0.7	Ino80c
Q9EPC1.1	RecName: Full=Alpha-parvin; AltName: Full=Actopaxin	0	NA	NA	NA	Parva
P57724.1	RecName: Full=Poly(rC)-binding protein 4; AltName: Full=Alpha-CP4	0	-0.66	0.38	0.74	Pcbp4
Q0KL02.3	RecName: Full=Triple functional domain protein	0	NA	NA	NA	Trio
Q99JX7.3	RecName: Full=Nuclear RNA export factor 1; AltName: Full=Tip-associated protein; AltName: Full=Tip-associating protein; AltName: Full=mRNA export factor TAP	0	1.28	0.54	0.64	Nxf1
P70398.2	RecName: Full=Probable ubiquitin carboxyl-terminal hydrolase FAF-X; AltName: Full=Deubiquitinating enzyme FAF-X; AltName: Full=Fat facets homolog; AltName: Full=Fat facets protein-related, X-linked; AltName: Full=Ubiquitin carboxyl-terminal hydrolase FAM; AltName: Full=Ubiquitin thioesterase FAF-X; AltName: Full=Ubiquitin-specific protease 9, X chromosome; AltName: Full=Ubiquitin-specific-process…	0	2.16	1.14	0.43	Usp9x
Q4FZF3.1	RecName: Full=Probable ATP-dependent RNA helicase DDX49; AltName: Full=DEAD box protein 49	0	0.24	0.06	0.96	Ddx49
A2BH40.1	RecName: Full=AT-rich interactive domain-containing protein 1A; Short=ARID domain-containing protein 1A; AltName: Full=BRG1-associated factor 250; Short=BAF250; AltName: Full=BRG1-associated factor 250a; Short=BAF250A; AltName: Full=Osa homolog 1; AltName: Full=SWI-like protein; AltName: Full=SWI/SNF complex protein p270; AltName: Full=SWI/SNF-related, matrix-associated, actin-dependent regulator…	0	0.94	0.17	0.88	Arid1a
Q80XI3.2	RecName: Full=Eukaryotic translation initiation factor 4 gamma 3; Short=eIF-4-gamma 3; Short=eIF-4G 3; Short=eIF4G 3; AltName: Full=eIF-4-gamma II; Short=eIF4GII	0	-0.13	0.03	0.97	Eif4g3
Q6Y5D8.2	RecName: Full=Rho GTPase-activating protein 10; AltName: Full=PH and SH3 domain-containing rhoGAP protein; Short=PS-GAP; Short=PSGAP; AltName: Full=Rho-type GTPase-activating protein 10	0	1.56	0.36	0.75	Arhgap10
P62311.2	RecName: Full=U6 snRNA-associated Sm-like protein LSm3	0	0.84	0.51	0.66	Lsm3
Q8CI71.2	RecName: Full=Syndetin; AltName: Full=Bcl2-like protein blm; AltName: Full=Coiled-coil domain-containing protein 132; AltName: Full=EARP/GARPII complex subunit VPS50	0	-2.21	0.43	0.7	Ccdc132; Vps50
Q9D1D4.1	RecName: Full=Transmembrane emp24 domain-containing protein 10; AltName: Full=21 kDa transmembrane-trafficking protein; AltName: Full=Transmembrane protein Tmp21; AltName: Full=p24 family protein delta-1; Short=p24delta1; Flags: Precursor	0	2.26	0.45	0.7	Tmed10
Q6DIA2.2	RecName: Full=Exocyst complex component 3-like protein 4	0	-0.13	0.03	0.98	Exoc3l4
Q9CPW4.3	RecName: Full=Actin-related protein 2/3 complex subunit 5; AltName: Full=Arp2/3 complex 16 kDa subunit; Short=p16-ARC	0	3.03	0.83	0.53	Arpc5
Q8BJS8.1	RecName: Full=Mdm2-binding protein; Short=mMTBP	0	1.47	0.57	0.62	Mtbp
Q9QY06.2	RecName: Full=Unconventional myosin-IXb; AltName: Full=Unconventional myosin-9b	0	1.96	0.79	0.55	Myo9b
Q8BGF7.1	RecName: Full=PAB-dependent poly(A)-specific ribonuclease subunit PAN2; AltName: Full=Inactive ubiquitin carboxyl-terminal hydrolase 52; AltName: Full=PAB1P-dependent poly(A)-nuclease; AltName: Full=PAN deadenylation complex catalytic subunit 2	0	5.07	3.59	0.05	Pan2
Q01730.3	RecName: Full=Ras suppressor protein 1; Short=RSP-1; Short=Rsu-1	0	0.19	0.04	0.97	Rsu1
Q9ERA0.1	RecName: Full=Alpha-globin transcription factor CP2	0	4.36	2.02	0.21	Tfcp2
Q9D4C5.2	RecName: Full=ELL-associated factor 1	0	-0.4	0.15	0.89	Eaf1
Q3TJD7.1	RecName: Full=PDZ and LIM domain protein 7; AltName: Full=LIM mineralization protein; Short=LMP; AltName: Full=Protein enigma	0	1.72	0.54	0.64	Pdlim7
P86174.2	RecName: Full=BEN domain-containing protein 4	0	1.56	0.49	0.67	Bend4
Q8CHP5.2	RecName: Full=Partner of Y14 and mago; AltName: Full=PYM homolog 1 exon junction complex-associated factor; AltName: Full=Protein wibg homolog	0	-0.4	0.04	0.97	Wibg; Pym1
Q9CWL8.1	RecName: Full=Beta-catenin-like protein 1; AltName: Full=Nuclear-associated protein; Short=NAP	0	1.85	0.75	0.55	Ctnnbl1
Q9JHS9.1	RecName: Full=Spliceosome-associated protein CWC15 homolog; AltName: Full=Embryonic development factor 1; Short=mED1	0	0.05	0.03	0.98	Cwc15
Q8CCB4.1	RecName: Full=Vacuolar protein sorting-associated protein 53 homolog	0	0.26	0.04	0.97	Vps53
O70325.4	RecName: Full=Phospholipid hydroperoxide glutathione peroxidase, mitochondrial; Short=PHGPx; AltName: Full=Glutathione peroxidase 4; Short=GPx-4; Short=GSHPx-4; Flags: Precursor	0	0.29	0.19	0.87	Gpx4
Q05AH6.1	RecName: Full=Uncharacterized protein C11orf84 homolog	0	0.37	0.04	0.97	AI846148
Q8R313.2	RecName: Full=Exocyst complex component 6; AltName: Full=Exocyst complex component Sec15A; AltName: Full=SEC15-like protein 1	0	-0.41	0.07	0.95	Exoc6
Q8BIG4.1	RecName: Full=F-box only protein 28	0	1.02	0.5	0.67	Fbxo28
Q8BFX3.1	RecName: Full=BTB/POZ domain-containing protein KCTD3	0	5.29	2.75	0.08	Kctd3
P61290.1	RecName: Full=Proteasome activator complex subunit 3; AltName: Full=11S regulator complex subunit gamma; Short=REG-gamma; AltName: Full=Activator of multicatalytic protease subunit 3; AltName: Full=Ki nuclear autoantigen; AltName: Full=Proteasome activator 28 subunit gamma; Short=PA28g; Short=PA28gamma	0	-3.18	0.63	0.6	Psme3
Q3TUF7.2	RecName: Full=YEATS domain-containing protein 2	0	1.82	1	0.48	Yeats2
P18528.1	RecName: Full=Ig heavy chain V region 6.96	0	-0.68	0.45	0.7	Gm16971; Ighv5-4
O54724.1	RecName: Full=Polymerase I and transcript release factor; AltName: Full=Cav-p60; AltName: Full=Cavin-1	0	2.2	1.93	0.23	Ptrf
Q3TJ91.2	RecName: Full=Lethal(2) giant larvae protein homolog 2; AltName: Full=Lethal giant larvae-like protein 2	0	2.3	1.14	0.43	Llgl2
Q8VI93.1	RecName: Full=2'-5'-oligoadenylate synthase 3; Short=(2-5')oligo(A) synthase 3; Short=2-5A synthase 3; AltName: Full=2',5'-oligoadenylate synthetase-like 10	0	-1.09	0.22	0.85	Oas3
Q9ER69.3	RecName: Full=Pre-mRNA-splicing regulator WTAP; AltName: Full=Female-lethal(2)D homolog; AltName: Full=WT1-associated protein; AltName: Full=Wilms tumor 1-associating protein	0	0.94	0.14	0.9	Wtap
Q9DBZ5.1	RecName: Full=Eukaryotic translation initiation factor 3 subunit K; Short=eIF3k; AltName: Full=Eukaryotic translation initiation factor 3 subunit 12; AltName: Full=eIF-3 p25	0	4.84	1.62	0.27	Eif3k
Q8CJG0.3	RecName: Full=Protein argonaute-2; Short=Argonaute2; Short=mAgo2; AltName: Full=Argonaute RISC catalytic component 2; AltName: Full=Eukaryotic translation initiation factor 2C 2; Short=eIF-2C 2; Short=eIF2C 2; AltName: Full=Piwi/argonaute family protein meIF2C2; AltName: Full=Protein slicer	0	3.43	1.27	0.39	Ago2; Eif2c2
P83887.1	RecName: Full=Tubulin gamma-1 chain; AltName: Full=Gamma-1-tubulin; AltName: Full=Gamma-tubulin complex component 1; Short=GCP-1	0	4.57	2.78	0.08	Tubg1
Q9CW46.2	RecName: Full=Ribonucleoprotein PTB-binding 1; AltName: Full=Protein raver-1	0	0.93	0.14	0.9	Raver1; Raver1-fdx1l; Gm38431
Q3UQ44.2	RecName: Full=Ras GTPase-activating-like protein IQGAP2	0	0.33	0.18	0.87	Iqgap2
P17426.1	RecName: Full=AP-2 complex subunit alpha-1; AltName: Full=100 kDa coated vesicle protein A; AltName: Full=Adaptor protein complex AP-2 subunit alpha-1; AltName: Full=Adaptor-related protein complex 2 subunit alpha-1; AltName: Full=Alpha-adaptin A; AltName: Full=Alpha1-adaptin; AltName: Full=Clathrin assembly protein complex 2 alpha-A large chain; AltName: Full=Plasma membrane adaptor HA2/AP2 adap…	0	0.61	0.12	0.92	Ap2a1
Q8CIB5.1	RecName: Full=Fermitin family homolog 2; AltName: Full=Kindlin-2; AltName: Full=Pleckstrin homology domain-containing family C member 1	0	0.19	0.03	0.98	Fermt2
Q9QY23.2	RecName: Full=Plakophilin-3	0	4.72	3.33	0.07	Pkp3
Q6ZQH8.2	RecName: Full=Nucleoporin NUP188 homolog	0	1.13	0.66	0.59	Nup188
Q8BW10.1	RecName: Full=RNA-binding protein NOB1	0	0.58	0.41	0.72	Nob1
Q99L28.1	RecName: Full=Probable ribosome biogenesis protein RLP24; AltName: Full=Ribosomal L24 domain-containing protein 1; AltName: Full=Ribosomal protein L24-like	0	0.63	0.45	0.69	Rsl24d1; Gm6457
Q9DCE5.2	RecName: Full=p21-activated protein kinase-interacting protein 1; AltName: Full=PAK1-interacting protein 1; AltName: Full=Putative PAK inhibitor Skb15	0	2.31	0.75	0.55	Pak1ip1
Q8VC70.1	RecName: Full=RNA-binding motif, single-stranded-interacting protein 2	0	3.42	1	0.48	Rbms2
Q9D1J3.3	RecName: Full=SAP domain-containing ribonucleoprotein; AltName: Full=Nuclear protein Hcc-1	0	-0.52	0.17	0.88	Sarnp; Gm6563
Q8BTU1.1	RecName: Full=Cilia- and flagella-associated protein 20; AltName: Full=Gene trap locus 3 protein	0	2.61	0.43	0.71	Gtl3; Cfap20
Q8CIB9.3	RecName: Full=N-acetyltransferase ESCO2; AltName: Full=Establishment of cohesion 1 homolog 2; Short=ECO1 homolog 2	0	4.07	3.26	0.07	Esco2
Q8C8M1.1	RecName: Full=Protein FAM60A; AltName: Full=Tera protein	0	4.4	1.42	0.33	Fam60a; LOC102636734
Q9JM76.3	RecName: Full=Actin-related protein 2/3 complex subunit 3; AltName: Full=Arp2/3 complex 21 kDa subunit; Short=p21-ARC	0	2.72	0.81	0.54	Arpc3
Q9CRA8.1	RecName: Full=Exosome complex component RRP46; AltName: Full=Exosome component 5; AltName: Full=Ribosomal RNA-processing protein 46	0	0.95	0.43	0.71	Exosc5
P08043.2	RecName: Full=Zinc finger protein 2; Short=Zfp-2; AltName: Full=Protein mKR2	0	2.08	1.33	0.37	Zfp2
O88796.1	RecName: Full=Ribonuclease P protein subunit p30; Short=RNaseP protein p30; AltName: Full=RNase P subunit 2	0	3.09	1.21	0.41	Rpp30
Q99JW4.3	RecName: Full=LIM and senescent cell antigen-like-containing domain protein 1; AltName: Full=Particularly interesting new Cys-His protein 1; Short=PINCH-1	0	1.38	0.31	0.78	Lims1
Q8R0F5.1	RecName: Full=RNA-binding motif protein, X-linked 2	0	1.14	0.73	0.55	Rbmx2
Q8BPM2.2	RecName: Full=Mitogen-activated protein kinase kinase kinase kinase 5; AltName: Full=MAPK/ERK kinase kinase kinase 5; Short=MEK kinase kinase 5; Short=MEKKK 5	0	-0.57	0.09	0.93	Map4k5
P52432.3	RecName: Full=DNA-directed RNA polymerases I and III subunit RPAC1; Short=DNA-directed RNA polymerase I subunit C; Short=RNA polymerases I and III subunit AC1; AltName: Full=AC40; AltName: Full=DNA-directed RNA polymerases I and III 40 kDa polypeptide; Short=RPA40; AltName: Full=RPC40	0	2.84	1.81	0.25	Polr1c
Q9CZJ1.1	RecName: Full=Probable U3 small nucleolar RNA-associated protein 11; Short=U3 snoRNA-associated protein 11; AltName: Full=UTP11-like protein	0	3.43	1.29	0.38	Utp11l
P28656.2	RecName: Full=Nucleosome assembly protein 1-like 1; AltName: Full=Brain protein DN38; AltName: Full=NAP-1-related protein; Flags: Precursor	0	0.39	0.2	0.87	Nap1l1
E9PZJ8.1	RecName: Full=Activating signal cointegrator 1 complex subunit 3	0	1.31	0.93	0.5	Ascc3
Q8C796.1	RecName: Full=REST corepressor 2; AltName: Full=M-CoREST	0	4.14	1.23	0.4	Rcor2
Q8BGA5.1	RecName: Full=KRR1 small subunit processome component homolog; AltName: Full=HIV-1 Rev-binding protein 2 homolog; AltName: Full=KRR-R motif-containing protein 1	0	5.11	1.73	0.25	Krr1
Q8R0L9.1	RecName: Full=Transcriptional adapter 3; AltName: Full=ADA3 homolog; Short=mADA3; AltName: Full=Transcriptional adapter 3-like; Short=ADA3-like protein	0	1.5	0.38	0.74	Tada3
Q8VEE4.1	RecName: Full=Replication protein A 70 kDa DNA-binding subunit; Short=RP-A p70; AltName: Full=Replication factor A protein 1; Short=RF-A protein 1; Contains: RecName: Full=Replication protein A 70 kDa DNA-binding subunit, N-terminally processed	0	2.02	0.55	0.64	Rpa1
Q922Q2.2	RecName: Full=Serine/threonine-protein kinase RIO1; AltName: Full=RIO kinase 1	0	0.3	0.12	0.92	Riok1
Q3U1T3.1	RecName: Full=Breast cancer metastasis-suppressor 1-like protein	0	0.65	0.11	0.92	Brms1l
P16045.3	RecName: Full=Galectin-1; Short=Gal-1; AltName: Full=14 kDa lectin; AltName: Full=Beta-galactoside-binding lectin L-14-I; AltName: Full=Galaptin; AltName: Full=Lactose-binding lectin 1; AltName: Full=Lectin galactoside-binding soluble 1; AltName: Full=S-Lac lectin 1	0	0.14	0.02	0.99	Lgals1
P28574.1	RecName: Full=Protein max; AltName: Full=Myc-associated factor X; AltName: Full=Myc-binding novel HLH/LZ protein; AltName: Full=Protein myn	0	1.85	0.99	0.48	Max
O08664.1	RecName: Full=B-cell CLL/lymphoma 7 protein family member C; AltName: Full=B-cell chronic lymphocytic leukemia/lymphoma 7C protein	0	-0.07	0.04	0.97	Bcl7c
Q8K0E8.1	RecName: Full=Fibrinogen beta chain; Contains: RecName: Full=Fibrinopeptide B; Contains: RecName: Full=Fibrinogen beta chain; Flags: Precursor	0	1.06	0.35	0.76	Fgb
P10639.3	RecName: Full=Thioredoxin; Short=Trx; AltName: Full=ATL-derived factor; Short=ADF	0	-0.13	0.07	0.95	Txn1
Q3UHX9.1	RecName: Full=Putative methyltransferase C9orf114 homolog	0	0.46	0.22	0.84	D2Wsu81e
Q8K0H5.1	RecName: Full=Transcription initiation factor TFIID subunit 10; AltName: Full=Transcription initiation factor TFIID 30 kDa subunit; Short=TAF(II)30; Short=TAFII-30; Short=TAFII30; Short=mTAFII30	0	2.67	0.96	0.49	Taf10
Q08024.1	RecName: Full=Core-binding factor subunit beta; Short=CBF-beta; AltName: Full=Polyomavirus enhancer-binding protein 2 beta subunit; Short=PEA2-beta; Short=PEBP2-beta; AltName: Full=SL3-3 enhancer factor 1 subunit beta; AltName: Full=SL3/AKV core-binding factor beta subunit	0	6.56	2.29	0.16	Cbfb
Q80Y19.2	RecName: Full=Rho GTPase-activating protein 11A; AltName: Full=Rho-type GTPase-activating protein 11A	0	2.22	0.87	0.52	Arhgap11a
D3YYU8.1	RecName: Full=Obscurin-like protein 1	0	2.57	1.38	0.35	Obsl1
Q64321.2	RecName: Full=Zinc finger and BTB domain-containing protein 7B; AltName: Full=Krueppel-related zinc finger protein cKrox; Short=c-Krox; AltName: Full=T-helper-inducing POZ/Krueppel-like factor; AltName: Full=Zinc finger protein 67; Short=Zfp-67; AltName: Full=Zinc finger protein Th-POK	0	1.29	0.44	0.7	Zbtb7b
Q61792.1	RecName: Full=LIM and SH3 domain protein 1; Short=LASP-1; AltName: Full=Metastatic lymph node gene 50 protein; Short=MLN 50	0	-0.42	0.2	0.86	Lasp1
Q6PGH1.1	RecName: Full=Protein BUD31 homolog; AltName: Full=Protein G10 homolog	0	6.78	4.27	0.04	Bud31
Q7TSC1.1	RecName: Full=Protein PRRC2A; AltName: Full=HLA-B-associated transcript 2; AltName: Full=Proline-rich and coiled-coil-containing protein 2A	0	1.46	0.87	0.52	Prrc2a
P19182.2	RecName: Full=Interferon-related developmental regulator 1; AltName: Full=Nerve growth factor-inducible protein PC4; AltName: Full=TPA-induced sequence 7; Short=TIS7 protein	0	0.37	0.21	0.86	Ifrd1
Q8VDR9.4	RecName: Full=Dedicator of cytokinesis protein 6	0	1.06	0.46	0.69	Dock6
Q80TG1.1	RecName: Full=KAT8 regulatory NSL complex subunit 1; AltName: Full=NSL complex protein NSL1; AltName: Full=Non-specific lethal 1 homolog	0	2.46	1.1	0.45	Kansl1
Q8VEK6.2	RecName: Full=Inhibitor of growth protein 3; AltName: Full=p47ING3	0	1.8	0.7	0.57	Ing3
Q5SQF8.1	RecName: Full=Histone deacetylase complex subunit SAP30L; AltName: Full=Sin3 corepressor complex subunit SAP30L; AltName: Full=Sin3-associated protein p30-like	0	2.68	0.94	0.5	Sap30l
Q9CQW2.1	RecName: Full=ADP-ribosylation factor-like protein 8B; AltName: Full=ADP-ribosylation factor-like protein 10C; AltName: Full=Novel small G protein indispensable for equal chromosome segregation 1	0	2.29	0.56	0.63	Arl8b
P35564.1	RecName: Full=Calnexin; Flags: Precursor	0	-1.79	0.66	0.59	Canx
Q3UVG3.1	RecName: Full=Protein FAM91A1	0	NA	NA	NA	D15Ertd621e; Fam91a1
P04940.1	RecName: Full=Ig kappa chain V-VI region NQ2-17.4.1	0	-0.46	0.27	0.81
A2AQ19.1	RecName: Full=RNA polymerase-associated protein RTF1 homolog	0	-0.05	0.01	0.99	Rtf1
O35492.2	RecName: Full=Dual specificity protein kinase CLK3; AltName: Full=CDC-like kinase 3	0	2.19	0.66	0.59	Clk3
P61924.1	RecName: Full=Coatomer subunit zeta-1; AltName: Full=Zeta-1-coat protein; Short=Zeta-1 COP	0	-0.51	0.05	0.96	Copz1
Q3UW53.2	RecName: Full=Protein Niban; AltName: Full=Protein FAM129A	0	-2.15	0.33	0.77	Fam129a
Q8VDQ9.3	RecName: Full=Protein KRI1 homolog	0	2.63	1.2	0.41	Kri1
Q7M6Y3.1	RecName: Full=Phosphatidylinositol-binding clathrin assembly protein; AltName: Full=Clathrin assembly lymphoid myeloid leukemia; Short=CALM	0	-1.05	0.21	0.85	Picalm
Q9CQ62.1	RecName: Full=2,4-dienoyl-CoA reductase, mitochondrial; AltName: Full=2,4-dienoyl-CoA reductase [NADPH]; Short=4-enoyl-CoA reductase [NADPH]; Flags: Precursor	0	2.04	1.54	0.29	Decr1
Q9CR11.1	RecName: Full=YEATS domain-containing protein 4	0	0.16	0.06	0.96	Yeats4
O70433.1	RecName: Full=Four and a half LIM domains protein 2; Short=FHL-2; AltName: Full=Skeletal muscle LIM-protein 3; Short=SLIM-3	0	-0.68	0.1	0.93	Fhl2
Q9CQ90.1	RecName: Full=Uncharacterized protein C9orf85 homolog	0	-0.16	0.07	0.95	1110059E24Rik
P17012.2	RecName: Full=Zinc finger X-chromosomal protein	0	1.93	0.33	0.77	Zfx
Q64726.2	RecName: Full=Zinc-alpha-2-glycoprotein; Short=Zn-alpha-2-GP; Short=Zn-alpha-2-glycoprotein; Flags: Precursor	0	0.32	0.16	0.89	Azgp1
P49452.2	RecName: Full=Centromere protein C; Short=CENP-C; AltName: Full=Centromere autoantigen C; AltName: Full=Centromere protein C 1; Short=CENP-C 1	0	4.3	3.22	0.07	Cenpc1
A2RSY1.1	RecName: Full=KAT8 regulatory NSL complex subunit 3; AltName: Full=NSL complex protein NSL3; AltName: Full=Non-specific lethal 3 homolog	0	1.47	0.55	0.63	Kansl3
P10107.2	RecName: Full=Annexin A1; AltName: Full=Annexin I; AltName: Full=Annexin-1; AltName: Full=Calpactin II; AltName: Full=Calpactin-2; AltName: Full=Chromobindin-9; AltName: Full=Lipocortin I; AltName: Full=Phospholipase A2 inhibitory protein; AltName: Full=p35	0	0.13	0.02	0.98	Anxa1
Q9R210.2	RecName: Full=Transcription factor EB	0	5.62	2.08	0.19	Tfeb
Q9CYC6.2	RecName: Full=m7GpppN-mRNA hydrolase; AltName: Full=mRNA-decapping enzyme 2	0	-0.88	0.16	0.89	Dcp2
P48755.2	RecName: Full=Fos-related antigen 1; Short=FRA-1	0	4.94	1.42	0.33	Fosl1
Q9EQH4.1	RecName: Full=Transcription initiation factor TFIID subunit 8; AltName: Full=Protein taube nuss; AltName: Full=TBP-associated factor 8	0	1.9	0.78	0.55	Taf8
Q80Z37.1	RecName: Full=E3 ubiquitin-protein ligase Topors; AltName: Full=SUMO1-protein E3 ligase Topors; AltName: Full=Topoisomerase I-binding RING finger protein; AltName: Full=Topoisomerase I-binding arginine/serine-rich protein; AltName: Full=Tumor suppressor p53-binding protein 3; Short=p53-binding protein 3; Short=p53BP3	0	3.63	1.97	0.22	Topors
Q9ERR1.2	RecName: Full=Nuclear distribution protein nudE-like 1; AltName: Full=Protein mNudE-like; Short=Protein Nudel; Short=mNudE-L	0	0.27	0.14	0.9	Ndel1
Q8C4S8.1	RecName: Full=DENN domain-containing protein 2A	0	1.28	0.27	0.81	Dennd2a
Q91WN1.2	RecName: Full=DnaJ homolog subfamily C member 9	0	0.98	0.76	0.55	Dnajc9
O35857.2	RecName: Full=Mitochondrial import inner membrane translocase subunit TIM44; Flags: Precursor	0	-2.51	0.71	0.57	Timm44
O70494.2	RecName: Full=Transcription factor Sp3	0	0.04	0.02	0.98	Sp3
Q921I9.3	RecName: Full=Exosome complex component RRP41; AltName: Full=Exosome component 4; AltName: Full=Ribosomal RNA-processing protein 41	0	5.18	1.65	0.27	Exosc4
Q920S3.2	RecName: Full=GATA zinc finger domain-containing protein 1; AltName: Full=Ocular development-associated gene protein	0	5.13	3.12	0.07	Gatad1
P70371.1	RecName: Full=Telomeric repeat-binding factor 1; AltName: Full=TTAGGG repeat-binding factor 1	0	3.15	0.8	0.54	Terf1
P62892.2	RecName: Full=60S ribosomal protein L39	0	0.48	0.34	0.77	Rpl39
Q6R891.1	RecName: Full=Neurabin-2; AltName: Full=Neurabin-II; AltName: Full=Protein phosphatase 1 regulatory subunit 9B; AltName: Full=Spinophilin	0	1.37	0.64	0.59	Ppp1r9b
Q8K2Z4.2	RecName: Full=Condensin complex subunit 1; AltName: Full=Chromosome condensation-related SMC-associated protein 1; AltName: Full=Chromosome-associated protein D2; Short=mCAP-D2; AltName: Full=Non-SMC condensin I complex subunit D2; AltName: Full=XCAP-D2 homolog	0	0.34	0.07	0.95	Ncapd2
Q9CX48.1	RecName: Full=Zinc finger CCHC domain-containing protein 10	0	3.49	0.58	0.62	Zcchc10
Q8BI72.1	RecName: Full=CDKN2A-interacting protein; AltName: Full=Collaborator of ARF	0	-1.57	0.27	0.81	Cdkn2aip
G5E8Z2.1	RecName: Full=Transcription initiation factor TFIID subunit 4B; AltName: Full=Transcription initiation factor TFIID 105 kDa subunit; Short=TAF(II)105; Short=TAFII-105; Short=TAFII105	0	0.44	0.11	0.92	Taf4b
Q91W59.1	RecName: Full=RNA-binding motif, single-stranded-interacting protein 1; AltName: Full=Single-stranded DNA-binding protein MSSP-1	0	3.42	0.92	0.51	Rbms1
Q9CPW7.1	RecName: Full=Zinc finger matrin-type protein 2	0	-0.1	0.04	0.97	Zmat2
Q9DAA6.1	RecName: Full=Exosome complex component CSL4; AltName: Full=Exosome component 1	0	3.51	0.79	0.55	Exosc1
Q8BK63.2	RecName: Full=Casein kinase I isoform alpha; Short=CKI-alpha; AltName: Full=CK1	0	3.77	0.89	0.52	Csnk1a1
O35615.1	RecName: Full=Zinc finger protein ZFPM1; AltName: Full=Friend of GATA protein 1; Short=FOG-1; Short=Friend of GATA 1; AltName: Full=Zinc finger protein multitype 1	0	3.57	2.2	0.17	Zfpm1
Q5HZG4.2	RecName: Full=Transcription initiation factor TFIID subunit 3; AltName: Full=140 kDa TATA box-binding protein-associated factor; AltName: Full=TBP-associated factor 3; AltName: Full=Transcription initiation factor TFIID 140 kDa subunit; Short=TAF(II)140; Short=TAF140; Short=TAFII-140; Short=TAFII140	0	1.89	1.12	0.43	Taf3
P56671.1	RecName: Full=Myc-associated zinc finger protein; Short=MAZI; AltName: Full=Pur-1; AltName: Full=Purine-binding transcription factor	0	2.52	0.91	0.51	Maz
O55143.2	RecName: Full=Sarcoplasmic/endoplasmic reticulum calcium ATPase 2; Short=SERCA2; Short=SR Ca(2+)-ATPase 2; AltName: Full=Calcium pump 2; AltName: Full=Calcium-transporting ATPase sarcoplasmic reticulum type, slow twitch skeletal muscle isoform; AltName: Full=Endoplasmic reticulum class 1/2 Ca(2+) ATPase	0	1.9	0.43	0.71	Atp2a2
P26040.3	RecName: Full=Ezrin; AltName: Full=Cytovillin; AltName: Full=Villin-2; AltName: Full=p81	0	0.52	0.12	0.92	Ezr
Q62296.2	RecName: Full=Transcriptional enhancer factor TEF-3; AltName: Full=ETF-related factor 2; Short=ETFR-2; AltName: Full=TEA domain family member 4; Short=TEAD-4; AltName: Full=TEF-1-related factor 1; AltName: Full=TEF-1-related factor FR-19; Short=RTEF-1	0	4.31	1.31	0.38	Tead4
O55222.2	RecName: Full=Integrin-linked protein kinase	0	3	0.69	0.57	Ilk
Q5U4D9.1	RecName: Full=THO complex subunit 6 homolog; AltName: Full=WD repeat-containing protein 58	0	5.04	1.79	0.25	Thoc6
Q8VDD9.2	RecName: Full=PH-interacting protein; Short=PHIP; AltName: Full=IRS-1 PH domain-binding protein; AltName: Full=Neuronal differentiation-related protein; Short=NDRP; AltName: Full=WD repeat-containing protein 11	0	-1.58	0.29	0.79	Phip
Q8C754.1	RecName: Full=Vacuolar protein sorting-associated protein 52 homolog	0	1.17	0.24	0.83	Vps52
Q6A4J8.1	RecName: Full=Ubiquitin carboxyl-terminal hydrolase 7; AltName: Full=Deubiquitinating enzyme 7; AltName: Full=Herpesvirus-associated ubiquitin-specific protease; Short=mHAUSP; AltName: Full=Ubiquitin thioesterase 7; AltName: Full=Ubiquitin-specific-processing protease 7	0	1.46	0.7	0.57	Usp7
Q8BQR4.1	RecName: Full=KAT8 regulatory NSL complex subunit 2; AltName: Full=NSL complex protein NSL2; AltName: Full=Non-specific lethal 2 homolog	0	2.93	2.24	0.16	Kansl2
Q8R1G6.1	RecName: Full=PDZ and LIM domain protein 2; AltName: Full=PDZ-LIM protein mystique	0	4.65	2.87	0.08	Pdlim2
O08901.1	RecName: Full=Mitotic checkpoint serine/threonine-protein kinase BUB1; Short=mBUB1; AltName: Full=BUB1A	0	1.07	0.35	0.76	Bub1
Q8VEH3.1	RecName: Full=ADP-ribosylation factor-like protein 8A; AltName: Full=ADP-ribosylation factor-like protein 10B; AltName: Full=Novel small G protein indispensable for equal chromosome segregation 2	0	0.01	0	1	Arl8a
Q07139.2	RecName: Full=Protein ECT2; AltName: Full=Epithelial cell-transforming sequence 2 oncogene	0	2.11	1.05	0.47	Ect2
Q62187.2	RecName: Full=Transcription termination factor 1; Short=TTF-1; AltName: Full=RNA polymerase I termination factor; AltName: Full=Transcription termination factor I; Short=TTF-I; Short=mTFF-I	0	2.14	1.07	0.46	Ttf1
Q8VE80.1	RecName: Full=THO complex subunit 3; Short=Tho3	0	4.03	1.65	0.27	Thoc3
P97329.1	RecName: Full=Kinesin-like protein KIF20A; AltName: Full=Kinesin-like protein 174; AltName: Full=Rab6-interacting kinesin-like protein; AltName: Full=Rabkinesin-6	0	0.39	0.1	0.93	Kif20a
Q6ZPZ3.2	RecName: Full=Zinc finger CCCH domain-containing protein 4	0	1.45	0.66	0.59	Zc3h4
P39749.1	RecName: Full=Flap endonuclease 1; Short=FEN-1; AltName: Full=Flap structure-specific endonuclease 1	0	-3.19	0.48	0.67	Fen1
Q9D8S3.2	RecName: Full=ADP-ribosylation factor GTPase-activating protein 3; Short=ARF GAP 3	0	2.19	0.92	0.51	Arfgap3
Q9JM05.2	RecName: Full=E3 SUMO-protein ligase PIAS4; AltName: Full=PIASy; AltName: Full=Protein inhibitor of activated STAT protein 4; AltName: Full=Protein inhibitor of activated STAT protein gamma; Short=PIAS-gamma; AltName: Full=RING-type E3 ubiquitin transferase PIAS4	0	0.56	0.1	0.93	Pias4
Q9CPP0.3	RecName: Full=Nucleoplasmin-3	0	0.42	0.19	0.87	Npm3
Q9JM96.1	RecName: Full=Cdc42 effector protein 4; AltName: Full=Binder of Rho GTPases 4	0	1.42	0.65	0.59	Cdc42ep4
Q8K2H4.1	RecName: Full=Arf-GAP with coiled-coil, ANK repeat and PH domain-containing protein 1; AltName: Full=Centaurin-beta-1; Short=Cnt-b1	0	0.23	0.05	0.97	Acap1
A3KGV1.1	RecName: Full=Outer dense fiber protein 2; AltName: Full=84 kDa outer dense fiber protein; AltName: Full=Cenexin; AltName: Full=Outer dense fiber of sperm tails protein 2	0	0.47	0.08	0.94	Odf2
P01801.1	RecName: Full=Ig heavy chain V-III region J606	0	-0.34	0.18	0.87	Ighv6-6
Q6PCN7.1	RecName: Full=Helicase-like transcription factor; AltName: Full=P113; AltName: Full=RING-type E3 ubiquitin transferase HLTF; AltName: Full=SWI/SNF-related matrix-associated actin-dependent regulator of chromatin subfamily A member 3; AltName: Full=Sucrose nonfermenting protein 2-like 3; AltName: Full=TNF-response element-binding protein	0	2.54	1.76	0.25	Hltf
Q9JLV1.2	RecName: Full=BAG family molecular chaperone regulator 3; Short=BAG-3; AltName: Full=Bcl-2-associated athanogene 3; AltName: Full=Bcl-2-binding protein Bis	0	4.74	2.63	0.1	Bag3
Q3UHH1.1	RecName: Full=Zinc finger SWIM domain-containing protein 8	0	-0.23	0.08	0.94	2310021P13Rik; Zswim8
Q921J4.1	RecName: Full=Ubiquitin-conjugating enzyme E2 S; AltName: Full=E2 ubiquitin-conjugating enzyme S; AltName: Full=Ubiquitin carrier protein S; AltName: Full=Ubiquitin-conjugating enzyme E2-24 kDa; AltName: Full=Ubiquitin-conjugating enzyme E2-EPF5; AltName: Full=Ubiquitin-protein ligase S	0	2.03	0.47	0.68	Ube2s
Q8BHX1.2	RecName: Full=HAUS augmin-like complex subunit 1; AltName: Full=Coiled-coil domain-containing protein 5	0	3.97	1.25	0.4	Haus1
Q9CZX0.1	RecName: Full=Elongator complex protein 3	0	1.24	0.5	0.67	Elp3
Q9JLQ2.2	RecName: Full=ARF GTPase-activating protein GIT2; Short=ARF GAP GIT2; AltName: Full=Cool-interacting tyrosine-phosphorylated protein 2; Short=CAT-2; Short=CAT2; AltName: Full=G protein-coupled receptor kinase-interactor 2; AltName: Full=GRK-interacting protein 2	0	-0.44	0.07	0.95	Git2
P48193.2	RecName: Full=Protein 4.1; Short=P4.1; AltName: Full=4.1R; AltName: Full=Band 4.1	0	0.74	0.24	0.83	Epb4.1; Epb41
P50543.1	RecName: Full=Protein S100-A11; AltName: Full=Calgizzarin; AltName: Full=Endothelial monocyte-activating polypeptide; Short=EMAP; AltName: Full=Protein S100-C; AltName: Full=S100 calcium-binding protein A11	0	-0.54	0.39	0.74	S100a11
A2CG63.1	RecName: Full=AT-rich interactive domain-containing protein 4B; Short=ARID domain-containing protein 4B; AltName: Full=180 kDa Sin3-associated polypeptide; Short=Sin3-associated polypeptide p180; AltName: Full=Histone deacetylase complex subunit SAP180	0	0.52	0.15	0.89	Arid4b
Q78WZ7.1	RecName: Full=DNA-directed RNA polymerase I subunit RPA43; AltName: Full=Twist neighbor protein	0	1.16	0.56	0.63	Twistnb
Q80YV2.1	RecName: Full=Nuclear-interacting partner of ALK; AltName: Full=Nuclear-interacting partner of anaplastic lymphoma kinase; Short=mNIPA; AltName: Full=Zinc finger C3HC-type protein 1	0	NA	NA	NA	Zc3hc1
P48754.3	RecName: Full=Breast cancer type 1 susceptibility protein homolog; AltName: Full=RING-type E3 ubiquitin transferase BRCA1	0	1.01	0.31	0.78	Brca1
Q8BG17.1	RecName: Full=Nucleolar protein 12; AltName: Full=Nucleolar protein of 25 kDa	0	2.07	0.46	0.69	Nol12
Q9D1G1.1	RecName: Full=Ras-related protein Rab-1B	0	-1.88	0.24	0.83	Rab1b
Q91YD3.1	RecName: Full=mRNA-decapping enzyme 1A; AltName: Full=MAD homolog 4-interacting transcription coactivator 1; AltName: Full=Smad4-interacting transcriptional co-activator; AltName: Full=Transcription factor SMIF	0	-1.85	0.37	0.74	Dcp1a
Q80X41.2	RecName: Full=Serine/threonine-protein kinase VRK1; AltName: Full=Serine/threonine-protein kinase 51PK; AltName: Full=Vaccinia-related kinase 1	0	0.48	0.15	0.89	Vrk1
Q2VPQ9.1	RecName: Full=Chromatin modification-related protein MEAF6; Short=MYST/Esa1-associated factor 6; AltName: Full=Esa1-associated factor 6 homolog; Short=Protein EAF6 homolog	0	2.56	0.85	0.52	Meaf6
P62897.2	RecName: Full=Cytochrome c, somatic	0	-1.86	1.45	0.32	Cycs; Gm10053
Q02248.1	RecName: Full=Catenin beta-1; AltName: Full=Beta-catenin	0	3.14	1.56	0.29	Ctnnb1
Q9D7Y9.1	RecName: Full=Protein SLX4IP; AltName: Full=SLX4-interacting protein	0	1.44	0.68	0.57	2210009G21Rik; Slx4ip
Q8R344.2	RecName: Full=Coiled-coil domain-containing protein 12	0	1.23	1.01	0.48	Ccdc12
P61963.1	RecName: Full=DDB1- and CUL4-associated factor 7; AltName: Full=WD repeat-containing protein 68; AltName: Full=WD repeat-containing protein An11 homolog	0	4.94	2.07	0.19	Dcaf7
O35648.1	RecName: Full=Centrin-3	0	2.58	0.96	0.49	Cetn3
P21614.2	RecName: Full=Vitamin D-binding protein; Short=DBP; Short=VDB; AltName: Full=Gc-globulin; AltName: Full=Group-specific component; Flags: Precursor	0	-0.56	0.37	0.75	Gc
P81269.1	RecName: Full=Cyclic AMP-dependent transcription factor ATF-1; Short=cAMP-dependent transcription factor ATF-1; AltName: Full=Activating transcription factor 1; AltName: Full=TCR-ATF1	0	4.01	0.82	0.53	Atf1
Q91W50.1	RecName: Full=Cold shock domain-containing protein E1	0	2.7	1.53	0.29	Csde1
Q9Z1B5.2	RecName: Full=Mitotic spindle assembly checkpoint protein MAD2A; AltName: Full=Mitotic arrest deficient 2-like protein 1; Short=MAD2-like protein 1	0	4.84	1.37	0.35	Mad2l1
Q6PAJ1.3	RecName: Full=Breakpoint cluster region protein	0	-1.19	0.24	0.83	Bcr
Q9JIH2.3	RecName: Full=Nuclear pore complex protein Nup50; AltName: Full=50 kDa nucleoporin; AltName: Full=Nuclear pore-associated protein 60 kDa-like; AltName: Full=Nucleoporin Nup50	0	1.39	0.59	0.62	Nup50
Q8C0I4.2	RecName: Full=Enhancer of polycomb homolog 2; AltName: Full=EPC-like	0	-0.69	0.52	0.65	Epc2
Q9D8Y8.1	RecName: Full=Inhibitor of growth protein 5	0	4.04	0.97	0.48	Ing5
Q8CHK4.2	RecName: Full=Histone acetyltransferase KAT5; AltName: Full=60 kDa Tat-interactive protein; Short=Tip60; AltName: Full=Histone acetyltransferase HTATIP; AltName: Full=Lysine acetyltransferase 5	0	2.12	1.04	0.47	Kat5
O88874.3	RecName: Full=Cyclin-K	0	2.83	1.05	0.46	Ccnk
Q91WJ8.1	RecName: Full=Far upstream element-binding protein 1; Short=FBP; Short=FUSE-binding protein 1	0	0.03	0.01	0.99	Fubp1
Q80Y44.2	RecName: Full=Probable ATP-dependent RNA helicase DDX10; AltName: Full=DEAD box protein 10	0	0.35	0.08	0.94	Ddx10
Q8VE65.1	RecName: Full=Transcription initiation factor TFIID subunit 12; AltName: Full=Transcription initiation factor TFIID 20 kDa subunits; Short=TAFII-20; Short=TAFII20	0	-0.17	0.11	0.92	Taf12
Q9WTX6.1	RecName: Full=Cullin-1; Short=CUL-1	0	3.05	2.18	0.17	Cul1
Q8BYK6.2	RecName: Full=YTH domain-containing family protein 3	0	1.22	0.31	0.78	Ythdf3
Q9CQL7.1	RecName: Full=MORF4 family-associated protein 1; AltName: Full=Protein associated with MRG of 14 kDa	0	2.37	0.7	0.57	Mrfap1
Q91W96.1	RecName: Full=Anaphase-promoting complex subunit 4; Short=APC4; AltName: Full=Cyclosome subunit 4	0	2.36	1.29	0.38	Anapc4
Q8BZQ7.2	RecName: Full=Anaphase-promoting complex subunit 2; Short=APC2; AltName: Full=Cyclosome subunit 2	0	2.11	0.62	0.6	Anapc2
Q9D706.1	RecName: Full=RNA polymerase II-associated protein 3	0	2.12	0.7	0.57	Rpap3
Q63850.2	RecName: Full=Nuclear pore glycoprotein p62; AltName: Full=62 kDa nucleoporin; AltName: Full=Nucleoporin Nup62	0	1.03	0.24	0.83	Nup62
Q923G2.3	RecName: Full=DNA-directed RNA polymerases I, II, and III subunit RPABC3; Short=RNA polymerases I, II, and III subunit ABC3; AltName: Full=DNA-directed RNA polymerase II subunit H; AltName: Full=RPB17; AltName: Full=RPB8 homolog	0	5.12	1.48	0.31	Polr2h
Q8CHY3.1	RecName: Full=Dymeclin	0	3.42	1.21	0.41	Dym
O08585.2	RecName: Full=Clathrin light chain A; Short=Lca	0	1.03	0.36	0.76	Clta
P97366.2	RecName: Full=Ecotropic viral integration site 5 protein; Short=EVI-5	0	NA	NA	NA	Evi5
O35317.1	RecName: Full=Pre-B-cell leukemia transcription factor 3; AltName: Full=Homeobox protein PBX3	0	2.22	0.5	0.67	Pbx3
Q7TMY4.2	RecName: Full=THO complex subunit 7 homolog; AltName: Full=Ngg1-interacting factor 3-like protein 1-binding protein 1	0	2.53	1.45	0.32	Thoc7
Q9D168.1	RecName: Full=Integrator complex subunit 12; Short=Int12; AltName: Full=PHD finger protein 22	0	-0.19	0.11	0.92	Ints12
Q9D4H9.1	RecName: Full=PHD finger protein 14	0	1.44	0.29	0.79	Phf14
Q6P2B1.1	RecName: Full=Transportin-3	0	0.68	0.11	0.92	Tnpo3
Q5SSZ5.1	RecName: Full=Tensin-3; AltName: Full=Tensin-like SH2 domain-containing protein 1	0	2.1	1.51	0.3	Tns3
A2AIV2.1	RecName: Full=Protein virilizer homolog	0	0.95	0.22	0.85	1110037F02Rik
Q9ERI5.2	RecName: Full=Bifunctional arginine demethylase and lysyl-hydroxylase JMJD6; AltName: Full=Histone arginine demethylase JMJD6; AltName: Full=JmjC domain-containing protein 6; AltName: Full=Jumonji domain-containing protein 6; AltName: Full=Lysyl-hydroxylase JMJD6; AltName: Full=Peptide-lysine 5-dioxygenase JMJD6; AltName: Full=Phosphatidylserine receptor; Short=Protein PTDSR	0	2.47	0.87	0.52	Jmjd6
Q9DCL9.4	RecName: Full=Multifunctional protein ADE2; Includes: RecName: Full=Phosphoribosylaminoimidazole-succinocarboxamide synthase; AltName: Full=SAICAR synthetase; Includes: RecName: Full=Phosphoribosylaminoimidazole carboxylase; AltName: Full=AIR carboxylase; Short=AIRC	0	-0.74	0.13	0.91	Paics
Q62315.1	RecName: Full=Protein Jumonji; AltName: Full=Jumonji/ARID domain-containing protein 2	0	0.88	0.47	0.68	Jarid2
Q922L6.2	RecName: Full=Negative elongation factor D; Short=NELF-D; AltName: Full=TH1-like protein	0	NA	NA	NA	Nelfcd; Th1l
Q6P9Q4.3	RecName: Full=FH1/FH2 domain-containing protein 1; AltName: Full=Formin homolog overexpressed in spleen 1; Short=FHOS; AltName: Full=Formin homology 2 domain-containing protein 1	0	0.86	0.2	0.87	Fhod1
P62876.1	RecName: Full=DNA-directed RNA polymerases I, II, and III subunit RPABC5; Short=RNA polymerases I, II, and III subunit ABC5; AltName: Full=DNA-directed RNA polymerase III subunit L; AltName: Full=RPB10 homolog	0	0.85	0.69	0.57	Polr2l
Q80SW1.1	RecName: Full=Putative adenosylhomocysteinase 2; Short=AdoHcyase 2; AltName: Full=IP3R-binding protein released with inositol 1,4,5-trisphosphate; AltName: Full=S-adenosyl-L-homocysteine hydrolase 2; AltName: Full=S-adenosylhomocysteine hydrolase-like protein 1	0	1.6	0.36	0.76	Ahcyl1
Q6DFV3.1	RecName: Full=Rho GTPase-activating protein 21; AltName: Full=Rho GTPase-activating protein 10; AltName: Full=Rho-type GTPase-activating protein 21	0	1.71	1.18	0.42	Arhgap21
P01655.1	RecName: Full=Ig kappa chain V-III region PC 7132	0	1.71	0.59	0.62	Igkv3-2
A2A5R2.1	RecName: Full=Brefeldin A-inhibited guanine nucleotide-exchange protein 2; Short=Brefeldin A-inhibited GEP 2; AltName: Full=ADP-ribosylation factor guanine nucleotide-exchange factor 2	0	NA	NA	NA	Arfgef2
Q9D1P2.1	RecName: Full=Histone acetyltransferase KAT8; AltName: Full=Lysine acetyltransferase 8; AltName: Full=MOZ, YBF2/SAS3, SAS2 and TIP60 protein 1; Short=MYST-1	0	1.96	1.16	0.42	Kat8
Q9QZD4.3	RecName: Full=DNA repair endonuclease XPF; AltName: Full=DNA excision repair protein ERCC-4	0	1.71	0.53	0.65	Ercc4
Q7TMF2.2	RecName: Full=3'-5' exoribonuclease 1; AltName: Full=3'-5' exonuclease ERI1; AltName: Full=Eri-1 homolog; AltName: Full=Histone mRNA 3'-exonuclease 1	0	3.73	1.05	0.47	Eri1
P01101.1	RecName: Full=Proto-oncogene c-Fos; AltName: Full=Cellular oncogene fos	0	1.42	0.24	0.83	Fos
P55105.2	RecName: Full=Bone morphogenetic protein 8B; Short=BMP-8B; Flags: Precursor	0	3.56	1.17	0.42	Bmp8b
Q8BLG0.2	RecName: Full=PHD finger protein 20; AltName: Full=Hepatocellular carcinoma-associated antigen 58 homolog	0	1.36	0.57	0.63	Phf20
Q91VH2.1	RecName: Full=Sorting nexin-9	0	1.69	0.33	0.77	Snx9
B2RY04.2	RecName: Full=Dedicator of cytokinesis protein 5; AltName: Full=Lens rupture protein 2; AltName: Full=Rupture of lens cataract protein	0	NA	NA	NA	Dock5
O88968.1	RecName: Full=Transcobalamin-2; Short=TC-2; AltName: Full=Transcobalamin II; Short=TC II; Short=TCII; Flags: Precursor	0	2.24	1.25	0.4	Tcn2
Q9D0P7.2	RecName: Full=Proline/serine-rich coiled-coil protein 1	0	0.6	0.1	0.93	Psrc1
P26350.2	RecName: Full=Prothymosin alpha; Contains: RecName: Full=Prothymosin alpha, N-terminally processed; Contains: RecName: Full=Thymosin alpha	0	-1.09	0.83	0.53	Ptma
P60824.1	RecName: Full=Cold-inducible RNA-binding protein; AltName: Full=A18 hnRNP; AltName: Full=Glycine-rich RNA-binding protein CIRP	0	3.37	1.47	0.31	Cirbp
Q9ESK4.3	RecName: Full=Inhibitor of growth protein 2; AltName: Full=Inhibitor of growth 1-like protein; AltName: Full=p33ING2	0	1	0.62	0.6	Ing2
Q9CQS2.1	RecName: Full=H/ACA ribonucleoprotein complex subunit 3; AltName: Full=Nucleolar protein 10; AltName: Full=Nucleolar protein family A member 3; AltName: Full=snoRNP protein NOP10	0	0.98	0.73	0.55	Nop10
Q91VW5.2	RecName: Full=Golgin subfamily A member 4; AltName: Full=tGolgin-1	0	-1.56	0.41	0.72	Golga4
Q99LT0.1	RecName: Full=Protein dpy-30 homolog; AltName: Full=Dpy-30-like protein; Short=Dpy-30L	0	1.49	0.71	0.57	Dpy30
Q8K3W3.3	RecName: Full=Protein CASC3; AltName: Full=Cancer susceptibility candidate gene 3 protein homolog; AltName: Full=Metastatic lymph node gene 51 protein homolog; Short=MLN 51 homolog; AltName: Full=Protein barentsz; Short=Btz; Short=mBtz	0	3.19	2.2	0.17	Casc3
Q80TJ7.2	RecName: Full=Histone lysine demethylase PHF8; AltName: Full=PHD finger protein 8	0	0.13	0.05	0.97	Phf8
Q02105.2	RecName: Full=Complement C1q subcomponent subunit C; Flags: Precursor	0	2.51	0.57	0.63	C1qc
Q8K2K6.2	RecName: Full=Arf-GAP domain and FG repeat-containing protein 1; AltName: Full=HIV-1 Rev-binding protein homolog; AltName: Full=Nucleoporin-like protein RIP	0	3.82	1.22	0.41	Agfg1
Q91VW9.1	RecName: Full=Zinc finger protein with KRAB and SCAN domains 3; AltName: Full=SCAN-KRAB-zinc finger protein; AltName: Full=Zinc finger protein 306; AltName: Full=Zinc finger protein 307; AltName: Full=Zinc finger protein 47 homolog; Short=Zf47; Short=Zfp-47	0	1.03	0.2	0.87	Zkscan3
Q99KK2.2	RecName: Full=N-acylneuraminate cytidylyltransferase; AltName: Full=CMP-N-acetylneuraminic acid synthase; Short=CMP-NeuNAc synthase	0	1.35	0.52	0.65	Cmas
Q64705.1	RecName: Full=Upstream stimulatory factor 2; AltName: Full=Major late transcription factor 2; AltName: Full=Upstream transcription factor 2	0	4.41	1.35	0.36	Usf2
O70251.5	RecName: Full=Elongation factor 1-beta; Short=EF-1-beta	0	1.33	0.4	0.73	Eef1b2
Q9CWS4.1	RecName: Full=Integrator complex subunit 11; Short=Int11; AltName: Full=Cleavage and polyadenylation-specific factor 3-like protein; Short=CPSF3-like protein	0	1.92	1.24	0.4	Cpsf3l
Q8R023.2	RecName: Full=Polycomb group RING finger protein 1; AltName: Full=Nervous system Polycomb-1; Short=NSPc1; AltName: Full=RING finger protein 68	0	5.76	1.75	0.25	Pcgf1
P27546.3	RecName: Full=Microtubule-associated protein 4; Short=MAP-4	0	1.95	0.54	0.64	Map4; Mtap4
Q6ZQF0.2	RecName: Full=DNA topoisomerase 2-binding protein 1; AltName: Full=DNA topoisomerase II-beta-binding protein 1; Short=TopBP1; AltName: Full=DNA topoisomerase II-binding protein 1	0	-0.33	0.06	0.95	Topbp1
Q3UX10.2	RecName: Full=Tubulin alpha chain-like 3	0	3.15	1.61	0.27	Tubal3
Q00417.2	RecName: Full=Transcription factor 7; Short=TCF-7; AltName: Full=T-cell-specific transcription factor 1; Short=T-cell factor 1; Short=TCF-1	0	4.63	2.95	0.07	Tcf7
Q6NXK2.1	RecName: Full=Zinc finger protein 532	0	2.05	1.21	0.41	Zfp532
Q8VHZ7.1	RecName: Full=U3 small nucleolar ribonucleoprotein protein IMP4; Short=U3 snoRNP protein IMP4	0	0.77	0.44	0.7	Imp4
P55194.2	RecName: Full=SH3 domain-binding protein 1; Short=3BP-1	0	-0.64	0.1	0.93	Sh3bp1
Q3UNW5.2	RecName: Full=Transcription factor CP2-like protein 1; AltName: Full=CP2-related transcriptional repressor 1; Short=CRTR-1	0	5.92	3.6	0.05	Tfcp2l1
Q9ES46.1	RecName: Full=Beta-parvin	0	NA	NA	NA	Parvb
Q9CQZ1.1	RecName: Full=Heat shock factor-binding protein 1	0	7.26	3.98	0.04	Hsbp1
Q8R1J3.2	RecName: Full=Zinc finger CCHC domain-containing protein 9	0	0.79	0.14	0.9	Zcchc9
Q64028.2	RecName: Full=Polyhomeotic-like protein 1; Short=mPH1; AltName: Full=Early development regulatory protein 1; AltName: Full=RAE-28	0	2.59	1.12	0.43	Phc1
Q99JX1.1	RecName: Full=Transcription initiation factor TFIID subunit 11; AltName: Full=TFIID subunit p30-beta; AltName: Full=Transcription initiation factor TFIID 28 kDa subunit; Short=TAF(II)28; Short=TAFII-28; Short=TAFII28	0	3.34	1.03	0.47	Taf11
P60898.1	RecName: Full=DNA-directed RNA polymerase II subunit RPB9; Short=RNA polymerase II subunit B9; AltName: Full=DNA-directed RNA polymerase II subunit I; AltName: Full=RNA polymerase II 14.5 kDa subunit; Short=RPB14.5	0	3.9	1.5	0.3	Polr2i
Q8CCI5.1	RecName: Full=RING1 and YY1-binding protein; AltName: Full=Death effector domain-associated factor; Short=DED-associated factor	0	0.6	0.18	0.87	Rybp
Q9WUJ8.1	RecName: Full=Origin recognition complex subunit 6	0	0.67	0.28	0.79	Orc6
Q8C176.2	RecName: Full=Transcription initiation factor TFIID subunit 2; AltName: Full=TBP-associated factor 150 kDa; AltName: Full=Transcription initiation factor TFIID 150 kDa subunit; Short=TAF(II)150; Short=TAFII-150; Short=TAFII150	0	2.53	1.66	0.27	Taf2
Q8BP71.2	RecName: Full=RNA binding protein fox-1 homolog 2; AltName: Full=Fox-1 homolog B; AltName: Full=Fox-1 homolog Fxh; AltName: Full=Hexaribonucleotide-binding protein 2; AltName: Full=RNA-binding motif protein 9; AltName: Full=RNA-binding protein 9	0	4.7	2.28	0.16	Rbfox2
O35343.1	RecName: Full=Importin subunit alpha-3; AltName: Full=Importin alpha Q1; Short=Qip1; AltName: Full=Karyopherin subunit alpha-4	0	-0.05	0.01	0.99	Kpna4
P17751.4	RecName: Full=Triosephosphate isomerase; Short=TIM; AltName: Full=Triose-phosphate isomerase	0	-2.83	1.62	0.27	Tpi1
O88845.3	RecName: Full=A-kinase anchor protein 10, mitochondrial; Short=AKAP-10; AltName: Full=Dual specificity A kinase-anchoring protein 2; Short=D-AKAP-2; AltName: Full=Protein kinase A-anchoring protein 10; Short=PRKA10; Flags: Precursor	0	-3.03	0.73	0.55	Akap10
Q9JIF0.1	RecName: Full=Protein arginine N-methyltransferase 1; AltName: Full=Histone-arginine N-methyltransferase PRMT1	0	0.3	0.14	0.9	Prmt1
P70318.1	RecName: Full=Nucleolysin TIAR; AltName: Full=TIA-1-related protein	0	3.67	1.18	0.42	Tial1
Q9JK91.2	RecName: Full=DNA mismatch repair protein Mlh1; AltName: Full=MutL protein homolog 1	0	NA	NA	NA	Mlh1
P28700.1	RecName: Full=Retinoic acid receptor RXR-alpha; AltName: Full=Nuclear receptor subfamily 2 group B member 1; AltName: Full=Retinoid X receptor alpha	0	-0.17	0.02	0.98	Rxra
Q80WQ8.1	RecName: Full=Mis18-binding protein 1; AltName: Full=Kinetochore-associated protein KNL-2 homolog	0	1.98	1.25	0.4	Mis18bp1
P84091.1	RecName: Full=AP-2 complex subunit mu; AltName: Full=AP-2 mu chain; AltName: Full=Adaptor protein complex AP-2 subunit mu; AltName: Full=Adaptor-related protein complex 2 subunit mu; AltName: Full=Clathrin assembly protein complex 2 mu medium chain; AltName: Full=Clathrin coat assembly protein AP50; AltName: Full=Clathrin coat-associated protein AP50; AltName: Full=Mu2-adaptin; AltName: Full=Plas…	0	1.15	0.32	0.78	Ap2m1
Q99NH2.2	RecName: Full=Partitioning defective 3 homolog; Short=PAR-3; Short=PARD-3; AltName: Full=Atypical PKC isotype-specific-interacting protein; Short=ASIP; AltName: Full=Ephrin-interacting protein; Short=PHIP	0	1.18	0.62	0.6	Pard3
Q8BKX6.3	RecName: Full=Serine/threonine-protein kinase SMG1; Short=SMG-1	0	NA	NA	NA	Smg1
Q8BFY9.2	RecName: Full=Transportin-1; AltName: Full=Importin beta-2; AltName: Full=Karyopherin beta-2	0	-3.54	0.58	0.62	Tnpo1
Q91YE5.2	RecName: Full=Bromodomain adjacent to zinc finger domain protein 2A; AltName: Full=Transcription termination factor I-interacting protein 5; Short=TTF-I-interacting protein 5; Short=Tip5	0	0.91	0.35	0.76	Baz2a
Q80UJ7.4	RecName: Full=Rab3 GTPase-activating protein catalytic subunit; AltName: Full=RAB3 GTPase-activating protein 130 kDa subunit; AltName: Full=Rab3-GAP p130; Short=Rab3-GAP	0	NA	NA	NA	Rab3gap1
Q3U3C9.2	RecName: Full=Genetic suppressor element 1	0	3.2	1.83	0.25	Gse1
Q91XU0.2	RecName: Full=ATPase WRNIP1; AltName: Full=Werner helicase-interacting protein 1	0	-0.99	0.31	0.78	Wrnip1
Q9R0Q4.1	RecName: Full=Mortality factor 4-like protein 2; AltName: Full=MORF-related gene X protein; AltName: Full=Sid 393; AltName: Full=Transcription factor-like protein MRGX	0	2.46	0.69	0.57	Morf4l2
Q9D7A6.1	RecName: Full=Signal recognition particle 19 kDa protein; Short=SRP19	0	2.01	0.34	0.76	Srp19
Q8BKT8.2	RecName: Full=HAUS augmin-like complex subunit 7; AltName: Full=26S proteasome-associated UCH37-interacting protein 1; AltName: Full=UCHL5-interacting protein	0	3.05	2.19	0.17	Haus7; LOC102642054
Q9D7I8.1	RecName: Full=Protein FAM83D	0	-1.46	0.25	0.82	Fam83d
P97434.2	RecName: Full=Myosin phosphatase Rho-interacting protein; AltName: Full=Rho-interacting protein 3; Short=RIP3; AltName: Full=p116Rip	0	NA	NA	NA	Mprip
P10922.4	RecName: Full=Histone H1.0; AltName: Full=Histone H1'; AltName: Full=Histone H1(0); AltName: Full=MyD196; Contains: RecName: Full=Histone H1.0, N-terminally processed	0	0.4	0.29	0.79	H1f0
Q66JY2.3	RecName: Full=INO80 complex subunit D	0	2.03	0.86	0.52	Ino80d
P01670.1	RecName: Full=Ig kappa chain V-III region PC 6684	0	1.71	0.59	0.62	Igkv3-12
Q921I2.2	RecName: Full=Kelch domain-containing protein 4	0	-0.08	0.01	0.99	Klhdc4
P07309.1	RecName: Full=Transthyretin; AltName: Full=Prealbumin; Flags: Precursor	0	-0.33	0.18	0.88	Ttr
Q91VN1.1	RecName: Full=Zinc finger protein 24; AltName: Full=Hypomyelinated CNS protein; AltName: Full=Zinc finger protein 191; AltName: Full=Zinc finger protein ZF-12	0	4.34	1.77	0.25	Zfp191; Zfp24
Q61335.4	RecName: Full=B-cell receptor-associated protein 31; Short=BCR-associated protein 31; Short=Bap31; AltName: Full=p28	0	-4.38	1	0.48	Bcap31
O70370.2	RecName: Full=Cathepsin S; Flags: Precursor	0	0.52	0.27	0.81	Ctss
Q60902.3	RecName: Full=Epidermal growth factor receptor substrate 15-like 1; AltName: Full=Epidermal growth factor receptor pathway substrate 15-related sequence; Short=Eps15-rs; AltName: Full=Eps15-related protein; Short=Eps15R	0	-0.19	0.04	0.97	Eps15l1
Q8BTZ4.1	RecName: Full=Anaphase-promoting complex subunit 5; Short=APC5; AltName: Full=Cyclosome subunit 5	0	1.23	0.42	0.71	Anapc5
A2AGH6.1	RecName: Full=Mediator of RNA polymerase II transcription subunit 12; AltName: Full=Mediator complex subunit 12; AltName: Full=OPA-containing protein; AltName: Full=Thyroid hormone receptor-associated protein complex 230 kDa component; Short=Trap230; AltName: Full=Trinucleotide repeat-containing gene 11 protein	0	1.32	0.84	0.52	Med12
Q9D361.2	RecName: Full=U11/U12 small nuclear ribonucleoprotein 48 kDa protein; Short=U11/U12 snRNP 48 kDa protein	0	0.92	0.3	0.79	Snrnp48
Q922D4.1	RecName: Full=Serine/threonine-protein phosphatase 6 regulatory subunit 3; AltName: Full=SAPS domain family member 3	0	1.72	0.55	0.63	Ppp6r3
Q8R4Z4.2	RecName: Full=ETS translocation variant 3; AltName: Full=ETS domain transcriptional repressor PE1; Short=PE-1; AltName: Full=Mitogenic Ets transcriptional suppressor	0	8.69	4.89	0.03	Etv3
P01942.2	RecName: Full=Hemoglobin subunit alpha; AltName: Full=Alpha-globin; AltName: Full=Hemoglobin alpha chain	0	-0.48	0.32	0.78	Hba-a1; Hba-a2
Q9D198.1	RecName: Full=Pre-mRNA-splicing factor SYF2; AltName: Full=CCNDBP1-interactor; AltName: Full=mp29; AltName: Full=p29	0	2.04	0.58	0.62	Syf2
Q9D2H6.2	RecName: Full=Transcription factor Sp2	0	1.98	1.21	0.41	Sp2
P28033.1	RecName: Full=CCAAT/enhancer-binding protein beta; Short=C/EBP beta; AltName: Full=AGP/EBP; AltName: Full=Interleukin-6-dependent-binding protein; Short=IL-6DBP; AltName: Full=Liver-enriched transcriptional activator; Short=LAP	0	3.98	0.98	0.48	Cebpb
Q07832.2	RecName: Full=Serine/threonine-protein kinase PLK1; AltName: Full=Polo-like kinase 1; Short=PLK-1; AltName: Full=Serine/threonine-protein kinase 13; Short=STPK13	0	2.14	0.57	0.62	Plk1
P04186.2	RecName: Full=Complement factor B; AltName: Full=C3/C5 convertase; Contains: RecName: Full=Complement factor B Ba fragment; Contains: RecName: Full=Complement factor B Bb fragment; Flags: Precursor	0	0.64	0.22	0.85	Cfb
P57016.1	RecName: Full=Ladinin-1; Short=Lad-1; AltName: Full=Linear IgA disease antigen homolog; Short=LADA	0	-0.17	0.03	0.98	Lad1
Q9JHS4.2	RecName: Full=ATP-dependent Clp protease ATP-binding subunit clpX-like, mitochondrial; Flags: Precursor	0	-3.29	0.86	0.52	Clpx
Q60739.3	RecName: Full=BAG family molecular chaperone regulator 1; Short=BAG-1; AltName: Full=Bcl-2-associated athanogene 1	0	0.55	0.41	0.72	Bag1
Q9CQR5.1	RecName: Full=Zinc finger matrin-type protein 5; AltName: Full=U11/U12 small nuclear ribonucleoprotein 20 kDa protein; Short=U11/U12 snRNP 20 kDa protein	0	1.37	0.24	0.83	Zmat5
P01807.1	RecName: Full=Ig heavy chain V region X44	0	-0.51	0.35	0.76
Q8VDP2.1	RecName: Full=UPF0428 protein CXorf56 homolog	0	3.9	1.34	0.37	C330007P06Rik
Q62377.1	RecName: Full=U2 small nuclear ribonucleoprotein auxiliary factor 35 kDa subunit-related protein 2; AltName: Full=CCCH type zinc finger, RNA-binding motif and serine/arginine rich protein 2; AltName: Full=U2(RNU2) small nuclear RNA auxiliary factor 1-like 2; AltName: Full=U2AF35-related protein; Short=URP	0	0.61	0.38	0.74	Zrsr2
P59110.1	RecName: Full=Sentrin-specific protease 1; AltName: Full=SUMO-1 protease 2; Short=SuPr-2; AltName: Full=Sentrin/SUMO-specific protease SENP1	0	1.22	0.48	0.68	Senp1
Q3UA06.1	RecName: Full=Pachytene checkpoint protein 2 homolog; AltName: Full=Thyroid hormone receptor interactor 13; AltName: Full=Thyroid receptor-interacting protein 13; Short=TR-interacting protein 13; Short=TRIP-13	0	NA	NA	NA	Trip13
O35711.3	RecName: Full=Liprin-beta-2; AltName: Full=Coiled-coil-like protein 1; AltName: Full=Protein tyrosine phosphatase receptor type f polypeptide-interacting protein-binding protein 2; Short=PTPRF-interacting protein-binding protein 2	0	2.82	1.7	0.26	Ppfibp2
Q9QY76.3	RecName: Full=Vesicle-associated membrane protein-associated protein B; Short=VAMP-B; Short=VAMP-associated protein B; Short=VAP-B; AltName: Full=VAMP-associated protein 33b	0	0.3	0.04	0.97	Vapb
Q9D8C3.2	RecName: Full=Putative bifunctional UDP-N-acetylglucosamine transferase and deubiquitinase ALG13; AltName: Full=Asparagine-linked glycosylation 13 homolog; AltName: Full=Glycosyltransferase 28 domain-containing protein 1; AltName: Full=UDP-N-acetylglucosamine transferase subunit ALG13 homolog	0	3.29	2.12	0.19	Alg13
Q9Z1Z2.2	RecName: Full=Serine-threonine kinase receptor-associated protein; AltName: Full=UNR-interacting protein	0	2.62	0.75	0.55	Strap
Q9JKC8.1	RecName: Full=AP-3 complex subunit mu-1; AltName: Full=AP-3 adaptor complex mu3A subunit; AltName: Full=Adaptor-related protein complex 3 subunit mu-1; AltName: Full=Mu-adaptin 3A; AltName: Full=Mu3A-adaptin	0	2.13	0.48	0.67	Ap3m1
Q689Z5.2	RecName: Full=Protein strawberry notch homolog 1; Short=mSno1	0	0.19	0.04	0.97	Sbno1
Q61510.2	RecName: Full=E3 ubiquitin/ISG15 ligase TRIM25; AltName: Full=Estrogen-responsive finger protein; AltName: Full=RING-type E3 ubiquitin transferase; AltName: Full=Tripartite motif-containing protein 25; AltName: Full=Ubiquitin/ISG15-conjugating enzyme TRIM25; AltName: Full=Zinc finger protein 147	0	1.42	0.66	0.59	Trim25
Q9CSU0.2	RecName: Full=Regulation of nuclear pre-mRNA domain-containing protein 1B; AltName: Full=Cell cycle-related and expression-elevated protein in tumor	0	2.66	0.84	0.52	Rprd1b
Q6P9R2.1	RecName: Full=Serine/threonine-protein kinase OSR1; AltName: Full=Oxidative stress-responsive 1 protein	0	NA	NA	NA	Oxsr1
Q9D5D8.1	RecName: Full=Chromodomain Y-like protein 2; Short=CDY-like 2	0	1.62	0.53	0.65	Cdyl2
Q3TEI4.2	RecName: Full=Uncharacterized protein C15orf39 homolog	0	1.97	1.22	0.41	1700017B05Rik
P62331.2	RecName: Full=ADP-ribosylation factor 6	0	NA	NA	NA	Arf6
Q3TWF6.1	RecName: Full=WD repeat-containing protein 70	0	0.9	0.14	0.9	Wdr70
Q9DB85.1	RecName: Full=Ribosomal RNA-processing protein 8; AltName: Full=Cerebral protein 1 homolog	0	0.89	0.22	0.85	Rrp8
Q3TC46.2	RecName: Full=Protein PAT1 homolog 1; AltName: Full=PAT1-like protein 1; AltName: Full=Protein PAT1 homolog b; Short=Pat1b	0	-3.44	1.07	0.45	Patl1
Q8VCM7.1	RecName: Full=Fibrinogen gamma chain; Flags: Precursor	0	1.84	0.88	0.52	Fgg
Q8CH02.1	RecName: Full=SURP and G-patch domain-containing protein 1; AltName: Full=Splicing factor 4	0	2.59	0.82	0.53	Sugp1
Q8BFT2.1	RecName: Full=HAUS augmin-like complex subunit 4	0	2.21	0.56	0.63	Haus4
Q99K30.1	RecName: Full=Epidermal growth factor receptor kinase substrate 8-like protein 2; Short=EPS8-like protein 2; AltName: Full=Epidermal growth factor receptor pathway substrate 8-related protein 2; Short=EPS8-related protein 2	0	-1.75	0.8	0.54	Eps8l2
P98083.3	RecName: Full=SHC-transforming protein 1; AltName: Full=SHC-transforming protein A; AltName: Full=Src homology 2 domain-containing-transforming protein C1; Short=SH2 domain protein C1	0	NA	NA	NA	Shc1
Q61069.1	RecName: Full=Upstream stimulatory factor 1; AltName: Full=Major late transcription factor 1	0	4.25	1.24	0.4	Usf1
Q9WV30.2	RecName: Full=Nuclear factor of activated T-cells 5; Short=NF-AT5; AltName: Full=Rel domain-containing transcription factor NFAT5; AltName: Full=T-cell transcription factor NFAT5	0	4.36	3.11	0.07	Nfat5
Q9QXY1.1	RecName: Full=Tight junction protein ZO-3; AltName: Full=Tight junction protein 3; AltName: Full=Zona occludens protein 3; AltName: Full=Zonula occludens protein 3	0	-1.56	0.48	0.68	Tjp3
P97357.1	RecName: Full=TATA box-binding protein-associated factor RNA polymerase I subunit A; AltName: Full=RNA polymerase I-specific TBP-associated factor 48 kDa; Short=TAFI48; AltName: Full=TATA box-binding protein-associated factor 1A; Short=TBP-associated factor 1A; AltName: Full=Transcription initiation factor SL1/TIF-IB subunit A	0	3.03	1.5	0.3	Taf1a
E9Q555.2	RecName: Full=E3 ubiquitin-protein ligase RNF213; AltName: Full=Mysterin; AltName: Full=RING finger protein 213	0	NA	NA	NA	Rnf213
Q9D8N0.3	RecName: Full=Elongation factor 1-gamma; Short=EF-1-gamma; AltName: Full=eEF-1B gamma	0	-2.23	0.57	0.63	Eef1g
O54917.2	RecName: Full=Transcription factor E2F6; Short=E2F-6; AltName: Full=E2F-binding site-modulating activity protein; Short=EMA	0	2.99	1.14	0.43	E2f6
Q8CI04.3	RecName: Full=Conserved oligomeric Golgi complex subunit 3; Short=COG complex subunit 3; AltName: Full=Component of oligomeric Golgi complex 3	0	-1.08	0.2	0.87	Cog3
Q8C156.1	RecName: Full=Condensin complex subunit 2; AltName: Full=Barren homolog protein 1; AltName: Full=Chromosome-associated protein H; Short=mCAP-H; AltName: Full=Non-SMC condensin I complex subunit H; AltName: Full=XCAP-H homolog	0	NA	NA	NA	Ncaph
B2RX14.2	RecName: Full=Terminal uridylyltransferase 4; Short=TUTase 4; AltName: Full=Zinc finger CCHC domain-containing protein 11	0	NA	NA	NA	Zcchc11
Q6AW69.2	RecName: Full=Cingulin-like protein 1; AltName: Full=Junction-associated coiled-coil protein	0	0.06	0.02	0.99	Cgnl1
Q8C5L7.1	RecName: Full=RNA-binding protein 34; AltName: Full=RNA-binding motif protein 34	0	4.25	3.19	0.07	Rbm34
Q9ER88.1	RecName: Full=28S ribosomal protein S29, mitochondrial; Short=MRP-S29; Short=S29mt; AltName: Full=Death-associated protein 3; Short=DAP-3; Flags: Precursor	0	2	1.13	0.43	Dap3
Q8BMK0.2	RecName: Full=Centrosomal protein of 85 kDa; Short=Cep85; AltName: Full=Coiled-coil domain-containing protein 21	0	1.78	0.5	0.67	Ccdc21; Cep85
Q9CQH7.1	RecName: Full=Transcription factor BTF3 homolog 4; AltName: Full=Basic transcription factor 3-like 4	0	5.17	3.16	0.07	Btf3l4
Q9JLV5.1	RecName: Full=Cullin-3; Short=CUL-3	0	2.44	1.63	0.27	Cul3
Q9JL61.2	RecName: Full=DNA-binding protein Rfx5; AltName: Full=Regulatory factor X 5	0	-1.98	0.56	0.63	Rfx5
Q9CZ96.1	RecName: Full=Zinc finger CCHC-type and RNA-binding motif-containing protein 1; AltName: Full=MADP-1; AltName: Full=U11/U12 small nuclear ribonucleoprotein 31 kDa protein; Short=U11/U12 snRNP 31 kDa protein	0	0.45	0.29	0.79	Zcrb1
Q9R0L6.2	RecName: Full=Pericentriolar material 1 protein; Short=PCM-1; Short=mPCM-1	0	2.17	1.05	0.47	Pcm1
P70210.2	RecName: Full=Transcriptional enhancer factor TEF-5; AltName: Full=DTEF-1; AltName: Full=ETF-related factor 1; Short=ETFR-1; AltName: Full=TEA domain family member 3; Short=TEAD-3	0	3.44	1.78	0.25	Tead3
Q811W0.1	RecName: Full=Transcription factor SOX-21	0	4.71	1.41	0.33	Sox21
P60766.2	RecName: Full=Cell division control protein 42 homolog; AltName: Full=G25K GTP-binding protein; Flags: Precursor	0	-1.98	0.3	0.79	Cdc42
P49117.1	RecName: Full=Nuclear receptor subfamily 2 group C member 2; AltName: Full=Orphan nuclear receptor TAK1; AltName: Full=Orphan nuclear receptor TR4; AltName: Full=Testicular receptor 4	0	-0.41	0.09	0.93	Nr2c2
Q99MU3.2	RecName: Full=Double-stranded RNA-specific adenosine deaminase; Short=DRADA; AltName: Full=RNA adenosine deaminase 1	0	1.31	0.37	0.75	Adar
Q9WV92.1	RecName: Full=Band 4.1-like protein 3; AltName: Full=4.1B; AltName: Full=Differentially expressed in adenocarcinoma of the lung protein 1; Short=DAL-1; Short=DAL1P; Short=mDAL-1; Contains: RecName: Full=Band 4.1-like protein 3, N-terminally processed	0	0.58	0.09	0.93	Epb4.1l3; Epb41l3
Q3UVL4.2	RecName: Full=Vacuolar protein sorting-associated protein 51 homolog; AltName: Full=Protein fat-free homolog	0	NA	NA	NA	Vps51
P83510.2	RecName: Full=Traf2 and NCK-interacting protein kinase	0	2.04	0.64	0.59	Tnik
Q9JI10.1	RecName: Full=Serine/threonine-protein kinase 3; AltName: Full=Mammalian STE20-like protein kinase 2; Short=MST-2; AltName: Full=STE20-like kinase MST2; Contains: RecName: Full=Serine/threonine-protein kinase 3 36kDa subunit; Short=MST2/N; Contains: RecName: Full=Serine/threonine-protein kinase 3 20kDa subunit; Short=MST2/C	0	0.63	0.12	0.92	Stk3
Q8CEC0.1	RecName: Full=Nuclear pore complex protein Nup88; AltName: Full=88 kDa nucleoporin; AltName: Full=Nucleoporin Nup88	0	1.44	0.34	0.76	Nup88
Q9QYL7.1	RecName: Full=Activator of basal transcription 1	0	3.16	1.4	0.34	Abt1
Q5FWK3.1	RecName: Full=Rho GTPase-activating protein 1; AltName: Full=Rho-type GTPase-activating protein 1	0	2.88	0.74	0.55	Arhgap1
O35144.3	RecName: Full=Telomeric repeat-binding factor 2; AltName: Full=TTAGGG repeat-binding factor 2; AltName: Full=Telomeric DNA-binding protein	0	1.15	0.38	0.74	Terf2
Q922S8.1	RecName: Full=Kinesin-like protein KIF2C; AltName: Full=Mitotic centromere-associated kinesin; Short=MCAK	0	2.45	0.68	0.58	Kif2c
Q5SF07.1	RecName: Full=Insulin-like growth factor 2 mRNA-binding protein 2; Short=IGF2 mRNA-binding protein 2; Short=IMP-2; AltName: Full=IGF-II mRNA-binding protein 2; AltName: Full=VICKZ family member 2	0	2.89	1.69	0.26	Igf2bp2
O88487.1	RecName: Full=Cytoplasmic dynein 1 intermediate chain 2; AltName: Full=Cytoplasmic dynein intermediate chain 2; AltName: Full=Dynein intermediate chain 2, cytosolic; Short=DH IC-2	0	NA	NA	NA	Dync1i2
O35988.1	RecName: Full=Syndecan-4; Short=SYND4; AltName: Full=Ryudocan core protein; Flags: Precursor	0	0.53	0.21	0.85	Sdc4
Q61598.1	RecName: Full=Rab GDP dissociation inhibitor beta; Short=Rab GDI beta; AltName: Full=GDI-3; AltName: Full=Guanosine diphosphate dissociation inhibitor 2; Short=GDI-2	0	1.46	0.75	0.55	Gdi2
P61027.1	RecName: Full=Ras-related protein Rab-10	0	-1.69	0.21	0.85	Rab10
P03975.1	RecName: Full=IgE-binding protein	0	4.6	3.07	0.07
Q8K1N4.1	RecName: Full=Spermatogenesis-associated serine-rich protein 2; AltName: Full=Serine-rich spermatocytes and round spermatid 59 kDa protein; AltName: Full=p59scr	0	1.69	0.46	0.69	Spats2
Q8R4R6.2	RecName: Full=Nucleoporin NUP53; AltName: Full=35 kDa nucleoporin; AltName: Full=Mitotic phosphoprotein 44; Short=MP-44; AltName: Full=Nuclear pore complex protein Nup53; AltName: Full=Nucleoporin Nup35	0	-2.37	0.61	0.61	Nup35
Q99JP0.4	RecName: Full=Mitogen-activated protein kinase kinase kinase kinase 3; AltName: Full=Germinal center kinase-related protein kinase; Short=GLK; AltName: Full=MAPK/ERK kinase kinase kinase 3; Short=MEK kinase kinase 3; Short=MEKKK 3	0	0.61	0.12	0.91	Map4k3
Q9D0R8.1	RecName: Full=Protein LSM12 homolog	0	2.24	0.88	0.52	Lsm12
Q8BTT6.2	RecName: Full=Digestive organ expansion factor homolog	0	0.47	0.08	0.94	Diexf
Q99KV1.1	RecName: Full=DnaJ homolog subfamily B member 11; AltName: Full=APOBEC1-binding protein 2; Short=ABBP-2; AltName: Full=ER-associated DNAJ; AltName: Full=ER-associated Hsp40 co-chaperone; AltName: Full=Endoplasmic reticulum DNA J domain-containing protein 3; Short=ER-resident protein ERdj3; Short=ERdj3; Short=ERj3p; Flags: Precursor	0	2.15	0.78	0.55	Dnajb11
Q8C4Y3.2	RecName: Full=Negative elongation factor B; Short=NELF-B; AltName: Full=Cofactor of BRCA1	0	-0.38	0.06	0.95	Cobra1; Nelfb
Q8CGB3.2	RecName: Full=Uveal autoantigen with coiled-coil domains and ankyrin repeats; AltName: Full=Nuclear membrane-binding protein; Short=Nucling	0	NA	NA	NA	Uaca
Q9EPX2.2	RecName: Full=Papilin; Flags: Precursor	0	-0.18	0.1	0.93	Papln
Q6P9R4.2	RecName: Full=Rho guanine nucleotide exchange factor 18	0	-2.52	0.59	0.62	Arhgef18
Q9D864.2	RecName: Full=Actin-related protein 6; Short=mArp6	0	0.64	0.13	0.9	Actr6
P23798.2	RecName: Full=Polycomb group RING finger protein 2; AltName: Full=DNA-binding protein Mel-18; AltName: Full=Melanoma nuclear protein 18; AltName: Full=RING finger protein 110; AltName: Full=Zinc finger protein 144; Short=Zfp-144	0	3.03	0.78	0.55	Pcgf2
Q3UFS4.2	RecName: Full=G patch domain-containing protein 11; AltName: Full=Coiled-coil domain-containing protein 75	0	2	0.69	0.57	Ccdc75; Gpatch11
Q60960.2	RecName: Full=Importin subunit alpha-5; AltName: Full=Importin alpha-S1; AltName: Full=Karyopherin subunit alpha-1; AltName: Full=Nucleoprotein interactor 1; Short=NPI-1; AltName: Full=RAG cohort protein 2; AltName: Full=SRP1-beta; Contains: RecName: Full=Importin subunit alpha-5, N-terminally processed	0	2.67	0.98	0.48	Kpna1
Q6P5E6.1	RecName: Full=ADP-ribosylation factor-binding protein GGA2; AltName: Full=Gamma-adaptin-related protein 2; AltName: Full=Golgi-localized, gamma ear-containing, ARF-binding protein 2	0	-2.32	0.58	0.62	Gga2
Q9D0F3.1	RecName: Full=Protein ERGIC-53; AltName: Full=ER-Golgi intermediate compartment 53 kDa protein; AltName: Full=Lectin mannose-binding 1; AltName: Full=p58; Flags: Precursor	0	-3.76	0.85	0.52	Lman1
Q8VC57.1	RecName: Full=BTB/POZ domain-containing protein KCTD5	0	4.13	1.14	0.43	Kctd5
Q8R1U1.1	RecName: Full=Conserved oligomeric Golgi complex subunit 4; Short=COG complex subunit 4; AltName: Full=Component of oligomeric Golgi complex 4	0	NA	NA	NA	Cog4
Q9Z0R6.2	RecName: Full=Intersectin-2; AltName: Full=EH domain and SH3 domain regulator of endocytosis 2; Short=EH and SH3 domains protein 2; AltName: Full=SH3 domain-containing protein 1B	0	0.27	0.09	0.93	Itsn2
Q9D735.1	RecName: Full=Uncharacterized protein C19orf43 homolog	0	-0.21	0.11	0.92	2310036O22Rik
P97493.1	RecName: Full=Thioredoxin, mitochondrial; Short=MTRX; Short=Mt-Trx; AltName: Full=Thioredoxin-2; Flags: Precursor	0	2.01	0.57	0.63	Txn2
P26041.3	RecName: Full=Moesin; AltName: Full=Membrane-organizing extension spike protein	0	-0.72	0.25	0.82	Msn
P16460.1	RecName: Full=Argininosuccinate synthase; AltName: Full=Citrulline--aspartate ligase	0	NA	NA	NA	Ass1
P06151.3	RecName: Full=L-lactate dehydrogenase A chain; Short=LDH-A; AltName: Full=LDH muscle subunit; Short=LDH-M	0	0.14	0.07	0.95	Ldha
Q3UFY8.2	RecName: Full=Mitochondrial ribonuclease P protein 1; Short=Mitochondrial RNase P protein 1; AltName: Full=RNA (guanine-9-)-methyltransferase domain-containing protein 1; AltName: Full=tRNA methyltransferase 10 homolog C; Flags: Precursor	0	1.45	0.48	0.67	Trmt10c
P08113.2	RecName: Full=Endoplasmin; AltName: Full=94 kDa glucose-regulated protein; Short=GRP-94; AltName: Full=Endoplasmic reticulum resident protein 99; Short=ERp99; AltName: Full=Heat shock protein 90 kDa beta member 1; AltName: Full=Polymorphic tumor rejection antigen 1; AltName: Full=Tumor rejection antigen gp96; Flags: Precursor	0	1.95	0.64	0.59	Hsp90b1
Q9Z1N7.1	RecName: Full=AT-rich interactive domain-containing protein 3B; Short=ARID domain-containing protein 3B; AltName: Full=Bright and dead ringer protein; AltName: Full=Bright-like protein	0	-0.4	0.07	0.94	Arid3b
Q3U1J1.1	RecName: Full=TCF3 fusion partner homolog; AltName: Full=Protein FB1; AltName: Full=Protein amida	0	1.06	0.28	0.8	Tfpt
Q91ZU6.2	RecName: Full=Dystonin; AltName: Full=Bullous pemphigoid antigen 1; Short=BPA; AltName: Full=Dystonia musculorum protein; AltName: Full=Hemidesmosomal plaque protein; AltName: Full=Microtubule actin cross-linking factor 2	0	NA	NA	NA	Dst
Q9D4H4.2	RecName: Full=Angiomotin-like protein 1; AltName: Full=junction-enriched and -associated protein; Short=JEAP	0	2.66	2.13	0.18	Amotl1
Q91Z31.2	RecName: Full=Polypyrimidine tract-binding protein 2; AltName: Full=Brain-enriched polypyrimidine tract-binding protein; Short=Brain-enriched PTB; AltName: Full=Neural polypyrimidine tract-binding protein; AltName: Full=RRM-type RNA-binding protein brPTB	0	2.84	0.56	0.63	Ptbp2
Q9D8P7.1	RecName: Full=General transcription factor 3C polypeptide 6; AltName: Full=Transcription factor IIIC 35 kDa subunit; Short=TFIIIC 35 kDa subunit; Short=TFIIIC35; AltName: Full=Transcription factor IIIC subunit 6	0	1.79	0.69	0.57	Gtf3c6
O35130.1	RecName: Full=Ribosomal RNA small subunit methyltransferase NEP1; AltName: Full=18S rRNA (pseudouridine(1248)-N1)-methyltransferase; AltName: Full=18S rRNA Psi1248 methyltransferase; AltName: Full=Nucleolar protein EMG1 homolog; AltName: Full=Protein C2f; AltName: Full=Ribosome biogenesis protein NEP1	0	0.66	0.37	0.75	Emg1
Q60932.3	RecName: Full=Voltage-dependent anion-selective channel protein 1; Short=VDAC-1; Short=mVDAC1; AltName: Full=Outer mitochondrial membrane protein porin 1; AltName: Full=Plasmalemmal porin; AltName: Full=Voltage-dependent anion-selective channel protein 5; Short=VDAC-5; Short=mVDAC5	0	2.14	0.46	0.69	Vdac1
Q61846.2	RecName: Full=Maternal embryonic leucine zipper kinase; AltName: Full=Protein kinase PK38; Short=mPK38; AltName: Full=Tyrosine-protein kinase MELK	0	-0.78	0.16	0.89	Melk
Q505D1.1	RecName: Full=Serine/threonine-protein phosphatase 6 regulatory ankyrin repeat subunit A; Short=PP6-ARS-A; Short=Serine/threonine-protein phosphatase 6 regulatory subunit ARS-A; AltName: Full=Ankyrin repeat domain-containing protein 28; AltName: Full=Phosphatase interactor targeting protein hnRNP K; Short=PITK	0	1.27	0.31	0.79	Ankrd28
Q8R4C2.2	RecName: Full=RUN and FYVE domain-containing protein 2; AltName: Full=Leucine zipper FYVE-finger protein; Short=LZ-FYVE	0	0.29	0.08	0.94	Rufy2
Q7TMB8.1	RecName: Full=Cytoplasmic FMR1-interacting protein 1; AltName: Full=Specifically Rac1-associated protein 1; Short=Sra-1	0	NA	NA	NA	Cyfip1
Q921Y2.1	RecName: Full=U3 small nucleolar ribonucleoprotein protein IMP3; Short=U3 snoRNP protein IMP3	0	5.11	1.47	0.31	Imp3
Q8C1S0.1	RecName: Full=Mediator of RNA polymerase II transcription subunit 19; AltName: Full=Mediator complex subunit 19	0	NA	NA	NA	Med19
Q9JKP8.1	RecName: Full=Chromatin accessibility complex protein 1; Short=CHRAC-1; AltName: Full=DNA polymerase epsilon subunit p15; AltName: Full=NF-YC-like protein; AltName: Full=YC-like protein 1; Short=YCL1	0	0.94	0.11	0.92	Chrac1
Q3TXT3.1	RecName: Full=SOSS complex subunit C; AltName: Full=INTS3- and NABP-interacting protein; AltName: Full=Sensor of single-strand DNA complex subunit C; AltName: Full=Sensor of ssDNA subunit C; Short=SOSS-C; AltName: Full=Single-stranded DNA-binding protein-interacting protein 1; Short=SSB-interacting protein 1	0	1.39	0.29	0.79	1110054O05Rik; Inip
Q8C0P5.1	RecName: Full=Coronin-2A	0	0.44	0.09	0.93	Coro2a
P07903.2	RecName: Full=DNA excision repair protein ERCC-1	0	0.94	0.17	0.88	Ercc1
P70388.1	RecName: Full=DNA repair protein RAD50; Short=mRad50	0	2.08	0.97	0.48	Rad50
Q9D479.2	RecName: Full=UV-stimulated scaffold protein A	0	NA	NA	NA	4933407H18Rik; Uvssa
Q80XQ2.2	RecName: Full=TBC1 domain family member 5	0	NA	NA	NA	Tbc1d5
P97304.1	RecName: Full=DNA-directed RNA polymerases I and III subunit RPAC2; Short=RNA polymerases I and III subunit AC2; AltName: Full=AC19; AltName: Full=DNA-directed RNA polymerase I subunit D; AltName: Full=RNA polymerase I 16 kDa subunit; Short=RPA16	0	4.94	1.84	0.25	Polr1d
Q69ZJ7.2	RecName: Full=RAB6A-GEF complex partner protein 1; AltName: Full=Protein RIC1 homolog	0	NA	NA	NA	C030046E11Rik; Ric1
Q6NSQ7.2	RecName: Full=Protein LTV1 homolog	0	1	0.26	0.81	Ltv1
Q8C2K1.1	RecName: Full=Differentially expressed in FDCP 6; Short=DEF-6; AltName: Full=IRF4-binding protein; AltName: Full=SWAP-70-like adapter of T-cells	0	-1.89	0.48	0.68	Def6
A2A7S8.1	RecName: Full=Uncharacterized protein KIAA1522	0	1.08	0.39	0.73	C77080
P53349.3	RecName: Full=Mitogen-activated protein kinase kinase kinase 1; AltName: Full=MAPK/ERK kinase kinase 1; Short=MEK kinase 1; Short=MEKK 1	0	-1.29	0.5	0.67	Map3k1
Q9D0B6.1	RecName: Full=Protein PBDC1; AltName: Full=Polysaccharide biosynthesis domain-containing protein 1	0	2.58	0.8	0.54	2610029G23Rik; Pbdc1
Q9QXG9.2	RecName: Full=TERF1-interacting nuclear factor 2; AltName: Full=TRF1-interacting nuclear protein 2	0	NA	NA	NA	Tinf2
Q924A0.2	RecName: Full=Transcription factor 7-like 2; AltName: Full=HMG box transcription factor 4; AltName: Full=T-cell-specific transcription factor 4; Short=T-cell factor 4; Short=TCF-4; Short=mTCF-4	0	3.56	1.72	0.26	Tcf7l2
P61205.2	RecName: Full=ADP-ribosylation factor 3	0	0.96	0.14	0.9	Arf3
Q3UB74.2	RecName: Full=Transforming growth factor beta regulator 1; AltName: Full=Nuclear interactor of ARF and Mdm2	0	2.83	0.73	0.55	Tbrg1
Q9DBH5.2	RecName: Full=Vesicular integral-membrane protein VIP36; AltName: Full=Lectin mannose-binding 2; AltName: Full=Vesicular integral-membrane protein 36; Short=VIP36; Flags: Precursor	0	-3.77	1.02	0.47	Lman2
Q5HZJ0.1	RecName: Full=Ribonuclease 3; AltName: Full=Protein Drosha; AltName: Full=Ribonuclease III; Short=RNase III	0	2.71	2.11	0.19	Drosha
P14069.3	RecName: Full=Protein S100-A6; AltName: Full=5B10; AltName: Full=Calcyclin; AltName: Full=Prolactin receptor-associated protein; AltName: Full=S100 calcium-binding protein A6	0	-0.64	0.34	0.77	S100a6
Q8R1Q8.1	RecName: Full=Cytoplasmic dynein 1 light intermediate chain 1; AltName: Full=Dynein light chain A; Short=DLC-A; AltName: Full=Dynein light intermediate chain 1, cytosolic	0	-0.83	0.14	0.9	Dync1li1
Q7TNP2.2	RecName: Full=Serine/threonine-protein phosphatase 2A 65 kDa regulatory subunit A beta isoform; AltName: Full=PP2A subunit A isoform PR65-beta; AltName: Full=PP2A subunit A isoform R1-beta	0	1.45	0.65	0.59	Ppp2r1b
Q8BQ33.2	RecName: Full=Treslin; AltName: Full=TopBP1-interacting checkpoint and replication regulator; AltName: Full=TopBP1-interacting, replication-stimulating protein	0	1.15	0.75	0.55	Ticrr
O35723.1	RecName: Full=DnaJ homolog subfamily B member 3; Short=DnaJ protein homolog 3; AltName: Full=Heat shock protein J3; Short=HSJ-3; AltName: Full=MSJ-1	0	3.23	0.83	0.53	Dnajb3
Q80UG5.1	RecName: Full=Septin-9; AltName: Full=SL3-3 integration site 1 protein	0	1.03	0.21	0.85	Sept9
Q91V41.3	RecName: Full=Ras-related protein Rab-14	0	-1.28	0.23	0.84	Rab14
Q8C6B9.1	RecName: Full=Active regulator of SIRT1; AltName: Full=40S ribosomal protein S19-binding protein 1; Short=RPS19-binding protein 1; Short=S19BP	0	-0.12	0.07	0.95	Rps19bp1
Q9JJ48.2	RecName: Full=Zinc finger CCCH domain-containing protein 8; AltName: Full=Fetal liver zinc finger protein 1	0	3.85	1.28	0.39	Zc3h8
Q8C7V8.1	RecName: Full=Coiled-coil domain-containing protein 134; Flags: Precursor	0	NA	NA	NA	Ccdc134
Q0VG62.1	RecName: Full=Uncharacterized protein C8orf59 homolog	0	2.75	0.88	0.52	1810022K09Rik
Q9D1H7.2	RecName: Full=Golgi to ER traffic protein 4 homolog	0	2.51	0.74	0.55	Get4
O09131.2	RecName: Full=Glutathione S-transferase omega-1; Short=GSTO-1; AltName: Full=Glutathione S-transferase omega 1-1; Short=GSTO 1-1; AltName: Full=Glutathione-dependent dehydroascorbate reductase; AltName: Full=Monomethylarsonic acid reductase; Short=MMA(V) reductase; AltName: Full=S-(Phenacyl)glutathione reductase; Short=SPG-R; AltName: Full=p28	0	-0.3	0.17	0.88	Gsto1
Q9WU00.2	RecName: Full=Nuclear respiratory factor 1; Short=NRF-1; AltName: Full=Alpha palindromic-binding protein; Short=Alpha-pal	0	4.29	1.18	0.42	Nrf1
P97302.1	RecName: Full=Transcription regulator protein BACH1; AltName: Full=BTB and CNC homolog 1	0	1.04	0.22	0.85	Bach1
Q3UZ18.2	RecName: Full=Little elongation complex subunit 2; AltName: Full=Interactor of little elongator complex ELL subunit 2; AltName: Full=NMDA receptor-regulated protein 2	0	2.78	1.74	0.25	Narg2; Ice2
Q791N7.1	RecName: Full=DNA-directed RNA polymerase I subunit RPA12; AltName: Full=Zinc ribbon domain-containing protein 1	0	1.94	0.52	0.65	Znrd1
P52479.3	RecName: Full=Ubiquitin carboxyl-terminal hydrolase 10; AltName: Full=Deubiquitinating enzyme 10; AltName: Full=Ubiquitin thioesterase 10; AltName: Full=Ubiquitin-specific-processing protease 10	0	0.79	0.17	0.89	Usp10
Q6KAQ7.2	RecName: Full=ZZ-type zinc finger-containing protein 3	0	2.43	0.95	0.5	Zzz3
Q6P1G2.1	RecName: Full=Lysine-specific demethylase 2B; AltName: Full=F-box and leucine-rich repeat protein 10; AltName: Full=F-box protein FBL10; AltName: Full=F-box/LRR-repeat protein 10; AltName: Full=JmjC domain-containing histone demethylation protein 1B; AltName: Full=[Histone-H3]-lysine-36 demethylase 1B	0	1.49	0.74	0.55	Kdm2b
Q3UIA2.1	RecName: Full=Rho GTPase-activating protein 17; AltName: Full=Neuron-associated developmentally-regulated protein; Short=Nadrin; AltName: Full=Rho-type GTPase-activating protein 17	0	NA	NA	NA	Arhgap17
Q4VBF2.1	RecName: Full=R3H domain-containing protein 4	0	2.8	0.78	0.55	R3hdm4
P06728.3	RecName: Full=Apolipoprotein A-IV; Short=Apo-AIV; Short=ApoA-IV; AltName: Full=Apolipoprotein A4; Flags: Precursor	0	1.04	0.3	0.79	Apoa4
Q3UMM4.1	RecName: Full=Cyclin-dependent kinase 10; AltName: Full=Cell division protein kinase 10	0	-0.01	0	1	Cdk10
Q62165.4	RecName: Full=Dystroglycan; AltName: Full=Dystrophin-associated glycoprotein 1; Contains: RecName: Full=Alpha-dystroglycan; Short=Alpha-DG; Contains: RecName: Full=Beta-dystroglycan; Short=Beta-DG; Flags: Precursor	0	-1.12	0.56	0.63	Dag1
P97377.2	RecName: Full=Cyclin-dependent kinase 2; AltName: Full=Cell division protein kinase 2	0	0.53	0.37	0.75	Cdk2
O54785.2	RecName: Full=LIM domain kinase 2; Short=LIMK-2	0	-0.6	0.13	0.9	Limk2
P34152.3	RecName: Full=Focal adhesion kinase 1; Short=FADK 1; AltName: Full=Focal adhesion kinase-related nonkinase; Short=FRNK; AltName: Full=Protein-tyrosine kinase 2; AltName: Full=p125FAK; AltName: Full=pp125FAK	0	0.46	0.09	0.93	Ptk2
Q6P1D7.1	RecName: Full=Structure-specific endonuclease subunit SLX4; AltName: Full=BTB/POZ domain-containing protein 12	0	1.52	0.93	0.5	Slx4
Q505F1.3	RecName: Full=Nuclear receptor subfamily 2 group C member 1; AltName: Full=Orphan nuclear receptor TR2; AltName: Full=Testicular receptor 2; Short=mTR2	0	-0.52	0.14	0.9	Nr2c1
Q6PAC3.2	RecName: Full=DDB1- and CUL4-associated factor 13; AltName: Full=WD repeat and SOF domain-containing protein 1	0	2.04	0.63	0.6	Dcaf13
A8Y5H7.1	RecName: Full=SEC14-like protein 1	0	NA	NA	NA	Sec14l1
Q05512.3	RecName: Full=Serine/threonine-protein kinase MARK2; AltName: Full=ELKL motif kinase 1; Short=EMK-1; AltName: Full=MAP/microtubule affinity-regulating kinase 2; AltName: Full=PAR1 homolog; AltName: Full=PAR1 homolog b; Short=Par-1b; Short=mPar-1b	0	-1.13	0.36	0.75	Mark2
Q5SSL4.1	RecName: Full=Active breakpoint cluster region-related protein	0	1.09	0.27	0.81	Abr
Q91VJ5.1	RecName: Full=Polyglutamine-binding protein 1; Short=PQBP-1; AltName: Full=38 kDa nuclear protein containing a WW domain; Short=Npw38; AltName: Full=Polyglutamine tract-binding protein 1	0	5.86	2.89	0.08	Pqbp1
O70422.1	RecName: Full=General transcription factor IIH subunit 4; AltName: Full=Basic transcription factor 2 52 kDa subunit; Short=BTF2 p52; AltName: Full=General transcription factor IIH polypeptide 4; AltName: Full=TFIIH basal transcription factor complex p52 subunit	0	0.21	0.04	0.97	Gtf2h4
O88712.2	RecName: Full=C-terminal-binding protein 1; Short=CtBP1	0	4.74	2.96	0.07	Ctbp1
P62627.3	RecName: Full=Dynein light chain roadblock-type 1; AltName: Full=Dynein light chain 2A, cytoplasmic	0	4.14	1.05	0.47	Dynlrb1
Q8R0A2.2	RecName: Full=Zinc finger and BTB domain-containing protein 44; AltName: Full=BTB/POZ domain-containing protein 15	0	2.03	0.56	0.63	Zbtb44
P30658.2	RecName: Full=Chromobox protein homolog 2; AltName: Full=M33; AltName: Full=Modifier 3 protein	0	1.84	0.53	0.65	Cbx2
Q9Z0R0.3	RecName: Full=Serine/threonine-protein kinase haspin; AltName: Full=Germ cell-specific gene 2 protein; AltName: Full=Haploid germ cell-specific nuclear protein kinase	0	1.85	0.59	0.62	Gsg2
Q5SPL2.1	RecName: Full=PHD finger protein 12; AltName: Full=PHD factor 1; Short=Pf1	0	1.65	0.86	0.52	Phf12
Q9WTY1.1	RecName: Full=Programmed cell death protein 7; AltName: Full=ES18	0	3.13	1.14	0.43	Pdcd7
Q9JIB4.1	RecName: Full=General transcription factor IIH subunit 2; AltName: Full=Basic transcription factor 2 44 kDa subunit; Short=BTF2 p44; AltName: Full=General transcription factor IIH polypeptide 2; AltName: Full=TFIIH basal transcription factor complex p44 subunit	0	1.01	0.48	0.67	Gtf2h2
B1AY10.1	RecName: Full=Transcriptional repressor NF-X1; Short=m-Nfx.1; AltName: Full=Nuclear transcription factor, X box-binding protein 1	0	2.96	2.24	0.16	Nfx1
E9Q8D0.1	RecName: Full=DnaJ homolog subfamily C member 21	0	0.53	0.13	0.9	Dnajc21
Q3UHU5.1	RecName: Full=Microtubule cross-linking factor 1; AltName: Full=Coiled-coil domain-containing protein 165; AltName: Full=PAR-1-interacting protein; AltName: Full=SOGA family member 2	0	1.18	0.75	0.55	1110012J17Rik; Soga2; Mtcl1
Q61066.1	RecName: Full=Nuclear receptor subfamily 0 group B member 1; AltName: Full=Nuclear receptor DAX-1	0	5	3.14	0.07	Nr0b1
P54728.2	RecName: Full=UV excision repair protein RAD23 homolog B; Short=HR23B; Short=mHR23B; AltName: Full=XP-C repair-complementing complex 58 kDa protein; Short=p58	0	1.03	0.62	0.6	Rad23b
Q8VHK9.2	RecName: Full=ATP-dependent RNA helicase DHX36; AltName: Full=DEAH box protein 36; AltName: Full=MLE-like protein 1; AltName: Full=RNA helicase associated with AU-rich element ARE	0	1.39	0.93	0.5	Dhx36
P58660.1	RecName: Full=Caspase recruitment domain-containing protein 10; AltName: Full=Bcl10-interacting MAGUK protein 1; Short=Bimp1	0	1.76	1.31	0.38	Card10
Q8BRH3.2	RecName: Full=Rho GTPase-activating protein 19; AltName: Full=Rho-type GTPase-activating protein 19	0	NA	NA	NA	Arhgap19
Q9CZT6.1	RecName: Full=Protein CMSS1; AltName: Full=Cms1 ribosomal small subunit homolog	0	1.38	0.2	0.87	Cmss1
Q9EP71.1	RecName: Full=Ankycorbin; AltName: Full=Ankyrin repeat and coiled-coil structure-containing protein; AltName: Full=Novel retinal pigment epithelial cell protein; AltName: Full=Retinoic acid-induced protein 14; AltName: Full=p125	0	-2.02	0.47	0.68	Rai14
Q80WR5.1	RecName: Full=UPF0688 protein C1orf174 homolog	0	0.69	0.13	0.91	A430005L14Rik
Q8BIJ7.1	RecName: Full=RUN and FYVE domain-containing protein 1; AltName: Full=Rab4-interacting protein	0	-2.24	0.86	0.52	Rufy1
E9QAM5.1	RecName: Full=Helicase with zinc finger domain 2; AltName: Full=PPAR-gamma DNA-binding domain-interacting protein 1; Short=PDIP1; Short=PPAR-gamma DBD-interacting protein 1	0	-0.68	0.27	0.81	BC006779; Helz2
P70351.1	RecName: Full=Histone-lysine N-methyltransferase EZH1; AltName: Full=ENX-2; AltName: Full=Enhancer of zeste homolog 1	0	1.99	0.59	0.62	Ezh1
Q8CGC7.4	RecName: Full=Bifunctional glutamate/proline--tRNA ligase; AltName: Full=Bifunctional aminoacyl-tRNA synthetase; Includes: RecName: Full=Glutamate--tRNA ligase; AltName: Full=Glutamyl-tRNA synthetase; Short=GluRS; Includes: RecName: Full=Proline--tRNA ligase; AltName: Full=Prolyl-tRNA synthetase; Short=ProRS	0	NA	NA	NA	Eprs
Q9CPR8.1	RecName: Full=Non-structural maintenance of chromosomes element 3 homolog; Short=Non-SMC element 3 homolog; AltName: Full=MAGE-G1 antigen; AltName: Full=Necdin-like protein 2	0	2.93	1.29	0.38	Ndnl2
Q9QYH6.1	RecName: Full=Melanoma-associated antigen D1; AltName: Full=Dlxin-1; AltName: Full=MAGE-D1 antigen; AltName: Full=Neurotrophin receptor-interacting MAGE homolog	0	2.81	1.76	0.25	Maged1
Q91XV3.3	RecName: Full=Brain acid soluble protein 1; AltName: Full=22 kDa neuronal tissue-enriched acidic protein; AltName: Full=Neuronal axonal membrane protein NAP-22	0	-2.54	0.5	0.67	Basp1
Q8BRB7.3	RecName: Full=Histone acetyltransferase KAT6B; AltName: Full=MOZ, YBF2/SAS3, SAS2 and TIP60 protein 4; Short=MYST-4; AltName: Full=Protein querkopf	0	0.5	0.16	0.89	Kat6b; Myst4
Q9CQQ4.1	RecName: Full=Gem-associated protein 2; Short=Gemin-2; AltName: Full=Component of gems 2; AltName: Full=Survival of motor neuron protein-interacting protein 1; Short=SMN-interacting protein 1	0	1.54	0.3	0.79	Gemin2; Sip1
G5E8K5.1	RecName: Full=Ankyrin-3; Short=ANK-3; AltName: Full=Ankyrin-G	0	2.07	1.42	0.33	Ank3
P61164.1	RecName: Full=Alpha-centractin; Short=Centractin; AltName: Full=ARP1; AltName: Full=Actin-RPV; AltName: Full=Centrosome-associated actin homolog	0	1.26	0.39	0.73	Actr1a
P42128.2	RecName: Full=Forkhead box protein K1; AltName: Full=Myocyte nuclear factor; Short=MNF	0	4.45	3.35	0.07	Foxk1
Q00422.2	RecName: Full=GA-binding protein alpha chain; Short=GABP subunit alpha	0	1.73	0.62	0.6	Gabpa
Q61286.2	RecName: Full=Transcription factor 12; Short=TCF-12; AltName: Full=Class A helix-loop-helix transcription factor ME1; AltName: Full=DNA-binding protein HTF4; AltName: Full=E-box-binding protein; AltName: Full=Transcription factor HTF-4	0	1.52	0.41	0.72	Tcf12
Q8VDK3.2	RecName: Full=ETS-related transcription factor Elf-5; AltName: Full=E74-like factor 5	0	2.49	0.71	0.57	Elf5
Q80WC1.2	RecName: Full=Ubinuclein-2	0	0.55	0.21	0.85	Ubn2
P18525.1	RecName: Full=Ig heavy chain V region 5-84; Flags: Precursor	0	-0.52	0.06	0.96	Ighv5-12
Q62433.1	RecName: Full=Protein NDRG1; AltName: Full=N-myc downstream-regulated gene 1 protein; Short=Protein Ndr1	0	-1.19	1.07	0.45	Ndrg1
P56546.2	RecName: Full=C-terminal-binding protein 2; Short=CtBP2	0	4.76	3.11	0.07	Ctbp2
Q8R1F9.2	RecName: Full=Ribonuclease P protein subunit p40; Short=RNaseP protein p40	0	3.52	1.54	0.29	Rpp40
P51150.2	RecName: Full=Ras-related protein Rab-7a	0	NA	NA	NA	Rab7
Q9WTX2.1	RecName: Full=Interferon-inducible double-stranded RNA-dependent protein kinase activator A; AltName: Full=PKR-associated protein X; AltName: Full=PKR-associating protein X; Short=RAX; AltName: Full=Protein activator of the interferon-induced protein kinase; AltName: Full=Protein kinase, interferon-inducible double-stranded RNA-dependent activator	0	0.15	0.02	0.98	Prkra
Q8BKX1.2	RecName: Full=Brain-specific angiogenesis inhibitor 1-associated protein 2; Short=BAI-associated protein 2; Short=BAI1-associated protein 2; AltName: Full=Insulin receptor substrate protein of 53 kDa; Short=IRSp53; Short=Insulin receptor substrate p53; AltName: Full=Insulin receptor tyrosine kinase 53 kDa substrate	0	NA	NA	NA	Baiap2
Q9DCR2.2	RecName: Full=AP-3 complex subunit sigma-1; AltName: Full=AP-3 complex subunit sigma-3A; AltName: Full=Adaptor-related protein complex 3 subunit sigma-1; AltName: Full=Sigma-3A-adaptin; Short=Sigma3A-adaptin; AltName: Full=Sigma-adaptin 3a	0	NA	NA	NA	Ap3s1
Q80TP3.2	RecName: Full=E3 ubiquitin-protein ligase UBR5; AltName: Full=E3 ubiquitin-protein ligase, HECT domain-containing 1; AltName: Full=HECT-type E3 ubiquitin transferase UBR5; AltName: Full=Hyperplastic discs protein homolog	0	0.06	0.02	0.98	Ubr5
Q9CQ80.1	RecName: Full=Vacuolar protein-sorting-associated protein 25; AltName: Full=ESCRT-II complex subunit VPS25	0	-0.67	0.54	0.64	Vps25
Q9DC33.1	RecName: Full=High mobility group protein 20A; AltName: Full=HMG box-containing protein 20A; AltName: Full=HMG domain-containing protein HMGX1; AltName: Full=Inhibitor of BRAF35; Short=iBRAF	0	3.52	1.1	0.44	Hmg20a
Q9CQQ8.1	RecName: Full=U6 snRNA-associated Sm-like protein LSm7	0	-0.36	0.26	0.81	Lsm7
Q9CPY3.1	RecName: Full=Sororin; AltName: Full=Cell division cycle-associated protein 5	0	0.32	0.15	0.89	Cdca5
O70445.1	RecName: Full=BRCA1-associated RING domain protein 1; Short=BARD-1; AltName: Full=RING-type E3 ubiquitin transferase BARD1	0	0.83	0.31	0.78	Bard1
Q99M87.1	RecName: Full=DnaJ homolog subfamily A member 3, mitochondrial; AltName: Full=DnaJ protein Tid-1; Short=mTid-1; AltName: Full=Tumorous imaginal discs protein Tid56 homolog; Flags: Precursor	0	2.66	1.02	0.47	Dnaja3
Q8BMG7.2	RecName: Full=Rab3 GTPase-activating protein non-catalytic subunit; AltName: Full=Rab3 GTPase-activating protein 150 kDa subunit; AltName: Full=Rab3-GAP p150; Short=Rab3-GAP150; AltName: Full=Rab3-GAP regulatory subunit	0	NA	NA	NA	Rab3gap2
Q8C1D8.1	RecName: Full=Protein IWS1 homolog; AltName: Full=IWS1-like protein	0	0.51	0.08	0.94	Iws1
Q05186.1	RecName: Full=Reticulocalbin-1; Flags: Precursor	0	2.38	1.71	0.26	Rcn1
Q8CFD4.1	RecName: Full=Sorting nexin-8	0	NA	NA	NA	Snx8
Q99LM2.1	RecName: Full=CDK5 regulatory subunit-associated protein 3	0	NA	NA	NA	Cdk5rap3
Q8BH57.1	RecName: Full=WD repeat-containing protein 48; AltName: Full=USP1-associated factor 1	0	-0.2	0.04	0.97	Wdr48
Q8R4Y8.2	RecName: Full=Rotatin	0	NA	NA	NA	Rttn
Q66JQ7.3	RecName: Full=Protein CASC5; AltName: Full=Cancer susceptibility candidate gene 5 protein homolog; AltName: Full=Kinetochore-null protein 1	0	1.65	0.85	0.52	Casc5
Q8CCJ3.2	RecName: Full=E3 UFM1-protein ligase 1	0	NA	NA	NA	Ufl1
P35293.2	RecName: Full=Ras-related protein Rab-18; Flags: Precursor	0	-3.6	0.74	0.55	Rab18
P05627.3	RecName: Full=Transcription factor AP-1; AltName: Full=AH119; AltName: Full=Activator protein 1; Short=AP1; AltName: Full=Proto-oncogene c-Jun; AltName: Full=V-jun avian sarcoma virus 17 oncogene homolog; Short=Jun A	0	4.16	2.75	0.08	Jun
Q8R034.1	RecName: Full=Anaphase-promoting complex subunit 13; Short=APC13; AltName: Full=Cyclosome subunit 13	0	2.35	0.73	0.55	Anapc13
Q9Z2E2.2	RecName: Full=Methyl-CpG-binding domain protein 1; AltName: Full=Methyl-CpG-binding protein MBD1	0	2.02	0.43	0.7	Mbd1
Q62136.1	RecName: Full=Tyrosine-protein phosphatase non-receptor type 21; AltName: Full=Protein-tyrosine phosphatase PTP-RL10	0	NA	NA	NA	Ptpn21
Q62158.2	RecName: Full=Zinc finger protein RFP; AltName: Full=Ret finger protein; AltName: Full=Tripartite motif-containing protein 27	0	2.27	0.66	0.59	Trim27
Q8C0D7.2	RecName: Full=Inhibitor of growth protein 4; AltName: Full=p29ING4	0	3.34	0.93	0.5	Ing4
Q60980.1	RecName: Full=Krueppel-like factor 3; AltName: Full=Basic krueppel-like factor; AltName: Full=CACCC-box-binding protein BKLF; AltName: Full=TEF-2	0	2.37	0.7	0.57	Klf3
Q8BVE8.2	RecName: Full=Histone-lysine N-methyltransferase NSD2; AltName: Full=Multiple myeloma SET domain-containing protein; Short=MMSET; AltName: Full=Nuclear SET domain-containing protein 2; Short=NSD2; AltName: Full=Wolf-Hirschhorn syndrome candidate 1 protein homolog; Short=WHSC1	0	1.74	1.26	0.39	Whsc1
Q64092.2	RecName: Full=Transcription factor E3	0	4.65	1.83	0.25	Tfe3
Q00623.2	RecName: Full=Apolipoprotein A-I; Short=Apo-AI; Short=ApoA-I; AltName: Full=Apolipoprotein A1; Contains: RecName: Full=Proapolipoprotein A-I; Short=ProapoA-I; Contains: RecName: Full=Truncated apolipoprotein A-I; Flags: Precursor	0	1.25	0.46	0.69	Apoa1
Q64364.1	RecName: Full=Tumor suppressor ARF; AltName: Full=Alternative reading frame; Short=ARF; AltName: Full=Cyclin-dependent kinase inhibitor 2A; AltName: Full=p19ARF	0	5.22	1.91	0.23	Cdkn2a
P83741.2	RecName: Full=Serine/threonine-protein kinase WNK1; AltName: Full=Protein kinase lysine-deficient 1; AltName: Full=Protein kinase with no lysine 1	0	NA	NA	NA	Wnk1
Q922M5.1	RecName: Full=Cell division cycle-associated 7-like protein; AltName: Full=Transcription factor RAM2	0	1.69	0.49	0.67	Cdca7l
Q8BX02.1	RecName: Full=KN motif and ankyrin repeat domain-containing protein 2; AltName: Full=Ankyrin repeat domain-containing protein 25	0	3.45	1.6	0.28	Kank2
Q7TQK0.1	RecName: Full=Cyclin-T2; Short=CycT2	0	2.19	0.86	0.52	Ccnt2
F8VPU2.1	RecName: Full=FERM, RhoGEF and pleckstrin domain-containing protein 1	0	0.44	0.11	0.92	Farp1
Q99M31.2	RecName: Full=Heat shock 70 kDa protein 14; AltName: Full=NST-1; AltName: Full=hsr.1	0	0.43	0.09	0.93	Hspa14
P46638.3	RecName: Full=Ras-related protein Rab-11B; Flags: Precursor	0	-4.49	1.42	0.33	Rab11b
Q9D0D5.1	RecName: Full=General transcription factor IIE subunit 1; AltName: Full=General transcription factor IIE 56 kDa subunit; AltName: Full=Transcription initiation factor IIE subunit alpha; Short=TFIIE-alpha	0	-0.14	0.03	0.98	Gtf2e1
P43136.2	RecName: Full=Nuclear receptor subfamily 2 group F member 6; AltName: Full=COUP transcription factor 3; Short=COUP-TF3; AltName: Full=V-erbA-related protein 2; Short=EAR-2	0	1.92	0.58	0.62	Nr2f6
P51949.2	RecName: Full=CDK-activating kinase assembly factor MAT1; AltName: Full=CDK7/cyclin-H assembly factor; AltName: Full=Menage a trois; AltName: Full=RING finger protein MAT1; AltName: Full=p35; AltName: Full=p36	0	-0.24	0.04	0.97	Mnat1
Q8K371.1	RecName: Full=Angiomotin-like protein 2	0	2.95	1.78	0.25	Amotl2
P01865.3	RecName: Full=Ig gamma-2A chain C region, membrane-bound form	0	1.77	0.58	0.62	Ighg2a; Ighg
Q61543.1	RecName: Full=Golgi apparatus protein 1; AltName: Full=E-selectin ligand 1; Short=ESL-1; Short=Selel; AltName: Full=Golgi sialoglycoprotein MG-160; Flags: Precursor	0	-1.1	0.26	0.81	Glg1
Q9D6N5.3	RecName: Full=Dr1-associated corepressor; AltName: Full=Dr1-associated protein 1; AltName: Full=Negative cofactor 2-alpha; Short=NC2-alpha	0	2.39	0.6	0.61	Drap1
Q6PGL7.1	RecName: Full=WASH complex subunit FAM21	0	NA	NA	NA	D6Wsu116e; Fam21
P51881.3	RecName: Full=ADP/ATP translocase 2; AltName: Full=ADP,ATP carrier protein 2; AltName: Full=Adenine nucleotide translocator 2; Short=ANT 2; AltName: Full=Solute carrier family 25 member 5; Contains: RecName: Full=ADP/ATP translocase 2, N-terminally processed	0	-4.7	1.88	0.24	Slc25a5
Q3U0P1.2	RecName: Full=Partner and localizer of BRCA2	0	0.32	0.1	0.93	Palb2
Q91YN9.1	RecName: Full=BAG family molecular chaperone regulator 2; Short=BAG-2; AltName: Full=Bcl-2-associated athanogene 2	0	3.77	2.76	0.08	Bag2
Q8BHX3.2	RecName: Full=Borealin; AltName: Full=Cell division cycle-associated protein 8; AltName: Full=MESrg	0	3.04	1.47	0.31	Cdca8
Q921K9.1	RecName: Full=B-cell CLL/lymphoma 7 protein family member B	0	1.43	0.38	0.74	Bcl7b
Q5BU09.2	RecName: Full=E2F-associated phosphoprotein; Short=EAPP	0	3.15	0.98	0.48	Eapp
P48432.2	RecName: Full=Transcription factor SOX-2	0	3.49	1.02	0.47	Sox2
P49025.3	RecName: Full=Citron Rho-interacting kinase; Short=CRIK; AltName: Full=Rho-interacting, serine/threonine-protein kinase 21	0	NA	NA	NA	Cit
P11416.1	RecName: Full=Retinoic acid receptor alpha; Short=RAR-alpha; AltName: Full=Nuclear receptor subfamily 1 group B member 1	0	NA	NA	NA	Rara
Q7TSI1.1	RecName: Full=Pleckstrin homology domain-containing family M member 1; Short=PH domain-containing family M member 1	0	NA	NA	NA	Plekhm1
Q5SPW0.1	RecName: Full=Vacuolar protein sorting-associated protein 54; AltName: Full=Tumor antigen SLP-8p homolog	0	-1.05	0.36	0.75	Vps54
Q61187.2	RecName: Full=Tumor susceptibility gene 101 protein; AltName: Full=ESCRT-I complex subunit TSG101	0	NA	NA	NA	Tsg101
Q9QZ11.2	RecName: Full=Exonuclease 1; Short=mExo1; AltName: Full=Exonuclease I	0	NA	NA	NA	Exo1
Q570Y9.2	RecName: Full=DEP domain-containing mTOR-interacting protein; AltName: Full=DEP domain-containing protein 6	0	NA	NA	NA	Deptor
P62878.1	RecName: Full=E3 ubiquitin-protein ligase RBX1; AltName: Full=RING finger protein 75; AltName: Full=RING-box protein 1; Short=Rbx1; Contains: RecName: Full=E3 ubiquitin-protein ligase RBX1, N-terminally processed	0	NA	NA	NA	Rbx1
Q5U5Q9.2	RecName: Full=BRCA1-A complex subunit RAP80; AltName: Full=Receptor-associated protein 80; AltName: Full=Ubiquitin interaction motif-containing protein 1	0	-0.09	0.02	0.99	Uimc1
Q03147.2	RecName: Full=Cyclin-dependent kinase 7; AltName: Full=39 kDa protein kinase; Short=P39 Mo15; AltName: Full=CDK-activating kinase; AltName: Full=CR4 protein kinase; Short=CRK4; AltName: Full=Cell division protein kinase 7; AltName: Full=Protein-tyrosine kinase MPK-7; AltName: Full=TFIIH basal transcription factor complex kinase subunit	0	NA	NA	NA	Cdk7
Q9D823.3	RecName: Full=60S ribosomal protein L37	0	1.18	0.63	0.6	Gm13826; Rpl37rt; Rpl37
Q9CQ71.1	RecName: Full=Replication protein A 14 kDa subunit; Short=RP-A p14; AltName: Full=Replication factor A protein 3; Short=RF-A protein 3	0	1.68	0.23	0.84	Rpa3
P30276.2	RecName: Full=G2/mitotic-specific cyclin-B2	0	NA	NA	NA	Ccnb2
Q9CZJ6.1	RecName: Full=Protein Mis18-alpha	0	NA	NA	NA	Mis18a
Q6A065.2	RecName: Full=Centrosomal protein of 170 kDa; Short=Cep170	0	0.28	0.04	0.97	Cep170
O88509.2	RecName: Full=DNA (cytosine-5)-methyltransferase 3B; Short=Dnmt3b; AltName: Full=DNA methyltransferase MmuIIIB; Short=DNA MTase MmuIIIB; Short=M.MmuIIIB	0	1.87	1.17	0.42	Dnmt3b
Q6NZB0.2	RecName: Full=DnaJ homolog subfamily C member 8	0	0.99	0.28	0.8	Dnajc8
Q60954.1	RecName: Full=Homeobox protein Meis1; AltName: Full=Myeloid ecotropic viral integration site 1	0	-1.41	0.34	0.76	Meis1
Q60930.2	RecName: Full=Voltage-dependent anion-selective channel protein 2; Short=VDAC-2; Short=mVDAC2; AltName: Full=Outer mitochondrial membrane protein porin 2; AltName: Full=Voltage-dependent anion-selective channel protein 6; Short=VDAC-6; Short=mVDAC6	0	0.99	0.19	0.87	Vdac2
Q7TT00.1	RecName: Full=Transcription factor SPT20 homolog; AltName: Full=p38-interacting protein; Short=p38IP	0	NA	NA	NA	Fam48a; Supt20
P70441.3	RecName: Full=Na(+)/H(+) exchange regulatory cofactor NHE-RF1; Short=NHERF-1; AltName: Full=Ezrin-radixin-moesin-binding phosphoprotein 50; Short=EBP50; AltName: Full=Regulatory cofactor of Na(+)/H(+) exchanger; AltName: Full=Sodium-hydrogen exchanger regulatory factor 1; AltName: Full=Solute carrier family 9 isoform A3 regulatory factor 1	0	-0.48	0.1	0.93	Slc9a3r1
Q64279.1	RecName: Full=Heart- and neural crest derivatives-expressed protein 1; AltName: Full=Extraembryonic tissues, heart, autonomic nervous system and neural crest derivatives-expressed protein 1; Short=eHAND; AltName: Full=Helix-loop-helix transcription factor expressed in extraembryonic mesoderm and trophoblast; AltName: Full=Thing-1; Short=Th1	0	3.59	1.16	0.42	Hand1
O70566.2	RecName: Full=Protein diaphanous homolog 2; AltName: Full=Diaphanous-related formin-2; Short=DRF2; Short=mDia3	0	NA	NA	NA	Diap2; Diaph2
P18911.3	RecName: Full=Retinoic acid receptor gamma; Short=RAR-gamma; AltName: Full=Nuclear receptor subfamily 1 group B member 3	0	NA	NA	NA	Rarg
Q6ZPF4.2	RecName: Full=Formin-like protein 3	0	-0.52	0.15	0.9	Fmnl3
Q99J72.2	RecName: Full=DNA dC->dU-editing enzyme APOBEC-3; AltName: Full=Apolipoprotein B mRNA-editing complex 3; Short=Arp3; AltName: Full=CEM-15; Short=CEM15	0	4.37	2.7	0.09	Apobec3
Q9JHC9.1	RecName: Full=ETS-related transcription factor Elf-2; AltName: Full=E74-like factor 2; AltName: Full=New ETS-related factor	0	0.54	0.16	0.89	Elf2
P01633.1	RecName: Full=Ig kappa chain V19-17; AltName: Full=Ig kappa chain V-V region MPC11; Flags: Precursor	0	1.53	0.42	0.71	Igkv6-17
Q91XA2.2	RecName: Full=Golgi membrane protein 1; AltName: Full=Golgi membrane protein GP73; AltName: Full=Golgi phosphoprotein 2	0	NA	NA	NA	Golm1
Q61247.1	RecName: Full=Alpha-2-antiplasmin; Short=Alpha-2-AP; AltName: Full=Alpha-2-plasmin inhibitor; Short=Alpha-2-PI; AltName: Full=Serpin F2; Flags: Precursor	0	1.37	0.31	0.78	Serpinf2
Q8BRF7.1	RecName: Full=Sec1 family domain-containing protein 1; AltName: Full=Syntaxin-binding protein 1-like 2	0	NA	NA	NA	Scfd1
Q8VEG6.2	RecName: Full=CCR4-NOT transcription complex subunit 6-like	0	0.08	0.01	0.99	Cnot6l
Q7TN98.1	RecName: Full=Cytoplasmic polyadenylation element-binding protein 4; Short=CPE-BP4; Short=CPE-binding protein 4; Short=mCPEB-4	0	3.7	2.9	0.08	Cpeb4
Q61171.3	RecName: Full=Peroxiredoxin-2; AltName: Full=Thiol-specific antioxidant protein; Short=TSA; AltName: Full=Thioredoxin peroxidase 1; AltName: Full=Thioredoxin-dependent peroxide reductase 1	0	0.53	0.1	0.92	Prdx2
Q8BGS0.1	RecName: Full=Protein MAK16 homolog; AltName: Full=Protein RBM13	0	1.18	0.4	0.73	Mak16
Q8VIG6.2	RecName: Full=E3 ubiquitin-protein ligase TRAIP; AltName: Full=TRAF-interacting protein	0	NA	NA	NA	Traip
Q6A009.3	RecName: Full=E3 ubiquitin-protein ligase listerin; AltName: Full=RING finger protein 160; AltName: Full=RING-type E3 ubiquitin transferase listerin; AltName: Full=Zinc finger protein 294; Short=Zfp-294	0	-0.1	0.05	0.97	Ltn1
Q8VDQ8.2	RecName: Full=NAD-dependent protein deacetylase sirtuin-2; AltName: Full=Regulatory protein SIR2 homolog 2; AltName: Full=SIR2-like protein 2; Short=mSIR2L2	0	NA	NA	NA	Sirt2
Q9JJ66.2	RecName: Full=Cell division cycle protein 20 homolog; Short=mmCdc20; AltName: Full=p55CDC	0	1.12	0.25	0.82	Cdc20
P42208.2	RecName: Full=Septin-2; AltName: Full=Neural precursor cell expressed developmentally down-regulated protein 5; Short=NEDD-5	0	NA	NA	NA	Sept2
Q8CGC4.3	RecName: Full=Protein LSM14 homolog B; AltName: Full=Protein FAM61B; AltName: Full=RNA-associated protein 55B; Short=mRAP55B	0	3.27	1.78	0.25	Lsm14b
O35126.1	RecName: Full=Atrophin-1; AltName: Full=Dentatorubral-pallidoluysian atrophy protein homolog	0	3.12	1.5	0.3	Atn1
Q3UHK8.1	RecName: Full=Trinucleotide repeat-containing gene 6A protein	0	0.23	0.08	0.94	Tnrc6a
P12813.1	RecName: Full=Nuclear receptor subfamily 4 group A member 1; AltName: Full=Nuclear hormone receptor NUR/77; AltName: Full=Nuclear protein N10; AltName: Full=Orphan nuclear receptor HMR	0	0.52	0.1	0.93	Nr4a1
Q6PGG2.1	RecName: Full=GEM-interacting protein; Short=GMIP	0	NA	NA	NA	Gmip
Q5XJV7.2	RecName: Full=SET domain-containing protein 5	0	2.99	2.31	0.16	Setd5
Q9D786.1	RecName: Full=HAUS augmin-like complex subunit 5	0	2.49	1.58	0.28	Haus5
Q9CQJ2.1	RecName: Full=PIH1 domain-containing protein 1; AltName: Full=Nucleolar protein 17 homolog	0	1.62	0.45	0.7	Pih1d1
Q9WV95.1	RecName: Full=Pleckstrin homology-like domain family A member 3; AltName: Full=TDAG51/Ipl homolog 1	0	-0.9	0.13	0.91	Phlda3
Q9Z2V5.3	RecName: Full=Histone deacetylase 6; Short=HD6; AltName: Full=Histone deacetylase mHDA2	0	0.67	0.27	0.81	Hdac6
Q61048.4	RecName: Full=WW domain-binding protein 4; Short=WBP-4; AltName: Full=Formin-binding protein 21; AltName: Full=WW domain-containing-binding protein 4	0	2.42	0.82	0.53	Wbp4
P17809.4	RecName: Full=Solute carrier family 2, facilitated glucose transporter member 1; AltName: Full=Glucose transporter type 1, erythrocyte/brain; Short=GLUT-1; Short=GT1	0	0.3	0.05	0.97	Slc2a1
Q6PD29.2	RecName: Full=Zinc finger protein 513	0	2.24	0.68	0.58	Zfp513
O54826.2	RecName: Full=Protein AF-10	0	-1.41	0.4	0.72	Mllt10
Q60864.1	RecName: Full=Stress-induced-phosphoprotein 1; Short=STI1; Short=mSTI1; AltName: Full=Hsc70/Hsp90-organizing protein; Short=Hop	0	NA	NA	NA	Stip1
Q6DIB4.1	RecName: Full=Nucleolar protein 4-like	0	2.41	1.02	0.47	8430427H17Rik; Nol4l
Q8R570.1	RecName: Full=Synaptosomal-associated protein 47; Short=SNAP-47; AltName: Full=Synaptosomal-associated 47 kDa protein	0	NA	NA	NA	Snap47
Q9CX11.1	RecName: Full=rRNA-processing protein UTP23 homolog	0	2.31	0.76	0.55	Utp23
P70255.1	RecName: Full=Nuclear factor 1 C-type; Short=NF1-C; Short=Nuclear factor 1/C; AltName: Full=CCAAT-box-binding transcription factor; Short=CTF; AltName: Full=Nuclear factor I/C; Short=NF-I/C; Short=NFI-C; AltName: Full=TGGCA-binding protein	0	3.13	1.02	0.47	Nfic
P15066.1	RecName: Full=Transcription factor jun-D	0	3.16	1.53	0.29	Jund
Q9WV03.1	RecName: Full=Protein FAM50A; AltName: Full=Protein XAP-5	0	-0.02	0	1	Fam50a
Q9D3E6.3	RecName: Full=Cohesin subunit SA-1; AltName: Full=SCC3 homolog 1; AltName: Full=Stromal antigen 1	0	1.89	0.74	0.55	Stag1
Q8C263.1	RecName: Full=Spindle and kinetochore-associated protein 3	0	NA	NA	NA	Ska3
Q921J2.1	RecName: Full=GTP-binding protein Rheb; AltName: Full=Ras homolog enriched in brain; Flags: Precursor	0	NA	NA	NA	Rheb
Q8BVE3.1	RecName: Full=V-type proton ATPase subunit H; Short=V-ATPase subunit H; AltName: Full=Vacuolar proton pump subunit H	0	NA	NA	NA	Atp6v1h
P42227.2	RecName: Full=Signal transducer and activator of transcription 3; AltName: Full=Acute-phase response factor	0	NA	NA	NA	Stat3
Q99MI1.1	RecName: Full=ELKS/Rab6-interacting/CAST family member 1; Short=ERC-1; AltName: Full=CAZ-associated structural protein 2; Short=CAST2; AltName: Full=Rab6-interacting protein 2	0	NA	NA	NA	Erc1
Q9D1C2.1	RecName: Full=Protein chibby homolog 1; AltName: Full=Cytosolic leucine-rich protein; AltName: Full=PIGEA-14; AltName: Full=PKD2 interactor, Golgi and endoplasmic reticulum-associated 1	0	1.59	0.28	0.79	Cby1
Q91YJ2.1	RecName: Full=Sorting nexin-4	0	NA	NA	NA	Snx4
Q3US17.2	RecName: Full=Zinc finger protein 48; AltName: Full=Zinc finger protein 553	0	2.21	0.84	0.52	Zfp553
Q7TSZ8.1	RecName: Full=Nucleus accumbens-associated protein 1; Short=NAC-1; AltName: Full=BTB/POZ domain-containing protein 14B	0	3.9	2.29	0.16	Nacc1
Q9QY15.2	RecName: Full=ATP-dependent RNA helicase DDX25; AltName: Full=DEAD box protein 25; AltName: Full=Gonadotropin-regulated testicular RNA helicase	0	NA	NA	NA	Ddx25
P70353.2	RecName: Full=Nuclear transcription factor Y subunit gamma; AltName: Full=CAAT box DNA-binding protein subunit C; AltName: Full=Nuclear transcription factor Y subunit C; Short=NF-YC	0	5.48	3.86	0.04	Nfyc
Q924H2.2	RecName: Full=Mediator of RNA polymerase II transcription subunit 15; AltName: Full=Mediator complex subunit 15; AltName: Full=Positive cofactor 2 glutamine/Q-rich-associated protein; Short=PC2 glutamine/Q-rich-associated protein; Short=mPcqap	0	1.56	0.65	0.59	Med15
Q9Z2U4.2	RecName: Full=ETS-related transcription factor Elf-4; AltName: Full=E74-like factor 4; AltName: Full=Myeloid Elf-1-like factor	0	2.17	0.65	0.59	Elf4
Q8R322.2	RecName: Full=Nucleoporin GLE1; AltName: Full=GLE1-like protein	0	NA	NA	NA	Gle1
Q6ZPI0.2	RecName: Full=Protein Jade-1; AltName: Full=Jade family PHD finger protein 1; AltName: Full=PHD finger protein 17	0	1.04	0.29	0.79	Phf17; Jade1
Q8VD76.1	RecName: Full=General transcription factor IIH subunit 3; AltName: Full=Basic transcription factor 2 34 kDa subunit; Short=BTF2 p34; AltName: Full=General transcription factor IIH polypeptide 3; AltName: Full=TFIIH basal transcription factor complex p34 subunit	0	2.6	1.03	0.47	Gtf2h3
Q5XFZ0.2	RecName: Full=UPF0711 protein C18orf21 homolog	0	0.77	0.16	0.89	2700062C07Rik
Q9CTH6.2	RecName: Full=rRNA-processing protein FCF1 homolog	0	4	1.27	0.39	Fcf1
Q02395.2	RecName: Full=Metal-response element-binding transcription factor 2; AltName: Full=Metal regulatory transcription factor 2; AltName: Full=Metal-response element DNA-binding protein M96; AltName: Full=Polycomb-like protein 2; Short=mPCl2; AltName: Full=Zinc-regulated factor 1; Short=ZiRF1	0	NA	NA	NA	Mtf2
Q8BHG9.1	RecName: Full=CGG triplet repeat-binding protein 1; Short=CGG-binding protein 1; AltName: Full=20 kDa CGG-binding protein; AltName: Full=p20-CGGBP DNA-binding protein	0	-1.37	0.62	0.6	Cggbp1
Q61214.1	RecName: Full=Dual specificity tyrosine-phosphorylation-regulated kinase 1A; AltName: Full=Dual specificity YAK1-related kinase; AltName: Full=MP86; AltName: Full=Protein kinase minibrain homolog; Short=MNBH	0	-0.19	0.04	0.97	Dyrk1a
Q9R078.2	RecName: Full=5'-AMP-activated protein kinase subunit beta-1; Short=AMPK subunit beta-1; Short=AMPKb	0	NA	NA	NA	Prkab1
B2RR83.1	RecName: Full=Probable ATP-dependent RNA helicase YTHDC2	0	NA	NA	NA	Ythdc2
Q9Z2U2.2	RecName: Full=Zinc finger protein 292; AltName: Full=Zinc finger protein 15; Short=Zfp-15	0	-0.33	0.1	0.93	Zfp292
Q9WUF3.2	RecName: Full=CASP8-associated protein 2; AltName: Full=FLICE-associated huge protein	0	NA	NA	NA	Casp8ap2
Q925B0.2	RecName: Full=PRKC apoptosis WT1 regulator protein; AltName: Full=Prostate apoptosis response 4 protein; Short=Par-4	0	NA	NA	NA	Pawr
Q7TQK5.1	RecName: Full=Coiled-coil domain-containing protein 93	0	NA	NA	NA	Ccdc93
Q99PP7.2	RecName: Full=E3 ubiquitin-protein ligase TRIM33; AltName: Full=Ectodermin homolog; AltName: Full=Transcription intermediary factor 1-gamma; Short=TIF1-gamma; AltName: Full=Tripartite motif-containing protein 33	0	NA	NA	NA	Trim33
O88942.1	RecName: Full=Nuclear factor of activated T-cells, cytoplasmic 1; Short=NF-ATc1; Short=NFATc1; AltName: Full=NFAT transcription complex cytosolic component; Short=NF-ATc; Short=NFATc	0	2.99	1.56	0.29	Nfatc1
Q8K0G5.2	RecName: Full=Protein TSSC1; AltName: Full=EARP-interacting protein; AltName: Full=Endosome-associated recycling protein-interacting protein	0	0.14	0.02	0.99	Tssc1
Q9D384.1	RecName: Full=U11/U12 small nuclear ribonucleoprotein 35 kDa protein; Short=U11/U12 snRNP 35 kDa protein; AltName: Full=U1 snRNP-binding protein homolog	0	1.89	0.62	0.6	Snrnp35
Q9QYC0.2	RecName: Full=Alpha-adducin; AltName: Full=Erythrocyte adducin subunit alpha	0	0.33	0.1	0.93	Add1
P12367.2	RecName: Full=cAMP-dependent protein kinase type II-alpha regulatory subunit	0	2.63	0.75	0.55	Prkar2a
O70503.1	RecName: Full=Very-long-chain 3-oxoacyl-CoA reductase; AltName: Full=17-beta-hydroxysteroid dehydrogenase 12; Short=17-beta-HSD 12; AltName: Full=3-ketoacyl-CoA reductase; Short=KAR; AltName: Full=Estradiol 17-beta-dehydrogenase 12; AltName: Full=KIK-I	0	NA	NA	NA	Hsd17b12
P01636.1	RecName: Full=Ig kappa chain V-V region MOPC 149	0	NA	NA	NA	Igkv12-44
Q80YQ2.2	RecName: Full=Mediator of RNA polymerase II transcription subunit 23; AltName: Full=Cofactor required for Sp1 transcriptional activation subunit 3; Short=CRSP complex subunit 3; AltName: Full=Mediator complex subunit 23; AltName: Full=Protein sur-2 homolog; Short=mSur-2	0	NA	NA	NA	Med23
Q07231.2	RecName: Full=Zinc finger and SCAN domain-containing protein 21; AltName: Full=CtFIN51; AltName: Full=Transcription factor RU49; AltName: Full=Zinc finger protein 38; Short=Zfp-38	0	1.85	0.61	0.61	Zscan21
Q8BZI0.1	RecName: Full=Actin filament-associated protein 1-like 1; Short=AFAP1-like protein 1	0	2.19	1.06	0.46	Afap1l1
Q8CHC8.2	RecName: Full=ADNP homeobox protein 2; AltName: Full=Zinc finger protein 508	0	-0.73	0.19	0.87	Adnp2
Q69Z69.2	RecName: Full=N-acetyltransferase ESCO1; AltName: Full=Establishment of cohesion 1 homolog 1; Short=ECO1 homolog 1	0	NA	NA	NA	Esco1
P70404.1	RecName: Full=Isocitrate dehydrogenase [NAD] subunit gamma 1, mitochondrial; AltName: Full=Isocitric dehydrogenase subunit gamma; AltName: Full=NAD(+)-specific ICDH subunit gamma; Flags: Precursor	0	NA	NA	NA	Idh3g
P70399.2	RecName: Full=Tumor suppressor p53-binding protein 1; Short=53BP1; Short=p53-binding protein 1; Short=p53BP1	0	-0.6	0.21	0.85	Trp53bp1
P01726.1	RecName: Full=Ig lambda-1 chain V region H2020; Flags: Precursor	0	-0.28	0.03	0.98	Iglv1
Q69ZK6.3	RecName: Full=Probable JmjC domain-containing histone demethylation protein 2C; AltName: Full=Jumonji domain-containing protein 1C	0	NA	NA	NA	Jmjd1c
Q9D720.1	RecName: Full=Non-structural maintenance of chromosomes element 1 homolog; Short=Non-SMC element 1 homolog	0	2	1.44	0.33	Nsmce1
Q9CXG9.1	RecName: Full=PHD finger protein 19; AltName: Full=Polycomb-like protein 3	0	1.53	0.52	0.65	Phf19
O70279.2	RecName: Full=Protein DGCR14; AltName: Full=DiGeorge syndrome critical region 14 homolog; AltName: Full=ES2 protein; AltName: Full=Expressed sequence 2 embryonic lethal	0	NA	NA	NA	Dgcr14
Q8BKH7.1	RecName: Full=Target of rapamycin complex 2 subunit MAPKAP1; Short=TORC2 subunit MAPKAP1; AltName: Full=Mitogen-activated protein kinase 2-associated protein 1; AltName: Full=Stress-activated map kinase-interacting protein 1; Short=SAPK-interacting protein 1	0	2.21	1.83	0.25	Mapkap1
Q61210.2	RecName: Full=Rho guanine nucleotide exchange factor 1; AltName: Full=Lbc's second cousin; AltName: Full=Lymphoid blast crisis-like 2	0	0.15	0.04	0.97	Arhgef1
P01872.2	RecName: Full=Ig mu chain C region	0	0.89	0.15	0.89	Ighm
Q8BXJ2.1	RecName: Full=Transcriptional-regulating factor 1; AltName: Full=Transcriptional-regulating protein 132; AltName: Full=Zinc finger transcription factor TReP-132	0	3.12	2.08	0.19	Trerf1
Q6PFE3.1	RecName: Full=DNA repair and recombination protein RAD54B; AltName: Full=RAD54 homolog B	0	NA	NA	NA	Rad54b
O35216.1	RecName: Full=Histone H3-like centromeric protein A; AltName: Full=Centromere protein A; Short=CENP-A	0	5.13	1.53	0.29	Cenpa
Q5UAK0.2	RecName: Full=Mesoderm induction early response protein 1; Short=Early response 1; Short=Er1; Short=Mi-er1	0	0.46	0.11	0.92	Mier1
Q6P2L6.2	RecName: Full=Histone-lysine N-methyltransferase NSD3; AltName: Full=Nuclear SET domain-containing protein 3; AltName: Full=Wolf-Hirschhorn syndrome candidate 1-like protein 1 homolog; Short=WHSC1-like protein 1	0	0.13	0.05	0.97	Whsc1l1
Q08639.1	RecName: Full=Transcription factor Dp-1; AltName: Full=DRTF1-polypeptide 1; AltName: Full=E2F dimerization partner 1	0	1.94	1.58	0.28	Tfdp1
Q9QYB5.2	RecName: Full=Gamma-adducin; AltName: Full=Adducin-like protein 70	0	NA	NA	NA	Add3
Q8VE18.1	RecName: Full=Protein SMG8; AltName: Full=Protein smg-8 homolog	0	NA	NA	NA	Smg8
Q9CWK8.2	RecName: Full=Sorting nexin-2	0	NA	NA	NA	Snx2
P23708.2	RecName: Full=Nuclear transcription factor Y subunit alpha; AltName: Full=CAAT box DNA-binding protein subunit A; AltName: Full=Nuclear transcription factor Y subunit A; Short=NF-YA	0	5.78	3.91	0.04	Nfya
Q3TCN2.2	RecName: Full=Putative phospholipase B-like 2; AltName: Full=66.3 kDa protein; AltName: Full=76 kDa protein; Short=p76; AltName: Full=LAMA-like protein 2; AltName: Full=Lamina ancestor homolog 2; AltName: Full=Phospholipase B domain-containing protein 2; Contains: RecName: Full=Putative phospholipase B-like 2 28 kDa form; Contains: RecName: Full=Putative phospholipase B-like 2 40 kDa form; Contai…	0	NA	NA	NA	Plbd2
Q64127.1	RecName: Full=Transcription intermediary factor 1-alpha; Short=TIF1-alpha; AltName: Full=E3 ubiquitin-protein ligase Trim24; AltName: Full=Tripartite motif-containing protein 24	0	-0.04	0.01	0.99	Trim24
P09803.1	RecName: Full=Cadherin-1; AltName: Full=ARC-1; AltName: Full=Epithelial cadherin; Short=E-cadherin; AltName: Full=Uvomorulin; AltName: CD_antigen=CD324; Contains: RecName: Full=E-Cad/CTF1; Contains: RecName: Full=E-Cad/CTF2; Contains: RecName: Full=E-Cad/CTF3; Flags: Precursor	0	NA	NA	NA	Cdh1
Q8BHL5.1	RecName: Full=Engulfment and cell motility protein 2; AltName: Full=Protein ced-12 homolog A	0	NA	NA	NA	Elmo2
Q60838.2	RecName: Full=Segment polarity protein dishevelled homolog DVL-2; Short=Dishevelled-2; AltName: Full=DSH homolog 2	0	2.05	1.54	0.29	Dvl2
Q80YR2.2	RecName: Full=Protein FAM160B2; AltName: Full=Retinoic acid-induced protein 16	0	NA	NA	NA	Fam160b2
Q91WG4.1	RecName: Full=Elongator complex protein 2; Short=ELP2; AltName: Full=STAT3-interacting protein 1; Short=StIP1	0	-0.5	0.16	0.89	Elp2
Q9CYI0.2	RecName: Full=Protein Njmu-R1	0	NA	NA	NA	5730455P16Rik
Q3UK78.1	RecName: Full=Polycomb group RING finger protein 5; AltName: Full=RING finger protein 159	0	2.71	0.74	0.55	Pcgf5
Q80UU1.2	RecName: Full=Ankyrin repeat and zinc finger domain-containing protein 1	0	0.42	0.1	0.92	Ankzf1
Q9CSH3.4	RecName: Full=Exosome complex exonuclease RRP44; AltName: Full=Protein DIS3 homolog; AltName: Full=Ribosomal RNA-processing protein 44	0	-0.72	0.19	0.87	Dis3
Q9WTV7.2	RecName: Full=E3 ubiquitin-protein ligase RLIM; AltName: Full=LIM domain-interacting RING finger protein; AltName: Full=RING finger LIM domain-binding protein; Short=R-LIM; AltName: Full=RING finger protein 12	0	2.14	1.18	0.42	Rlim
Q7TPW1.3	RecName: Full=Nexilin; AltName: Full=F-actin-binding protein	0	0.78	0.22	0.85	Nexn
Q62511.3	RecName: Full=E3 ubiquitin-protein ligase ZFP91; AltName: Full=Penta Zf protein; AltName: Full=RING-type E3 ubiquitin transferase ZFP91; AltName: Full=Zinc finger protein 91 homolog; Short=Zfp-91; AltName: Full=Zinc finger protein PZF	0	0.57	0.1	0.93	Zfp91
Q9ESZ8.3	RecName: Full=General transcription factor II-I; Short=GTFII-I; Short=TFII-I; AltName: Full=Bruton tyrosine kinase-associated protein 135; Short=BAP-135; Short=BTK-associated protein 135	0	NA	NA	NA	Gtf2i
Q9CZJ2.1	RecName: Full=Heat shock 70 kDa protein 12B	0	1.09	0.3	0.79	Hspa12b
Q8BG32.3	RecName: Full=26S proteasome non-ATPase regulatory subunit 11; AltName: Full=26S proteasome regulatory subunit RPN6; AltName: Full=26S proteasome regulatory subunit S9; AltName: Full=26S proteasome regulatory subunit p44.5	0	-0.06	0.02	0.99	Psmd11
P11531.3	RecName: Full=Dystrophin	0	-1.18	0.29	0.79	Dmd
Q3URK3.2	RecName: Full=Methylcytosine dioxygenase TET1; AltName: Full=CXXC-type zinc finger protein 6; AltName: Full=Ten-eleven translocation 1 gene protein homolog	0	NA	NA	NA	Tet1
Q8K2D3.1	RecName: Full=Enhancer of mRNA-decapping protein 3; AltName: Full=YjeF domain-containing protein 1	0	-2.99	0.93	0.5	Edc3
Q8BMG1.2	RecName: Full=ATR-interacting protein; AltName: Full=ATM and Rad3-related-interacting protein	0	NA	NA	NA	Atrip
B2RQC6.1	RecName: Full=CAD protein; Includes: RecName: Full=Glutamine-dependent carbamoyl-phosphate synthase; Includes: RecName: Full=Aspartate carbamoyltransferase; Includes: RecName: Full=Dihydroorotase	0	-1.22	0.76	0.55	Cad
Q9DAI4.2	RecName: Full=Zinc finger and BTB domain-containing protein 43; AltName: Full=Zinc finger protein 297B	0	NA	NA	NA	Zbtb43
Q9CWV6.2	RecName: Full=PRKR-interacting protein 1; AltName: Full=Protein C114	0	2.45	0.69	0.57	Prkrip1
Q8R151.3	RecName: Full=NFX1-type zinc finger-containing protein 1	0	NA	NA	NA	Znfx1
O35739.1	RecName: Full=Krueppel-like factor 9; AltName: Full=Basic transcription element-binding protein 1; Short=BTE-binding protein 1; AltName: Full=GC-box-binding protein 1; AltName: Full=Transcription factor BTEB1	0	1.23	0.23	0.84	Klf9
Q8BKC5.3	RecName: Full=Importin-5; Short=Imp5; AltName: Full=Importin subunit beta-3; AltName: Full=Karyopherin beta-3; AltName: Full=Ran-binding protein 5; Short=RanBP5	0	NA	NA	NA	Ipo5
Q62419.1	RecName: Full=Endophilin-A2; AltName: Full=Endophilin-2; AltName: Full=SH3 domain protein 2B; AltName: Full=SH3 domain-containing GRB2-like protein 1; AltName: Full=SH3p8	0	NA	NA	NA	Sh3gl1
P48437.2	RecName: Full=Prospero homeobox protein 1; AltName: Full=Homeobox prospero-like protein PROX1; Short=PROX-1	0	NA	NA	NA	Prox1
Q9EQJ9.2	RecName: Full=Membrane-associated guanylate kinase, WW and PDZ domain-containing protein 3; AltName: Full=Membrane-associated guanylate kinase inverted 3; Short=MAGI-3	0	-0.21	0.08	0.94	Magi3
Q8R3Y8.2	RecName: Full=Interferon regulatory factor 2-binding protein 1; Short=IRF-2-binding protein 1; Short=IRF-2BP1; AltName: Full=Probable E3 ubiquitin-protein ligase IRF2BP1; AltName: Full=Probable RING-type E3 ubiquitin transferase IRF2BP1	0	NA	NA	NA	Irf2bp1
Q91WR3.1	RecName: Full=Activating signal cointegrator 1 complex subunit 2; AltName: Full=ASC-1 complex subunit p100; AltName: Full=Trip4 complex subunit p100	0	0.2	0.05	0.97	Ascc2
Q5SX39.1	RecName: Full=Myosin-4; AltName: Full=Myosin heavy chain 2b; Short=MyHC-2b; AltName: Full=Myosin heavy chain 4	0	0.49	0.16	0.89	Myh4
Q9Z248.2	RecName: Full=Zinc finger protein AEBP2; AltName: Full=Adipocyte enhancer-binding protein 2; Short=AE-binding protein 2	0	3.14	2.53	0.12	Aebp2
[truncated: 307 more rows]

## Sheet: Figure 1f
Figure 1
Figure 1f - Flag IP-MS Tbl1x-3xflag 3h PD
Accession	Description	Contaminant	LFC	-log10_padj	padj	GeneSymbol
Q01320.2	RecName: Full=DNA topoisomerase 2-alpha; AltName: Full=DNA topoisomerase II, alpha isozyme	0	0.17	0.07	1	Top2a
P63260.1	RecName: Full=Actin, cytoplasmic 2; AltName: Full=Gamma-actin; Contains: RecName: Full=Actin, cytoplasmic 2, N-terminally processed	0	-0.28	0.32	0.99	Actg1
P68033.1	RecName: Full=Actin, alpha cardiac muscle 1; AltName: Full=Alpha-cardiac actin; Flags: Precursor	0	-0.3	0.31	0.99	Actc1
P68134.1	RecName: Full=Actin, alpha skeletal muscle; AltName: Full=Alpha-actin-1; Flags: Precursor	0	-0.3	0.31	0.99	Acta1
Q8VDD5.4	RecName: Full=Myosin-9; AltName: Full=Cellular myosin heavy chain, type A; AltName: Full=Myosin heavy chain 9; AltName: Full=Myosin heavy chain, non-muscle IIa; AltName: Full=Non-muscle myosin heavy chain A; Short=NMMHC-A; AltName: Full=Non-muscle myosin heavy chain IIa; Short=NMMHC II-a; Short=NMMHC-IIA	0	-0.63	0.78	0.99	Myh9
Q9WU42.3	RecName: Full=Nuclear receptor corepressor 2; Short=N-CoR2; AltName: Full=Silencing mediator of retinoic acid and thyroid hormone receptor; Short=SMRT; Short=SMRTe; AltName: Full=T3 receptor-associating factor; Short=TRAC; AltName: Full=Thyroid-, retinoic-acid-receptor-associated corepressor	0	7.75	5.6	0	Ncor2
Q64511.2	RecName: Full=DNA topoisomerase 2-beta; AltName: Full=DNA topoisomerase II, beta isozyme	0	0.07	0.01	1	Top2b
Q9JMH9.2	RecName: Full=Unconventional myosin-XVIIIa; AltName: Full=Molecule associated with JAK3 N-terminus; Short=MAJN; AltName: Full=Myosin containing a PDZ domain; AltName: Full=Surfactant protein receptor SP-R210; Short=SP-R210	0	-0.03	0.18	1	Myo18a
A2AKX3.1	RecName: Full=Probable helicase senataxin; AltName: Full=Amyotrophic lateral sclerosis 4 protein homolog; AltName: Full=SEN1 homolog	0	-0.13	0.2	1	Setx
Q8BFZ3.1	RecName: Full=Beta-actin-like protein 2; AltName: Full=Kappa-actin	0	-0.29	0.29	0.99	Actbl2
P16546.4	RecName: Full=Spectrin alpha chain, non-erythrocytic 1; AltName: Full=Alpha-II spectrin; AltName: Full=Fodrin alpha chain	0	-0.12	0.59	1	Spna2; Sptan1
Q62261.2	RecName: Full=Spectrin beta chain, non-erythrocytic 1; AltName: Full=Beta-II spectrin; AltName: Full=Embryonic liver fodrin; AltName: Full=Fodrin beta chain	0	-0.09	0.37	1	Spnb2; Sptbn1
Q60974.1	RecName: Full=Nuclear receptor corepressor 1; Short=N-CoR; Short=N-CoR1; AltName: Full=Retinoid X receptor-interacting protein 13; Short=RIP13	0	10.29	4.81	0.01	Ncor1
Q9JIK5.3	RecName: Full=Nucleolar RNA helicase 2; AltName: Full=DEAD box protein 21; AltName: Full=Gu-alpha; AltName: Full=Nucleolar RNA helicase Gu; AltName: Full=Nucleolar RNA helicase II; AltName: Full=RH II/Gu	0	0.25	0.31	1	Ddx21
Q6P4T2.1	RecName: Full=U5 small nuclear ribonucleoprotein 200 kDa helicase; AltName: Full=BRR2 homolog; AltName: Full=U5 snRNP-specific 200 kDa protein; Short=U5-200KD	0	0.16	0	1	Snrnp200
Q99PV0.2	RecName: Full=Pre-mRNA-processing-splicing factor 8; AltName: Full=Splicing factor Prp8	0	0.22	0.1	0.99	Prpf8
Q569Z6.1	RecName: Full=Thyroid hormone receptor-associated protein 3; AltName: Full=Thyroid hormone receptor-associated protein complex 150 kDa component; Short=Trap150	0	0.36	0.01	0.99	Thrap3
P26369.3	RecName: Full=Splicing factor U2AF 65 kDa subunit; AltName: Full=U2 auxiliary factor 65 kDa subunit; AltName: Full=U2 snRNP auxiliary factor large subunit	0	0.01	0.08	1	U2af2
E9PVX6.1	RecName: Full=Proliferation marker protein Ki-67; AltName: Full=Antigen identified by monoclonal antibody Ki-67 homolog; Short=Antigen KI-67 homolog; Short=Antigen Ki67 homolog	0	0.5	0.18	0.99	Mki67
Q8K019.2	RecName: Full=Bcl-2-associated transcription factor 1; Short=Btf	0	0.3	0.01	0.99	Bclaf1
Q569Z5.2	RecName: Full=Probable ATP-dependent RNA helicase DDX46; AltName: Full=DEAD box protein 46	0	-0.12	0.12	1	Ddx46
Q9QXE7.2	RecName: Full=F-box-like/WD repeat-containing protein TBL1X; AltName: Full=Transducin beta-like protein 1X	0	8.98	3.18	0	Tbl1x
P07724.3	RecName: Full=Serum albumin; Flags: Precursor	0	-0.19	0.34	1	Alb
Q61937.1	RecName: Full=Nucleophosmin; Short=NPM; AltName: Full=Nucleolar phosphoprotein B23; AltName: Full=Nucleolar protein NO38; AltName: Full=Numatrin	0	0.53	0.27	0.99	Npm1
P63017.1	RecName: Full=Heat shock cognate 71 kDa protein; AltName: Full=Heat shock 70 kDa protein 8	0	0.68	0.21	0.99	Hspa8
Q7TPV4.2	RecName: Full=Myb-binding protein 1A; AltName: Full=Myb-binding protein of 160 kDa	0	0.37	0.24	0.99	Mybbp1a
E9Q7G0.1	RecName: Full=Nuclear mitotic apparatus protein 1; AltName: Full=Nuclear mitotic apparatus protein; Short=NuMA protein	0	0.44	0.06	1
P13020.3	RecName: Full=Gelsolin; AltName: Full=Actin-depolymerizing factor; Short=ADF; AltName: Full=Brevin; Flags: Precursor	0	-0.36	0.49	0.99	Gsn
Q61879.2	RecName: Full=Myosin-10; AltName: Full=Cellular myosin heavy chain, type B; AltName: Full=Myosin heavy chain 10; AltName: Full=Myosin heavy chain, non-muscle IIb; AltName: Full=Non-muscle myosin heavy chain B; Short=NMMHC-B; AltName: Full=Non-muscle myosin heavy chain IIb; Short=NMMHC II-b; Short=NMMHC-IIB	0	-0.85	0.93	0.99	Myh10
Q99NB9.1	RecName: Full=Splicing factor 3B subunit 1; AltName: Full=Pre-mRNA-splicing factor SF3b 155 kDa subunit; Short=SF3b155; AltName: Full=Spliceosome-associated protein 155; Short=SAP 155	0	0.16	0.13	1	Sf3b1
Q8BTI8.3	RecName: Full=Serine/arginine repetitive matrix protein 2	0	0.34	0.11	0.99	Srrm2
P20918.3	RecName: Full=Plasminogen; Contains: RecName: Full=Plasmin heavy chain A; Contains: RecName: Full=Activation peptide; Contains: RecName: Full=Angiostatin; Contains: RecName: Full=Plasmin heavy chain A, short form; Contains: RecName: Full=Plasmin light chain B; Flags: Precursor	0	-0.02	0.08	1	Plg
G5E870.1	RecName: Full=E3 ubiquitin-protein ligase TRIP12; AltName: Full=HECT-type E3 ubiquitin transferase TRIP12; AltName: Full=Thyroid receptor-interacting protein 12; Short=TR-interacting protein 12; Short=TRIP-12	0	0.64	0.15	0.99	Trip12
Q61687.3	RecName: Full=Transcriptional regulator ATRX; AltName: Full=ATP-dependent helicase ATRX; AltName: Full=HP1 alpha-interacting protein; AltName: Full=HP1-BP38 protein; AltName: Full=Heterochromatin protein 2; AltName: Full=X-linked nuclear protein	0	0.08	0	1	Atrx
Q52KI8.2	RecName: Full=Serine/arginine repetitive matrix protein 1; AltName: Full=Plenty-of-prolines 101	0	0.31	0.31	0.99	Srrm1
P11031.3	RecName: Full=Activated RNA polymerase II transcriptional coactivator p15; AltName: Full=Positive cofactor 4; Short=PC4; AltName: Full=SUB1 homolog; AltName: Full=Single-stranded DNA-binding protein p9; AltName: Full=p14	0	-0.11	0.21	1	Sub1
Q62191.1	RecName: Full=E3 ubiquitin-protein ligase TRIM21; AltName: Full=52 kDa Ro protein; AltName: Full=52 kDa ribonucleoprotein autoantigen Ro/SS-A; AltName: Full=RING-type E3 ubiquitin transferase TRIM21; AltName: Full=Ro(SS-A); AltName: Full=Sjoegren syndrome type A antigen; Short=SS-A; AltName: Full=Tripartite motif-containing protein 21	0	-0.35	0.42	0.99	Trim21
Q80WE4.3	RecName: Full=Kinesin-like protein KIF20B; AltName: Full=Kinesin family member 20B; AltName: Full=Kinesin-related motor interacting with PIN1; AltName: Full=M-phase phosphoprotein 1; Short=MPP1	0	0.09	0.18	1	Kif20b
Q3UEB3.2	RecName: Full=Poly(U)-binding-splicing factor PUF60; AltName: Full=60 kDa poly(U)-binding-splicing factor	0	-0.08	0.3	1	Puf60
Q9ERU9.2	RecName: Full=E3 SUMO-protein ligase RanBP2; AltName: Full=Ran-binding protein 2; Short=RanBP2	0	0.26	0.14	1	Ranbp2
Q9R020.2	RecName: Full=Zinc finger Ran-binding domain-containing protein 2; AltName: Full=Zinc finger protein 265; AltName: Full=Zinc finger, splicing	0	-0.25	0.02	0.99	Zranb2
E9Q5C9.1	RecName: Full=Nucleolar and coiled-body phosphoprotein 1; AltName: Full=140 kDa nucleolar phosphoprotein; Short=Nopp140	0	0.02	0.42	1
O08810.1	RecName: Full=116 kDa U5 small nuclear ribonucleoprotein component; AltName: Full=Elongation factor Tu GTP-binding domain-containing protein 2; AltName: Full=U5 snRNP-specific protein, 116 kDa; Short=U5-116 kDa	0	0.13	0	1	Eftud2
Q8CJF7.1	RecName: Full=Protein ELYS; AltName: Full=Embryonic large molecule derived from yolk sac; AltName: Full=Protein MEL-28; AltName: Full=Putative AT-hook-containing transcription factor 1	0	0.98	0.12	0.99	Ahctf1
Q9JHJ0.1	RecName: Full=Tropomodulin-3; AltName: Full=Ubiquitous tropomodulin; Short=U-Tmod	0	-0.43	0.64	0.99	Tmod3
Q8VH51.2	RecName: Full=RNA-binding protein 39; AltName: Full=Coactivator of activating protein 1 and estrogen receptors; Short=Coactivator of AP-1 and ERs; AltName: Full=RNA-binding motif protein 39; AltName: Full=RNA-binding region-containing protein 2; AltName: Full=Transcription coactivator CAPER	0	0.06	0.01	1	Rbm39
P27659.3	RecName: Full=60S ribosomal protein L3; AltName: Full=J1 protein	0	0.57	0	0.99	Rpl3
E9Q4F7.1	RecName: Full=Ankyrin repeat domain-containing protein 11	0	6.44	4.21	0.02	Ankrd11
Q9WTI7.2	RecName: Full=Unconventional myosin-Ic; AltName: Full=Myosin I beta; Short=MMI-beta; Short=MMIb	0	-0.37	0.41	0.99	Myo1c
Q91YR7.1	RecName: Full=Pre-mRNA-processing factor 6; AltName: Full=PRP6 homolog; AltName: Full=U5 snRNP-associated 102 kDa protein; Short=U5-102 kDa protein	0	0.14	0.12	1	Prpf6
Q9D8E6.3	RecName: Full=60S ribosomal protein L4	0	0.4	0.01	0.99	Rpl4
Q6NV83.3	RecName: Full=U2 snRNP-associated SURP motif-containing protein; AltName: Full=140 kDa Ser/Arg-rich domain protein; AltName: Full=U2-associated protein SR140	0	0.08	0.12	1	U2surp
Q6PR54.2	RecName: Full=Telomere-associated protein RIF1; AltName: Full=Rap1-interacting factor 1 homolog; Short=mRif1	0	1.65	0.11	0.99	Rif1
Q61838.3	RecName: Full=Pregnancy zone protein; AltName: Full=Alpha-2-macroglobulin; Short=Alpha-2-M; Contains: RecName: Full=Alpha-2-macroglobulin 165 kDa subunit; Contains: RecName: Full=Alpha-2-macroglobulin 35 kDa subunit; Flags: Precursor	0	-0.18	0.03	1	Pzp
Q921M3.1	RecName: Full=Splicing factor 3B subunit 3; AltName: Full=Pre-mRNA-splicing factor SF3b 130 kDa subunit; Short=SF3b130; AltName: Full=Spliceosome-associated protein 130; Short=SAP 130	0	-0.01	0.11	1	Sf3b3
Q9R1C7.1	RecName: Full=Pre-mRNA-processing factor 40 homolog A; AltName: Full=Formin-binding protein 11; Short=FBP-11; AltName: Full=Formin-binding protein 3	0	0.2	0.03	1	Prpf40a
Q9D883.4	RecName: Full=Splicing factor U2AF 35 kDa subunit; AltName: Full=U2 auxiliary factor 35 kDa subunit; AltName: Full=U2 snRNP auxiliary factor small subunit	0	0.32	0.14	0.99	U2af1
Q920B9.2	RecName: Full=FACT complex subunit SPT16; AltName: Full=Chromatin-specific transcription elongation factor 140 kDa subunit; AltName: Full=FACT 140 kDa subunit; AltName: Full=FACTp140; AltName: Full=Facilitates chromatin transcription complex subunit SPT16	0	-0.09	0.52	1	Supt16; Supt16h
B2RY56.2	RecName: Full=RNA-binding protein 25; AltName: Full=RNA-binding motif protein 25	0	0.22	0.26	1	Rbm25
Q8K4Z5.1	RecName: Full=Splicing factor 3A subunit 1; AltName: Full=SF3a120	0	0.03	0.01	1	Sf3a1
Q61656.2	RecName: Full=Probable ATP-dependent RNA helicase DDX5; AltName: Full=DEAD box RNA helicase DEAD1; Short=mDEAD1; AltName: Full=DEAD box protein 5; AltName: Full=RNA helicase p68	0	1.15	0.43	0.99	Ddx5
Q91VJ4.1	RecName: Full=Serine/threonine-protein kinase 38; AltName: Full=NDR1 protein kinase; AltName: Full=Nuclear Dbf2-related kinase 1	0	0.21	0.1	1	Stk38
Q8K0E8.1	RecName: Full=Fibrinogen beta chain; Contains: RecName: Full=Fibrinopeptide B; Contains: RecName: Full=Fibrinogen beta chain; Flags: Precursor	0	-0.18	0.14	1	Fgb
Q8BSQ9.4	RecName: Full=Protein polybromo-1; AltName: Full=BRG1-associated factor 180; Short=BAF180	0	0.1	0.2	1	Pbrm1
C0HKD8.1	RecName: Full=Microfibrillar-associated protein 1A	0	0.27	0.14	0.99
Q5SUF2.1	RecName: Full=Luc7-like protein 3; AltName: Full=Cisplatin resistance-associated-overexpressed protein	0	0.02	0.03	1	Luc7l3
P47962.3	RecName: Full=60S ribosomal protein L5	0	0.53	0.18	0.99	Rpl5
P47911.3	RecName: Full=60S ribosomal protein L6; AltName: Full=TAX-responsive enhancer element-binding protein 107; Short=TAXREB107	0	0.56	0.26	0.99	Rpl6
P11103.3	RecName: Full=Poly [ADP-ribose] polymerase 1; Short=PARP-1; AltName: Full=ADP-ribosyltransferase diphtheria toxin-like 1; Short=ARTD1; AltName: Full=NAD(+) ADP-ribosyltransferase 1; Short=ADPRT 1; AltName: Full=Poly[ADP-ribose] synthase 1; Short=msPARP	0	0.07	0.1	1	Parp1
O08784.1	RecName: Full=Treacle protein; AltName: Full=Treacher Collins syndrome protein homolog	0	0.11	0.29	1	Tcof1
P62908.1	RecName: Full=40S ribosomal protein S3	0	0.4	0.45	0.99	Rps3
Q9Z315.1	RecName: Full=U4/U6.U5 tri-snRNP-associated protein 1; AltName: Full=Hypoxia-associated factor; AltName: Full=Squamous cell carcinoma antigen recognized by T-cells 1; Short=SART-1; Short=mSART-1	0	0.03	0.25	1	Sart1
Q9JIX8.3	RecName: Full=Apoptotic chromatin condensation inducer in the nucleus; Short=Acinus	0	0.09	0.13	1	Acin1
P09405.2	RecName: Full=Nucleolin; AltName: Full=Protein C23	0	0.3	0.16	1	Ncl
P25976.1	RecName: Full=Nucleolar transcription factor 1; AltName: Full=Upstream-binding factor 1; Short=UBF-1	0	-0.06	0.11	1	Ubtf
Q6PDQ2.1	RecName: Full=Chromodomain-helicase-DNA-binding protein 4; Short=CHD-4	0	0.68	0.15	1	Chd4
Q9CY58.2	RecName: Full=Plasminogen activator inhibitor 1 RNA-binding protein; AltName: Full=PAI1 RNA-binding protein 1; Short=PAI-RBP1; AltName: Full=SERPINE1 mRNA-binding protein 1	0	0.6	0.35	0.99	Serbp1
Q7TNC4.1	RecName: Full=Putative RNA-binding protein Luc7-like 2; AltName: Full=CGI-74 homolog	0	-0.01	0.01	1	Luc7l2
Q8VCM7.1	RecName: Full=Fibrinogen gamma chain; Flags: Precursor	0	-0.13	0.28	1	Fgg
O88477.1	RecName: Full=Insulin-like growth factor 2 mRNA-binding protein 1; Short=IGF2 mRNA-binding protein 1; Short=IMP-1; AltName: Full=Coding region determinant-binding protein; Short=CRD-BP; AltName: Full=IGF-II mRNA-binding protein 1; AltName: Full=VICKZ family member 1; AltName: Full=Zipcode-binding protein 1; Short=ZBP-1	0	0.48	0.31	0.99	Igf2bp1
Q8BMD7.2	RecName: Full=MORC family CW-type zinc finger protein 4; AltName: Full=Zinc finger CW-type coiled-coil domain protein 2	0	3.67	2.76	0.08	Morc4
P97351.3	RecName: Full=40S ribosomal protein S3a; AltName: Full=Protein TU-11	0	0.52	0.12	0.99	Rps3a; Rps3a1
P14873.2	RecName: Full=Microtubule-associated protein 1B; Short=MAP-1B; AltName: Full=MAP1(X); AltName: Full=MAP1.2; Contains: RecName: Full=MAP1B heavy chain; Contains: RecName: Full=MAP1 light chain LC1	0	0.23	0.19	1	Map1b; Mtap1b
P14148.2	RecName: Full=60S ribosomal protein L7	0	0.6	0.56	0.99	Rpl7
P97496.2	RecName: Full=SWI/SNF complex subunit SMARCC1; AltName: Full=BRG1-associated factor 155; AltName: Full=SWI/SNF complex 155 kDa subunit; AltName: Full=SWI/SNF-related matrix-associated actin-dependent regulator of chromatin subfamily C member 1; AltName: Full=SWI3-related protein; Short=BAF155	0	0.12	0.03	1	Smarcc1
P99027.3	RecName: Full=60S acidic ribosomal protein P2	0	0.38	0.44	0.99	Rplp2
P0DP26.1	RecName: Full=Calmodulin-1	0	-0.48	0.74	0.99
P12970.2	RecName: Full=60S ribosomal protein L7a; AltName: Full=Surfeit locus protein 3	0	0.5	0.09	0.99	Rpl7a
Q8K310.1	RecName: Full=Matrin-3	0	0.96	0.43	0.99	Matr3
Q921I1.1	RecName: Full=Serotransferrin; Short=Transferrin; AltName: Full=Beta-1 metal-binding globulin; AltName: Full=Siderophilin; Flags: Precursor	0	-0.23	0	1	Trf
P68040.3	RecName: Full=Receptor of activated protein C kinase 1; AltName: Full=12-3; AltName: Full=Guanine nucleotide-binding protein subunit beta-2-like 1; AltName: Full=Receptor for activated C kinase; AltName: Full=Receptor of activated protein kinase C 1; AltName: Full=p205; Contains: RecName: Full=Receptor of activated protein C kinase 1, N-terminally processed; AltName: Full=Guanine nucleotide-bindi…	0	0.25	0.09	0.99	Gnb2l1; Rack1
A2APB8.1	RecName: Full=Targeting protein for Xklp2	0	0.52	0.33	0.99	Tpx2
Q9D0E1.3	RecName: Full=Heterogeneous nuclear ribonucleoprotein M; Short=hnRNP M	0	0.98	0.61	0.99	Hnrnpm
O88895.1	RecName: Full=Histone deacetylase 3; Short=HD3	0	8.14	4.09	0.01	Hdac3
Q8JZX4.1	RecName: Full=Splicing factor 45; AltName: Full=45 kDa-splicing factor; AltName: Full=RNA-binding motif protein 17	0	-0.03	0.05	1	Rbm17
Q04750.2	RecName: Full=DNA topoisomerase 1; AltName: Full=DNA topoisomerase I	0	0.08	0.1	1	Top1
Q8VEK3.1	RecName: Full=Heterogeneous nuclear ribonucleoprotein U; Short=hnRNP U; AltName: Full=Scaffold attachment factor A; Short=SAF-A	0	0.43	0.15	0.99	Hnrnpu
Q62093.4	RecName: Full=Serine/arginine-rich splicing factor 2; AltName: Full=Protein PR264; AltName: Full=Putative myelin regulatory factor 1; Short=MRF-1; AltName: Full=Splicing component, 35 kDa; AltName: Full=Splicing factor SC35; Short=SC-35; AltName: Full=Splicing factor, arginine/serine-rich 2	0	0.01	0.56	1	Srsf2
Q8K2F0.2	RecName: Full=Bromodomain-containing protein 3; AltName: Full=Bromodomain-containing FSH-like protein FSRG2	0	0.01	0.44	1	Brd3
Q9Z0U1.2	RecName: Full=Tight junction protein ZO-2; AltName: Full=Tight junction protein 2; AltName: Full=Zona occludens protein 2; AltName: Full=Zonula occludens protein 2	0	0.5	0.07	0.99	Tjp2
E9Q286.1	RecName: Full=Little elongation complex subunit 1; AltName: Full=Interactor of little elongator complex ELL subunit 1	0	-0.03	0.44	1	BC018507; Ice1
O35286.2	RecName: Full=Pre-mRNA-splicing factor ATP-dependent RNA helicase DHX15; AltName: Full=DEAH box protein 15	0	0.02	0.01	1	Dhx15
P62702.2	RecName: Full=40S ribosomal protein S4, X isoform	0	0.64	0.39	0.99	Rps4x
Q9Z204.1	RecName: Full=Heterogeneous nuclear ribonucleoproteins C1/C2; Short=hnRNP C1/C2	0	0.13	0.04	1	Hnrnpc
Q8CGZ0.1	RecName: Full=Calcium homeostasis endoplasmic reticulum protein; AltName: Full=SR-related CTD-associated factor 6	0	0.04	0.15	1	Cherp
P84089.1	RecName: Full=Enhancer of rudimentary homolog; Short=Mer	0	0.52	0.29	0.99	Erh
Q8CH25.1	RecName: Full=SAFB-like transcription modulator; AltName: Full=Modulator of estrogen-induced transcription; AltName: Full=SAF-like transcription modulator	0	0.38	0.05	0.99	Sltm
Q8BK67.1	RecName: Full=Protein RCC2	0	-0.19	0.51	1	Rcc2
O70133.2	RecName: Full=ATP-dependent RNA helicase A; Short=RHA; AltName: Full=DEAH box protein 9; Short=mHEL-5; AltName: Full=Nuclear DNA helicase II; Short=NDH II	0	0.29	0.03	1	Dhx9
Q8BHJ5.1	RecName: Full=F-box-like/WD repeat-containing protein TBL1XR1; AltName: Full=Nuclear receptor corepressor/HDAC3 complex subunit TBLR1; AltName: Full=TBL1-related protein 1; AltName: Full=Transducin beta-like 1X-related protein 1	0	8.81	2.73	0	Tbl1xr1
Q501J6.1	RecName: Full=Probable ATP-dependent RNA helicase DDX17; AltName: Full=DEAD box protein 17	0	1.14	0.4	0.99	Ddx17
Q9Z1X4.2	RecName: Full=Interleukin enhancer-binding factor 3	0	0.48	0.3	0.99	Ilf3
Q9WUM4.2	RecName: Full=Coronin-1C; AltName: Full=Coronin-3	0	-0.05	0.23	1	Coro1c
F7BJB9.1	RecName: Full=MORC family CW-type zinc finger protein 3; AltName: Full=Nuclear matrix protein 2; AltName: Full=Zinc finger CW-type coiled-coil domain protein 3	0	0.1	0.07	1	Morc3
P97868.5	RecName: Full=E3 ubiquitin-protein ligase RBBP6; AltName: Full=Proliferation potential-related protein; AltName: Full=Protein P2P-R; AltName: Full=RING-type E3 ubiquitin transferase RBBP6; AltName: Full=Retinoblastoma-binding protein 6; AltName: Full=p53-associated cellular protein of testis	0	0.31	0.23	0.99	Rbbp6
Q5XJV7.2	RecName: Full=SET domain-containing protein 5	0	8.01	5.07	0	Setd5
Q571I4.2	RecName: Full=Tyrosine-protein kinase PRAG1; AltName: Full=PEAK1-related kinase-activating pseudokinase 1; AltName: Full=Sugen kinase 223; AltName: Full=Tyrosine-protein kinase SgK223	0	0.22	0.44	1	D8Ertd82e; Prag1
Q62376.2	RecName: Full=U1 small nuclear ribonucleoprotein 70 kDa; Short=U1 snRNP 70 kDa; Short=U1-70K; Short=snRNP70	0	0.09	0.09	1	Snrnp70
Q9CYI4.2	RecName: Full=Putative RNA-binding protein Luc7-like 1	0	0.05	0.12	1	Luc7l
Q9D6Z1.2	RecName: Full=Nucleolar protein 56; AltName: Full=Nucleolar protein 5A	0	0.16	0.23	1	Nop56
P14869.3	RecName: Full=60S acidic ribosomal protein P0; AltName: Full=60S ribosomal protein L10E	0	0.47	0.06	0.99	Rplp0
P29341.2	RecName: Full=Polyadenylate-binding protein 1; Short=PABP-1; Short=Poly(A)-binding protein 1	0	0.46	0	0.99	Pabpc1
Q6DFW4.1	RecName: Full=Nucleolar protein 58; AltName: Full=MSSP; AltName: Full=Nucleolar protein 5; AltName: Full=SIK-similar protein	0	0.21	0.12	1	Nop58
Q9CZM2.4	RecName: Full=60S ribosomal protein L15	0	0.69	0.4	0.99	Rpl15
Q8R081.2	RecName: Full=Heterogeneous nuclear ribonucleoprotein L; Short=hnRNP L	0	0.32	0.21	1	Hnrnpl
P60122.1	RecName: Full=RuvB-like 1; AltName: Full=49 kDa TATA box-binding protein-interacting protein; Short=49 kDa TBP-interacting protein; AltName: Full=DNA helicase p50; AltName: Full=Pontin 52; AltName: Full=TIP49a	0	0.37	0.17	0.99	Ruvbl1
Q3TKT4.1	RecName: Full=Transcription activator BRG1; AltName: Full=ATP-dependent helicase SMARCA4; AltName: Full=BRG1-associated factor 190A; Short=BAF190A; AltName: Full=Protein brahma homolog 1; AltName: Full=SNF2-beta; AltName: Full=SWI/SNF-related matrix-associated actin-dependent regulator of chromatin subfamily A member 4	0	0.12	0.05	1	Smarca4
P62960.3	RecName: Full=Nuclease-sensitive element-binding protein 1; AltName: Full=CCAAT-binding transcription factor I subunit A; Short=CBF-A; AltName: Full=DNA-binding protein B; Short=DBPB; AltName: Full=Enhancer factor I subunit A; Short=EFI-A; AltName: Full=Y-box transcription factor; AltName: Full=Y-box-binding protein 1; Short=YB-1	0	0.36	0.03	1	Ybx1
P53026.3	RecName: Full=60S ribosomal protein L10a; AltName: Full=CSA-19; AltName: Full=Neural precursor cell expressed developmentally down-regulated protein 6; Short=NEDD-6	0	0.48	0.29	0.99	Rpl10a
P25444.3	RecName: Full=40S ribosomal protein S2; AltName: Full=40S ribosomal protein S4; AltName: Full=Protein LLRep3	0	0.51	0.48	0.99	Rps2; Rps2-ps13
P35550.2	RecName: Full=rRNA 2'-O-methyltransferase fibrillarin; AltName: Full=Histone-glutamine methyltransferase; AltName: Full=Nucleolar protein 1	0	0.1	0.32	1	LOC100044829; Fbl; LOC102643269
P62751.1	RecName: Full=60S ribosomal protein L23a	0	0.56	0.18	0.99	Rpl23a
E9Q784.1	RecName: Full=Zinc finger CCCH domain-containing protein 13	0	-0.07	0.29	1	Zc3h13
Q9ERG0.3	RecName: Full=LIM domain and actin-binding protein 1; AltName: Full=Epithelial protein lost in neoplasm; Short=mEPLIN	0	-0.34	0.48	0.99	Lima1
Q61136.3	RecName: Full=Serine/threonine-protein kinase PRP4 homolog; AltName: Full=PRP4 pre-mRNA-processing factor 4 homolog; AltName: Full=Pre-mRNA protein kinase	0	0.1	0.03	1	Prpf4b
Q99ME9.3	RecName: Full=Nucleolar GTP-binding protein 1; AltName: Full=Chronic renal failure gene protein; AltName: Full=GTP-binding protein NGB	0	0.16	0.28	1	Gtpbp4
P27048.1	RecName: Full=Small nuclear ribonucleoprotein-associated protein B; Short=snRNP-B; Short=snRPB; AltName: Full=Sm protein B; Short=Sm-B; Short=SmB	0	0.04	0.54	1	Snrpb
Q6PDM2.3	RecName: Full=Serine/arginine-rich splicing factor 1; AltName: Full=ASF/SF2; AltName: Full=Pre-mRNA-splicing factor SRp30a; AltName: Full=Splicing factor, arginine/serine-rich 1	0	0.7	0.81	0.99	Srsf1; LOC102641923
Q3TIX9.2	RecName: Full=U4/U6.U5 tri-snRNP-associated protein 2; AltName: Full=Inactive ubiquitin-specific peptidase 39	0	0.12	0.17	1	Usp39
Q5XG71.2	RecName: Full=Small subunit processome component 20 homolog; AltName: Full=Down-regulated in metastasis protein	0	0.22	0.02	1	Utp20
Q9Z1N2.2	RecName: Full=Origin recognition complex subunit 1	0	0.35	0.04	0.99	Orc1
P62082.1	RecName: Full=40S ribosomal protein S7	0	0.82	0.24	0.99	Rps7
P23116.5	RecName: Full=Eukaryotic translation initiation factor 3 subunit A; Short=eIF3a; AltName: Full=Centrosomin; AltName: Full=Eukaryotic translation initiation factor 3 subunit 10; AltName: Full=eIF-3-theta; AltName: Full=eIF3 p167; AltName: Full=eIF3 p180; AltName: Full=eIF3 p185; AltName: Full=p162	0	0.46	0.22	0.99	Eif3a
P62830.1	RecName: Full=60S ribosomal protein L23	0	0.5	0.5	0.99	Rpl23; LOC100044627; LOC100862455
P01027.3	RecName: Full=Complement C3; AltName: Full=HSE-MSF; Contains: RecName: Full=Complement C3 beta chain; Contains: RecName: Full=C3-beta-c; Short=C3bc; Contains: RecName: Full=Complement C3 alpha chain; Contains: RecName: Full=C3a anaphylatoxin; Contains: RecName: Full=Acylation stimulating protein; Short=ASP; AltName: Full=C3adesArg; Contains: RecName: Full=Complement C3b alpha' chain; Contains: Re…	0	-0.2	0.12	1	C3
Q08943.2	RecName: Full=FACT complex subunit SSRP1; AltName: Full=Facilitates chromatin transcription complex subunit SSRP1; AltName: Full=Recombination signal sequence recognition protein 1; AltName: Full=Structure-specific recognition protein 1; AltName: Full=T160	0	-0.03	0.26	1	Ssrp1
Q60605.3	RecName: Full=Myosin light polypeptide 6; AltName: Full=17 kDa myosin light chain; Short=LC17; AltName: Full=Myosin light chain 3; Short=MLC-3; AltName: Full=Myosin light chain alkali 3; Short=Myosin light chain A3; AltName: Full=Smooth muscle and nonmuscle myosin light chain alkali 6	0	-0.35	0.72	0.99	Myl6
Q3UZ39.2	RecName: Full=Leucine-rich repeat flightless-interacting protein 1; Short=LRR FLII-interacting protein 1; AltName: Full=FLI-LRR-associated protein 1; Short=Flap-1; AltName: Full=H186 FLAP	0	-0.32	0.39	1	Lrrfip1
P58871.2	RecName: Full=182 kDa tankyrase-1-binding protein	0	2.91	0.03	0.99	Tnks1bp1
Q9JJ28.1	RecName: Full=Protein flightless-1 homolog	0	-0.27	0.71	0.99	Flii
Q8C006.2	RecName: Full=Tripartite motif-containing protein 35; AltName: Full=Hemopoietic lineage switch protein 5; AltName: Full=Macrophage-derived apoptosis-inducing RBCC protein; Short=Protein MAIR; AltName: Full=Protein Nc8	0	0.05	0.35	1	Trim35
Q80X90.3	RecName: Full=Filamin-B; Short=FLN-B; AltName: Full=ABP-280-like protein; AltName: Full=Actin-binding-like protein; AltName: Full=Beta-filamin	0	0.54	0.04	1	Flnb
Q3THE2.2	RecName: Full=Myosin regulatory light chain 12B; AltName: Full=Myosin regulatory light chain 2-B, smooth muscle isoform; AltName: Full=Myosin regulatory light chain 20 kDa; Short=MLC20; AltName: Full=Myosin regulatory light chain MRLC2	0	-0.39	0.46	0.99	Myl12b
Q6ZQ08.2	RecName: Full=CCR4-NOT transcription complex subunit 1; AltName: Full=CCR4-associated factor 1	0	2.68	0.06	0.99	Cnot1
P14206.4	RecName: Full=40S ribosomal protein SA; AltName: Full=37 kDa laminin receptor precursor; Short=37LRP; AltName: Full=37 kDa oncofetal antigen; AltName: Full=37/67 kDa laminin receptor; Short=LRP/LR; AltName: Full=67 kDa laminin receptor; Short=67LR; AltName: Full=Laminin receptor 1; Short=LamR; AltName: Full=Laminin-binding protein precursor p40; Short=LBP/p40; AltName: Full=OFA/iLRP	0	0.45	0.33	0.99	Rpsa; LOC100045332; LOC100505031; LOC102642689
Q587J6.1	RecName: Full=LINE-1 type transposase domain-containing protein 1; AltName: Full=ES cell-associated protein 11	0	0.96	0.29	0.99	L1td1
Q0P678.1	RecName: Full=Zinc finger CCCH domain-containing protein 18; AltName: Full=Nuclear protein NHN1	0	0.66	0.76	0.99	Zc3h18
Q3URQ0.1	RecName: Full=Testis-expressed protein 10	0	0.62	0.12	0.99	Tex10
Q61464.2	RecName: Full=Zinc finger protein 638; AltName: Full=Nuclear protein 220; AltName: Full=Zinc finger matrin-like protein	0	0.91	0.25	0.99	Zfml; Zfp638
Q80SY5.1	RecName: Full=Pre-mRNA-splicing factor 38B	0	0.26	0.16	1	Prpf38b
Q8BTM8.5	RecName: Full=Filamin-A; Short=FLN-A; AltName: Full=Actin-binding protein 280; Short=ABP-280; AltName: Full=Alpha-filamin; AltName: Full=Endothelial actin-binding protein; AltName: Full=Filamin-1; AltName: Full=Non-muscle filamin	0	0.12	0.08	1	Flna
P47754.3	RecName: Full=F-actin-capping protein subunit alpha-2; AltName: Full=CapZ alpha-2	0	-0.28	0.79	0.99	Capza2
O08583.3	RecName: Full=THO complex subunit 4; Short=Tho4; AltName: Full=Ally of AML-1 and LEF-1; AltName: Full=Aly/REF export factor; AltName: Full=REF1-I; AltName: Full=RNA and export factor-binding protein 1; AltName: Full=Transcriptional coactivator Aly/REF	0	0.58	0.25	0.99	Alyref
Q6ZQ58.3	RecName: Full=La-related protein 1; AltName: Full=La ribonucleoprotein domain family member 1	0	0.53	0.48	0.99	Larp1
O88569.2	RecName: Full=Heterogeneous nuclear ribonucleoproteins A2/B1; Short=hnRNP A2/B1	0	0.47	0.3	1	Hnrnpa2b1
P47963.3	RecName: Full=60S ribosomal protein L13; AltName: Full=A52	0	0.55	0.02	0.99	Rpl13
P40201.3	RecName: Full=Chromodomain-helicase-DNA-binding protein 1; Short=CHD-1; AltName: Full=ATP-dependent helicase CHD1	0	0.3	0.34	0.99	Chd1
Q8CH18.1	RecName: Full=Cell division cycle and apoptosis regulator protein 1; AltName: Full=Cell cycle and apoptosis regulatory protein 1; Short=CARP-1	0	-0.13	0.13	1	Ccar1
P35979.2	RecName: Full=60S ribosomal protein L12	0	0.31	0.09	0.99	Rpl12
Q6ZWV3.3	RecName: Full=60S ribosomal protein L10; AltName: Full=Protein QM homolog	0	0.65	0.2	0.99	Rpl10; Rpl10-ps1
D3YXK2.2	RecName: Full=Scaffold attachment factor B1; Short=SAF-B1	0	-0.06	0.01	1	Safb
P60335.1	RecName: Full=Poly(rC)-binding protein 1; AltName: Full=Alpha-CP1; AltName: Full=Heterogeneous nuclear ribonucleoprotein E1; Short=hnRNP E1	0	0.5	0.27	0.99	Pcbp1
Q9CPR4.3	RecName: Full=60S ribosomal protein L17	0	0.52	0.53	0.99	Rpl17
P99024.1	RecName: Full=Tubulin beta-5 chain	0	0.62	0.13	0.99	Tubb5
Q3UL36.2	RecName: Full=Arginine and glutamate-rich protein 1	0	-0.14	0.3	1	Arglu1
P35980.3	RecName: Full=60S ribosomal protein L18	0	0.59	0.14	0.99	Rpl18
Q922U1.1	RecName: Full=U4/U6 small nuclear ribonucleoprotein Prp3; AltName: Full=Pre-mRNA-splicing factor 3	0	0.04	0	1	Prpf3
Q8CI11.2	RecName: Full=Guanine nucleotide-binding protein-like 3; AltName: Full=Nucleolar GTP-binding protein 3; AltName: Full=Nucleostemin	0	0.3	0.96	1	Gnl3
P63276.2	RecName: Full=40S ribosomal protein S17	0	0.62	0.52	0.99	Rps17
Q9CZU3.1	RecName: Full=Superkiller viralicidic activity 2-like 2; AltName: Full=ATP-dependent helicase SKIV2L2; AltName: Full=TRAMP-like complex helicase	0	0.39	0.15	0.99	Skiv2l2
Q9DAW6.1	RecName: Full=U4/U6 small nuclear ribonucleoprotein Prp4; AltName: Full=U4/U6 snRNP 60 kDa protein; AltName: Full=WD splicing factor Prp4	0	-0.01	0.32	1	Prpf4
Q91ZW3.1	RecName: Full=SWI/SNF-related matrix-associated actin-dependent regulator of chromatin subfamily A member 5; AltName: Full=Sucrose nonfermenting protein 2 homolog; Short=mSnf2h	0	0.73	0.28	0.99	Smarca5
Q9WTM5.3	RecName: Full=RuvB-like 2; AltName: Full=p47 protein	0	0.38	0.07	0.99	Ruvbl2
Q99KG3.1	RecName: Full=RNA-binding protein 10; AltName: Full=RNA-binding motif protein 10	0	0.03	0.36	1	Rbm10
O08856.2	RecName: Full=RNA polymerase II elongation factor ELL; AltName: Full=Eleven-nineteen lysine-rich leukemia protein	0	-0.03	0.77	1	Ell
Q62167.3	RecName: Full=ATP-dependent RNA helicase DDX3X; AltName: Full=D1Pas1-related sequence 2; AltName: Full=DEAD box RNA helicase DEAD3; Short=mDEAD3; AltName: Full=DEAD box protein 3, X-chromosomal; AltName: Full=Embryonic RNA helicase	0	1.24	0.38	0.99	Ddx3x
Q3UMU9.1	RecName: Full=Hepatoma-derived growth factor-related protein 2; Short=HRP-2	0	-0.05	0.5	1	Hdgfrp2; Hdgfl2
P62242.2	RecName: Full=40S ribosomal protein S8	0	0.43	0.11	0.99	Rps8; Gm15501
Q7JJ13.1	RecName: Full=Bromodomain-containing protein 2; AltName: Full=Female sterile homeotic-related protein 1; AltName: Full=Fsrg-1; AltName: Full=Protein RING3	0	0.16	0.3	1	Brd2
Q9Z1M8.2	RecName: Full=Protein Red; AltName: Full=Cytokine IK; AltName: Full=IK factor; AltName: Full=Protein RER	0	0.24	0.32	1	Ik
P28665.3	RecName: Full=Murinoglobulin-1; Short=MuG1; Flags: Precursor	0	-0.35	0.04	0.99	Mug1
Q8BG05.1	RecName: Full=Heterogeneous nuclear ribonucleoprotein A3; Short=hnRNP A3	0	0.31	0.08	1	Hnrnpa3
Q8CCF0.3	RecName: Full=U4/U6 small nuclear ribonucleoprotein Prp31; AltName: Full=Pre-mRNA-processing factor 31; AltName: Full=U4/U6 snRNP 61 kDa protein; Short=Protein 61K	0	0.03	0.01	1	Prpf31
Q99LH1.2	RecName: Full=Nucleolar GTP-binding protein 2	0	0.54	0.12	0.99	Gnl2
Q8C5N3.1	RecName: Full=Pre-mRNA-splicing factor CWC22 homolog; AltName: Full=Nucampholin homolog	0	0.39	0.01	0.99	Cwc22
Q9ESX5.4	RecName: Full=H/ACA ribonucleoprotein complex subunit 4; AltName: Full=Dyskerin; AltName: Full=Nopp140-associated protein of 57 kDa; AltName: Full=Nucleolar protein NAP57; AltName: Full=Nucleolar protein family A member 4; AltName: Full=snoRNP protein DKC1	0	0.42	0.26	0.99	Dkc1
P49312.2	RecName: Full=Heterogeneous nuclear ribonucleoprotein A1; Short=hnRNP A1; AltName: Full=HDP-1; AltName: Full=Helix-destabilizing protein; AltName: Full=Single-strand-binding protein; AltName: Full=Topoisomerase-inhibitor suppressed; AltName: Full=hnRNP core protein A1; Contains: RecName: Full=Heterogeneous nuclear ribonucleoprotein A1, N-terminally processed	0	0.64	0.27	0.99	Hnrnpa1
Q8K4P0.1	RecName: Full=pre-mRNA 3' end processing protein WDR33; AltName: Full=WD repeat-containing protein 33; AltName: Full=WD repeat-containing protein WDC146	0	0.62	0.23	1	Wdr33
P10126.3	RecName: Full=Elongation factor 1-alpha 1; Short=EF-1-alpha-1; AltName: Full=Elongation factor Tu; Short=EF-Tu; AltName: Full=Eukaryotic elongation factor 1 A-1; Short=eEF1A-1	0	0.67	0.21	0.99	Eef1a1; LOC101056619
Q4FK66.1	RecName: Full=Pre-mRNA-splicing factor 38A	0	0.2	0.05	1	Prpf38a
Q00896.2	RecName: Full=Alpha-1-antitrypsin 1-3; AltName: Full=Alpha-1 protease inhibitor 3; AltName: Full=Alpha-1 protease inhibitor 6; AltName: Full=Alpha-1-antitrypsin 1-6; AltName: Full=Serine protease inhibitor 1-3; AltName: Full=Serine protease inhibitor 1-6; AltName: Full=Serine protease inhibitor A1c; Short=Serpin A1c; Flags: Precursor	0	-0.13	0.03	1	Serpina1c
Q80YR5.2	RecName: Full=Scaffold attachment factor B2; Short=SAF-B2	0	0.05	0.07	1	Safb2
Q9JKF1.2	RecName: Full=Ras GTPase-activating-like protein IQGAP1	0	0.74	0.1	1	Iqgap1
P62806.2	RecName: Full=Histone H4	0	-0.39	0.04	0.99	Hist4h4; Hist1h4a; Hist1h4k; Hist1h4c; Hist1h4i; Hist1h4n; Hist1h4h; Hist1h4f; Hist1h4j; Hist1h4b; Hist1h4m; Hist1h4d; Hist2h4; LOC100862646; LOC102641229
Q9CZX8.3	RecName: Full=40S ribosomal protein S19	0	0.37	0.04	0.99	Rps19
O09106.1	RecName: Full=Histone deacetylase 1; Short=HD1	0	0.96	0.31	0.99	Hdac1
Q7TNV0.1	RecName: Full=Protein DEK	0	-0.09	0.05	1	Dek
P84104.1	RecName: Full=Serine/arginine-rich splicing factor 3; AltName: Full=Pre-mRNA-splicing factor SRP20; AltName: Full=Protein X16; AltName: Full=Splicing factor, arginine/serine-rich 3	0	0.28	0.01	0.99	Srsf3
P14131.4	RecName: Full=40S ribosomal protein S16	0	0.43	0.25	0.99	Rps16-ps2; Rps16
P62317.1	RecName: Full=Small nuclear ribonucleoprotein Sm D2; Short=Sm-D2; AltName: Full=snRNP core protein D2	0	0.01	0.12	1	Snrpd2
P62754.1	RecName: Full=40S ribosomal protein S6; AltName: Full=Phosphoprotein NP33	0	0.62	0.43	0.99	Rps6-ps4; Rps6; LOC105244208
P32067.1	RecName: Full=Lupus La protein homolog; AltName: Full=La autoantigen homolog; AltName: Full=La ribonucleoprotein	0	0.32	0.08	1	Ssb
A2BE28.1	RecName: Full=Ribosomal biogenesis protein LAS1L; AltName: Full=Protein LAS1 homolog	0	0.78	0.18	0.99	Las1l
P47757.3	RecName: Full=F-actin-capping protein subunit beta; AltName: Full=CapZ beta	0	-0.12	0.24	1	Capzb
O35737.3	RecName: Full=Heterogeneous nuclear ribonucleoprotein H; Short=hnRNP H; Contains: RecName: Full=Heterogeneous nuclear ribonucleoprotein H, N-terminally processed	0	1.22	0.48	0.99	Hnrnph1
Q6PE01.1	RecName: Full=U5 small nuclear ribonucleoprotein 40 kDa protein; Short=U5 snRNP 40 kDa protein; AltName: Full=WD repeat-containing protein 57	0	0.11	0.11	1	Snrnp40
Q8BGC0.1	RecName: Full=HIV Tat-specific factor 1 homolog	0	-0.1	0.19	1	Htatsf1
Q9D554.2	RecName: Full=Splicing factor 3A subunit 3; AltName: Full=SF3a60; AltName: Full=Spliceosome-associated protein 61; Short=SAP 61	0	-0.02	0.35	1	Sf3a3
P46735.3	RecName: Full=Unconventional myosin-Ib; AltName: Full=MIH-L; AltName: Full=Myosin I alpha; Short=MMI-alpha; Short=MMIa	0	-0.45	0.81	0.99	Myo1b
P35601.2	RecName: Full=Replication factor C subunit 1; AltName: Full=A1-P145; AltName: Full=Activator 1 140 kDa subunit; Short=A1 140 kDa subunit; AltName: Full=Activator 1 large subunit; AltName: Full=Activator 1 subunit 1; AltName: Full=Differentiation-specific element-binding protein; AltName: Full=ISRE-binding protein; AltName: Full=Replication factor C 140 kDa subunit; Short=RF-C 140 kDa subunit; Sho…	0	0.85	0	0.99	Rfc1
Q91VM5.1	RecName: Full=RNA binding motif protein, X-linked-like-1; AltName: Full=Heterogeneous nuclear ribonucleoprotein G-like 1; AltName: Full=RNA binding motif protein, X chromosome retrogene	0	0.14	0.36	1	Rbmxl1
P62889.2	RecName: Full=60S ribosomal protein L30	0	0.3	0.1	1	Rpl30; Rpl30-ps8; Gm12191
P47753.4	RecName: Full=F-actin-capping protein subunit alpha-1; AltName: Full=CapZ alpha-1	0	-0.39	0.79	0.99	Capza1
Q9DBD5.2	RecName: Full=Proline-, glutamic acid- and leucine-rich protein 1; AltName: Full=Modulator of non-genomic activity of estrogen receptor	0	0.5	0.3	0.99	Pelp1
Q8K363.1	RecName: Full=ATP-dependent RNA helicase DDX18; AltName: Full=DEAD box protein 18	0	0.37	0.21	1	Ddx18
Q4VBE8.1	RecName: Full=WD repeat-containing protein 18	0	0.43	0.04	0.99	Wdr18
Q8K194.1	RecName: Full=U4/U6.U5 small nuclear ribonucleoprotein 27 kDa protein; Short=U4/U6.U5 snRNP 27 kDa protein; Short=U4/U6.U5-27K; AltName: Full=U4/U6.U5 tri-snRNP-associated protein 3	0	-0.37	0.35	0.99	Snrnp27
P63325.1	RecName: Full=40S ribosomal protein S10	0	0.43	0.21	0.99	Rps10
Q9ERA6.1	RecName: Full=Tuftelin-interacting protein 11; AltName: Full=Septin and tuftelin-interacting protein 1; Short=STIP-1; AltName: Full=Tuftelin-interacting protein 39	0	-0.03	0.13	1	Tfip11
Q62095.2	RecName: Full=ATP-dependent RNA helicase DDX3Y; AltName: Full=D1Pas1-related sequence 1; AltName: Full=DEAD box protein 3, Y-chromosomal; AltName: Full=DEAD-box RNA helicase DEAD2; Short=mDEAD2	0	1.25	0.39	0.99	Ddx3y
P61255.1	RecName: Full=60S ribosomal protein L26; AltName: Full=Silica-induced gene 20 protein; Short=SIG-20	0	0.5	0.33	0.99	Rpl26; Gm15772
P68372.1	RecName: Full=Tubulin beta-4B chain; AltName: Full=Tubulin beta-2C chain	0	0.73	0.34	0.99	Tubb4b
Q9JK30.1	RecName: Full=Origin recognition complex subunit 3; AltName: Full=Origin recognition complex subunit Latheo	0	0.4	0.09	0.99	Orc3
Q9Z2X1.3	RecName: Full=Heterogeneous nuclear ribonucleoprotein F; Short=hnRNP F; Contains: RecName: Full=Heterogeneous nuclear ribonucleoprotein F, N-terminally processed	0	0.88	0.66	0.99	Hnrnpf
Q8CGN4.2	RecName: Full=BCL-6 corepressor; Short=BCoR	0	2.36	0.97	0.99	Bcor
Q08288.2	RecName: Full=Cell growth-regulating nucleolar protein; AltName: Full=Protein expressed in male leptotene and zygotene spermatocytes 264; Short=MLZ-264	0	0.28	0.62	0.99	Lyar
Q6ZWN5.3	RecName: Full=40S ribosomal protein S9	0	0.42	0.08	0.99	Rps9
Q14AX6.2	RecName: Full=Cyclin-dependent kinase 12; AltName: Full=Cdc2-related kinase, arginine/serine-rich; Short=CrkRS; AltName: Full=Cell division cycle 2-related protein kinase 7; Short=CDC2-related protein kinase 7; AltName: Full=Cell division protein kinase 12	0	0.26	0.07	0.99	Cdk12
P84099.1	RecName: Full=60S ribosomal protein L19	0	0.6	0.05	0.99	Rpl19; Rpl19-ps11
Q62189.3	RecName: Full=U1 small nuclear ribonucleoprotein A; Short=U1 snRNP A; Short=U1-A; Short=U1A	0	-0.07	0.17	1	Snrpa
Q8JZQ9.1	RecName: Full=Eukaryotic translation initiation factor 3 subunit B; Short=eIF3b; AltName: Full=Eukaryotic translation initiation factor 3 subunit 9; AltName: Full=eIF-3-eta; AltName: Full=eIF3 p116	0	0.41	0.07	1	Eif3b
Q80TV8.2	RecName: Full=CLIP-associating protein 1; AltName: Full=Cytoplasmic linker-associated protein 1	0	2.27	0.04	0.99	Clasp1
Q8R3N1.2	RecName: Full=Nucleolar protein 14; AltName: Full=Nucleolar complex protein 14	0	0.1	0.05	1	Nop14
Q9EPU4.1	RecName: Full=Cleavage and polyadenylation specificity factor subunit 1; AltName: Full=Cleavage and polyadenylation specificity factor 160 kDa subunit; Short=CPSF 160 kDa subunit	0	0.31	0.11	1	Cpsf1
P22599.2	RecName: Full=Alpha-1-antitrypsin 1-2; Short=AAT; AltName: Full=Alpha-1 protease inhibitor 2; AltName: Full=Alpha-1-antiproteinase; AltName: Full=Serine protease inhibitor 1-2; AltName: Full=Serine protease inhibitor A1b; Short=Serpin A1b; Flags: Precursor	0	-0.11	0.02	1	Serpina1b
Q91X72.2	RecName: Full=Hemopexin; Flags: Precursor	0	-0.11	0.09	1	Hpx
Q5SYD0.1	RecName: Full=Unconventional myosin-Id	0	-0.72	0.85	0.99	Myo1d
Q8BX22.2	RecName: Full=Sal-like protein 4; AltName: Full=Zinc finger protein SALL4	0	0.39	0.21	0.99	Sall4
P61358.2	RecName: Full=60S ribosomal protein L27	0	0.41	0.14	0.99	Rpl27; LOC108167922
P62270.3	RecName: Full=40S ribosomal protein S18; AltName: Full=Ke-3; Short=Ke3	0	0.37	0.38	0.99	Rps18
Q3UKJ7.2	RecName: Full=WD40 repeat-containing protein SMU1; AltName: Full=Smu-1 suppressor of mec-8 and unc-52 protein homolog; Contains: RecName: Full=WD40 repeat-containing protein SMU1, N-terminally processed	0	0.07	0.39	1	Smu1
Q8BRT1.1	RecName: Full=CLIP-associating protein 2; AltName: Full=Cytoplasmic linker-associated protein 2	0	1.3	0.13	0.99	Clasp2
Q00897.1	RecName: Full=Alpha-1-antitrypsin 1-4; AltName: Full=Alpha-1 protease inhibitor 4; AltName: Full=Serine protease inhibitor 1-4; AltName: Full=Serine protease inhibitor A1d; Short=Serpin A1d; Flags: Precursor	0	-0.12	0.01	1	Serpina1d
P51410.2	RecName: Full=60S ribosomal protein L9	0	0.48	0.27	0.99	Rpl9
Q8C2Q3.1	RecName: Full=RNA-binding protein 14; AltName: Full=RNA-binding motif protein 14	0	1.04	0.55	0.99	Rbm14
P39447.2	RecName: Full=Tight junction protein ZO-1; AltName: Full=Tight junction protein 1; AltName: Full=Zona occludens protein 1; AltName: Full=Zonula occludens protein 1	0	0.51	0.07	0.99	Tjp1
P10853.2	RecName: Full=Histone H2B type 1-F/J/L; AltName: Full=H2B 291A	0	-0.39	0.01	0.99	Hist1h2br; Hist1h2bl; Hist1h2bf; Hist1h2bq; Hist1h2bn; Hist1h2bj
P61979.1	RecName: Full=Heterogeneous nuclear ribonucleoprotein K; Short=hnRNP K	0	0.48	0.43	0.99	Hnrnpk
Q922K7.1	RecName: Full=Probable 28S rRNA (cytosine-C(5))-methyltransferase; AltName: Full=Nucleolar protein 1; AltName: Full=Nucleolar protein 2 homolog; AltName: Full=Proliferating-cell nucleolar antigen p120; AltName: Full=Proliferation-associated nucleolar protein p120	0	0.43	0.09	0.99	Nop2
E9Q5G3.1	RecName: Full=Kinesin-like protein KIF23	0	0.91	0.05	0.99	Kif23
P68369.1	RecName: Full=Tubulin alpha-1A chain; AltName: Full=Alpha-tubulin 1; AltName: Full=Alpha-tubulin isotype M-alpha-1; AltName: Full=Tubulin alpha-1 chain; Contains: RecName: Full=Detyrosinated tubulin alpha-1A chain	0	0.65	0.07	0.99	Tuba1a
Q3TLH4.3	RecName: Full=Protein PRRC2C; AltName: Full=BAT2 domain-containing protein 1; AltName: Full=HLA-B-associated transcript 2-like 2; AltName: Full=Proline-rich and coiled-coil-containing protein 2C	0	0.84	0.27	0.99	Prrc2c
Q8K301.2	RecName: Full=Probable ATP-dependent RNA helicase DDX52; AltName: Full=ATP-dependent RNA helicase ROK1-like; AltName: Full=DEAD box protein 52	0	1.5	0.33	0.99	Ddx52
Q921F2.1	RecName: Full=TAR DNA-binding protein 43; Short=TDP-43	0	0.71	0.11	1	Tardbp
Q6PDG5.2	RecName: Full=SWI/SNF complex subunit SMARCC2; AltName: Full=BRG1-associated factor 170; Short=BAF170; AltName: Full=SWI/SNF complex 170 kDa subunit; AltName: Full=SWI/SNF-related matrix-associated actin-dependent regulator of chromatin subfamily C member 2	0	0.09	0.03	1	Smarcc2
Q9ESU6.2	RecName: Full=Bromodomain-containing protein 4; AltName: Full=Mitotic chromosome-associated protein; Short=MCAP	0	0.01	0.18	1	Brd4
Q80VC9.1	RecName: Full=Calmodulin-regulated spectrin-associated protein 3; AltName: Full=Protein Nezha	0	0.24	0.03	1	Camsap3
P62281.3	RecName: Full=40S ribosomal protein S11	0	0.37	0.23	0.99	Rps11
P57784.2	RecName: Full=U2 small nuclear ribonucleoprotein A'; Short=U2 snRNP A'	0	-0.07	0.04	1	Snrpa1
Q497V5.2	RecName: Full=S1 RNA-binding domain-containing protein 1	0	0.25	0.24	1	Srbd1
P62911.2	RecName: Full=60S ribosomal protein L32	0	0.69	0.46	1	Rpl32; Rpl32p
Q6NZN0.2	RecName: Full=RNA-binding protein 26; AltName: Full=Protein expressed in male leptotene and zygotene spermatocytes 393; Short=MLZ-393; AltName: Full=RNA-binding motif protein 26	0	-0.18	0.27	1	Rbm26
P83882.2	RecName: Full=60S ribosomal protein L36a; AltName: Full=60S ribosomal protein L44	0	0.56	0.5	0.99	Rpl36al; Rpl36a; Rpl36a-ps3
P47955.1	RecName: Full=60S acidic ribosomal protein P1	0	0.73	0.39	0.99	Rplp1
P62918.2	RecName: Full=60S ribosomal protein L8	0	0.63	0.23	0.99	Rpl8
Q571H0.2	RecName: Full=Nucleolar pre-ribosomal-associated protein 1; AltName: Full=URB1 ribosome biogenesis 1 homolog	0	-0.01	0.02	1	Urb1
Q60972.5	RecName: Full=Histone-binding protein RBBP4; AltName: Full=Chromatin assembly factor 1 subunit C; Short=CAF-1 subunit C; AltName: Full=Chromatin assembly factor I p48 subunit; Short=CAF-I 48 kDa subunit; Short=CAF-I p48; AltName: Full=Nucleosome-remodeling factor subunit RBAP48; AltName: Full=Retinoblastoma-binding protein 4; Short=RBBP-4; AltName: Full=Retinoblastoma-binding protein p48	0	0.41	0.05	0.99	Rbbp4
Q6NVF9.1	RecName: Full=Cleavage and polyadenylation specificity factor subunit 6	0	0.06	0.22	1	Cpsf6
Q99JF8.1	RecName: Full=PC4 and SFRS1-interacting protein; AltName: Full=Lens epithelium-derived growth factor; Short=mLEDGF	0	-0.12	0.1	1	Psip1
Q6A068.2	RecName: Full=Cell division cycle 5-like protein; AltName: Full=Cdc5-like protein	0	0.31	0.11	1	Cdc5l
Q9WV02.1	RecName: Full=RNA-binding motif protein, X chromosome; AltName: Full=Heterogeneous nuclear ribonucleoprotein G; Short=hnRNP G; Contains: RecName: Full=RNA-binding motif protein, X chromosome, N-terminally processed	0	0.15	0.38	1	Rbmx
Q69ZR9.2	RecName: Full=Protein TASOR; AltName: Full=Transgene activation suppressor protein	0	1.29	0.04	0.99	D14Abb1e; Fam208a
P08775.3	RecName: Full=DNA-directed RNA polymerase II subunit RPB1; Short=RNA polymerase II subunit B1; AltName: Full=DNA-directed RNA polymerase II subunit A; AltName: Full=DNA-directed RNA polymerase III largest subunit	0	0.12	0.03	1	Polr2a
Q7TMK9.2	RecName: Full=Heterogeneous nuclear ribonucleoprotein Q; Short=hnRNP Q; AltName: Full=Glycine- and tyrosine-rich RNA-binding protein; Short=GRY-RBP; AltName: Full=NS1-associated protein 1; AltName: Full=Synaptotagmin-binding, cytoplasmic RNA-interacting protein; AltName: Full=pp68	0	0.14	0.05	1	Syncrip
Q3UJB9.2	RecName: Full=Enhancer of mRNA-decapping protein 4	0	1.61	0.02	0.99	Edc4
Q80X82.1	RecName: Full=Symplekin	0	1.2	0.07	0.99	Sympk
E9Q634.1	RecName: Full=Unconventional myosin-Ie; AltName: Full=Unconventional myosin 1E	0	-0.49	0.55	0.99	Myo1e
Q3URU2.1	RecName: Full=Paternally-expressed gene 3 protein; AltName: Full=ASF-1	0	1.25	0.1	0.99	Peg3
Q8R4U7.2	RecName: Full=Leucine zipper protein 1; AltName: Full=Leucine zipper motif-containing protein	0	1.13	0.71	0.99	Luzp1
P24788.2	RecName: Full=Cyclin-dependent kinase 11B; AltName: Full=Cell division cycle 2-like protein kinase 1; AltName: Full=Cell division protein kinase 11; AltName: Full=Cyclin-dependent kinase 11; AltName: Full=Galactosyltransferase-associated protein kinase p58/GTA; AltName: Full=PITSLRE serine/threonine-protein kinase CDC2L1	0	-0.1	0.11	1	Cdk11b
O09167.3	RecName: Full=60S ribosomal protein L21	0	0.38	0.19	0.99	Rpl21
Q9CQR2.1	RecName: Full=40S ribosomal protein S21	0	0	0.48	1	Rps21
Q9WU62.2	RecName: Full=Inner centromere protein	0	0.69	0.26	0.99	Incenp
P62717.1	RecName: Full=60S ribosomal protein L18a	0	0.58	0.11	1	Rpl18a
Q62318.3	RecName: Full=Transcription intermediary factor 1-beta; Short=TIF1-beta; AltName: Full=E3 SUMO-protein ligase TRIM28; AltName: Full=KRAB-A-interacting protein; AltName: Full=KRIP-1; AltName: Full=RING-type E3 ubiquitin transferase TIF1-beta; AltName: Full=Tripartite motif-containing protein 28	0	0.45	0.11	0.99	Trim28
Q91YE7.1	RecName: Full=RNA-binding protein 5; AltName: Full=Putative tumor suppressor LUCA15; AltName: Full=RNA-binding motif protein 5	0	0.07	0.11	1	Rbm5
P41105.2	RecName: Full=60S ribosomal protein L28	0	0.5	0.48	0.99	Rpl28
A2AR02.1	RecName: Full=Peptidyl-prolyl cis-trans isomerase G; Short=PPIase G; Short=Peptidyl-prolyl isomerase G; AltName: Full=Cyclophilin G; AltName: Full=Rotamase G	0	-0.22	0.36	1	Ppig
Q8R1B4.1	RecName: Full=Eukaryotic translation initiation factor 3 subunit C; Short=eIF3c; AltName: Full=Eukaryotic translation initiation factor 3 subunit 8; AltName: Full=eIF3 p110	0	0.17	0.05	1	Eif3c
Q60973.1	RecName: Full=Histone-binding protein RBBP7; AltName: Full=Histone acetyltransferase type B subunit 2; AltName: Full=Nucleosome-remodeling factor subunit RBAP46; AltName: Full=Retinoblastoma-binding protein 7; Short=RBBP-7; AltName: Full=Retinoblastoma-binding protein p46	0	0.46	0.03	0.99	Rbbp7
P62264.3	RecName: Full=40S ribosomal protein S14	0	0.3	0.45	0.99	Rps14
P19253.4	RecName: Full=60S ribosomal protein L13a; AltName: Full=Transplantation antigen P198; AltName: Full=Tum-P198 antigen	0	0.55	0.16	0.99	Rpl13a
P20029.3	RecName: Full=78 kDa glucose-regulated protein; Short=GRP-78; AltName: Full=Heat shock 70 kDa protein 5; AltName: Full=Immunoglobulin heavy chain-binding protein; Short=BiP; Flags: Precursor	0	0.7	0.1	0.99	Hspa5
P62307.1	RecName: Full=Small nuclear ribonucleoprotein F; Short=snRNP-F; AltName: Full=Sm protein F; Short=Sm-F; Short=SmF	0	0.34	0.34	0.99	Snrpf
Q6PFD9.2	RecName: Full=Nuclear pore complex protein Nup98-Nup96; Contains: RecName: Full=Nuclear pore complex protein Nup98; AltName: Full=98 kDa nucleoporin; AltName: Full=Nucleoporin Nup98; Short=Nup98; Contains: RecName: Full=Nuclear pore complex protein Nup96; AltName: Full=96 kDa nucleoporin; AltName: Full=Nucleoporin Nup96; Short=Nup96; Flags: Precursor	0	2.21	0.34	0.99	Nup98
Q91VY9.1	RecName: Full=Zinc finger protein 622	0	0.29	0.02	1	Zfp622
Q3U1J4.2	RecName: Full=DNA damage-binding protein 1; AltName: Full=DDB p127 subunit; AltName: Full=Damage-specific DNA-binding protein 1; AltName: Full=UV-damaged DNA-binding factor	0	-0.09	0.58	1	Ddb1
P58501.3	RecName: Full=PAX3- and PAX7-binding protein 1; Short=PAX3/7BP; AltName: Full=GC-rich sequence DNA-binding factor 1	0	0.05	0.09	1	Gcfc1; Paxbp1
Q60598.2	RecName: Full=Src substrate cortactin	0	-0.48	0.27	0.99	Cttn
Q8C854.1	RecName: Full=Myelin expression factor 2; Short=MEF-2; Short=MyEF-2	0	0.77	0.35	0.99	Myef2
A2RTL5.1	RecName: Full=Arginine/serine-rich coiled-coil protein 2	0	0.05	0.11	1	Rsrc2
P97461.3	RecName: Full=40S ribosomal protein S5; Contains: RecName: Full=40S ribosomal protein S5, N-terminally processed	0	0.54	0.4	0.99	Rps5
P15864.2	RecName: Full=Histone H1.2; AltName: Full=H1 VAR.1; AltName: Full=H1c	0	-0.15	0.01	1	Hist1h1c
O55142.2	RecName: Full=60S ribosomal protein L35a	0	0.7	0.6	0.99	Rpl35a-ps4; Rpl35a; Rpl35a-ps2; Gm10243; Rpl35a-ps5; LOC100862595; Gm14279; LOC100048620
Q9Z2N8.2	RecName: Full=Actin-like protein 6A; AltName: Full=53 kDa BRG1-associated factor A; AltName: Full=Actin-related protein Baf53a; AltName: Full=BRG1-associated factor 53A; Short=BAF53A	0	0.23	0.1	1	Actl6a
Q9QX47.2	RecName: Full=Protein SON; AltName: Full=Negative regulatory element-binding protein; Short=NRE-binding protein	0	0.6	0.54	0.99	Son
P62315.1	RecName: Full=Small nuclear ribonucleoprotein Sm D1; Short=Sm-D1; AltName: Full=Sm-D autoantigen; AltName: Full=snRNP core protein D1	0	-0.04	0.06	1	Snrpd1
Q8K4L3.1	RecName: Full=Supervillin; AltName: Full=Archvillin; AltName: Full=p205/p250	0	-0.75	0.7	0.99	Svil
Q99MR6.1	RecName: Full=Serrate RNA effector molecule homolog; AltName: Full=Arsenite-resistance protein 2	0	0.31	0.4	0.99	Srrt
Q9D824.1	RecName: Full=Pre-mRNA 3'-end-processing factor FIP1; AltName: Full=FIP1-like 1 protein	0	0.66	0.34	0.99	Fip1l1
Q99KP6.1	RecName: Full=Pre-mRNA-processing factor 19; AltName: Full=Nuclear matrix protein 200; AltName: Full=PRP19/PSO4 homolog; AltName: Full=RING-type E3 ubiquitin transferase PRP19; AltName: Full=Senescence evasion factor	0	0.44	0.11	0.99	Prpf19
O88532.2	RecName: Full=Zinc finger RNA-binding protein	0	0.58	0.41	0.99	Zfr
P43277.2	RecName: Full=Histone H1.3; AltName: Full=H1 VAR.4; AltName: Full=H1d	0	-0.15	0.03	1	Hist1h1d
Q60862.1	RecName: Full=Origin recognition complex subunit 2	0	0.21	0.09	1	Orc2
Q05D44.2	RecName: Full=Eukaryotic translation initiation factor 5B; Short=eIF-5B; AltName: Full=Translation initiation factor IF-2	0	-0.15	0.07	1	Eif5b
P01029.3	RecName: Full=Complement C4-B; Contains: RecName: Full=Complement C4 beta chain; Contains: RecName: Full=Complement C4 alpha chain; Contains: RecName: Full=C4a anaphylatoxin; Contains: RecName: Full=Complement C4 gamma chain; Flags: Precursor	0	-0.09	0.3	1	C4b
P50580.3	RecName: Full=Proliferation-associated protein 2G4; AltName: Full=IRES-specific cellular trans-acting factor 45 kDa; Short=ITAF45; AltName: Full=Mpp1; AltName: Full=Proliferation-associated protein 1; AltName: Full=Protein p38-2G4	0	-0.13	0.03	1	Pa2g4
Q8BG81.1	RecName: Full=Polymerase delta-interacting protein 3; AltName: Full=S6K1 Aly/REF-like target; Short=SKAR	0	0.83	0.29	0.99	Poldip3
P62301.2	RecName: Full=40S ribosomal protein S13	0	0.67	0.08	0.99	Rps13; Rps13-ps1; LOC102642137
Q64012.3	RecName: Full=RNA-binding protein Raly; AltName: Full=Maternally-expressed hnRNP C-related protein; AltName: Full=hnRNP associated with lethal yellow protein	0	0.23	0.18	1	Raly
O70551.2	RecName: Full=SRSF protein kinase 1; AltName: Full=SFRS protein kinase 1; AltName: Full=Serine/arginine-rich protein-specific kinase 1; Short=SR-protein-specific kinase 1	0	0.39	0.05	0.99	Srpk1
Q9CR57.3	RecName: Full=60S ribosomal protein L14	0	0.36	0.13	1	Rpl14
P46061.2	RecName: Full=Ran GTPase-activating protein 1; Short=RanGAP1	0	0.37	0.31	1	Rangap1
O35326.2	RecName: Full=Serine/arginine-rich splicing factor 5; AltName: Full=Delayed-early protein HRS; AltName: Full=Pre-mRNA-splicing factor SRP40; AltName: Full=Splicing factor, arginine/serine-rich 5	0	0.42	0.15	0.99	Srsf5
Q9DBE9.1	RecName: Full=pre-rRNA processing protein FTSJ3; AltName: Full=2'-O-ribose RNA methyltransferase SPB1 homolog; AltName: Full=Protein ftsJ homolog 3; AltName: Full=Putative rRNA methyltransferase 3	0	0.7	0.31	0.99	Ftsj3
P07759.2	RecName: Full=Serine protease inhibitor A3K; Short=Serpin A3K; AltName: Full=Contrapsin; AltName: Full=SPI-2; Flags: Precursor	0	-0.32	0.07	0.99	Serpina3k
P62849.1	RecName: Full=40S ribosomal protein S24	0	0.5	0.39	0.99	Rps24; LOC677113; LOC102642752
P60867.1	RecName: Full=40S ribosomal protein S20	0	0.45	0.21	0.99	Rps20
O54941.1	RecName: Full=SWI/SNF-related matrix-associated actin-dependent regulator of chromatin subfamily E member 1; AltName: Full=BRG1-associated factor 57; Short=BAF57	0	0.18	0.33	1	Smarce1
O35218.1	RecName: Full=Cleavage and polyadenylation specificity factor subunit 2; AltName: Full=Cleavage and polyadenylation specificity factor 100 kDa subunit; Short=CPSF 100 kDa subunit	0	0.56	0.04	1	Cpsf2
Q4QY64.1	RecName: Full=ATPase family AAA domain-containing protein 5; AltName: Full=Chromosome fragility-associated gene 1 protein	0	0.63	0.11	0.99	Atad5
O88665.1	RecName: Full=Bromodomain-containing protein 7; AltName: Full=75 kDa bromodomain protein	0	1.23	0.13	0.99	Brd7
Q810A7.3	RecName: Full=ATP-dependent RNA helicase DDX42; AltName: Full=DEAD box protein 42	0	0.21	0.22	1	Ddx42
Q61312.2	RecName: Full=Transcription factor AP-2 gamma; Short=AP2-gamma; AltName: Full=AP-2.2; AltName: Full=Activating enhancer-binding protein 2 gamma	0	0.93	0.24	0.99	Tfap2c
Q922P9.1	RecName: Full=Putative oxidoreductase GLYR1; AltName: Full=Glyoxylate reductase 1 homolog; AltName: Full=Nuclear protein NP60	0	0.2	0.34	1	Glyr1
Q922F4.1	RecName: Full=Tubulin beta-6 chain	0	1.06	0.29	0.99	Tubb6
Q9CXY6.1	RecName: Full=Interleukin enhancer-binding factor 2; AltName: Full=Nuclear factor of activated T-cells 45 kDa	0	0.39	0.46	0.99	Ilf2
A2A4P0.1	RecName: Full=ATP-dependent RNA helicase DHX8; AltName: Full=DEAH box protein 8	0	0.18	0.11	1	Dhx8
Q9CXW4.4	RecName: Full=60S ribosomal protein L11	0	0.35	0.43	1	Rpl11
Q6Y7W8.2	RecName: Full=GRB10-interacting GYF protein 2; AltName: Full=PERQ amino acid-rich with GYF domain-containing protein 2; AltName: Full=Trinucleotide repeat-containing gene 15 protein	0	1.78	0.2	0.99	Gigyf2
P97762.1	RecName: Full=Retinitis pigmentosa 9 protein homolog; AltName: Full=Pim-1-associated protein; Short=PAP-1	0	-0.02	0.2	1	Rp9
Q9JKB3.2	RecName: Full=Y-box-binding protein 3; AltName: Full=Cold shock domain-containing protein A; AltName: Full=DNA-binding protein A; AltName: Full=Y-box protein 3	0	0.17	0.08	1	Csda; Ybx3
Q6PAL0.1	RecName: Full=BEN domain-containing protein 3	0	1.08	0.13	0.99	Bend3
Q9CWK3.1	RecName: Full=CD2 antigen cytoplasmic tail-binding protein 2; Short=CD2 cytoplasmic domain-binding protein 2; Short=CD2 tail-binding protein 2	0	0.17	0.23	1	Cd2bp2
Q62203.2	RecName: Full=Splicing factor 3A subunit 2; AltName: Full=SF3a66; AltName: Full=Spliceosome-associated protein 62; Short=SAP 62	0	-0.04	0.06	1	Sf3a2
Q8VE73.2	RecName: Full=Cullin-7; Short=CUL-7; AltName: Full=p185; AltName: Full=p193	0	0.81	0.16	0.99	Cul7
Q6NS46.2	RecName: Full=Protein RRP5 homolog; AltName: Full=Apoptosis-linked gene 4 protein; AltName: Full=Programmed cell death protein 11	0	-0.61	0.06	0.99	Pdcd11
Q9ER69.3	RecName: Full=Pre-mRNA-splicing regulator WTAP; AltName: Full=Female-lethal(2)D homolog; AltName: Full=WT1-associated protein; AltName: Full=Wilms tumor 1-associating protein	0	-0.27	0.04	0.99	Wtap
P43274.2	RecName: Full=Histone H1.4; AltName: Full=H1 VAR.2; AltName: Full=H1e	0	-0.2	0.15	1	Hist1h1e
P62320.1	RecName: Full=Small nuclear ribonucleoprotein Sm D3; Short=Sm-D3; AltName: Full=snRNP core protein D3	0	0.1	0.13	1	Snrpd3
P43275.2	RecName: Full=Histone H1.1; AltName: Full=H1 VAR.3; AltName: Full=Histone H1a; Short=H1a	0	-0.17	0.5	1	Hist1h1a
Q91VC3.3	RecName: Full=Eukaryotic initiation factor 4A-III; Short=eIF-4A-III; Short=eIF4A-III; AltName: Full=ATP-dependent RNA helicase DDX48; AltName: Full=ATP-dependent RNA helicase eIF4A-3; AltName: Full=DEAD box protein 48; AltName: Full=Eukaryotic translation initiation factor 4A isoform 3; Contains: RecName: Full=Eukaryotic initiation factor 4A-III, N-terminally processed	0	0.6	0.18	0.99	Eif4a3
Q9CYA6.3	RecName: Full=Zinc finger CCHC domain-containing protein 8; AltName: Full=TRAMP-like complex RNA-binding factor ZCCHC8	0	0.71	0.35	0.99	Zcchc8
Q99JY9.3	RecName: Full=Actin-related protein 3; AltName: Full=Actin-like protein 3	0	-0.34	0.75	0.99	Actr3
Q8R2M2.1	RecName: Full=Deoxynucleotidyltransferase terminal-interacting protein 2	0	0.17	0.14	1	Dnttip2
Q9DBF7.2	RecName: Full=Pre-mRNA-splicing factor CWC25 homolog; AltName: Full=Coiled-coil domain-containing protein 49; AltName: Full=Spliceosome-associated protein homolog CWC25	0	0.25	0.45	0.99	Cwc25
Q9EQK5.4	RecName: Full=Major vault protein; Short=MVP	0	0.32	0.02	1	Mvp
O35691.4	RecName: Full=Pinin	0	0.5	0.21	0.99	Pnn
P70168.2	RecName: Full=Importin subunit beta-1; AltName: Full=Karyopherin subunit beta-1; AltName: Full=Nuclear factor p97; AltName: Full=Pore targeting complex 97 kDa subunit; Short=PTAC97; AltName: Full=SCG	0	0.76	0.15	1	Kpnb1
P68368.1	RecName: Full=Tubulin alpha-4A chain; AltName: Full=Alpha-tubulin 4; AltName: Full=Alpha-tubulin isotype M-alpha-4; AltName: Full=Tubulin alpha-4 chain	0	0.78	0	0.99	Tuba4a
Q9CXG3.2	RecName: Full=Peptidyl-prolyl cis-trans isomerase-like 4; Short=PPIase; AltName: Full=Cyclophilin-like protein PPIL4; AltName: Full=Rotamase PPIL4	0	-0.03	0.15	1	Ppil4
Q6P9R1.1	RecName: Full=ATP-dependent RNA helicase DDX51; AltName: Full=DEAD box protein 51	0	0.2	0.05	1	Ddx51
Q62383.2	RecName: Full=Transcription elongation factor SPT6	0	0.69	0.02	1	Supt6; Supt6h
Q9EP97.1	RecName: Full=Sentrin-specific protease 3; AltName: Full=SUMO-1-specific protease 3; AltName: Full=Sentrin/SUMO-specific protease SENP3; AltName: Full=Smt3-specific isopeptidase 1; Short=Smt3ip1	0	0.45	0.31	0.99	Senp3
Q3TWW8.1	RecName: Full=Serine/arginine-rich splicing factor 6; AltName: Full=Pre-mRNA-splicing factor SRP55; AltName: Full=Splicing factor, arginine/serine-rich 6	0	0.62	0.83	0.99	Srsf6
A2AIV2.1	RecName: Full=Protein virilizer homolog	0	-0.05	0.04	1	1110037F02Rik; Virma
P57780.1	RecName: Full=Alpha-actinin-4; AltName: Full=Non-muscle alpha-actinin 4	0	0	0.24	1	Actn4
Q8BZX4.1	RecName: Full=Splicing regulatory glutamine/lysine-rich protein 1; AltName: Full=Serine/arginine-rich-splicing regulatory protein 86; Short=SRrp86; AltName: Full=Splicing factor, arginine/serine-rich 12	0	0.11	0.02	1	Srek1
Q61142.2	RecName: Full=Spindlin-1; AltName: Full=30000 Mr metaphase complex; AltName: Full=SSEC P; AltName: Full=Spindlin1	0	-0.11	0.51	1	Spin1
Q8BP67.2	RecName: Full=60S ribosomal protein L24	0	0.25	0.37	1	Rpl24
P62843.2	RecName: Full=40S ribosomal protein S15; AltName: Full=RIG protein	0	0.86	0.89	0.99	Rps15
Q61990.1	RecName: Full=Poly(rC)-binding protein 2; AltName: Full=Alpha-CP2; AltName: Full=CTBP; Short=CBP; AltName: Full=Putative heterogeneous nuclear ribonucleoprotein X; Short=hnRNP X	0	0.72	0.41	0.99	Pcbp2
Q3USH5.2	RecName: Full=Splicing factor, suppressor of white-apricot homolog; AltName: Full=Splicing factor, arginine/serine-rich 8; AltName: Full=Suppressor of white apricot protein homolog	0	-0.02	0.1	1	Sfswap
Q1PSW8.1	RecName: Full=E3 ubiquitin-protein ligase TRIM71; AltName: Full=Protein lin-41 homolog; Short=mLin41; AltName: Full=RING-type E3 ubiquitin transferase TRIM71; AltName: Full=Tripartite motif-containing protein 71	0	1.11	0.12	0.99	Trim71
P62852.1	RecName: Full=40S ribosomal protein S25	0	0.37	0.31	0.99	Rps25
B2RQE8.1	RecName: Full=Rho GTPase-activating protein 42; AltName: Full=Rho-type GTPase-activating protein 42	0	-0.08	0.91	1	Arhgap42
Q8BHB4.1	RecName: Full=WD repeat-containing protein 3	0	0.26	0.18	1	Wdr3
P62245.2	RecName: Full=40S ribosomal protein S15a	0	0.43	0.29	0.99	Rps15a
Q5DTW2.2	RecName: Full=Scm-like with four MBT domains protein 2	0	1.09	0.37	0.99	Sfmbt2
P70372.2	RecName: Full=ELAV-like protein 1; AltName: Full=Elav-like generic protein; AltName: Full=Hu-antigen R; Short=HuR; AltName: Full=MelG	0	0.4	0.17	0.99	Elavl1
Q9CQU0.1	RecName: Full=Thioredoxin domain-containing protein 12; AltName: Full=Endoplasmic reticulum resident protein 19; Short=ER protein 19; Short=ERp19; AltName: Full=Thioredoxin-like protein p19; Flags: Precursor	0	-0.29	0.2	0.99	Txndc12
Q9CVI2.3	RecName: Full=Protein FAM133B	0	-0.05	0.06	1	Fam133b
Q6DID3.1	RecName: Full=Protein SCAF8; AltName: Full=RNA-binding motif protein 16; AltName: Full=SR-related and CTD-associated factor 8	0	0.7	0.06	0.99	Scaf8
E9PV24.1	RecName: Full=Fibrinogen alpha chain; Contains: RecName: Full=Fibrinopeptide A; Contains: RecName: Full=Fibrinogen alpha chain; Flags: Precursor	0	-0.14	0.02	1	Fga
O70126.2	RecName: Full=Aurora kinase B; AltName: Full=Aurora 1; AltName: Full=Aurora- and IPL1-like midbody-associated protein 1; AltName: Full=Aurora/IPL1-related kinase 2; Short=ARK-2; Short=Aurora-related kinase 2; AltName: Full=STK-1; AltName: Full=Serine/threonine-protein kinase 12; AltName: Full=Serine/threonine-protein kinase 5; AltName: Full=Serine/threonine-protein kinase aurora-B	0	0.45	0.11	0.99	Aurkb
Q9QZD9.1	RecName: Full=Eukaryotic translation initiation factor 3 subunit I; Short=eIF3i; AltName: Full=Eukaryotic translation initiation factor 3 subunit 2; AltName: Full=TGF-beta receptor-interacting protein 1; Short=TRIP-1; AltName: Full=eIF-3-beta; AltName: Full=eIF3 p36	0	0.19	0.07	1	Eif3i
Q91WK0.1	RecName: Full=Leucine-rich repeat flightless-interacting protein 2; Short=LRR FLII-interacting protein 2	0	-0.32	0.63	1	Lrrfip2
Q8BVY0.1	RecName: Full=Ribosomal L1 domain-containing protein 1	0	-0.09	0.07	1	Rsl1d1
Q8QZY1.1	RecName: Full=Eukaryotic translation initiation factor 3 subunit L; Short=eIF3l; AltName: Full=66 kDa tyrosine-rich heat shock protein; AltName: Full=67 kDa polymerase-associated factor; AltName: Full=Eukaryotic translation initiation factor 3 subunit 6-interacting protein; AltName: Full=Eukaryotic translation initiation factor 3 subunit E-interacting protein; AltName: Full=HSP-66Y; AltName: Full…	0	0.39	0.15	1	Eif3l
O88708.2	RecName: Full=Origin recognition complex subunit 4	0	0.43	0.08	0.99	Orc4
Q99020.1	RecName: Full=Heterogeneous nuclear ribonucleoprotein A/B; Short=hnRNP A/B; AltName: Full=CArG-binding factor-A; Short=CBF-A	0	0.78	0.56	0.99	Hnrnpab
Q8VIJ6.1	RecName: Full=Splicing factor, proline- and glutamine-rich; AltName: Full=DNA-binding p52/p100 complex, 100 kDa subunit; AltName: Full=Polypyrimidine tract-binding protein-associated-splicing factor; Short=PSF; Short=PTB-associated-splicing factor	0	0.71	0.91	0.99	Sfpq
P46460.2	RecName: Full=Vesicle-fusing ATPase; AltName: Full=N-ethylmaleimide-sensitive fusion protein; Short=NEM-sensitive fusion protein; AltName: Full=Suppressor of K(+) transport growth defect 2; Short=Protein SKD2; AltName: Full=Vesicular-fusion protein NSF	0	2.17	0.06	0.99	Nsf
Q91VN6.2	RecName: Full=Probable ATP-dependent RNA helicase DDX41; AltName: Full=DEAD box protein 41	0	-0.04	0.33	1	Ddx41
Q99M28.1	RecName: Full=RNA-binding protein with serine-rich domain 1	0	0.35	0.13	0.99	Rnps1
Q8R080.2	RecName: Full=G2 and S phase-expressed protein 1; Short=GTSE-1; AltName: Full=Protein B99	0	1.5	0.57	0.99	Gtse1
Q9QXS6.4	RecName: Full=Drebrin; AltName: Full=Developmentally-regulated brain protein	0	-0.21	0.72	1	Dbn1
Q6P5B0.1	RecName: Full=RRP12-like protein	0	0.04	0.06	1	Rrp12
Q64512.2	RecName: Full=Tyrosine-protein phosphatase non-receptor type 13; AltName: Full=PTP36; AltName: Full=Protein tyrosine phosphatase DPZPTP; AltName: Full=Protein tyrosine phosphatase PTP-BL; AltName: Full=Protein-tyrosine phosphatase RIP	0	1.51	0.38	0.99	Ptpn13
A2AJT4.1	RecName: Full=Arginine/serine-rich protein PNISR; AltName: Full=Serine/arginine-rich-splicing regulatory protein 130; Short=SRrp130; AltName: Full=Splicing factor, arginine/serine-rich 130; AltName: Full=Splicing factor, arginine/serine-rich 18	0	-0.04	0.22	1	Sfrs18; Pnisr
Q8JZM7.1	RecName: Full=Parafibromin; AltName: Full=Cell division cycle protein 73 homolog; AltName: Full=Hyperparathyroidism 2 protein homolog	0	1.11	0.75	0.99	Cdc73
Q8R0Y6.1	RecName: Full=Cytosolic 10-formyltetrahydrofolate dehydrogenase; Short=10-FTHFDH; Short=FDH; AltName: Full=Aldehyde dehydrogenase family 1 member L1	0	-0.95	0.76	0.99	Aldh1l1
Q61466.3	RecName: Full=SWI/SNF-related matrix-associated actin-dependent regulator of chromatin subfamily D member 1; AltName: Full=60 kDa BRG-1/Brm-associated factor subunit A; AltName: Full=BRG1-associated factor 60A; Short=BAF60A; AltName: Full=Protein D15KZ1; AltName: Full=SWI/SNF complex 60 kDa subunit	0	0	0.05	1	Smarcd1
P61161.1	RecName: Full=Actin-related protein 2; AltName: Full=Actin-like protein 2	0	-0.33	0.16	0.99	Actr2
Q8CHY6.2	RecName: Full=Transcriptional repressor p66 alpha; AltName: Full=GATA zinc finger domain-containing protein 2A	0	0.58	0.11	1	Gatad2a
Q8BL97.1	RecName: Full=Serine/arginine-rich splicing factor 7; AltName: Full=Splicing factor, arginine/serine-rich 7	0	0.76	0.22	0.99	Srsf7
P80315.3	RecName: Full=T-complex protein 1 subunit delta; Short=TCP-1-delta; AltName: Full=A45; AltName: Full=CCT-delta	0	3.34	1.48	0.76	Cct4
P14115.5	RecName: Full=60S ribosomal protein L27a; AltName: Full=L29	0	0.49	0.42	0.99	Rpl27a
Q5F2E7.1	RecName: Full=Nuclear fragile X mental retardation-interacting protein 2; AltName: Full=82 kDa FMRP-interacting protein; Short=82-FIP; AltName: Full=FMRP-interacting protein 2	0	0.55	0.49	0.99	Nufip2
Q8C9B9.4	RecName: Full=Death-inducer obliterator 1; Short=DIO-1; AltName: Full=Death-associated transcription factor 1; Short=DATF-1	0	0.58	0.08	1	Dido1
Q9CVB6.3	RecName: Full=Actin-related protein 2/3 complex subunit 2; AltName: Full=Arp2/3 complex 34 kDa subunit; Short=p34-ARC	0	-0.9	1.07	0.99	Arpc2
Q8R0G9.2	RecName: Full=Nuclear pore complex protein Nup133; AltName: Full=133 kDa nucleoporin; AltName: Full=Nucleoporin Nup133	0	2.27	0.14	0.99	Nup133
Q3UM18.2	RecName: Full=Large subunit GTPase 1 homolog	0	0.42	0.06	1	Lsg1
Q9ESC8.1	RecName: Full=AF4/FMR2 family member 4	0	0.06	0.01	1	Aff4
Q8K298.2	RecName: Full=Anillin	0	1.17	0.27	0.99	Anln
P70288.1	RecName: Full=Histone deacetylase 2; Short=HD2; AltName: Full=YY1 transcription factor-binding protein	0	1.43	0.8	0.99	Hdac2
P17225.2	RecName: Full=Polypyrimidine tract-binding protein 1; Short=PTB; AltName: Full=Heterogeneous nuclear ribonucleoprotein I; Short=hnRNP I	0	0.63	0.13	0.99	Ptbp1
Q9D0I8.1	RecName: Full=mRNA turnover protein 4 homolog; AltName: Full=Ribosome assembly factor Mrto4	0	0.67	0.12	0.99	Mrto4
Q9WTX5.3	RecName: Full=S-phase kinase-associated protein 1; AltName: Full=Cyclin-A/CDK2-associated protein p19; AltName: Full=S-phase kinase-associated protein 1A; AltName: Full=p19A; AltName: Full=p19skp1	0	0.6	0.33	0.99	Skp1a
Q3TYA6.1	RecName: Full=M-phase phosphoprotein 8	0	0.97	0.08	0.99	Mphosph8
Q9JJI8.3	RecName: Full=60S ribosomal protein L38	0	0.08	0.04	1	Rpl38; Rpl38-ps1; Rpl38-ps2
P07356.2	RecName: Full=Annexin A2; AltName: Full=Annexin II; AltName: Full=Annexin-2; AltName: Full=Calpactin I heavy chain; AltName: Full=Calpactin-1 heavy chain; AltName: Full=Chromobindin-8; AltName: Full=Lipocortin II; AltName: Full=Placental anticoagulant protein IV; Short=PAP-IV; AltName: Full=Protein I; AltName: Full=p36	0	-0.2	0.06	1	Anxa2
Q7TSY8.1	RecName: Full=Shugoshin 2; AltName: Full=Shugoshin-2; AltName: Full=Shugoshin-like 2	0	1.4	0.02	0.99	Sgol2; Sgol2a; Sgo2a
Q8CGY8.2	RecName: Full=UDP-N-acetylglucosamine--peptide N-acetylglucosaminyltransferase 110 kDa subunit; AltName: Full=O-GlcNAc transferase subunit p110; AltName: Full=O-linked N-acetylglucosamine transferase 110 kDa subunit; Short=OGT	0	1.96	0.7	0.99	Ogt
O55135.2	RecName: Full=Eukaryotic translation initiation factor 6; Short=eIF-6; AltName: Full=B4 integrin interactor; AltName: Full=CAB; AltName: Full=p27(BBP)	0	0.36	0.2	0.99	Eif6
Q6KCD5.1	RecName: Full=Nipped-B-like protein; AltName: Full=Delangin homolog; AltName: Full=SCC2 homolog	0	0.42	0.18	1	Nipbl
P21107.3	RecName: Full=Tropomyosin alpha-3 chain; AltName: Full=Gamma-tropomyosin; AltName: Full=Tropomyosin-3	0	-0.45	0.03	0.99	Tpm3
P62900.1	RecName: Full=60S ribosomal protein L31	0	0.49	0.44	0.99	Rpl31
Q3TZX8.1	RecName: Full=Polynucleotide 5'-hydroxyl-kinase NOL9; AltName: Full=Nucleolar protein 9	0	1.11	0.46	0.99	Nol9
Q8CFI7.2	RecName: Full=DNA-directed RNA polymerase II subunit RPB2; AltName: Full=DNA-directed RNA polymerase II 140 kDa polypeptide; AltName: Full=DNA-directed RNA polymerase II subunit B; AltName: Full=RNA polymerase II subunit 2; AltName: Full=RNA polymerase II subunit B2	0	0.11	0.12	1	Polr2b
P55200.3	RecName: Full=Histone-lysine N-methyltransferase 2A; Short=Lysine N-methyltransferase 2A; AltName: Full=ALL-1; AltName: Full=Myeloid/lymphoid or mixed-lineage leukemia; AltName: Full=Myeloid/lymphoid or mixed-lineage leukemia protein 1; AltName: Full=Zinc finger protein HRX; Contains: RecName: Full=MLL cleavage product N320; AltName: Full=N-terminal cleavage product of 320 kDa; Short=p320; Contai…	0	1.01	0.14	0.99	Kmt2a; Mll1
Q9D937.1	RecName: Full=Uncharacterized protein C11orf98 homolog	0	0.32	0.52	0.99	1810009A15Rik; LOC105242733
Q9WV32.4	RecName: Full=Actin-related protein 2/3 complex subunit 1B; AltName: Full=Arp2/3 complex 41 kDa subunit; AltName: Full=p41-ARC	0	-0.5	0.74	0.99	Arpc1b
P42932.3	RecName: Full=T-complex protein 1 subunit theta; Short=TCP-1-theta; AltName: Full=CCT-theta	0	5.17	1.77	0.54	Cct8
P33174.3	RecName: Full=Chromosome-associated kinesin KIF4; AltName: Full=Chromokinesin	0	-0.12	0.25	1	Kif4
Q80WS3.1	RecName: Full=rRNA/tRNA 2'-O-methyltransferase fibrillarin-like protein 1; AltName: Full=Protein-glutamine methyltransferase	0	0.18	0	1	Fbll1
P63323.2	RecName: Full=40S ribosomal protein S12	0	0.34	0.44	0.99	Rps12
P56960.2	RecName: Full=Exosome component 10; AltName: Full=Autoantigen PM/Scl 2 homolog; AltName: Full=Polymyositis/scleroderma autoantigen 2 homolog	0	0.24	0.17	1	Exosc10
Q5NCR9.1	RecName: Full=Nuclear speckle splicing regulatory protein 1; AltName: Full=Coiled-coil domain-containing protein 55; AltName: Full=Nuclear speckle-related protein 70; Short=NSrp70	0	0.02	0.03	1	Ccdc55; Nsrp1
Q80YS6.1	RecName: Full=Actin filament-associated protein 1; AltName: Full=110 kDa actin filament-associated protein; Short=AFAP-110	0	0.11	0.08	1	Afap1
Q60668.2	RecName: Full=Heterogeneous nuclear ribonucleoprotein D0; Short=hnRNP D0; AltName: Full=AU-rich element RNA-binding protein 1	0	0.49	0.2	1	Hnrnpd
P70333.1	RecName: Full=Heterogeneous nuclear ribonucleoprotein H2; Short=hnRNP H2; AltName: Full=Heterogeneous nuclear ribonucleoprotein H'; Short=hnRNP H'; Contains: RecName: Full=Heterogeneous nuclear ribonucleoprotein H2, N-terminally processed	0	1.09	0.22	0.99	Hnrnph2
Q80W00.1	RecName: Full=Serine/threonine-protein phosphatase 1 regulatory subunit 10; AltName: Full=MHC class I region proline-rich protein CAT53	0	1.26	0.25	0.99	Ppp1r10
Q6ZWU9.3	RecName: Full=40S ribosomal protein S27	0	0.58	0.47	0.99	Rps27; Gm9846; Rps27rt
Q5SSI6.1	RecName: Full=U3 small nucleolar RNA-associated protein 18 homolog; AltName: Full=WD repeat-containing protein 50	0	0.2	0.02	1	Utp18
Q9CPT5.1	RecName: Full=Nucleolar protein 16	0	0.71	0.58	0.99	Nop16
Q4VAC9.2	RecName: Full=Pleckstrin homology domain-containing family G member 3; Short=PH domain-containing family G member 3	0	0.18	0.99	1	Plekhg3
P28658.2	RecName: Full=Ataxin-10; AltName: Full=Brain protein E46; AltName: Full=Spinocerebellar ataxia type 10 protein homolog	0	1.4	0.37	0.99	Atxn10
Q60875.4	RecName: Full=Rho guanine nucleotide exchange factor 2; AltName: Full=Guanine nucleotide exchange factor H1; Short=GEF-H1; AltName: Full=LBC'S first cousin; AltName: Full=Lymphoid blast crisis-like 1; AltName: Full=Oncogene LFC; AltName: Full=Rhobin	0	2.34	0.11	0.99	Arhgef2
Q8BHJ9.1	RecName: Full=Pre-mRNA-splicing factor SLU7	0	0.43	0.05	0.99	Slu7
Q3UHX0.2	RecName: Full=Nucleolar protein 8	0	-0.07	0.16	1	Nol8
P11983.3	RecName: Full=T-complex protein 1 subunit alpha; Short=TCP-1-alpha; AltName: Full=CCT-alpha; AltName: Full=Tailless complex polypeptide 1A; Short=TCP-1-A; AltName: Full=Tailless complex polypeptide 1B; Short=TCP-1-B	0	5.04	2	0.53	Tcp1
Q640M1.1	RecName: Full=U3 small nucleolar RNA-associated protein 14 homolog A; AltName: Full=Juvenile spermatogonial depletion-like X-linked protein; Short=Jsd-like X-linked protein	0	0.24	0.2	1	Utp14a
Q9D1R9.2	RecName: Full=60S ribosomal protein L34	0	0.41	0.08	0.99	Rpl34-ps1; Rpl34; Gm4705
Q8BGJ9.1	RecName: Full=Splicing factor U2AF 26 kDa subunit; AltName: Full=U2 auxiliary factor 26; AltName: Full=U2 small nuclear RNA auxiliary factor 1-like protein 4; Short=U2AF1-like 4	0	0.17	0.1	1	U2af1l4
Q9CQF3.1	RecName: Full=Cleavage and polyadenylation specificity factor subunit 5; AltName: Full=Nucleoside diphosphate-linked moiety X motif 21; Short=Nudix motif 21	0	-0.21	0.02	1	Nudt21
Q62504.2	RecName: Full=Msx2-interacting protein; AltName: Full=SMART/HDAC1-associated repressor protein; AltName: Full=SPEN homolog	0	0.88	0.71	0.99	Spen
Q99J62.1	RecName: Full=Replication factor C subunit 4; AltName: Full=Activator 1 subunit 4	0	0.77	0.2	0.99	Rfc4
C0HKE1.1	RecName: Full=Histone H2A type 1-B	0	-0.01	0.46	1
Q9Z1D1.2	RecName: Full=Eukaryotic translation initiation factor 3 subunit G; Short=eIF3g; AltName: Full=Eukaryotic translation initiation factor 3 RNA-binding subunit; Short=eIF-3 RNA-binding subunit; AltName: Full=Eukaryotic translation initiation factor 3 subunit 4; AltName: Full=eIF-3-delta; AltName: Full=eIF3 p42; AltName: Full=eIF3 p44	0	0.09	0.12	1	Eif3g
Q6ZWY3.3	RecName: Full=40S ribosomal protein S27-like	0	0.42	0.28	0.99	Rps27l
P62267.3	RecName: Full=40S ribosomal protein S23	0	0.23	0.22	0.99	Rps23
P80314.4	RecName: Full=T-complex protein 1 subunit beta; Short=TCP-1-beta; AltName: Full=CCT-beta	0	4.54	1.71	0.76	Cct2
Q9WVM1.1	RecName: Full=Rac GTPase-activating protein 1; AltName: Full=Male germ cell RacGap; Short=MgcRacGAP	0	1.32	0.47	0.99	Racgap1
Q3TKY6.1	RecName: Full=Peptidyl-prolyl cis-trans isomerase CWC27 homolog; Short=PPIase CWC27	0	0.08	0.17	1	Cwc27
Q62241.1	RecName: Full=U1 small nuclear ribonucleoprotein C; Short=U1 snRNP C; Short=U1-C; Short=U1C	0	-0.11	0.64	1	Snrpc
Q61539.2	RecName: Full=Steroid hormone receptor ERR2; AltName: Full=Estrogen receptor-like 2; AltName: Full=Estrogen-related receptor beta; Short=ERR-beta; AltName: Full=Nuclear receptor subfamily 3 group B member 2	0	0.97	0.35	0.99	Esrrb
Q9QXK7.2	RecName: Full=Cleavage and polyadenylation specificity factor subunit 3; AltName: Full=Cleavage and polyadenylation specificity factor 73 kDa subunit; Short=CPSF 73 kDa subunit; Short=mRNA 3'-end-processing endonuclease CPSF-73	0	0.62	0.08	1	Cpsf3
Q9CQI7.1	RecName: Full=U2 small nuclear ribonucleoprotein B''; Short=U2 snRNP B''	0	-0.05	0.09	1	Snrpb2
A2AGT5.1	RecName: Full=Cytoskeleton-associated protein 5	0	1.45	0.06	0.99	Ckap5
Q9WUV0.1	RecName: Full=Origin recognition complex subunit 5	0	0.46	0.17	0.99	Orc5
Q60749.2	RecName: Full=KH domain-containing, RNA-binding, signal transduction-associated protein 1; AltName: Full=GAP-associated tyrosine phosphoprotein p62; AltName: Full=Src-associated in mitosis 68 kDa protein; Short=Sam68; AltName: Full=p21 Ras GTPase-activating protein-associated p62; AltName: Full=p68	0	0.44	0.02	1	Khdrbs1
Q91YR1.2	RecName: Full=Twinfilin-1; AltName: Full=Protein A6	0	-0.19	0.47	1	Twf1
Q924K8.1	RecName: Full=Metastasis-associated protein MTA3	0	0.75	0.21	0.99	Mta3
Q3UYV9.2	RecName: Full=Nuclear cap-binding protein subunit 1; AltName: Full=80 kDa nuclear cap-binding protein; Short=CBP80; Short=NCBP 80 kDa subunit	0	0.66	0.07	0.99	Ncbp1
Q6RT24.1	RecName: Full=Centromere-associated protein E; AltName: Full=Centromere protein E; Short=CENP-E; AltName: Full=Kinesin superfamily protein 10; Short=KIF10; AltName: Full=Motor domain of KIF10; Flags: Precursor	0	0.59	0.4	1	Cenpe
Q8VE97.1	RecName: Full=Serine/arginine-rich splicing factor 4; AltName: Full=Splicing factor, arginine/serine-rich 4	0	0.55	0.26	0.99	Srsf4
Q80X50.1	RecName: Full=Ubiquitin-associated protein 2-like	0	2.05	0.95	0.99	Ubap2l
Q64213.6	RecName: Full=Splicing factor 1; AltName: Full=CW17; AltName: Full=Mammalian branch point-binding protein; Short=BBP; Short=mBBP; AltName: Full=Transcription factor ZFM1; Short=mZFM; AltName: Full=Zinc finger gene in MEN1 locus; AltName: Full=Zinc finger protein 162	0	0.69	0.18	0.99	Sf1
Q9EPQ8.3	RecName: Full=Transcription factor 20; Short=TCF-20; AltName: Full=Nuclear factor SPBP; AltName: Full=Stromelysin-1 PDGF-responsive element-binding protein; Short=SPRE-binding protein	0	2.4	0.5	0.99	Tcf20
P62858.1	RecName: Full=40S ribosomal protein S28	0	0.28	0.04	0.99	Rps28
Q9CQJ4.1	RecName: Full=E3 ubiquitin-protein ligase RING2; AltName: Full=RING finger protein 1B; Short=RING1b; AltName: Full=RING finger protein 2; AltName: Full=RING-type E3 ubiquitin transferase RING2	0	1.09	0.03	0.99	Rnf2
Q61191.2	RecName: Full=Host cell factor 1; Short=HCF; Short=HCF-1; AltName: Full=C1 factor; Contains: RecName: Full=HCF N-terminal chain 1; Contains: RecName: Full=HCF N-terminal chain 2; Contains: RecName: Full=HCF N-terminal chain 3; Contains: RecName: Full=HCF N-terminal chain 4; Contains: RecName: Full=HCF N-terminal chain 5; Contains: RecName: Full=HCF N-terminal chain 6; Contains: RecName: Full=HCF …	0	1.08	0.08	0.99	Hcfc1
P62137.1	RecName: Full=Serine/threonine-protein phosphatase PP1-alpha catalytic subunit; Short=PP-1A	0	0.74	0.1	0.99	Ppp1ca
Q8CH77.2	RecName: Full=Neuron navigator 1; AltName: Full=Pore membrane and/or filament-interacting-like protein 3	0	2.78	0.12	0.99	Nav1
P30999.2	RecName: Full=Catenin delta-1; AltName: Full=Cadherin-associated Src substrate; Short=CAS; AltName: Full=p120 catenin; Short=p120(ctn); AltName: Full=p120(cas)	0	1.46	0.41	0.99	Ctnnd1
Q6ZWV7.1	RecName: Full=60S ribosomal protein L35	0	0.49	0.05	0.99	Rpl35
Q6PIJ4.1	RecName: Full=Nuclear factor related to kappa-B-binding protein; AltName: Full=DNA-binding protein R kappa-B	0	0.44	0.14	0.99	Nfrkb
P61514.2	RecName: Full=60S ribosomal protein L37a	0	0.31	0.51	1	Rpl37a
A2RSY6.1	RecName: Full=TRMT1-like protein	0	0.63	0.14	1	1190005F20Rik; Trmt1l
P58771.1	RecName: Full=Tropomyosin alpha-1 chain; AltName: Full=Alpha-tropomyosin; AltName: Full=Tropomyosin-1	0	-0.46	0.12	0.99	Tpm1
Q9D0F6.1	RecName: Full=Replication factor C subunit 5; AltName: Full=Activator 1 36 kDa subunit; Short=A1 36 kDa subunit; AltName: Full=Activator 1 subunit 5; AltName: Full=Replication factor C 36 kDa subunit; Short=RF-C 36 kDa subunit; Short=RFC36	0	1.09	0.52	0.99	Rfc5
[truncated: 1,519 more rows]

## Sheet: Figure 1g
Figure 1
Figure 1g - Flag IP-MS Erf-3xflag 24h PD
[truncated: 1,328 more rows]

## Sheet: Figure 1h
Figure 1
[truncated: 1,854 more rows]

## Sheet: Figure 1i
Figure 1
Figure 1i:

## Sheet: Figure 1j
Figure 1
[truncated: 2 more rows]

[truncated: 63 more sheets: Figure  2a 2b, Figure  2d, Figure  2e, Figure 3a - c, Figure 3d, Figure 3e, Figure 3f, Figure 3g, Figure 3h, Figure 3i, Figure 4a, Figure 4b, Figure 4c, Figure 4d, Figure 4e, Figure 4f, Figure 4g, Figure 4h, Figure 4i, Figure 4j …]
